# Supplementary material for: A shared transcriptional program in early breast neoplasias despite genetic and clinical distinctions
Source: Genome Biol. 2014 May 23;15(5):R71. doi: 10.1186/gb-2014-15-5-r71 (PMC4072957; doi:10.1186/gb-2014-15-5-r71)
Supplement: Additional file 1: Table S1 — contains a summary of the samples, including clinical and PIK3CA mutation status. Table S2. lists sequencing read counts and statistics for the 3SEQ libraries. Table S3. shows PAM analysis cross-validated probabilities for each sample. Table S4. shows classification genes identified by PAM analysis. Table S5. shows genes differentially expressed between normal and cancer, FDR <5%. Table S6. shows genes differentially expressed between early neoplasia and cancer, FDR <5%. Table S7. shows genes differentially expressed between normal and early neoplasia, FDR <5%. The table includes information for which genes overlap genes differentially expressed in cancer, PAM classification genes, TCGA genes, Cancer Gene Census genes, and genes comprising the intrinsic breast cancer gene signature, PAM50 gene signature, and Genes-to-Systems Breast Cancer database. Normalized expression values for each of the 72 profiled samples are included. Table S8. shows FISH signal counts used in determining chromosome 1q gain in early neoplasias. Table S9. shows genes differentially expressed between early neoplasias with chromosome 1q gain and wild-type early neoplasias, FDR <5%. Table S10. shows immunohistochemistry scores for ER, FOXA1, and GATA3 stains. Table S11. shows differentially expressed lncRNAs and novel transcripts between normal tissue and early neoplasia, FDR <5%. Table S12. shows KEGG and PATHNER enrichment values for normal versus neoplasia genes. Table S13. shows significant genes between normal versus cancer for the RNAseq validation dataset based on t-test with a P-value cutoff of 0.05. Table S14. shows significant genes between early neoplasia versus cancer for the RNAseq validation dataset based on a t-test with a P-value cutoff of 0.05. Table S15. shows significant genes between normal versus early neoplasia for the RNAseq validation dataset based on a t-test with a P-value cutoff of 0.05. [file gb-2014-15-5-r71-S1.xlsx]

## Sheet: Table S1
Supplemental Table 1: Summary of Samples with clinical data
Sample_name	Sample order	Patient number	Class	Diagnosis	Tissue ID	Adjacent cancer?	Year	Age	Breast side	Invasive carcinoma type	Grade	ER	PR	HER2	PIK3CA*
STT5425_Breast_001_normal	1	1	normal	adjacent normal breast	STT5425										wt
STT5424_Breast_001_EN	25	1	EN	early neoplasia	STT5424	no									mut
STT5430_Breast_002_normal	3	2	normal	adjacent normal breast	STT5430										mut
STT5431_Breast_002_EN	26	2	EN	early neoplasia	STT5431	no									mut
STT5439_Breast_003_normal	4	3	normal	adjacent normal breast	STT5439										wt
STT5440_Breast_003_EN	31	3	EN	early neoplasia	STT5440	yes									wt
STT5437_Breast_003_DCIS	50	3	cancer	ductal carcinoma in situ	STT5437		2007	47	right			ER+	PR+	Her2-	mut
STT5441_Breast_004_normal	5	4	normal	adjacent normal breast	STT5441										wt
STT5442_Breast_004_EN	27	4	EN	early neoplasia	STT5442	no									mut
STT5446_Breast_005_normal	6	5	normal	adjacent normal breast	STT5446
STT5445_Breast_005_EN	28	5	EN	early neoplasia	STT5445	no
STT5451_Breast_006_normal	7	6	normal	adjacent normal breast	STT5451										wt
STT5449_Breast_006_EN	32	6	EN	early neoplasia	STT5449	yes									mut
STT5450_Breast_006_DCIS	51	6	cancer	ductal carcinoma in situ	STT5450		2007	57	left			ER+	PR-	N/A	wt
STT5466_Breast_007_normal	8	7	normal	adjacent normal breast	STT5466
STT5465_Breast_007_EN	33	7	EN	early neoplasia	STT5465	yes									wt
STT5462_Breast_007_DCIS	52	7	cancer	ductal carcinoma in situ	STT5462		2002								wt
STT5463_Breast_007_IDC	53	7	cancer	invasive ductal carcinoma	STT5463		2002	43	left	ductal	3				wt
STT5472_Breast_008_normal	9	8	normal	adjacent normal breast	STT5472
STT5474_Breast_008_IDC	54	8	cancer	invasive ductal carcinoma	STT5474		2009	67	left			ER-	PR+
STT5475_Breast_009_normal	10	9	normal	adjacent normal breast	STT5475
STT5476_Breast_009_EN	34	9	EN	early neoplasia	STT5476	yes
STT5477_Breast_009_IDC	55	9	cancer	invasive ductal carcinoma	STT5477		2009	57	left	ductal	3	ER+	PR+	Her2+
STT5502_Breast_010_normal	11	10	normal	adjacent normal breast	STT5502										wt
STT5503_Breast_010_EN	35	10	EN	early neoplasia	STT5503	yes									wt
STT5504_Breast_010_DCIS	56	10	cancer	ductal carcinoma in situ	STT5504		2009	60	right			ER+	PR+		mut
STT5510_Breast_011_normal	12	11	normal	adjacent normal breast	STT5510										wt
STT5511_Breast_011_EN	29	11	EN	early neoplasia	STT5511	no									wt
STT5567_Breast_012_EN	36	12	EN	early neoplasia	STT5567	yes									mut
STT5568_Breast_012_DCIS	57	12	cancer	ductal carcinoma in situ	STT5568		2009	71	left and right	ductal	2	ER+	PR+	Her2-	mut
STT5570_Breast_013_normal	13	13	normal	adjacent normal breast	STT5570										wt
STT5571_Breast_013_EN	37	13	EN	early neoplasia	STT5571	yes									mut
STT5572_Breast_013_IDC	58	13	cancer	invasive ductal carcinoma	STT5572		2009	34	right	ductal	1	ER+	PR+	Her2-	mut
STT5573_Breast_014_normal	14	14	normal	adjacent normal breast	STT5573										wt
STT5574_Breast_014_EN	38	14	EN	early neoplasia	STT5574	yes									wt
STT5575_Breast_014_IDC	59	14	cancer	invasive ductal carcinoma	STT5575		2009	61	left	ductal	1	ER+	PR+	Her2-	mut
STT5576_Breast_015_normal	15	15	normal	adjacent normal breast	STT5576										wt
STT5577_Breast_015_EN	39	15	EN	early neoplasia	STT5577	yes									mut
STT5578_Breast_015_IDC	60	15	cancer	invasive ductal carcinoma	STT5578		2009	39	left	ductal	3	ER+	PR+	Her2-	wt
STT5580_Breast_016_EN	40	16	EN	early neoplasia	STT5580	yes
STT5581_Breast_016_IDC	61	16	cancer	invasive ductal carcinoma	STT5581		2010	36	left	ductal	2	ER+	PR+	Her2-
STT5611_Breast_017_normal	16	17	normal	adjacent normal breast	STT5611										wt
STT5612_Breast_017_EN	41	17	EN	early neoplasia	STT5612	yes									mut
STT5613_Breast_017_DCIS	62	17	cancer	ductal carcinoma in situ	STT5613		2009	52	right	ductal	2	ER+	PR+	Her2+	wt
STT5620_Breast_018_normal	18	18	normal	adjacent normal breast	STT5620										wt
STT5619_Breast_018_EN	43	18	EN	early neoplasia	STT5619	yes									wt
STT5618_Breast_018_DCIS	64	18	cancer	ductal carcinoma in situ	STT5618		2009	42	right	ductal	3	ER-	PR-	Her2+	wt
STT5617_Breast_019_normal	17	19	normal	adjacent normal breast	STT5617										wt
STT5616_Breast_019_EN	42	19	EN	early neoplasia	STT5616	yes									mut
STT5614_Breast_019_IDC	63	19	cancer	invasive ductal carcinoma	STT5614						3	ER+	PR+	Her2-	wt
STT5668_Breast_020_normal	19	20	normal	adjacent normal breast	STT5668
STT5667_Breast_020_EN	44	20	EN	early neoplasia	STT5667	yes
STT5669_Breast_020_DCIS	65	20	cancer	ductal carcinoma in situ	STT5669		2010
STT5670_Breast_020_IDC	66	20	cancer	invasive ductal carcinoma	STT5670		2010	56	right	ductal	2	ER+	PR+	Her2-
STT5749_Breast_021_normal	20	21	normal	adjacent normal breast	STT5749										wt
STT5747_Breast_021_EN	45	21	EN	early neoplasia	STT5747	yes									wt
STT5750_Breast_021_DCIS	68	21	cancer	ductal carcinoma in situ	STT5750		2010								wt
STT5751_Breast_021_IDC	69	21	cancer	invasive ductal carcinoma	STT5751		2010	46	left	tubulolobular	2	ER+	PR+	Her2-	wt
STT5756_Breast_022_normal	21	22	normal	adjacent normal breast	STT5756
STT5761_Breast_022_normal	22	22	normal	adjacent normal breast	STT5761
STT5754_Breast_022_EN	46	22	EN	early neoplasia	STT5754	yes									mut
STT6088_Breast_022_EN	49	22	EN	early neoplasia	STT6088	yes
STT5758_Breast_022_IDC	70	22	cancer	invasive ductal carcinoma	STT5758		2010	49	right	ductal	1
STT5763_Breast_022_IDC	71	22	cancer	invasive ductal carcinoma	STT5763		2010	49	left	ductal	1
STT5427_Breast_023_normal	2	23	normal	adjacent normal breast	STT5427										wt
STT5426_Breast_023_EN	30	23	EN	early neoplasia	STT5426	no									mut
STT5828_Breast_024_normal	23	24	normal	adjacent normal breast	STT5828										wt
STT5831_Breast_024_normal	24	24	normal	adjacent normal breast	STT5831										wt
STT5829_Breast_024_EN	47	24	EN	early neoplasia	STT5829	yes									mut
STT5830_Breast_024_EN	48	24	EN	early neoplasia	STT5830	yes									mut
STT5825_Breast_024_IDC	72	24	cancer	invasive ductal carcinoma	STT5825						1	ER+	PR+	Her2-	wt
STT5706_Breast_025_IDC	67	25	cancer	invasive ductal carcinoma	STT5706		2010	75	right	ductal	3	ER+	PR+	Her2-
*Published in Troxell et al. Mod Pathol, 2012, 25:930-937.

## Sheet: Table S2
Supplemental Table 2: Summary of 3SEQ libraries
	total	pf	unique	RefSeq	lnc/novel
Breast_001_STT5424_EN	27611478	22079863	5043731	2055599	183332
Breast_001_STT5425_normal	29281650	23335453	6458329	2035806	217951
Breast_023_STT5426_EN	30558815	26418006	9711334	5234978	153369
Breast_023_STT5427_normal	13918289	12327116	4137347	2188734	97813
Breast_002_STT5430_normal	15885235	13296734	3362899	720221	132092
Breast_002_STT5431_EN	13061102	11267249	3444053	1161109	145750
Breast_003_STT5437_DCIS	21133686	19056938	3029724	1543767	43772
Breast_003_STT5439_normal	27173861	23575853	1430936	497941	18625
Breast_003_STT5440_EN	43449927	37591524	3834636	1676291	46414
Breast_004_STT5441_normal	17353319	13929892	3499364	1834846	68013
Breast_004_STT5442_EN	14534244	12226755	2841431	1527738	46536
Breast_005_STT5445_EN	12346413	10858613	4534663	541876	17037
Breast_005_STT5446_normal	17616619	13821396	3177163	1878824	60764
Breast_006_STT5449_EN	20318707	15840817	2904304	1450881	43689
Breast_006_STT5450_DCIS	19249129	14643913	2972264	1586343	35900
Breast_006_STT5451_normal	19452090	15390781	3626048	2166123	44218
Breast_007_STT5462_DCIS	19201135	14328181	3280028	1319256	58042
Breast_007_STT5463_IDC	19921421	13657574	3877651	1478566	83376
Breast_007_STT5465_EN	19159547	13360341	2925651	1054619	58711
Breast_007_STT5466_normal	18423481	15656407	2732501	871316	69893
Breast_008_STT5472_normal	20190371	17243269	6487404	3772279	146172
Breast_008_STT5474_IDC	24714218	18811311	8030867	4547344	231037
Breast_009_STT5475_normal	16323475	14330800	4533248	2499093	98341
Breast_009_STT5476_EN	20767924	17165261	6983564	4014865	93480
Breast_009_STT5477_IDC	16498465	14303386	4632400	2602954	61804
Breast_010_STT5502_normal	12868317	11576905	4551653	2318682	115605
Breast_010_STT5503_EN	21340363	16994409	6723336	3899767	107280
Breast_010_STT5504_DCIS	26495081	17556283	7018978	3127340	104946
Breast_011_STT5510_normal	24501989	17738943	8122274	4461946	119007
Breast_011_STT5511_EN	22921077	16917066	7498632	2882554	76879
Breast_012_STT5567_EN	20258999	15586362	4736797	2263489	76644
Breast_012_STT5568_DCIS	22506821	17296226	6418689	2549138	113027
Breast_013_STT5570_normal	23888802	18523716	8268125	4486873	139321
Breast_013_STT5571_EN	28348199	19293959	8441742	4520246	93699
Breast_013_STT5572_IDC	26258438	18645172	8098910	4125796	101098
Breast_014_STT5573_normal	16270173	13919487	5803470	3612414	118363
Breast_014_STT5574_EN	23588361	17839565	7603012	4086170	76874
Breast_014_STT5575_IDC	21530612	16973021	7416295	4006924	118011
Breast_015_STT5576_normal	33872986	27005568	12430625	6240767	230256
Breast_015_STT5577_EN	37919733	30547517	11630874	6015812	172203
Breast_015_STT5578_IDC	39994760	28462805	10721049	5276099	398262
Breast_016_STT5580_EN	39598626	31165453	11470280	6030221	157735
Breast_016_STT5581_IDC	38255030	30632063	12270211	7080106	140005
Breast_017_STT5611_normal	24701076	20835854	8976750	4386031	222463
Breast_017_STT5612_EN	24314806	20996696	10024465	5740843	173470
Breast_017_STT5613_DCIS	22226590	18501278	9144431	5031074	147102
Breast_019_STT5614_IDC	28574090	21597509	10447947	4683255	111725
Breast_019_STT5616_EN	27456190	23642756	8219335	3428086	55752
Breast_019_STT5617_normal	42235131	31720232	10305056	4042475	180176
Breast_018_STT5618_DCIS	25038563	20789039	10832303	6578692	205859
Breast_018_STT5619_EN	23115939	19719513	9001313	4541862	235981
Breast_018_STT5620_normal	21506044	18493599	7896173	4067485	322586
Breast_020_STT5667_EN	19505734	17448611	4828913	2939510	52217
Breast_020_STT5668_normal	28439255	22583183	8498114	5588629	129817
Breast_020_STT5669_DCIS	17684899	14544931	4293618	2793830	45399
Breast_020_STT5670_IDC	27232661	22306568	6238793	4198142	55815
Breast_025_STT5706_IDC	13959805	12612648	6043500	2617280	71334
Breast_021_STT5747_EN	16962404	15335126	6337162	2430688	89562
Breast_021_STT5749_normal	24573665	21114088	10462571	3812907	230944
Breast_021_STT5750_DCIS	30511523	25942383	9045539	2828135	86852
Breast_021_STT5751_IDC	19325941	17298350	8485568	3460935	161513
Breast_022_STT5754_EN	12154177	10965297	4593440	1639830	40035
Breast_022_STT5756_normal	33864338	29344564	13787001	4942514	262059
Breast_022_STT5758_IDC	28318507	24804513	12073389	4590337	317683
Breast_022_STT5761_normal	28158152	24250892	11325703	4265049	149205
Breast_022_STT5763_IDC	19711280	16919618	7820296	2969359	120715
Breast_024_STT5825_IDC	42721545	35056507	13857311	8407736	274509
Breast_024_STT5828_normal	38200169	30815458	7572517	3088652	313083
Breast_024_STT5829_EN	31081527	27147598	11439745	6771361	292980
Breast_024_STT5830_EN	36531695	30302367	10565706	5227636	308421
Breast_024_STT5831_normal	40525482	32202811	8870163	3401869	254625
Breast_022_STT6088_EN	31417427	26980855	4562884	2262357	77395
sum total	1778611583	1445464797	512266198	247982272	9704623
mean	2.47029e+07	2.00759e+07	7.11481e+06	3.4442e+06	134786
median	23352150	1.84974e+07	7.21764e+06	3.41498e+06	114316
max	43449927	37591524	13857311	8407736	398262
min	12154177	10858613	1430936	497941	17037

## Sheet: Table S3
Supplemental Table 3: Classification probabilities for each sample
	3-class prob	3-class prob	3-class prob			2-class prob	2-class prob
sample	normal	EN	cancer		sample	normal	EN
STT5425_Breast_001_normal	0.780061	0.219346	0.000592479		STT5425_Breast_001_normal	0.999856	0.000144054
STT5427_Breast_023_normal	0.00356956	0.0207906	0.97564		STT5427_Breast_023_normal	4.19033e-46	1
STT5430_Breast_002_normal	0.536333	0.449684	0.0139824		STT5430_Breast_002_normal	0.698266	0.301734
STT5439_Breast_003_normal	0.402934	0.589419	0.00764684		STT5439_Breast_003_normal	0.00301503	0.996985
STT5441_Breast_004_normal	0.513408	0.451381	0.0352112		STT5441_Breast_004_normal	0.999998	1.76471e-06
STT5446_Breast_005_normal	0.452912	0.506517	0.0405709		STT5446_Breast_005_normal	1	5.12436e-14
STT5451_Breast_006_normal	0.112756	0.137727	0.749517		STT5451_Breast_006_normal	1.77847e-08	1
STT5466_Breast_007_normal	0.381085	0.599926	0.0189895		STT5466_Breast_007_normal	0.999942	5.83738e-05
STT5472_Breast_008_normal	0.501599	0.454047	0.0443533		STT5472_Breast_008_normal	0.999469	0.000530842
STT5475_Breast_009_normal	0.621184	0.357488	0.021328		STT5475_Breast_009_normal	0.999999	9.23952e-07
STT5502_Breast_010_normal	0.6437	0.344734	0.011566		STT5502_Breast_010_normal	0.513983	0.486017
STT5510_Breast_011_normal	0.50927	0.434244	0.0564852		STT5510_Breast_011_normal	0.862334	0.137666
STT5570_Breast_013_normal	0.643658	0.345728	0.0106147		STT5570_Breast_013_normal	0.9588	0.0411996
STT5573_Breast_014_normal	0.638502	0.341397	0.0201014		STT5573_Breast_014_normal	0.99919	0.000810198
STT5576_Breast_015_normal	0.730929	0.268513	0.000558627		STT5576_Breast_015_normal	0.999992	7.85992e-06
STT5611_Breast_017_normal	0.658398	0.325852	0.0157498		STT5611_Breast_017_normal	1	2.89844e-11
STT5617_Breast_019_normal	0.598984	0.391155	0.00986108		STT5617_Breast_019_normal	0.999779	0.000221224
STT5620_Breast_018_normal	0.692062	0.30627	0.00166839		STT5620_Breast_018_normal	1	1.03e-07
STT5668_Breast_020_normal	0.400316	0.31543	0.284255		STT5668_Breast_020_normal	0.973384	0.0266156
STT5749_Breast_021_normal	0.650159	0.344317	0.00552374		STT5749_Breast_021_normal	0.999991	9.48702e-06
STT5756_Breast_022_normal	0.570974	0.428724	0.000301255		STT5756_Breast_022_normal	0.996967	0.00303251
STT5761_Breast_022_normal	0.583673	0.415989	0.000338869		STT5761_Breast_022_normal	0.984307	0.0156933
STT5828_Breast_024_normal	0.585756	0.413875	0.000368725		STT5828_Breast_024_normal	0.98704	0.0129603
STT5831_Breast_024_normal	0.565342	0.428188	0.00647034		STT5831_Breast_024_normal	0.999873	0.000127409
STT5424_Breast_001_EN	0.514342	0.47877	0.00688772		STT5424_Breast_001_EN	0.435631	0.564369
STT5431_Breast_002_EN	0.316443	0.356417	0.32714		STT5431_Breast_002_EN	0.000338876	0.999661
STT5442_Breast_004_EN	0.336411	0.599304	0.0642853		STT5442_Breast_004_EN	0.933864	0.0661365
STT5445_Breast_005_EN	0.432478	0.415634	0.151888		STT5445_Breast_005_EN	1	4.95561e-10
STT5511_Breast_011_EN	0.340985	0.652537	0.00647849		STT5511_Breast_011_EN	0.000170743	0.999829
STT5426_Breast_023_EN	0.34556	0.653914	0.000525371		STT5426_Breast_023_EN	7.59257e-05	0.999924
STT5440_Breast_003_EN	0.576856	0.399958	0.023186		STT5440_Breast_003_EN	0.203919	0.796081
STT5449_Breast_006_EN	0.406293	0.360721	0.232986		STT5449_Breast_006_EN	0.99996	4.018e-05
STT5465_Breast_007_EN	0.271995	0.722311	0.00569439		STT5465_Breast_007_EN	3.81302e-07	1
STT5476_Breast_009_EN	0.374148	0.451645	0.174206		STT5476_Breast_009_EN	0.00219875	0.997801
STT5503_Breast_010_EN	0.383936	0.592783	0.023281		STT5503_Breast_010_EN	4.12301e-09	1
STT5567_Breast_012_EN	0.31916	0.436439	0.244401		STT5567_Breast_012_EN	1	2.18151e-23
STT5571_Breast_013_EN	0.316432	0.619044	0.0645244		STT5571_Breast_013_EN	0.000805793	0.999194
STT5574_Breast_014_EN	0.201434	0.332978	0.465588		STT5574_Breast_014_EN	4.02535e-07	1
STT5577_Breast_015_EN	0.4722	0.526261	0.00153887		STT5577_Breast_015_EN	3.58192e-06	0.999996
STT5580_Breast_016_EN	0.450614	0.486439	0.0629466		STT5580_Breast_016_EN	0.000793946	0.999206
STT5612_Breast_017_EN	0.322675	0.673784	0.00354087		STT5612_Breast_017_EN	5.59531e-05	0.999944
STT5616_Breast_019_EN	0.304955	0.651661	0.0433837		STT5616_Breast_019_EN	0.000639455	0.999361
STT5619_Breast_018_EN	0.486648	0.4971	0.0162521		STT5619_Breast_018_EN	0.0563276	0.943672
STT5667_Breast_020_EN	0.0105273	0.0204165	0.969056		STT5667_Breast_020_EN	3.10634e-06	0.999997
STT5747_Breast_021_EN	0.280127	0.719495	0.000378061		STT5747_Breast_021_EN	0.166987	0.833013
STT5754_Breast_022_EN	0.371071	0.625714	0.00321434		STT5754_Breast_022_EN	3.97639e-10	1
STT5829_Breast_024_EN	0.407453	0.591866	0.000681133		STT5829_Breast_024_EN	0.0401462	0.959854
STT5830_Breast_024_EN	0.444719	0.554158	0.00112248		STT5830_Breast_024_EN	1.86812e-05	0.999981
STT6088_Breast_022_EN	0.353576	0.638629	0.00779434		STT6088_Breast_022_EN	1.22913e-10	1
STT5437_Breast_003_DCIS	0.147443	0.264994	0.587564
STT5450_Breast_006_DCIS	0.0129987	0.0131653	0.973836
STT5462_Breast_007_DCIS	0.106101	0.103936	0.789963
STT5463_Breast_007_IDC	0.0155082	0.0174647	0.967027
STT5474_Breast_008_IDC	0.0743714	0.0943482	0.83128
STT5477_Breast_009_IDC	0.0338461	0.0300615	0.936092
STT5504_Breast_010_DCIS	0.355917	0.484716	0.159367
STT5568_Breast_012_DCIS	0.00324124	0.00461989	0.992139
STT5572_Breast_013_IDC	0.340052	0.31295	0.346998
STT5575_Breast_014_IDC	0.00587381	0.00589642	0.98823
STT5578_Breast_015_IDC	0.000825947	0.00099605	0.998178
STT5581_Breast_016_IDC	6.28484e-05	7.14819e-05	0.999866
STT5613_Breast_017_DCIS	0.00175624	0.00231139	0.995932
STT5614_Breast_019_IDC	6.74154e-06	3.15314e-05	0.999962
STT5618_Breast_018_DCIS	0.0157727	0.0195663	0.964661
STT5669_Breast_020_DCIS	0.121053	0.336262	0.542685
STT5670_Breast_020_IDC	0.0329926	0.0760121	0.890995
STT5706_Breast_025_IDC	0.000358219	0.000331293	0.99931
STT5750_Breast_021_DCIS	0.0109806	0.0127489	0.976271
STT5751_Breast_021_IDC	0.00495515	0.00397755	0.991067
STT5758_Breast_022_IDC	0.00274156	0.00247927	0.994779
STT5763_Breast_022_IDC	0.0149722	0.0181705	0.966857
STT5825_Breast_024_IDC	1.89672e-05	2.3227e-05	0.999958

## Sheet: Table S4
Supplemental Table 4: Genes identified with classification analyses
gene symbol	normal-score	neoplasia-score	cancer-score	analysis
SYT8	0	0.1963	-0.383	3-class: normal/neoplasia/cancer
SFRP1	0	0	-0.3745	3-class: normal/neoplasia/cancer
TNNI2	0	0.1641	-0.3537	3-class: normal/neoplasia/cancer
NDRG2	0.265	0	-0.3201	3-class: normal/neoplasia/cancer
CRIP1	0	0	0.2716	3-class: normal/neoplasia/cancer
SDC1	0	0	0.2387	3-class: normal/neoplasia/cancer
LAMC3	0	0	-0.227	3-class: normal/neoplasia/cancer
NES	0	0	-0.2252	3-class: normal/neoplasia/cancer
INHBA	0	0	0.2116	3-class: normal/neoplasia/cancer
MMP11	0	0	0.1977	3-class: normal/neoplasia/cancer
PIGR	0.1837	0	0	3-class: normal/neoplasia/cancer
TYMP	0	0	0.1724	3-class: normal/neoplasia/cancer
SOX10	0	0	-0.1593	3-class: normal/neoplasia/cancer
PMEPA1	0	0	0.1511	3-class: normal/neoplasia/cancer
S100B	0	0	-0.1468	3-class: normal/neoplasia/cancer
PPP1R14A	0	0	-0.1461	3-class: normal/neoplasia/cancer
TRIM29	0	0	-0.1452	3-class: normal/neoplasia/cancer
IRF7	0	0	0.1269	3-class: normal/neoplasia/cancer
SLC16A3	0	0	0.1189	3-class: normal/neoplasia/cancer
BGN	0	0	0.1032	3-class: normal/neoplasia/cancer
CRYAB	0.0024	0	-0.0843	3-class: normal/neoplasia/cancer
ACTG2	0	0	-0.0835	3-class: normal/neoplasia/cancer
MUC1	0	0	0.0765	3-class: normal/neoplasia/cancer
NFIB	0	0	-0.0738	3-class: normal/neoplasia/cancer
C1QTNF6	0	0	0.0447	3-class: normal/neoplasia/cancer
LOC728264	0	0	-0.0438	3-class: normal/neoplasia/cancer
STAC2	0	0	-0.0416	3-class: normal/neoplasia/cancer
OXTR	0	0	-0.0384	3-class: normal/neoplasia/cancer
HAGHL	0	0	0.0373	3-class: normal/neoplasia/cancer
ISG15	0	0	0.0333	3-class: normal/neoplasia/cancer
SH3BGRL3	0	0	0.0308	3-class: normal/neoplasia/cancer
LRRC15	0	0	0.0239	3-class: normal/neoplasia/cancer
PRX	0	0	-0.0235	3-class: normal/neoplasia/cancer
CNN1	0	0	-0.0235	3-class: normal/neoplasia/cancer
CCL19	0	0	0.0193	3-class: normal/neoplasia/cancer
ARPC1B	0	0	0.0178	3-class: normal/neoplasia/cancer
IFI30	0	0	0.016	3-class: normal/neoplasia/cancer
OSR1	0	0	-0.0136	3-class: normal/neoplasia/cancer
RGMA	0	0	-0.0134	3-class: normal/neoplasia/cancer
PAFAH1B3	0	0	0.0088	3-class: normal/neoplasia/cancer
TSHZ2	0	0	-0.0035	3-class: normal/neoplasia/cancer
COL10A1	0	0	0.0029	3-class: normal/neoplasia/cancer
TK1	0	0	0.0027	3-class: normal/neoplasia/cancer
CX3CL1	0.0004	0	0	3-class: normal/neoplasia/cancer
EEF1A2	-0.3901	0.3745		2-class: normal/neoplasia
TMEM63C	-0.2327	0.2234		2-class: normal/neoplasia
PIGR	0.2298	-0.2206		2-class: normal/neoplasia
KIFC2	-0.2199	0.2111		2-class: normal/neoplasia
RHPN1	-0.2133	0.2048		2-class: normal/neoplasia
PCSK4	-0.1687	0.162		2-class: normal/neoplasia
IFT122	-0.1668	0.1602		2-class: normal/neoplasia
WNK4	-0.1639	0.1573		2-class: normal/neoplasia
CAPN8	-0.1594	0.1531		2-class: normal/neoplasia
MLPH	-0.1571	0.1508		2-class: normal/neoplasia
NDRG2	0.1538	-0.1477		2-class: normal/neoplasia
SHC2	-0.1523	0.1462		2-class: normal/neoplasia
SEC14L2	-0.1479	0.142		2-class: normal/neoplasia
EBF4	-0.1451	0.1393		2-class: normal/neoplasia
ARHGEF16	-0.145	0.1392		2-class: normal/neoplasia
IGJ	0.1437	-0.138		2-class: normal/neoplasia
REEP6	-0.1426	0.1369		2-class: normal/neoplasia
GATA3	-0.1422	0.1365		2-class: normal/neoplasia
ENG	-0.1377	0.1322		2-class: normal/neoplasia
TFAP2B	-0.1327	0.1274		2-class: normal/neoplasia
MUC1	-0.1316	0.1263		2-class: normal/neoplasia
TMEM132A	-0.1258	0.1207		2-class: normal/neoplasia
AKAP8L	-0.1228	0.1178		2-class: normal/neoplasia
FAM3D	0.1223	-0.1174		2-class: normal/neoplasia
RAMP1	-0.1196	0.1148		2-class: normal/neoplasia
TTC39A	-0.117	0.1123		2-class: normal/neoplasia
C19orf51	-0.1159	0.1113		2-class: normal/neoplasia
HLA-B	0.1158	-0.1111		2-class: normal/neoplasia
STC2	-0.1154	0.1108		2-class: normal/neoplasia
KRT81	-0.1149	0.1103		2-class: normal/neoplasia
FAAH	-0.1144	0.1098		2-class: normal/neoplasia
CRLF1	-0.1106	0.1062		2-class: normal/neoplasia
BIK	-0.1096	0.1052		2-class: normal/neoplasia
GPC1	-0.1046	0.1004		2-class: normal/neoplasia
PCSK1N	-0.1023	0.0982		2-class: normal/neoplasia
LTF	0.0976	-0.0937		2-class: normal/neoplasia
CACNG4	-0.0966	0.0928		2-class: normal/neoplasia
SCGB3A1	0.0937	-0.0899		2-class: normal/neoplasia
EPS8L1	-0.0934	0.0897		2-class: normal/neoplasia
STARD10	-0.0912	0.0876		2-class: normal/neoplasia
ALDH3B2	-0.0905	0.0869		2-class: normal/neoplasia
INPP5J	-0.0899	0.0863		2-class: normal/neoplasia
SYT8	-0.0894	0.0858		2-class: normal/neoplasia
CX3CL1	0.0859	-0.0824		2-class: normal/neoplasia
NCALD	0.0856	-0.0822		2-class: normal/neoplasia
CAPG	-0.0845	0.0812		2-class: normal/neoplasia
EVL	-0.084	0.0806		2-class: normal/neoplasia
MYB	-0.0829	0.0796		2-class: normal/neoplasia
ANO9	-0.0801	0.0769		2-class: normal/neoplasia
ALDH4A1	-0.0797	0.0765		2-class: normal/neoplasia
APOE	-0.0782	0.0751		2-class: normal/neoplasia
HAPLN3	0.0756	-0.0726		2-class: normal/neoplasia
MZB1	0.0745	-0.0715		2-class: normal/neoplasia
ABCC8	-0.0743	0.0714		2-class: normal/neoplasia
ARHGAP40	-0.0735	0.0706		2-class: normal/neoplasia
PVRL2	-0.0707	0.0679		2-class: normal/neoplasia
C2orf82	0.0707	-0.0679		2-class: normal/neoplasia
ATP2C2	-0.0705	0.0677		2-class: normal/neoplasia
SERHL2	-0.0692	0.0664		2-class: normal/neoplasia
CHRM1	0.0683	-0.0656		2-class: normal/neoplasia
AIF1L	0.0672	-0.0645		2-class: normal/neoplasia
DNASE1L2	-0.067	0.0643		2-class: normal/neoplasia
SLPI	0.0662	-0.0635		2-class: normal/neoplasia
N4BP3	-0.0659	0.0633		2-class: normal/neoplasia
IGDCC3	-0.0655	0.0629		2-class: normal/neoplasia
CTXN1	-0.0649	0.0623		2-class: normal/neoplasia
SRC	-0.0648	0.0622		2-class: normal/neoplasia
IGLL5	0.0643	-0.0617		2-class: normal/neoplasia
CCL21	0.0639	-0.0613		2-class: normal/neoplasia
DOC2A	-0.0638	0.0612		2-class: normal/neoplasia
SLC9A3R1	-0.0636	0.061		2-class: normal/neoplasia
TNNI2	-0.0635	0.061		2-class: normal/neoplasia
FOXA1	-0.0635	0.0609		2-class: normal/neoplasia
ELF5	0.0632	-0.0607		2-class: normal/neoplasia
TMEM184A	-0.0615	0.0591		2-class: normal/neoplasia
IKBKB	-0.0612	0.0588		2-class: normal/neoplasia
SLC13A2	0.0586	-0.0562		2-class: normal/neoplasia
COL4A5	-0.0584	0.0561		2-class: normal/neoplasia
PLXNB1	-0.0582	0.0559		2-class: normal/neoplasia
CFD	0.0568	-0.0545		2-class: normal/neoplasia
TCF7L1	0.0564	-0.0542		2-class: normal/neoplasia
DERL3	0.055	-0.0528		2-class: normal/neoplasia
NCRNA00188	0.0549	-0.0527		2-class: normal/neoplasia
ESPN	-0.0548	0.0526		2-class: normal/neoplasia
LOC643719	-0.0544	0.0523		2-class: normal/neoplasia
SIRPA	0.0542	-0.052		2-class: normal/neoplasia
CRYAB	0.0534	-0.0513		2-class: normal/neoplasia
ROGDI	-0.0531	0.051		2-class: normal/neoplasia
KLHDC7A	-0.0493	0.0474		2-class: normal/neoplasia
PSD4	-0.0491	0.0472		2-class: normal/neoplasia
MUC6	-0.0487	0.0468		2-class: normal/neoplasia
DPT	0.0485	-0.0466		2-class: normal/neoplasia
C22orf36	-0.0484	0.0464		2-class: normal/neoplasia
SH3GLB2	-0.0483	0.0464		2-class: normal/neoplasia
PADI2	0.0479	-0.046		2-class: normal/neoplasia
ALOX15B	-0.0477	0.0458		2-class: normal/neoplasia
C3	0.0447	-0.0429		2-class: normal/neoplasia
GREB1	-0.0432	0.0415		2-class: normal/neoplasia
KCNJ11	-0.0427	0.041		2-class: normal/neoplasia
ANPEP	0.0426	-0.0409		2-class: normal/neoplasia
AMH	-0.0416	0.0399		2-class: normal/neoplasia
RASAL1	0.0413	-0.0397		2-class: normal/neoplasia
TTYH1	0.0409	-0.0392		2-class: normal/neoplasia
SERHL	-0.0408	0.0391		2-class: normal/neoplasia
EEPD1	0.0399	-0.0383		2-class: normal/neoplasia
ENTPD8	-0.0391	0.0375		2-class: normal/neoplasia
PNMT	-0.0387	0.0371		2-class: normal/neoplasia
C19orf21	-0.0386	0.0371		2-class: normal/neoplasia
KCNN4	0.0386	-0.0371		2-class: normal/neoplasia
PCP2	-0.0385	0.0369		2-class: normal/neoplasia
BATF	-0.0354	0.034		2-class: normal/neoplasia
CA12	-0.0347	0.0333		2-class: normal/neoplasia
ACCN2	0.0343	-0.0329		2-class: normal/neoplasia
PPP1R1A	0.0337	-0.0324		2-class: normal/neoplasia
SPDEF	-0.0333	0.032		2-class: normal/neoplasia
BAI2	-0.0326	0.0313		2-class: normal/neoplasia
AGTRAP	-0.0317	0.0304		2-class: normal/neoplasia
SDC1	-0.0314	0.0302		2-class: normal/neoplasia
GLTSCR2	0.0312	-0.03		2-class: normal/neoplasia
EPN3	-0.031	0.0297		2-class: normal/neoplasia
SLC34A2	0.0308	-0.0296		2-class: normal/neoplasia
NEURL3	0.0307	-0.0295		2-class: normal/neoplasia
SYTL2	-0.0294	0.0282		2-class: normal/neoplasia
FOLR1	0.0293	-0.0281		2-class: normal/neoplasia
SULT2B1	-0.0277	0.0266		2-class: normal/neoplasia
HPD	-0.0272	0.0261		2-class: normal/neoplasia
GLIPR2	0.0269	-0.0258		2-class: normal/neoplasia
CALML3	-0.0264	0.0254		2-class: normal/neoplasia
MYEOV	0.0258	-0.0247		2-class: normal/neoplasia
NFIB	0.0256	-0.0245		2-class: normal/neoplasia
PRODH	-0.0248	0.0238		2-class: normal/neoplasia
PDZK1IP1	0.0243	-0.0234		2-class: normal/neoplasia
TBC1D9	-0.0238	0.0228		2-class: normal/neoplasia
EFCAB4A	-0.0236	0.0227		2-class: normal/neoplasia
MAGED2	-0.0236	0.0227		2-class: normal/neoplasia
UCP2	-0.0235	0.0226		2-class: normal/neoplasia
ARHGAP8	-0.0234	0.0224		2-class: normal/neoplasia
SEZ6L2	-0.0206	0.0198		2-class: normal/neoplasia
FAM176B	-0.0206	0.0198		2-class: normal/neoplasia
SFXN5	-0.0194	0.0186		2-class: normal/neoplasia
NKD2	-0.0193	0.0185		2-class: normal/neoplasia
CD14	0.0182	-0.0175		2-class: normal/neoplasia
C19orf18	-0.0181	0.0174		2-class: normal/neoplasia
SCUBE2	-0.018	0.0173		2-class: normal/neoplasia
GABRP	0.0173	-0.0166		2-class: normal/neoplasia
EMILIN2	0.0172	-0.0165		2-class: normal/neoplasia
XBP1	-0.0158	0.0152		2-class: normal/neoplasia
SHROOM1	-0.0142	0.0136		2-class: normal/neoplasia
SLC22A18	-0.0141	0.0136		2-class: normal/neoplasia
HSD11B2	0.014	-0.0134		2-class: normal/neoplasia
BCAM	-0.0136	0.013		2-class: normal/neoplasia
LOC100130417	-0.0132	0.0127		2-class: normal/neoplasia
IFT140	-0.0128	0.0123		2-class: normal/neoplasia
PREX1	-0.0126	0.0121		2-class: normal/neoplasia
KIAA1244	-0.0117	0.0112		2-class: normal/neoplasia
ERBB2	-0.0114	0.011		2-class: normal/neoplasia
KRT15	0.0112	-0.0108		2-class: normal/neoplasia
UCN	-0.0099	0.0095		2-class: normal/neoplasia
AQP5	0.0099	-0.0095		2-class: normal/neoplasia
RPL13	0.0096	-0.0093		2-class: normal/neoplasia
LOC389033	-0.0095	0.0091		2-class: normal/neoplasia
IFITM10	-0.0094	0.009		2-class: normal/neoplasia
VWA1	-0.0086	0.0082		2-class: normal/neoplasia
ACADSB	-0.0085	0.0082		2-class: normal/neoplasia
FAM57B	-0.007	0.0067		2-class: normal/neoplasia
ETV3L	0.007	-0.0067		2-class: normal/neoplasia
RASL10A	0.0066	-0.0063		2-class: normal/neoplasia
YJEFN3	-0.0058	0.0056		2-class: normal/neoplasia
LGR6	0.0052	-0.005		2-class: normal/neoplasia
BAI1	-0.0051	0.0049		2-class: normal/neoplasia
FLJ22184	-0.0051	0.0049		2-class: normal/neoplasia
MUC5B	0.0051	-0.0049		2-class: normal/neoplasia
HSPB6	0.005	-0.0048		2-class: normal/neoplasia
CLDN7	-0.0048	0.0046		2-class: normal/neoplasia
FOXC1	0.0043	-0.0042		2-class: normal/neoplasia
ZNF683	0.0036	-0.0034		2-class: normal/neoplasia
NR4A1	0.0029	-0.0028		2-class: normal/neoplasia
MBOAT7	-0.0013	0.0012		2-class: normal/neoplasia
KIT	0.0012	-0.0011		2-class: normal/neoplasia
SLC26A6	-0.0003	0.0003		2-class: normal/neoplasia

## Sheet: Table S5
Supplemental Table 5: Differential genes in normal vs cancer
Gene Name	Score(d)	Fold Change	q-value(%)
HPSE2	-123.5	0.0795508	0
NDRG2	-122.6	0.14273	0
CD300LG	-122.1	0.14672	0
SLC13A2	-121.45	0.0263645	0
LAMC3	-121.1	0.12856	0
GABRP	-120.9	0.057953	0
PIGR	-120.85	0.0365086	0
WNT6	-120.45	0.248463	0
CRYAB	-119.75	0.247995	0
BTNL9	-119.7	0.222008	0
FAT2	-119.65	0.17396	0
WDR86	-119.35	0.294599	0
CX3CL1	-119.3	0.121607	0
CMTM5	-118.75	0.121577	0
LOC728264	-118.55	0.301177	0
NCALD	-118.25	0.227208	0
KCNMB1	-118.15	0.187008	0
DENND2A	-118	0.267868	0
PPP1R14A	-116.95	0.295104	0
FAM3D	-116.75	0.0576272	0
NES	-116.7	0.342689	0
SOX10	-115.65	0.0699802	0
RASGEF1C	-115.55	0.0641085	0
SFRP1	-115.5	0.0801239	0
NFIB	-115.2	0.317912	0
LOC100190939	-115.15	0.312279	0
CACNA1G	-114.75	0.186573	0
EPHA2	-114.7	0.371366	0
FAM13A	-114.65	0.33752	0
CA4	-114.5	0.0777349	0
ADAM33	-114.2	0.273886	0
S100B	-114.15	0.167649	0
TRIM29	-113.1	0.290917	0
BOC	-113	0.360946	0
ANGPTL4	-112.95	0.246571	0
NRG2	-112.95	0.18329	0
ACTG2	-112.9	0.211087	0
PKP1	-112.5	0.130986	0
TNS4	-112.45	0.267825	0
KIT	-112.25	0.123177	0
TNNI2	-112.15	0.225472	0
ITIH5	-112.05	0.244863	0
KLF5	-112	0.156391	0
DLK1	-111.9	0.032649	0
GPRC5B	-111.85	0.372519	0
PDZD4	-111.6	0.33775	0
CELF5	-111.45	0.12078	0
KRT5	-111.3	0.239248	0
LMF1	-111.25	0.429272	0
TTYH1	-111.2	0.103906	0
OSR1	-111	0.18834	0
ELF5	-110.75	0.076753	0
OXTR	-110.7	0.161366	0
MYLK	-110.7	0.39764	0
FIGF	-110.7	0.0800837	0
ETV3L	-110.55	0.0314724	0
SOX8	-110.55	0.165961	0
TNNC2	-110.5	0.344406	0
MIR497HG	-109.75	0.272073	0
IRX1	-109.65	0.148796	0
TRIM2	-109.4	0.325461	0
SCGB3A1	-109.35	0.0690579	0
CAPN11	-109.35	0.198643	0
SLC26A5	-109.3	0.0991754	0
SYT8	-108.95	0.21416	0
DRD2	-108.7	0.153505	0
RGMA	-108.65	0.26153	0
ADCYAP1R1	-108.5	0.212068	0
KRT15	-107.95	0.081176	0
COL17A1	-107.9	0.221317	0
ALX4	-107.85	0.110806	0
CNN1	-107.8	0.199508	0
C5orf4	-107.55	0.377991	0
LEPREL1	-107.45	0.34839	0
SLC34A2	-107.4	0.167416	0
CRABP1	-107.3	0.0701114	0
PRX	-107.3	0.390076	0
PRSS45	-107.3	0.267989	0
GPIHBP1	-107.3	0.273777	0
RELN	-106.9	0.159368	0
BARX1	-106.8	0.205865	0
NEURL3	-106.05	0.157489	0
GPC3	-106	0.160513	0
LRRN4CL	-105.7	0.341118	0
SLC7A3	-105.65	0.0830962	0
LAMB3	-105.6	0.353699	0
SCARA5	-105.45	0.122227	0
KCNN4	-105.1	0.202132	0
KLK8	-104.9	0.0939851	0
LY6K	-104.8	0.181998	0
PTPRVP	-104.75	0.292529	0
CLDND2	-104.7	0.338051	0
SOSTDC1	-104.5	0.0775743	0
OLFML2A	-104.35	0.373726	0
FAM150B	-104.2	3.52948e-09	0
C2orf82	-104.2	0.0826425	0
PRSS50	-104.1	0.202133	0
C1orf95	-104.05	0.188813	0
CHRM1	-104.05	0.0595881	0
TSHZ2	-104.05	0.300321	0
LOC283553	-103.65	0.130446	0
C5orf27	-103.55	2.21672e-09	0
CAPN6	-103.35	0.108766	0
RYR1	-103.3	0.429587	0
NKPD1	-103.25	0.313739	0
COL23A1	-103.25	0.289929	0
PNMAL2	-103.1	0.43056	0
NEURL2	-103.05	0.488702	0
FAM3B	-102.95	3.96044e-09	0
LOC642587	-102.9	0.417629	0
ALDOC	-102.75	0.216344	0
GSTM5	-102.6	0.174807	0
TESC	-102.6	0.259425	0
LGR6	-102.45	0.222405	0
ALS2CL	-102.35	0.421642	0
PTPRH	-101.95	0.241624	0
ARAP3	-101.35	0.532594	0
NOB1	-101.3	0.425103	0
FXYD1	-101.15	0.230208	0
CD164L2	-100.95	0.241657	0
CD320	-100.9	0.671294	0
C10orf90	-100.85	1.86678e-09	0
F10	-100.8	0.297522	0
SCARB1	-100.65	0.534179	0
MME	-100.55	0.226468	0
ADCY5	-100.4	0.469644	0
RASL10A	-100.25	0.206612	0
PIK3C2G	-100.2	8.96811e-09	0
CDC42EP5	-100.15	0.349504	0
MEIS2	-100.1	0.266459	0
NPR1	-100	0.430152	0
CCL28	-99.95	0.0886852	0
IL11RA	-99.9	0.401407	0
MYH11	-99.75	0.206363	0
CHGA	-99.6	6.84787e-09	0
BCL11A	-99.35	0.25178	0
NCRNA00188	-99.3	0.509594	0
ALPL	-98.95	0.298102	0
OBSCN	-98.95	0.542695	0
ICAM5	-98.9	0.352263	0
PDGFA	-98.8	0.342022	0
CCDC8	-98.75	0.374517	0
PDE9A	-98.75	0.331278	0
SCN2B	-98.7	0.283163	0
EFCAB1	-98.65	0.128347	0
NRTN	-98.5	0.267369	0
KIF26A	-98.35	0.466072	0
PLEKHG4	-98.25	0.431673	0
NAT8L	-98.25	0.36973	0
CYP46A1	-98.2	0.359361	0
CNTFR	-98.2	0.148401	0
KCNH3	-98.15	0.330887	0
IL17B	-98.15	0.161893	0
SRPX	-98.15	0.203066	0
DUSP9	-98.15	0.0949567	0
HAP1	-98.1	0.197548	0
AVPR2	-98.1	0.366734	0
TPM2	-98.05	0.50747	0
PAMR1	-97.95	0.267378	0
GNG7	-97.95	0.560814	0
HIF3A	-97.9	0.181067	0
FBLN5	-97.8	0.365206	0
TCF7L1	-97.8	0.335598	0
MIA	-97.65	0.125908	0
IGF2AS	-97.5	0.333629	0
TMEM132C	-97.3	0.304734	0
TF	-97.1	0.235237	0
GPR124	-97.1	0.419722	0
KANK3	-97.05	0.599367	0
LOXL4	-96.85	0.131956	0
LY6D	-96.8	0.106612	0
SLC16A11	-96.75	0.146714	0
FGF1	-96.75	0.454554	0
CPAMD8	-96.65	0.256702	0
D4S234E	-96.65	0.308228	0
RSPO1	-96.5	0.0942902	0
C11orf92	-96.35	0.283277	0
GLTSCR2	-96.3	0.372411	0
MYEOV	-96.15	0.034996	0
MAPKBP1	-96	0.62139	0
GSN	-95.85	0.61985	0
SLC6A14	-95.7	0.0335286	0
LOC100127888	-95.65	0.00609418	0
CDH4	-95.35	0.226727	0
S100A1	-95.3	0.190751	0
SOX15	-95.2	0.253139	0
MYOM2	-95	0.197972	0
TIMP4	-94.9	0.250365	0
CFD	-94.85	0.290083	0
FMO1	-94.8	0.440882	0
KIAA1683	-94.75	0.373186	0
SEMA5A	-94.7	0.35888	0
FOLR1	-94.65	0.0505677	0
SHMT1	-94.3	0.42851	0
GFAP	-94.3	0.0631424	0
CSRP1	-94.25	0.428147	0
DLK2	-94.1	0.218514	0
DCX	-93.9	0.0889187	0
CDKN1C	-93.8	0.386157	0
AMT	-93.8	0.506821	0
ACTA2	-93.75	0.547493	0
TMEM130	-93.75	0.229156	0
SCN4A	-93.7	0.337527	0
MFGE8	-93.65	0.341676	0
EXTL1	-93.5	0.231309	0
EFNB3	-93.45	0.243935	0
EMILIN3	-93.25	0.284237	0
YPEL4	-93.2	0.38037	0
HOXA4	-93.2	0.273212	0
PTH1R	-93.15	0.583216	0
EMILIN2	-92.8	0.350397	0
LIMS2	-92.8	0.598253	0
FAM20A	-92.75	0.37346	0
PADI2	-92.65	0.291917	0
ALDH3A1	-92.6	0.294382	0
SEMA4G	-92.4	0.606367	0
DEFB1	-92.4	0.237795	0
SLC38A3	-92.3	0.236565	0
FOXC1	-92.3	0.244212	0
FAM189A2	-92.25	0.285613	0
SMARCD3	-92	0.474372	0
NGFR	-91.85	0.417752	0
FIGNL2	-91.75	0.30828	0
CDKN2C	-91.5	0.449345	0
ETV5	-91.5	0.41679	0
C16orf86	-91.45	0.512441	0
KRT14	-91.3	0.170428	0
HS3ST6	-91.25	0.177395	0
NPM2	-91.25	0.228769	0
CC2D1A	-91.2	0.663824	0
COL7A1	-91.1	0.545007	0
TEPP	-91.05	0.185894	0
ANKRD35	-90.95	0.418553	0
CAPN3	-90.95	0.446969	0
C2orf88	-90.85	0.152889	0
GRIK5	-90.75	0.485548	0
STAC2	-90.7	0.133955	0
NRIP2	-90.65	0.379921	0
HOTAIRM1	-90.6	0.418558	0
GPR144	-90.6	9.25036e-09	0
ELANE	-90.55	0.361206	0
ROPN1B	-90.5	4.69779e-09	0
C3orf17	-90.35	0.534345	0
EEPD1	-90.3	0.438808	0
TINAGL1	-90.15	0.39734	0
AQP5	-90.15	0.115597	0
VIPR1	-90.1	0.506707	0
HRCT1	-90.1	0.34751	0
GPR97	-89.95	0.392762	0
LHFPL2	-89.5	0.397609	0
PSD2	-89.5	0.0676875	0
PHLPP1	-89.45	0.418912	0
ITPRIPL1	-89.45	0.149105	0
HADH	-89.4	0.570899	0
MEG3	-89.35	0.401876	0
DAB2IP	-89.3	0.52014	0
ADAMTS8	-89.2	0.240704	0
ADAMTS5	-89.15	0.245405	0
ALDH1L1	-88.9	0.179682	0
PDLIM4	-88.9	0.402907	0
STMN4	-88.85	0.2269	0
DMD	-88.85	0.224947	0
HSPB2	-88.8	0.410501	0
LYSMD4	-88.8	0.562712	0
ADAM11	-88.8	0.478225	0
FMO2	-88.55	0.194258	0
MICAL3	-88.5	0.541128	0
IQSEC3	-88.35	0.55544	0
ROBO3	-88.3	0.446586	0
DMC1	-88.3	0.351138	0
PPFIA4	-88.25	0.438544	0
NCRNA00219	-88.25	0.450563	0
C4orf19	-88.2	0.23362	0
IGFBP6	-88	0.278266	0
CXCL2	-87.9	0.115188	0
CA11	-87.85	0.388811	0
C11orf2	-87.8	0.46829	0
CLIP3	-87.8	0.594783	0
C1orf61	-87.6	0.140148	0
ASTN1	-87.6	0.312664	0
NTRK2	-87.6	0.169423	0
SH3BP5	-87.5	0.501011	0
CLEC3B	-87.45	0.361272	0
ARHGEF4	-87.35	0.491102	0
WNK2	-87.2	0.3881	0
GALNTL1	-87.05	0.3473	0
TNNT3	-87	0.495718	0
RIC3	-87	0.330689	0
FBXO2	-86.95	0.333802	0
LYVE1	-86.85	0.169561	0
RNF150	-86.85	0.388201	0
LMOD1	-86.75	0.364662	0
PTPN14	-86.7	0.548684	0
LOC283481	-86.7	0.384089	0
INPP1	-86.65	0.469165	0
KY	-86.65	0.119525	0
LOC643650	-86.6	0.124254	0
C1QTNF4	-86.55	0.510595	0
FGFR1	-86.55	0.488343	0
MAB21L1	-86.4	0.149147	0
SLC25A18	-86.4	0.253681	0
SLIT3	-86.4	0.455769	0
DPP6	-86.4	0.100486	0
STXBP1	-86.4	0.568398	0
HS3ST4	-86.35	3.94782e-09	0
APCDD1L	-86.3	0.162741	0
NTN5	-86.25	0.368673	0
GGTA1P	-86.2	0.373654	0
KLK6	-86.15	0.148919	0
COL6A6	-86.15	0.109734	0
EPHB3	-86.1	0.473299	0
NRXN2	-86	0.533189	0
ARRDC3	-86	0.46493	0
JAG2	-85.95	0.615363	0
LYNX1	-85.9	0.367805	0
NTF4	-85.85	0.263146	0
TP63	-85.85	0.23436	0
GPR146	-85.8	0.425854	0
GDF1	-85.7	0.351312	0
APBA1	-85.55	0.44049	0
INMT	-85.5	0.567588	0
ATOH8	-85.45	0.322966	0
ALDH1A2	-85.4	0.25091	0
ECEL1	-85.4	0.148285	0
WDR27	-85.35	0.531774	0
VSNL1	-85.3	0.273631	0
TNN	-85.25	0.515209	0
CLMP	-85.25	0.56378	0
KCNQ4	-85.1	0.285628	0
RASAL1	-85.1	0.230263	0
OLFM4	-85.1	0.053853	0
CORO2B	-85.1	0.311413	0
RPS21	-85.1	0.56199	0
PNPLA7	-85.05	0.402067	0
KCNC4	-84.95	0.408826	0
CYP11A1	-84.95	0.322104	0
LAMA3	-84.95	0.357155	0
FGF17	-84.85	0.157012	0
SLCO1A2	-84.75	6.93545e-09	0
GAL3ST1	-84.75	0.200117	0
RPL13	-84.65	0.376256	0
HNMT	-84.6	0.546028	0
IGJ	-84.6	0.232376	0
SCN3B	-84.55	0.30974	0
TMPRSS2	-84.5	0.338335	0
TLE2	-84.35	0.530899	0
SIRPA	-84.35	0.440189	0
PLEKHB1	-84.3	0.209458	0
SAA1	-84.15	0.234919	0
PRIMA1	-84.1	0.214421	0
PLXNA4	-84.05	0.407907	0
SMOC1	-83.95	0.292155	0
ETV4	-83.95	0.465599	0
MYO1H	-83.9	0.450139	0
CCDC102A	-83.85	0.544454	0
TCEAL7	-83.8	0.205644	0
KLHL13	-83.8	0.10403	0
ACACB	-83.7	0.371379	0
KCNIP1	-83.7	0.228397	0
SAA2	-83.65	0.209405	0
WIF1	-83.65	0.0446696	0
AIF1L	-83.6	0.277204	0
KLK13	-83.55	2.1235e-09	0
KCNIP3	-83.55	0.447536	0
MYH3	-83.45	0.461594	0
TMEM213	-83.45	1.03195e-08	0
TCEAL5	-83.45	0.227068	0
LAMC2	-83.4	0.370265	0
RPS5	-83.4	0.495932	0
TP53AIP1	-83.35	0.222718	0
CD248	-83.25	0.466621	0
PTPRZ1	-83.25	0.134383	0
ANPEP	-83.2	0.402095	0
LHB	-83.2	0.332739	0
HOXD9	-83.15	0.495602	0
HAS3	-83.1	0.216244	0
TMEM178	-83.1	0.239511	0
PLCH2	-83	0.585994	0
RNASE4	-83	0.45045	0
RNF128	-83	0.213549	0
SNX32	-82.95	0.309748	0
CYB5R2	-82.85	0.576019	0
PLK5	-82.8	0.158619	0
HOXA3	-82.8	0.363801	0
GALT	-82.8	0.478325	0
EGF	-82.7	0.159289	0
PRSS21	-82.65	0.204189	0
VWCE	-82.55	0.324259	0
EPHB1	-82.55	0.179247	0
LOC286367	-82.55	0.277119	0
SAA4	-82.5	0.134036	0
TSPYL2	-82.4	0.50254	0
MFI2	-82.25	0.390197	0
FREM1	-82.25	0.26181	0
KRT17	-82.15	0.260623	0
AASS	-81.95	0.342027	0
CHRDL1	-81.95	0.355481	0
ACCN2	-81.9	0.32012	0
SOBP	-81.85	0.504377	0
TNNT2	-81.75	0.19977	0
NFASC	-81.75	0.480304	0
AMIGO2	-81.55	0.338786	0
NISCH	-81.55	0.663115	0
IGSF10	-81.5	0.199912	0
BEX2	-81.5	0.401919	0
RGAG4	-81.45	0.50709	0
DAPK2	-81.3	0.536456	0
CCL14	-81.3	0.496682	0
FBXW7	-81.3	0.597433	0
CCDC136	-81.3	0.423959	0
SPTBN1	-81.15	0.531815	0
EDNRB	-81.1	0.222885	0
PPP1R1A	-81.05	0.291446	0
C6orf15	-81	0.140638	0
NTF3	-80.9	0.0792243	0
PDE2A	-80.85	0.436983	0
SCN4B	-80.85	0.32582	0
SMYD1	-80.75	0.0339885	0
ZNF502	-80.75	0.646966	0
ABCA10	-80.7	0.127779	0
RADIL	-80.65	0.438067	0
B3GAT1	-80.6	0.248069	0
USP11	-80.5	0.56533	0
NNAT	-80.45	0.2668	0
ID4	-80.45	0.334618	0
SYNM	-80.4	0.189194	0
TBC1D17	-80.4	0.815519	0
MMP7	-80.35	0.219526	0
IPO5	-80.35	0.75797	0
SEMA6A	-80.3	0.429753	0
PRKAR1B	-80.25	0.466134	0
NTRK1	-80.2	0.344924	0
H3F3B	-80.15	0.467293	0
EDN3	-80.05	0.247106	0
PYROXD2	-79.9	0.349241	0
SAMD5	-79.9	0.153297	0
MYC	-79.9	0.328982	0
MAMDC2	-79.9	0.157423	0
CTF1	-79.85	0.413535	0
CBX7	-79.85	0.635603	0
APCDD1	-79.7	0.302244	0
MYBPC1	-79.65	0.0653812	0
LOC100130015	-79.65	0.375897	0
RNF186	-79.55	6.05663e-09	0
CLDN8	-79.5	0.165579	0
RPL27	-79.45	0.626379	0
PRDM8	-79.45	0.39241	0
SF3A2	-79.35	0.695631	0
PHYHIP	-79.35	0.410583	0
ANKRD53	-79.3	0.40024	0
KLK3	-79.25	0.134372	0
CMTM7	-79.2	0.429712	0
TSLP	-79.15	8.7749e-09	0
BCAN	-79.1	0.271729	0
SEMA3G	-79.1	0.337737	0
ANO1	-78.95	0.383909	0
PIK3R1	-78.95	0.623321	0
KCNA6	-78.85	0.393005	0
HAPLN3	-78.85	0.334277	0
PHLDA1	-78.75	0.56093	0
HSPB6	-78.75	0.326643	0
CNNM1	-78.7	0.213682	0.0441755
SYN2	-78.7	0.213033	0.0441755
SYCE1L	-78.65	0.471492	0.0882194
GLT25D2	-78.55	0.363773	0.0882194
FXYD6	-78.55	0.44357	0.0882194
EIF3G	-78.55	0.727591	0.0882194
DAAM2	-78.55	0.523681	0.0882194
NAV2	-78.45	0.522939	0.0882194
KLK10	-78.45	0.199167	0.0882194
CABP1	-78.4	0.520609	0.0882194
CALB2	-78.35	0.372507	0.0882194
MT1L	-78.3	0.399189	0.0882194
PI16	-78.25	0.383843	0.0882194
RCAN1	-78.1	0.32581	0.0882194
TNFRSF21	-78.1	0.503247	0.0882194
SNCG	-78	0.331943	0.0882194
MYL6B	-78	0.66922	0.0882194
MBP	-77.95	0.540619	0.0882194
SDK1	-77.9	0.503045	0.0882194
ProSAPiP1	-77.8	0.430855	0.0882194
LIPE	-77.65	0.379423	0.0882194
LARP6	-77.6	0.458207	0.0882194
USHBP1	-77.55	0.594083	0.0882194
SLC17A7	-77.45	0.2259	0.0882194
MUC4	-77.45	0.0645556	0.0882194
TMIE	-77.3	0.286194	0.0882194
TMOD1	-77.3	0.351119	0.0882194
UBL4B	-77.2	0.322502	0.0882194
PCBP2	-77.2	0.833985	0.0882194
LOC390595	-76.85	0.672917	0.0882194
ICAM2	-76.75	0.595943	0.0882194
TRNP1	-76.7	0.491903	0.0882194
LOC339290	-76.7	0.557299	0.0882194
DAGLA	-76.65	0.537171	0.0882194
BIN1	-76.65	0.530057	0.0882194
HSD11B2	-76.6	0.531599	0.0882194
KLHL29	-76.6	0.227996	0.0882194
GRRP1	-76.55	0.517267	0.0882194
LGI4	-76.5	0.585093	0.0882194
TGM5	-76.45	0.0907102	0.0882194
SLC16A8	-76.45	0.412547	0.0882194
PEBP4	-76.45	0.274024	0.0882194
SORBS2	-76.35	0.591571	0.0882194
NBR1	-76.3	0.740661	0.0882194
APOD	-76.3	0.231768	0.0882194
ABHD14B	-76.25	0.55907	0.0882194
PLEKHH2	-76.15	0.376769	0.0882194
PRR4	-76.1	0.391695	0.0882194
PER1	-76.05	0.355159	0.0882194
C2orf40	-76.05	0.207545	0.0882194
MMRN1	-76.05	0.332087	0.0882194
SLC26A10	-75.95	0.553374	0.0882194
CHST9	-75.95	7.13488e-09	0.0882194
SLC35F3	-75.75	0.313307	0.0882194
MYOM1	-75.55	0.448551	0.107889
CD34	-75.5	0.589454	0.107889
ZNF219	-75.5	0.605977	0.107889
SLPI	-75.5	0.17822	0.107889
S1PR2	-75.45	0.66792	0.14333
FZD9	-75.45	0.222419	0.14333
KCNIP2	-75.4	0.265411	0.14333
ART5	-75.4	0.399434	0.14333
SLC27A6	-75.35	9.68472e-09	0.14333
RBP7	-75.3	0.330984	0.14333
C1orf130	-75.3	0.178217	0.14333
CIRBP	-75.3	0.662863	0.14333
ITGB4	-75.25	0.533685	0.14333
MAFF	-75.25	0.349429	0.14333
ITM2C	-75.2	0.553472	0.14333
SCN2A	-75.15	1.31244e-08	0.14333
CD36	-75.15	0.309102	0.14333
MOCS1	-75.05	0.496586	0.14333
CHRNB2	-75	0.415004	0.14333
SLC2A4	-74.95	0.242117	0.14333
CSNK1E	-74.95	0.790705	0.14333
FLT4	-74.9	0.673499	0.14333
CDC16	-74.85	0.671438	0.14333
AOC3	-74.85	0.601854	0.14333
GRAMD3	-74.85	0.497167	0.14333
CALML5	-74.8	0.152409	0.14333
GOLGA7B	-74.8	0.523892	0.14333
PYGB	-74.8	0.453186	0.14333
AKR1C3	-74.75	0.488949	0.14333
NMT2	-74.75	0.56353	0.14333
CENPV	-74.75	0.408287	0.14333
CHST2	-74.75	0.440867	0.14333
FGFR2	-74.7	0.423923	0.14333
PTRF	-74.7	0.675646	0.14333
SLC25A27	-74.7	0.189939	0.14333
KCTD14	-74.6	0.119013	0.14333
WNT5B	-74.5	0.512553	0.14333
BARX2	-74.45	0.162169	0.14333
LOC100128881	-74.45	0.613262	0.14333
SLC27A1	-74.45	0.535601	0.14333
FBXO31	-74.35	0.735271	0.14333
C3orf55	-74.35	0.343052	0.14333
MAF	-74.3	0.602819	0.14333
EDA	-74.3	0.409693	0.14333
CES2	-74.25	0.719586	0.14333
SNHG8	-74.25	0.542816	0.14333
TRAF3IP2-AS1	-74.25	0.446217	0.14333
PENK	-74.2	0.0307078	0.14333
PRRG3	-74.2	0.316547	0.14333
NDN	-74.15	0.564598	0.14333
DST	-74.15	0.34397	0.14333
SAT2	-74.1	0.611084	0.14333
HLF	-74	0.412584	0.160856
TAB1	-74	0.557799	0.160856
ALDH7A1	-74	0.403683	0.160856
OXER1	-73.95	0.438256	0.160856
FZD7	-73.95	0.325533	0.160856
PLIN4	-73.9	0.272836	0.191364
TGFBR3	-73.85	0.353404	0.191364
SNX21	-73.85	0.80035	0.191364
CYP24A1	-73.85	1.09795e-08	0.191364
HYAL1	-73.85	0.513735	0.191364
ZNF300P1	-73.85	0.259521	0.191364
ECHDC3	-73.8	0.551979	0.191364
UACA	-73.75	0.557754	0.191364
MYL9	-73.75	0.638024	0.191364
NOVA1	-73.7	0.307882	0.191364
FBN3	-73.65	0.408817	0.191364
WDFY2	-73.6	0.592766	0.191364
DUS3L	-73.55	0.715916	0.191364
AQP1	-73.55	0.567832	0.191364
TXNIP	-73.5	0.542177	0.191364
PELI2	-73.5	0.417395	0.191364
ECSIT	-73.5	0.727318	0.191364
PHF17	-73.5	0.57402	0.191364
RIN1	-73.45	0.678593	0.191364
LRP5	-73.45	0.465115	0.191364
PTGDS	-73.45	0.377748	0.191364
EIF3L	-73.4	0.689832	0.191364
C11orf9	-73.35	0.30342	0.191364
PLLP	-73.35	0.277818	0.191364
NPAS2	-73.35	0.650459	0.191364
VPS37B	-73.25	0.607596	0.191364
RASIP1	-73.25	0.599531	0.191364
IL34	-73.2	0.502368	0.191364
CDC42EP4	-73.2	0.542816	0.191364
LOC100506548	-73.2	0.592962	0.191364
NFIX	-73.15	0.554541	0.191364
LRRC38	-73.1	0.0812619	0.191364
ZMYND15	-73.1	0.616399	0.191364
TMEM139	-73.1	0.486613	0.191364
CD59	-72.95	0.541361	0.191364
CDC42EP2	-72.8	0.591736	0.191364
KIF1B	-72.75	0.701511	0.191364
NACAD	-72.75	0.467386	0.191364
RNF112	-72.65	0.492555	0.191364
SASH1	-72.65	0.546769	0.191364
ACVRL1	-72.6	0.668448	0.191364
CDH23	-72.5	0.572997	0.191364
POU6F1	-72.5	0.647533	0.191364
FABP7	-72.5	0.20736	0.191364
APLN	-72.5	0.470515	0.191364
CSDA	-72.4	0.524879	0.191364
CTSG	-72.4	0.40829	0.191364
ADCK3	-72.35	0.585274	0.191364
KCNJ16	-72.35	0.036603	0.191364
FXN	-72.35	0.624013	0.191364
HDAC5	-72.25	0.670211	0.202922
ST5	-72.15	0.689205	0.231231
MFSD4	-72.05	0.203932	0.231231
FANCE	-72.05	0.62049	0.231231
VSIG2	-72	0.320597	0.231231
JPH2	-72	0.311809	0.231231
KLF15	-72	0.277286	0.231231
ADAT2	-72	0.597551	0.231231
LOC100131176	-71.9	0.266878	0.231231
NYNRIN	-71.85	0.412182	0.231231
KLK5	-71.85	0.115989	0.231231
LRRC4B	-71.75	0.428223	0.231231
DSG3	-71.65	0.12613	0.231231
EZH1	-71.55	0.638494	0.231231
ATP6V1B1	-71.5	0.291618	0.231231
CLDN19	-71.45	0.322469	0.231231
VAMP2	-71.4	0.605637	0.231231
ADH1B	-71.4	0.133142	0.231231
POLR1E	-71.4	0.528077	0.231231
MAN2C1	-71.35	0.668786	0.231231
CRHR1	-71.35	0.182526	0.231231
PHGDH	-71.3	0.258448	0.231231
EPHB6	-71.3	0.465818	0.231231
GREM2	-71.25	0.252513	0.231231
NCRNA00162	-71.25	0.234553	0.231231
IFFO2	-71.2	0.404611	0.231231
AMOTL2	-71.1	0.502216	0.231231
SLC13A5	-71.05	0.0930217	0.231231
L3MBTL4	-71.05	0.155653	0.231231
TNNI1	-71	0.224108	0.231231
LTBP4	-70.95	0.599692	0.231231
HAAO	-70.95	0.55707	0.231231
NMNAT2	-70.9	0.322703	0.231231
KANK1	-70.9	0.503592	0.231231
LOC253962	-70.8	0.205097	0.231231
LOC100271722	-70.75	0.682038	0.231231
SPRY2	-70.7	0.240732	0.231231
BDKRB2	-70.65	0.56515	0.231231
RAPGEF3	-70.6	0.538948	0.231231
BAI1	-70.6	0.492726	0.231231
AHDC1	-70.55	0.710084	0.231231
C14orf180	-70.55	0.276701	0.231231
ARHGAP26	-70.55	0.520936	0.231231
CWF19L2	-70.5	0.576717	0.231231
SDPR	-70.5	0.257346	0.231231
AIFM2	-70.45	0.632804	0.231231
GYPC	-70.45	0.581792	0.231231
SOD3	-70.45	0.536711	0.231231
KAT2A	-70.4	0.702055	0.238904
CLDN5	-70.4	0.476513	0.238904
LEMD1	-70.35	0.303902	0.264974
NPAS4	-70.35	0.227033	0.264974
LDHD	-70.3	0.381499	0.264974
GPD1	-70.25	0.317885	0.264974
KCNK3	-70.2	0.356604	0.264974
C17orf107	-70.15	0.536915	0.264974
KLC3	-70.15	0.406621	0.264974
EGFR	-70.15	0.289626	0.264974
AMN	-70.1	0.34861	0.264974
LOC100507547	-70.1	0.54296	0.264974
CMA1	-70.05	0.316017	0.264974
RPL35	-70.05	0.604908	0.264974
RPL18	-70	0.525714	0.264974
AGFG2	-70	0.680772	0.264974
ABCA9	-69.9	0.25678	0.264974
NLE1	-69.85	0.548896	0.264974
TFCP2L1	-69.85	0.369318	0.264974
RAB3IL1	-69.75	0.679447	0.264974
TPD52L1	-69.7	0.353146	0.264974
GDPD5	-69.65	0.637479	0.264974
SMYD5	-69.65	0.795845	0.264974
MRAS	-69.6	0.519735	0.264974
IGF2	-69.55	0.489428	0.264974
MED12	-69.55	0.586815	0.264974
TMEM59L	-69.5	0.53691	0.264974
PLTP	-69.5	0.485058	0.264974
MPPED1	-69.5	0.246391	0.264974
RXRG	-69.45	0.357725	0.264974
G0S2	-69.45	0.320341	0.264974
ZNF667	-69.45	0.45114	0.264974
RSPO3	-69.4	0.248279	0.264974
CCL21	-69.4	0.424661	0.264974
C1orf70	-69.35	0.6366	0.264974
C16orf89	-69.35	0.264254	0.264974
IL20RA	-69.35	0.260337	0.264974
DBC1	-69.35	0.326868	0.264974
ALDH1A3	-69.3	0.355044	0.264974
USP53	-69.3	0.578954	0.264974
ATN1	-69.2	0.587125	0.264974
PLAGL1	-69.15	0.440374	0.273821
EFNB1	-69.15	0.564638	0.273821
SIDT2	-69.05	0.689474	0.29573
C1QL1	-69.05	0.396342	0.29573
FABP4	-69	0.293354	0.29573
AGXT	-68.95	9.22586e-09	0.29573
MT1M	-68.9	0.260888	0.29573
HSD17B14	-68.85	0.622566	0.29573
CPLX1	-68.8	0.544416	0.29573
GFRA2	-68.75	0.607969	0.29573
NECAB1	-68.75	0.21511	0.29573
MST1	-68.7	0.63924	0.29573
HAND2	-68.7	0.482853	0.29573
GAS7	-68.65	0.592159	0.29573
GRIA4	-68.6	0.141635	0.314354
ROPN1	-68.6	5.5965e-09	0.314354
C1orf190	-68.5	0.567658	0.314354
B3GNT3	-68.4	0.220698	0.33661
CHI3L2	-68.3	0.424849	0.33661
ARRB1	-68.3	0.597718	0.33661
PPP1R1B	-68.3	0.393453	0.33661
TUBG2	-68.3	0.426517	0.33661
FBL	-68.25	0.504398	0.33661
TUBB2B	-68.25	0.380653	0.33661
NGF	-68.1	0.494953	0.33661
OGN	-68	0.399259	0.33661
MYBBP1A	-67.9	0.655942	0.33661
LOC728537	-67.9	0.368116	0.33661
ABCB6	-67.85	0.670539	0.33661
SERPINB5	-67.7	0.334543	0.33661
PTGES	-67.7	0.434128	0.33661
ZC4H2	-67.6	0.614524	0.373471
UTP14A	-67.6	0.454563	0.373471
PHF1	-67.55	0.75625	0.373471
SMG6	-67.5	0.770313	0.373471
RND2	-67.5	0.408882	0.373471
PON3	-67.5	0.355526	0.373471
C7orf61	-67.5	0.450553	0.373471
ZNF862	-67.5	0.652463	0.373471
ARID5A	-67.4	0.567339	0.373471
ZNF331	-67.35	0.644622	0.373471
GNB2L1	-67.35	0.51343	0.373471
CCNB1IP1	-67.25	0.503861	0.389744
FEZF2	-67.25	9.38701e-09	0.389744
TTYH2	-67.2	0.555912	0.389744
CDCA7L	-67.2	0.505033	0.389744
ARHGEF9	-67.2	0.708085	0.389744
ARID5B	-67.15	0.581237	0.389744
LCT	-67.15	9.84514e-09	0.389744
CAB39L	-67.1	0.613056	0.389744
STAT5A	-67.1	0.54818	0.389744
PRG2	-67.05	0.466584	0.408869
MPRIP	-67.05	0.753885	0.408869
ITGA2B	-67	0.380983	0.408869
ALB	-67	0.0378358	0.408869
GPX3	-67	0.469848	0.408869
AQP7	-67	0.296463	0.408869
MXI1	-66.95	0.477766	0.408869
TUSC5	-66.95	0.235591	0.408869
ETV6	-66.9	0.677153	0.408869
SMAD3	-66.9	0.780158	0.408869
HCG11	-66.9	0.576621	0.408869
ARC	-66.9	0.26541	0.408869
PC	-66.8	0.6032	0.408869
STARD9	-66.8	0.601791	0.408869
ETFB	-66.75	0.613294	0.408869
FLJ44511	-66.75	0.342944	0.408869
BBOX1	-66.7	0.140926	0.408869
RASL12	-66.7	0.378781	0.408869
MUC6	-66.65	0.0886228	0.408869
RHOJ	-66.6	0.425961	0.415328
TWIST2	-66.6	0.408341	0.415328
CSDAP1	-66.55	0.305142	0.415328
TMEM88	-66.55	0.566117	0.415328
FOXI1	-66.55	0.231844	0.415328
SGCE	-66.55	0.473528	0.415328
KAZN	-66.5	0.712544	0.436543
TCF15	-66.5	0.307775	0.436543
ZNF133	-66.45	0.489902	0.436543
C7orf40	-66.45	0.647369	0.436543
CDH3	-66.35	0.570339	0.436543
FLJ39639	-66.3	0.742504	0.436543
DMAP1	-66.25	0.797025	0.436543
LAMB1	-66.25	0.551313	0.436543
RPS13	-66.2	0.667129	0.436543
TRIM9	-66.2	0.297856	0.436543
MGAT3	-66.2	0.441668	0.436543
LIFR	-66.15	0.333684	0.436543
ARHGEF25	-66.1	0.56089	0.436543
CSN1S1	-66.05	9.59887e-09	0.446195
PQBP1	-66.05	0.70816	0.446195
RPL11	-66	0.632747	0.446195
COBL	-66	0.344715	0.446195
DHRS12	-65.95	0.548158	0.464773
REM1	-65.95	0.647781	0.464773
TMEM61	-65.9	0.291697	0.464773
NT5C3L	-65.85	0.65462	0.483827
CRTAP	-65.85	0.611297	0.483827
RGN	-65.85	0.177103	0.483827
RPL35A	-65.8	0.550651	0.483827
LEP	-65.8	0.0844933	0.483827
RAB6B	-65.7	0.42829	0.483827
TACC1	-65.7	0.652466	0.483827
RPS28	-65.65	0.447613	0.497439
MALL	-65.65	0.76864	0.497439
RGS9	-65.6	0.34614	0.497439
PCDH9	-65.55	0.448496	0.497439
ASPG	-65.55	0.408698	0.497439
OBSL1	-65.5	0.679943	0.497439
LPL	-65.5	0.228385	0.497439
SHF	-65.4	0.630823	0.497439
TMEM43	-65.4	0.73417	0.497439
PGM5	-65.4	0.744148	0.497439
LTF	-65.35	0.283129	0.497439
HYI	-65.2	0.798654	0.507852
ADORA1	-65.2	0.238399	0.507852
CXCL12	-65.15	0.459357	0.507852
GCOM1	-65.15	0.376439	0.507852
FTCD	-65.15	0.602872	0.507852
GPSM1	-65.15	0.706847	0.507852
COG3	-65.05	0.579857	0.54623
FRMPD1	-65.05	0.411089	0.54623
PLA2G6	-64.95	0.668028	0.54623
CXCL5	-64.95	0.0135442	0.54623
STAT5B	-64.85	0.804815	0.564532
CEBPB	-64.85	0.776472	0.564532
WNT4	-64.75	0.504638	0.581525
PPAPDC3	-64.75	0.636311	0.581525
ERG	-64.7	0.68573	0.600763
VTN	-64.65	0.517734	0.600763
GDF10	-64.6	0.303034	0.600763
KCNK5	-64.6	0.469419	0.600763
C1RL	-64.55	0.772945	0.600763
MRAP	-64.55	0.320873	0.600763
EGFL8	-64.55	0.563337	0.600763
MLH3	-64.5	0.65956	0.615789
GNB5	-64.5	0.708195	0.615789
RGS6	-64.45	0.240266	0.615789
KLHL21	-64.35	0.501473	0.652452
C19orf57	-64.35	0.473073	0.652452
ENPP2	-64.35	0.254521	0.652452
USP2	-64.3	0.417672	0.652452
ITFG2	-64.3	0.595234	0.652452
GPT2	-64.3	0.747205	0.652452
C16orf48	-64.25	0.708959	0.652452
PART1	-64.25	0.352854	0.652452
COX7A1	-64.2	0.54803	0.652452
CAPN5	-64.15	0.617525	0.652452
MMAB	-64.15	0.570394	0.652452
PLIN1	-64.15	0.295112	0.652452
KLF14	-64.15	0.277203	0.652452
RARRES2	-64.15	0.54541	0.652452
ROBO4	-64.1	0.724424	0.652452
CSNK2A2	-64	0.627785	0.659448
SNRNP70	-64	0.673231	0.659448
MATN4	-64	0.3958	0.659448
VPRBP	-64	0.550685	0.659448
ZXDC	-64	0.727363	0.659448
FAM13AOS	-63.95	0.720879	0.659448
CES3	-63.9	0.268294	0.659448
PRSS16	-63.9	0.47223	0.659448
KIAA0408	-63.85	0.247055	0.659448
AP3B2	-63.8	0.445613	0.659448
SLC26A3	-63.8	0.31689	0.659448
TMEM71	-63.8	0.169359	0.659448
LRP2	-63.65	0.422646	0.664475
GSG1L	-63.6	0.472915	0.680405
NR1H3	-63.55	0.700917	0.680405
PYGM	-63.55	0.569433	0.680405
SYNGR1	-63.5	0.535656	0.680405
LCN2	-63.45	0.257695	0.711841
CHST3	-63.35	0.529563	0.711841
PMEL	-63.35	0.458347	0.711841
EGR1	-63.35	0.326584	0.711841
ACTR3B	-63.15	0.411357	0.739016
ABTB1	-63.05	0.711913	0.739016
LOC55908	-63	0.341271	0.739016
C15orf52	-62.95	0.651766	0.750001
C16orf80	-62.95	0.720381	0.750001
IMPDH2	-62.95	0.533117	0.750001
ATP1B2	-62.9	0.422749	0.750001
MSRA	-62.9	0.712914	0.750001
PTPRS	-62.85	0.612999	0.750001
SNRPA	-62.8	0.770025	0.750001
EPHX2	-62.8	0.69179	0.750001
C9orf24	-62.75	0.257655	0.750001
TENC1	-62.7	0.684958	0.750001
SCRN2	-62.7	0.67936	0.750001
LOC100130899	-62.7	0.449193	0.750001
PCBP4	-62.7	0.761803	0.750001
MAGI1	-62.7	0.638452	0.750001
RIMS3	-62.65	0.496472	0.750001
ZNF384	-62.65	0.739978	0.750001
RHOXF1	-62.65	0.316146	0.750001
C10orf54	-62.6	0.60274	0.754308
XPC	-62.6	0.666999	0.754308
GPM6B	-62.6	0.26463	0.754308
SIK2	-62.55	0.710628	0.754308
FLJ31485	-62.55	0.424068	0.754308
PPL	-62.55	0.484324	0.754308
CSN3	-62.5	0.248382	0.754308
CENPT	-62.45	0.760591	0.754308
ATL2	-62.45	0.558006	0.754308
AMOTL1	-62.4	0.571833	0.782159
C20orf203	-62.4	0.374055	0.782159
BEND5	-62.35	0.446946	0.782159
VILL	-62.35	0.730601	0.782159
FLJ20021	-62.35	0.676293	0.782159
SLC22A17	-62.3	0.520512	0.782159
IFT172	-62.3	0.671762	0.782159
LRFN5	-62.25	0.316439	0.782159
SDK2	-62.25	0.535691	0.782159
RNF157	-62.25	0.519196	0.782159
PLEKHA4	-62.25	0.578727	0.782159
ME3	-62.2	0.523763	0.793738
PCDH18	-62.2	0.395194	0.793738
FAM184A	-62.2	0.300314	0.793738
KIAA1045	-62.2	0.42216	0.793738
RPS3	-62.15	0.539279	0.809928
CEP164	-62.15	0.878652	0.809928
SPRY1	-62.15	0.427096	0.809928
PDK2	-62	0.615391	0.825571
CHKB	-62	0.794095	0.825571
ACBD4	-61.9	0.707019	0.837668
HABP4	-61.9	0.717668	0.837668
GJC2	-61.85	0.509088	0.837668
LOC100288181	-61.85	0.288242	0.837668
ARHGAP19	-61.8	0.583093	0.837668
SEC31B	-61.8	0.539719	0.837668
MT1F	-61.8	0.693725	0.837668
ZBTB4	-61.8	0.673476	0.837668
C3orf18	-61.8	0.628634	0.837668
CLDN11	-61.8	0.329645	0.837668
ESPNL	-61.75	0.420447	0.849111
AKAP1	-61.7	0.651465	0.849111
ZNF554	-61.65	0.586229	0.849111
LOC149773	-61.65	0.155214	0.849111
HHATL	-61.55	0.328072	0.859895
KLF11	-61.5	0.649772	0.859895
FAU	-61.4	0.544363	0.868015
CIB2	-61.4	0.689713	0.868015
TUB	-61.35	0.687803	0.883003
TMPRSS5	-61.35	0.491861	0.883003
SLC4A11	-61.35	0.563567	0.883003
GPRIN2	-61.3	0.458577	0.883003
2013-09-04	-61.3	0.680001	0.883003
PI3	-61.3	0.325816	0.883003
P2RX6	-61.3	0.449746	0.883003
OFD1	-61.25	0.601367	0.883003
MAP2K3	-61.2	0.538545	0.883003
TAS1R1	-61.15	0.433362	0.883003
LOC440104	-61.15	0.781768	0.883003
NPR2	-61.15	0.757301	0.883003
LOC147727	-61.1	0.679668	0.904511
TRIM36	-61.1	0.427776	0.904511
ZNF334	-60.95	0.367143	0.904511
BMP7	-60.95	0.365231	0.904511
ZNF266	-60.9	0.727233	0.904511
ADIPOQ	-60.9	0.261524	0.904511
C16orf5	-60.85	0.529373	0.913506
NLGN2	-60.85	0.666872	0.913506
PLD1	-60.85	0.646991	0.913506
PROM1	-60.75	0.0979648	0.913506
FAM193B	-60.75	0.756488	0.913506
IGF1	-60.7	0.606848	0.926476
HNRPDL	-60.7	0.721181	0.926476
PNRC1	-60.65	0.612378	0.926476
SORBS1	-60.6	0.420952	0.926476
SLC7A10	-60.6	0.371061	0.926476
NCRNA00241	-60.6	0.523002	0.926476
ENHO	-60.6	0.315283	0.926476
CITED1	-60.55	0.196735	0.939345
AS3MT	-60.45	0.289985	0.951586
PRSS30P	-60.45	0.417138	0.951586
PHB2	-60.4	0.650431	0.964251
CALCOCO1	-60.4	0.68733	0.964251
DEFB124	-60.4	0.319124	0.964251
ARHGEF5	-60.4	0.391286	0.964251
ERCC5	-60.35	0.7716	0.976818
PDGFRA	-60.35	0.464459	0.976818
CHKA	-60.3	0.630728	0.976818
BEGAIN	-60.3	0.420488	0.976818
CGNL1	-60.3	0.497096	0.976818
LPHN1	-60.25	0.803236	1.01838
TGM1	-60.2	0.651221	1.01838
RAP1GAP2	-60.2	0.635845	1.01838
MIRLET7BHG	-60.2	0.660731	1.01838
AKR1E2	-60.05	0.502081	1.02836
GGT7	-60.05	0.644865	1.02836
TNMD	-60.05	0.278121	1.02836
MOBKL2B	-60	0.317084	1.05935
NDEL1	-59.95	0.722761	1.05935
C2CD2	-59.95	0.755116	1.05935
JRK	-59.9	0.785045	1.05935
ZNF276	-59.8	0.71832	1.05935
EHF	-59.65	0.358869	1.09444
NFKBIA	-59.65	0.719083	1.09444
SLC28A3	-59.65	0.273631	1.09444
BRSK1	-59.55	0.69767	1.10734
PICK1	-59.55	0.678535	1.10734
FAM126A	-59.55	0.373053	1.10734
ZCWPW1	-59.55	0.721904	1.10734
TOP1MT	-59.5	0.660063	1.13594
PHOSPHO1	-59.45	0.235914	1.13594
TNS1	-59.45	0.587231	1.13594
KLK7	-59.4	0.242986	1.13594
KAT5	-59.35	0.753053	1.13594
PRRT1	-59.3	0.651913	1.16008
JAM3	-59.25	0.658552	1.16008
FLJ41200	-59.2	0.376198	1.17327
GEMIN4	-59.15	0.484834	1.17327
NR3C2	-59.15	0.335882	1.17327
APBB1	-59.1	0.745445	1.17327
INSR	-59.1	0.718307	1.17327
SLC14A1	-59.05	0.443063	1.17327
TCF7L2	-59	0.568839	1.17327
NMB	-59	0.765648	1.17327
THRB	-59	0.516318	1.17327
TRIP6	-59	0.757715	1.17327
RPS4X	-58.95	0.612946	1.17327
PLCL2	-58.9	0.577042	1.18884
ODZ2	-58.9	0.352836	1.18884
PHF10	-58.9	0.71951	1.18884
LETMD1	-58.85	0.654059	1.18884
PTX3	-58.85	0.307762	1.18884
PRSS12	-58.85	0.294046	1.18884
FGF2	-58.85	0.349247	1.18884
PIP5K1B	-58.85	0.434196	1.18884
C1orf116	-58.8	0.606338	1.20053
SART1	-58.75	0.804526	1.22684
AARSD1	-58.75	0.738839	1.22684
RPL13A	-58.75	0.610654	1.22684
KANK2	-58.7	0.77163	1.22684
TMEM42	-58.7	0.558107	1.22684
PDZK1IP1	-58.65	0.350417	1.23833
TRMT1	-58.6	0.859813	1.23833
XDH	-58.6	0.364237	1.23833
MEIS1	-58.6	0.431374	1.23833
GNE	-58.6	0.350551	1.23833
MLL	-58.45	0.715396	1.28291
ZNF204P	-58.45	0.46252	1.28291
CFLAR	-58.4	0.829831	1.29471
PTPRU	-58.3	0.699737	1.31811
LOC100505933	-58.3	0.572095	1.31811
TPCN1	-58.3	0.701009	1.31811
PVRL1	-58.25	0.703105	1.31811
DGAT2	-58.2	0.47048	1.34467
CLDN15	-58.15	0.84714	1.34467
RPL4	-58.1	0.589261	1.35278
CDC42EP1	-58.1	0.702976	1.35278
DES	-58.05	0.590632	1.35278
POLR2J4	-58	0.635761	1.35278
SH3KBP1	-58	0.680004	1.35278
FKBP8	-57.95	0.729818	1.35278
CERS1	-57.9	0.648	1.35395
MATN2	-57.9	0.358764	1.35395
PTCH1	-57.9	0.441877	1.35395
ALOX12P2	-57.85	0.133026	1.36649
HIC2	-57.85	0.603119	1.36649
KLK11	-57.8	0.0527712	1.379
RPL15	-57.8	0.509383	1.379
TSC22D4	-57.8	0.642959	1.379
OAF	-57.75	0.589985	1.3901
SCARNA20	-57.75	0.318576	1.3901
CHCHD6	-57.75	0.740364	1.3901
RECK	-57.75	0.343342	1.3901
IFRD2	-57.7	0.844112	1.3901
PCOLCE2	-57.65	0.345594	1.40184
GCK	-57.65	0.542019	1.40184
MAOB	-57.65	0.427786	1.40184
MT1X	-57.6	0.298405	1.40184
ACADVL	-57.6	0.621415	1.40184
RPS8	-57.55	0.589939	1.41215
GRIA2	-57.5	1.09795e-08	1.42587
RBM6	-57.45	0.637196	1.42587
FAM43A	-57.45	0.630153	1.42587
C7orf55	-57.45	0.586412	1.42587
TIMM44	-57.4	0.760915	1.46055
FCGRT	-57.4	0.592025	1.46055
MAOA	-57.4	0.199594	1.46055
LOC100128239	-57.35	0.587814	1.47704
PLXDC1	-57.35	0.671802	1.47704
ATP9B	-57.3	0.851714	1.48981
WBSCR17	-57.3	0.554954	1.48981
C11orf91	-57.25	0.310261	1.48981
HIC1	-57.25	0.444049	1.48981
RAB11B	-57.25	0.832376	1.48981
LOC100507053	-57.25	0.445248	1.48981
CYP39A1	-57.25	0.132763	1.48981
SLCO3A1	-57.2	0.734779	1.51208
RPL8	-57.2	0.671976	1.51208
DHODH	-57.15	0.686824	1.51208
PELP1	-57.15	0.724807	1.51208
SVOPL	-57.15	0.247401	1.51208
CLEC2L	-57.15	0.521338	1.51208
PFDN5	-57.1	0.700434	1.51208
ZNF821	-57.1	0.818043	1.51208
RFX2	-57.1	0.502605	1.51208
PNMA6A	-57.1	0.629458	1.51208
SORBS3	-57.05	0.787584	1.52923
CYP4F24P	-57	0.310756	1.58261
THNSL2	-57	0.621379	1.58261
MYO18A	-56.9	0.798741	1.58756
CSTA	-56.75	0.377931	1.67172
ANGPT1	-56.75	0.278908	1.67172
SEC14L5	-56.7	0.22164	1.67172
SLC5A1	-56.7	0.297343	1.67172
CACNA1C	-56.65	0.631311	1.68663
TCF25	-56.65	0.741862	1.68663
LOC100505483	-56.65	0.593666	1.68663
CDO1	-56.55	0.378157	1.74901
ABCB9	-56.5	0.575233	1.74901
LOC400236	-56.5	0.620948	1.74901
CTTNBP2	-56.5	0.498157	1.74901
DPT	-56.45	0.573607	1.74901
KRT83	-56.45	0.152412	1.74901
ACSS2	-56.45	0.545586	1.74901
IL17RD	-56.45	0.301701	1.74901
C7orf41	-56.45	0.780571	1.74901
RPL38	-56.25	0.574857	1.8031
CCNL2	-56.2	0.789075	1.8031
MRGPRF	-56.2	0.64948	1.8031
WASF3	-56.2	0.483481	1.8031
FAM81A	-56.2	0.585591	1.8031
C4orf7	-56.2	0.153713	1.8031
TCEAL2	-56.2	0.411499	1.8031
IL15RA	-56.15	0.547324	1.82405
IRS2	-56.15	0.474108	1.82405
ATL1	-56.15	0.585042	1.82405
GJB1	-56.15	0.399425	1.82405
SLC16A4	-56.1	0.589108	1.83324
ADRBK2	-56.1	0.724393	1.83324
LOC100527964	-56.05	0.80448	1.83992
ACADS	-56.05	0.744927	1.83992
WFIKKN2	-56	0.453916	1.83992
TMEM18	-56	0.586582	1.83992
NFYC	-55.95	0.847418	1.84245
GNL1	-55.95	0.758994	1.84245
SLC22A11	-55.85	0.16659	1.8638
EIF1	-55.8	0.623867	1.8736
RIPK4	-55.8	0.40086	1.8736
TEF	-55.8	0.630249	1.8736
XPNPEP2	-55.8	0.463923	1.8736
TFPI	-55.75	0.386363	1.8736
SVEP1	-55.75	0.664724	1.8736
ZNRF3	-55.7	0.607268	1.88253
REEP2	-55.7	0.477074	1.88253
WDR74	-55.65	0.733256	1.8906
IQCE	-55.65	0.854037	1.8906
ZNF511	-55.6	0.801362	1.8906
HS6ST2	-55.6	0.190858	1.8906
MT3	-55.5	0.492479	1.93593
ADAMTS1	-55.5	0.548145	1.93593
WASF1	-55.5	0.465042	1.93593
GATS	-55.5	0.625786	1.93593
EFS	-55.4	0.776723	1.96717
PDGFRL	-55.4	0.690602	1.96717
FAM181B	-55.3	0.315305	1.97488
COMMD6	-55.3	0.707732	1.97488
SOX9	-55.25	0.441782	1.99621
PPARG	-55.25	0.530888	1.99621
LDOC1	-55.25	0.688824	1.99621
ACCS	-55.2	0.483449	1.99621
PLP1	-55.2	0.393687	1.99621
GPX2	-55.15	0.386548	2.00467
CRLF1	-55.15	0.767387	2.00467
NAALADL1	-55.1	0.591508	2.00467
CFDP1	-55.1	0.682043	2.00467
SH3BGR	-55.1	0.417894	2.00467
TRO	-55.05	0.456187	2.02671
CACNA1A	-55	0.63027	2.03858
PKD1	-54.95	0.697053	2.03858
NCAM1	-54.9	0.384134	2.07234
FLJ45244	-54.9	0.859441	2.07234
PPP1R12C	-54.9	0.844236	2.07234
C21orf34	-54.9	0.804095	2.07234
ST3GAL3	-54.85	0.728707	2.11955
SAV1	-54.85	0.525603	2.11955
LAMA1	-54.85	0.529023	2.11955
PAN2	-54.75	0.673398	2.11955
JAM2	-54.75	0.496264	2.11955
TRPC1	-54.75	0.481728	2.11955
COL13A1	-54.7	0.675575	2.11955
ALKBH2	-54.7	0.605108	2.11955
ZFYVE28	-54.7	0.657043	2.11955
CDK6	-54.7	0.523724	2.11955
LOC84989	-54.65	0.485272	2.11955
PXMP2	-54.65	0.714428	2.11955
SPEG	-54.65	0.65138	2.11955
C21orf15	-54.65	0.359911	2.11955
LAMB2P1	-54.65	0.487902	2.11955
CXCL1	-54.65	0.420448	2.11955
NDRG4	-54.6	0.645563	2.11955
GUCY2D	-54.6	0.648764	2.11955
NR2F1	-54.6	0.574061	2.11955
SLC16A12	-54.55	0.272024	2.11955
AFP	-54.55	0.145065	2.11955
ARHGEF40	-54.5	0.687498	2.11955
WSCD1	-54.5	0.625113	2.11955
ISM1	-54.5	0.442861	2.11955
PPM1F	-54.5	0.763609	2.11955
RBMS2	-54.45	0.693125	2.11955
LOC254559	-54.45	0.569621	2.11955
MYLPF	-54.45	0.694109	2.11955
ADRA2B	-54.45	0.498976	2.11955
CIDEC	-54.45	0.359878	2.11955
EPB41L2	-54.45	0.789472	2.11955
ZNF248	-54.35	0.792503	2.14004
GPAM	-54.3	0.489889	2.14801
ZNF750	-54.25	0.369715	2.15233
RPS19	-54.25	0.497803	2.15233
NCRNA00085	-54.2	0.773589	2.16204
ITPR2	-54.15	0.825595	2.18323
FLNC	-54.15	0.62932	2.18323
LEPR	-54.1	0.372706	2.19196
KLK1	-54.1	0.515065	2.19196
LALBA	-54	0.59432	2.19699
ABHD8	-54	0.88916	2.19699
PFKFB1	-54	0.607805	2.19699
CSRNP3	-53.95	0.247261	2.20749
EIF3D	-53.95	0.543221	2.20749
NCRNA00173	-53.9	0.609687	2.22659
ZNF335	-53.9	0.872382	2.22659
MCC	-53.9	0.645229	2.22659
ZNF711	-53.9	0.34885	2.22659
RGL1	-53.85	0.640522	2.22659
EGR2	-53.85	0.332669	2.22659
RPL19	-53.85	0.659452	2.22659
SLCO4A1	-53.85	0.497383	2.22659
LOC100505894	-53.85	0.449971	2.22659
ZDHHC15	-53.85	0.582738	2.22659
ADARB2	-53.8	0.45445	2.22659
PTH2	-53.8	0.204218	2.22659
RSPH9	-53.8	0.643226	2.22659
ITM2A	-53.75	0.424743	2.23632
GPRASP1	-53.75	0.470639	2.23632
SLC43A3	-53.65	0.717687	2.27487
PDGFD	-53.65	0.362202	2.27487
TNFSF11	-53.65	0.467809	2.27487
NOTCH4	-53.65	0.712957	2.27487
PALMD	-53.6	0.579821	2.27487
C10orf81	-53.6	0.448853	2.27487
HBA2	-53.6	0.403688	2.27487
SH2D3A	-53.6	0.587752	2.27487
C3orf58	-53.6	0.564678	2.27487
PM20D2	-53.6	0.319164	2.27487
ITIH3	-53.55	0.796458	2.28234
PFKM	-53.4	0.708251	2.32398
FAM107A	-53.35	0.483865	2.36925
CAV1	-53.3	0.486628	2.38748
CCDC152	-53.25	0.513493	2.39754
COL27A1	-53.25	0.360653	2.39754
RND3	-53.2	0.468236	2.40855
SHC4	-53.15	0.403566	2.44055
SPINK5	-53.15	0.393976	2.44055
GABBR1	-53.15	0.810274	2.44055
TTLL3	-53.05	0.703441	2.48421
TMEM52	-53	0.596195	2.48421
KCNN1	-52.95	0.323757	2.49007
MED12L	-52.95	0.512689	2.49007
FZD1	-52.9	0.766893	2.50087
PLAC9	-52.85	0.40478	2.52145
WDR13	-52.85	0.820684	2.52145
SAP30BP	-52.8	0.843877	2.52519
RFTN2	-52.8	0.386905	2.52519
TMEM47	-52.8	0.450425	2.52519
NT5DC3	-52.75	0.586954	2.52519
TFAP2C	-52.75	0.33854	2.52519
CYP1B1-AS1	-52.7	0.347745	2.53091
COX4I1	-52.65	0.595651	2.55333
ZNF462	-52.6	0.62224	2.55333
RPLP2	-52.55	0.643174	2.58132
FES	-52.55	0.809199	2.58132
CTSF	-52.5	0.554219	2.58892
LHFP	-52.5	0.558358	2.58892
DIO3OS	-52.5	0.593174	2.58892
ATP5D	-52.5	0.816944	2.58892
ANGPTL1	-52.45	0.424079	2.59546
TMTC1	-52.45	0.473682	2.59546
TMEM220	-52.45	0.3605	2.59546
CCR10	-52.45	0.67977	2.59546
EPB41L1	-52.45	0.746298	2.59546
DDIT3	-52.4	0.617105	2.60301
ACD	-52.4	0.71422	2.60301
PEMT	-52.4	0.743723	2.60301
ASPRV1	-52.4	0.541723	2.60301
GPHN	-52.35	0.801999	2.61803
THRA	-52.35	0.603986	2.61803
PPAP2B	-52.3	0.461419	2.61803
RBP4	-52.3	0.284021	2.61803
LPIN3	-52.25	0.712203	2.6602
MCF2L-AS1	-52.2	0.527802	2.6602
MT1A	-52.2	0.362135	2.6602
PKD1L2	-52.2	0.361604	2.6602
PRRT4	-52.2	0.313095	2.6602
SAA3P	-52.15	0.371262	2.67601
MYO15B	-52.15	0.645398	2.67601
CCDC122	-52.1	0.423012	2.70534
TAC1	-52.1	0.287308	2.70534
DCN	-52.05	0.484227	2.71885
AGAP3	-52.05	0.782313	2.71885
NRG1	-52.05	0.498615	2.71885
DUOX1	-52	0.552346	2.71885
NAP1L5	-52	0.514994	2.71885
MAGI2	-52	0.521681	2.71885
LOC92249	-52	0.738239	2.71885
ABLIM1	-51.95	0.609695	2.73104
HBB	-51.95	0.445285	2.73104
SNAP25	-51.95	0.216986	2.73104
BLCAP	-51.95	0.796128	2.73104
TRIM63	-51.9	0.397647	2.73104
LRP4	-51.9	0.407192	2.73104
ACTC1	-51.9	1.51955e-08	2.73104
C17orf51	-51.9	0.666002	2.73104
ATP6V0A1	-51.9	0.769459	2.73104
FAM49A	-51.9	0.41762	2.73104
MPST	-51.9	0.758336	2.73104
RPL29	-51.9	0.642007	2.73104
ARL4A	-51.9	0.247289	2.73104
FBXO44	-51.8	0.659915	2.77725
EIF3B	-51.8	0.840957	2.77725
MT1G	-51.75	0.490896	2.78539
GRIP2	-51.75	0.530799	2.78539
SEMA3D	-51.75	0.484544	2.78539
PDE4B	-51.7	0.461584	2.80267
METTL7A	-51.7	0.552055	2.80267
STX1B	-51.7	0.710297	2.80267
PPM1N	-51.65	0.462872	2.80267
SF3A1	-51.65	0.770037	2.80267
TOMM7	-51.65	0.738817	2.80267
DCHS1	-51.6	0.702753	2.83009
EXOC3	-51.6	0.75121	2.83009
PDK4	-51.6	0.332994	2.83009
ADM	-51.5	0.43307	2.85197
GTF2F1	-51.5	0.652211	2.85197
GULP1	-51.5	0.467246	2.85197
BDH2	-51.45	0.478209	2.86681
BEST1	-51.4	0.775187	2.8794
PHGR1	-51.4	0.232032	2.8794
PODXL	-51.35	0.623899	2.9085
RPF2	-51.3	0.634264	2.93972
C10orf10	-51.25	0.708551	2.93972
KIF7	-51.25	0.524078	2.93972
HBA1	-51.25	0.455977	2.93972
LCNL1	-51.25	0.515583	2.93972
LAS1L	-51.25	0.751434	2.93972
PEAR1	-51.2	0.618952	2.95088
GRASP	-51.2	0.716849	2.95088
CPE	-51.2	0.473693	2.95088
RPL36	-51.15	0.59241	2.96418
C3orf54	-51.15	0.681366	2.96418
SPATA24	-51.1	0.493668	2.96418
TMCO6	-51.1	0.657508	2.96418
R3HCC1	-51.1	0.818317	2.96418
SV2A	-51.05	0.639225	2.98954
ABCA8	-51.05	0.551657	2.98954
SCARNA16	-51.05	0.56223	2.98954
ZNF559	-51	0.618987	3.00377
TMEM237	-51	0.41413	3.00377
C21orf90	-51	0.224205	3.00377
CYP2U1	-51	0.501785	3.00377
CHADL	-50.95	0.678697	3.0334
TBX15	-50.9	0.671702	3.05955
NXPH3	-50.9	0.629055	3.05955
FAM188B	-50.9	0.780451	3.05955
AGXT2L2	-50.85	0.842506	3.07011
BACH2	-50.8	0.505248	3.09945
SLC27A5	-50.75	0.514304	3.10579
FER1L5	-50.75	0.492003	3.10579
EBF1	-50.75	0.445671	3.10579
LOC729723	-50.7	0.578706	3.13041
ITGA6	-50.7	0.465911	3.13041
GPR108	-50.65	0.718789	3.13041
SIN3B	-50.65	0.858002	3.13041
DNAH1	-50.65	0.843359	3.13041
FBXO24	-50.65	0.691435	3.13041
GYLTL1B	-50.6	0.692363	3.16112
NID1	-50.55	0.660184	3.18044
MPZ	-50.45	0.523101	3.19507
FAM59A	-50.45	0.530953	3.19507
EEF2	-50.45	0.735464	3.19507
METAP1D	-50.45	0.658787	3.19507
TSPAN5	-50.45	0.532777	3.19507
TBRG1	-50.4	0.818339	3.21315
AQPEP	-50.4	0.296925	3.21315
SIRT5	-50.35	0.906232	3.22041
AKR1C1	-50.3	0.342972	3.22041
RDH5	-50.3	0.551591	3.22041
C14orf176	-50.3	0.36749	3.22041
MFAP4	-50.3	0.633619	3.22041
CXorf36	-50.3	0.713009	3.22041
ZDHHC1	-50.25	0.788931	3.22041
IGSF1	-50.2	0.225288	3.25413
TACR1	-50.15	0.508582	3.25413
CAMK1	-50.15	0.715062	3.25413
ANTXR2	-50.1	0.577681	3.27081
TYRO3	-50.05	0.663129	3.30878
ARHGEF15	-50.05	0.759393	3.30878
CLCN1	-50.05	0.397129	3.30878
BIRC2	-50	0.856848	3.34304
CYP27C1	-50	0.527676	3.34304
TMEM158	-50	0.629434	3.34304
SLC41A3	-50	0.606346	3.34304
SRRM1	-49.95	0.545481	3.34304
PTGS2	-49.95	0.237818	3.34304
ST8SIA1	-49.95	0.492383	3.34304
RNF145	-49.95	0.704453	3.34304
UST	-49.95	0.398442	3.34304
SRL	-49.9	0.612869	3.38985
SHANK3	-49.9	0.634319	3.38985
GRAMD1C	-49.9	0.532147	3.38985
PRICKLE2	-49.85	0.693941	3.45411
WBP4	-49.8	0.622134	3.47152
TRIP10	-49.8	0.709409	3.47152
PLSCR4	-49.8	0.499844	3.47152
FOXO1	-49.75	0.61367	3.47152
SLC41A1	-49.7	0.655645	3.49073
C1QBP	-49.7	0.647754	3.49073
ARL4C	-49.7	0.779542	3.49073
ECSCR	-49.7	0.827375	3.49073
SNHG5	-49.7	0.556036	3.49073
AKAP12	-49.7	0.66496	3.49073
HSPA12B	-49.65	0.693039	3.49256
CXCL6	-49.65	0.156556	3.49256
CIAPIN1	-49.6	0.878173	3.49809
SLC25A42	-49.6	0.646137	3.49809
MRPS9	-49.6	0.774928	3.49809
EMX2OS	-49.55	0.608743	3.53373
COL2A1	-49.55	0.456426	3.53373
RILPL2	-49.55	0.864074	3.53373
CCDC108	-49.55	0.219227	3.53373
AIG1	-49.55	0.781071	3.53373
ZNF358	-49.5	0.75188	3.53373
ENPEP	-49.5	0.444537	3.53373
DOCK1	-49.45	0.600168	3.53715
GSTP1	-49.45	0.801737	3.53715
MYOC	-49.4	0.325486	3.54257
CYYR1	-49.4	0.465581	3.54257
MCAM	-49.35	0.74228	3.55835
FCGBP	-49.35	0.682114	3.55835
PKP4	-49.35	0.745946	3.55835
SCAP	-49.35	0.76147	3.55835
SFTPD	-49.3	0.42181	3.60265
PLEKHG6	-49.3	0.56603	3.60265
RGNEF	-49.3	0.367029	3.60265
LOC100505881	-49.3	0.5363	3.60265
RBPMS	-49.3	0.855705	3.60265
LAMA2	-49.2	0.600614	3.63262
NR4A1	-49.15	0.60222	3.65593
NKX2-5	-49.15	0.320778	3.65593
SMO	-49.15	0.685632	3.65593
SRRM2	-49.1	0.755336	3.69842
GLG1	-49.1	0.821117	3.69842
KLK2	-49.1	0.266031	3.69842
CACHD1	-49.05	0.378521	3.69842
ARHGEF7	-49.05	0.704421	3.69842
LOC643719	-49.05	0.427431	3.69842
SLC45A1	-49	0.717345	3.72529
CNTN2	-49	0.400729	3.72529
RPL14	-49	0.651307	3.72529
RILPL1	-48.95	0.773913	3.76102
GNAZ	-48.95	0.665803	3.76102
SLC29A4	-48.9	0.576437	3.76102
ROR1	-48.85	0.51853	3.76102
CITED4	-48.8	0.655335	3.78361
C11orf61	-48.8	0.511201	3.78361
DZIP1	-48.8	0.613552	3.78361
LCAT	-48.8	0.653285	3.78361
USE1	-48.8	0.742088	3.78361
LOC401109	-48.8	0.529275	3.78361
RPS14	-48.8	0.491454	3.78361
PCYT1B	-48.8	0.498537	3.78361
CIDEA	-48.75	0.445192	3.79743
KCNG1	-48.75	0.598295	3.79743
PTN	-48.75	0.367279	3.79743
ALDH1A1	-48.75	0.672258	3.79743
GPRASP2	-48.75	0.49372	3.79743
PLCD1	-48.65	0.780819	3.87022
PDLIM3	-48.6	0.459038	3.92282
SFSWAP	-48.55	0.828521	3.92888
GPR56	-48.55	0.700692	3.92888
ADAMTS12	-48.55	0.561738	3.92888
EEF1G	-48.5	0.595857	3.95641
MTMR9LP	-48.45	0.682211	3.9899
CPNE2	-48.4	0.777735	3.99588
GPR125	-48.4	0.555818	3.99588
FHL1	-48.4	0.416309	3.99588
AHNAK	-48.35	0.692585	4.0219
JMY	-48.35	0.677861	4.0219
DISP1	-48.3	0.551103	4.04651
DUSP6	-48.3	0.607999	4.04651
LOC390940	-48.3	0.579499	4.04651
SUN2	-48.25	0.673272	4.04651
BEND7	-48.2	0.653545	4.0583
GSDMB	-48.2	0.49795	4.0583
SEMA6D	-48.15	0.421523	4.12434
GLT8D2	-48.1	0.821979	4.15003
FOXO4	-48.1	0.634354	4.15003
GPBAR1	-48.05	0.691733	4.1786
PRNP	-48	0.440861	4.1786
GHR	-48	0.450583	4.1786
ETV1	-48	0.583955	4.1786
EFEMP1	-47.95	0.47589	4.18722
PPARA	-47.95	0.633109	4.18722
CTDSPL	-47.95	0.792473	4.18722
C6orf170	-47.95	0.723882	4.18722
FBXW4P1	-47.9	0.535018	4.18722
ABLIM3	-47.9	0.702524	4.18722
KATNB1	-47.85	0.678026	4.19719
KLKB1	-47.85	0.371516	4.19719
CRISPLD1	-47.85	0.574231	4.19719
HPS5	-47.8	0.704895	4.22682
JPH4	-47.8	0.672606	4.22682
ESD	-47.75	0.473984	4.23944
LRRC29	-47.75	0.750672	4.23944
PPAN	-47.75	0.798716	4.23944
DAPL1	-47.75	0.816228	4.23944
TPRG1L	-47.7	0.872522	4.23944
C13orf15	-47.7	0.518014	4.23944
SPATA18	-47.7	0.582756	4.23944
SFTA2	-47.7	0.294241	4.23944
KCNMB4	-47.65	0.472683	4.24079
METTL17	-47.65	0.833068	4.24079
LUC7L	-47.65	0.744757	4.24079
ASGR1	-47.65	0.579164	4.24079
C21orf2	-47.65	0.774293	4.24079
RPL9	-47.65	0.461925	4.24079
CALML3	-47.6	0.580632	4.24776
CRMP1	-47.6	0.566102	4.24776
S100A5	-47.55	0.564548	4.28668
DTX1	-47.55	0.584106	4.28668
TTC23	-47.55	0.605311	4.28668
CSF3	-47.55	0.828817	4.28668
EYA2	-47.55	0.713869	4.28668
HEATR8	-47.5	0.585597	4.29219
ASB1	-47.5	0.828214	4.29219
DUSP2	-47.4	0.658791	4.364
ZFAND2B	-47.4	0.883926	4.364
TRAF3IP2	-47.4	0.72557	4.364
FBRSL1	-47.35	0.870907	4.37765
MT1E	-47.35	0.627564	4.37765
C20orf160	-47.35	0.676889	4.37765
SNHG7	-47.35	0.624839	4.37765
PRR22	-47.25	0.81059	4.47102
MLXIPL	-47.25	0.315636	4.47102
N4BP2L2	-47.2	0.684594	4.48741
C1orf115	-47.1	0.610663	4.53651
PID1	-47.1	0.534874	4.53651
C21orf63	-47.1	0.53873	4.53651
GNG3	-47	0.630266	4.59833
OTOF	-47	0.738832	4.59833
2013-09-03	-47	0.508273	4.59833
PKIA	-47	0.503924	4.59833
SCARNA21	-46.95	0.612276	4.64669
PI15	-46.95	0.276742	4.64669
DCLK1	-46.9	0.65633	4.65826
TAF1C	-46.9	0.775609	4.65826
TMEM176A	-46.9	0.698219	4.65826
FHOD3	-46.85	0.66655	4.68779
LY75	-46.85	0.510757	4.68779
NAB1	-46.85	0.543536	4.68779
DTD1	-46.85	0.608474	4.68779
RPS25	-46.8	0.511008	4.68976
AACS	-46.8	0.653729	4.68976
PCIF1	-46.8	0.764514	4.68976
APOM	-46.8	0.700272	4.68976
CPA1	-46.8	0.36529	4.68976
TTC28	-46.75	0.67217	4.69173
RUNX1T1	-46.75	0.650472	4.69173
SMU1	-46.75	0.855458	4.69173
NRN1L	-46.65	0.807669	4.77138
MPP2	-46.65	0.476257	4.77138
CCDC94	-46.65	0.817249	4.77138
B3GNT1	-46.55	0.74477	4.80139
SPG7	-46.55	0.79811	4.80139
LZTS1	-46.55	0.538269	4.80139
MARK1	-46.5	0.695423	4.82192
TMEM198	-46.5	0.681775	4.82192
NUS1	-46.5	0.641215	4.82192
TP53	-46.45	0.732236	4.86459
KIAA0355	-46.45	0.721185	4.86459
EPB49	-46.45	0.721635	4.86459
RPL7A	-46.45	0.522659	4.86459
RPL32	-46.4	0.640517	4.8864
MRPS24	-46.4	0.716302	4.8864
LDHB	-46.35	0.370241	4.91281
RNASE1	-46.35	0.705839	4.91281
MESP1	-46.35	0.495292	4.91281
KLHDC4	-46.35	0.709028	4.91281
C20orf108	-46.35	0.728286	4.91281
SMTN	-46.35	0.629652	4.91281
RWDD1	-46.35	0.679186	4.91281
PPP4R4	-46.3	0.0820045	4.9252
VIT	-46.3	0.40045	4.9252
NPY2R	-46.3	0.310014	4.9252
PTGER4	-46.3	0.44086	4.9252
IRX2	-46.25	0.627574	4.94221
C1orf183	-46.2	0.698068	4.99928
SGCB	-46.2	0.711555	4.99928
INHBA	126.85	10.2058	0
COL10A1	126.35	122.275	0
TMEM8A	125.25	1.83444	0
GABRD	123.55	7.08089	0
FLAD1	121.4	2.0847	0
PHKG2	119.8	1.50769	0
CRIP1	118.85	4.0342	0
GPRIN1	118.4	3.62798	0
PAFAH1B3	117.9	2.56634	0
C17orf62	116.75	2.03999	0
HAGHL	116.15	3.17298	0
MMP11	115.25	25.3941	0
CTXN1	114.65	3.61504	0
LAMTOR2	113.8	2.21622	0
ARPC1B	112.9	2.08551	0
IRF7	112.45	1.96178	0
PAQR4	112.15	3.94648	0
ISG15	111.75	2.87004	0
C6orf126	111.1	9.65373	0
UCP2	110.75	2.51873	0
SH3BGRL3	110.7	1.7965	0
CST2	110.2	57.4044	0
ZNF668	109.85	1.94932	0
PPP2R4	109.85	1.57026	0
CCDC78	109.8	3.76605	0
RHPN1	109.5	1.934	0
GPR172A	109.1	1.51167	0
ATP6V0B	109.05	1.88794	0
CYP21A1P	109.05	8.66844	0
DEGS2	109	4.26515	0
TK1	108.75	3.35227	0
TYMP	108.35	2.49028	0
BIRC5	107.9	4.7022	0
WNT7B	107.9	5.36045	0
MUC1	107.65	4.11842	0
IL21R	107.3	5.93446	0
BCAS4	107.25	2.35618	0
SLC16A3	106.2	3.15381	0
WDR62	106.2	1.87959	0
C9orf7	105.8	1.98879	0
RABEP2	105.45	1.60632	0
GPRC5A	105.35	6.39241	0
PMEPA1	105.3	2.95273	0
FOXM1	104.85	4.05968	0
MC1R	104.75	1.57544	0
WBSCR28	104.7	4.30126e+08	0
LRRC56	104.55	2.11038	0
ENSA	104.5	1.78159	0
GMIP	103.7	2.04939	0
FGD3	103.5	4.70339	0
TUBB3	103.35	17.3009	0
TMEM79	103.1	1.78385	0
CATSPER1	103	4.85262	0
CLCN7	102.8	1.33644	0
CLEC5A	102.25	7.0814	0
P2RY6	102.15	2.40319	0
PGP	102	1.89704	0
GPC1	101.9	1.73643	0
ESPN	101.75	2.91714	0
PKMYT1	101.7	5.54809	0
PROC	101.7	13.336	0
YIF1B	101.65	1.61322	0
RHBDL1	101.35	2.42028	0
MBOAT7	101.2	1.49721	0
ATP13A2	101.15	1.41929	0
SOX12	101.15	1.70426	0
ASPSCR1	100.9	1.38575	0
ZNF467	100.65	1.96663	0
TPRN	100.6	2.42898	0
AIM1L	100.55	3.20802	0
CCNF	100.45	2.07018	0
MIAT	100.1	2.7574	0
WISP1	100.05	5.56755	0
CIB1	99.75	1.91895	0
C9orf86	99.75	1.30805	0
CEP104	99.5	1.38197	0
FBXO6	99.45	2.13133	0
NUDT16L1	99.4	1.62169	0
FAM173A	99.35	1.79044	0
CAPS	99.25	1.80355	0
ADAMTSL2	99.15	3.16508	0
RASSF7	99	2.29134	0
SHB	98.95	1.54568	0
TMEM63C	98.75	2.72015	0
C19orf51	98.6	3.54665	0
C6orf127	98.3	4.41713	0
SLC25A16	97.55	2.15947	0
CCL19	97.5	7.82172	0
TPX2	97.45	3.74561	0
TSTA3	97.3	1.92345	0
NEK6	97.3	2.00878	0
SBK1	97.15	2.6658	0
SCT	97.1	11.6975	0
PROM2	97.05	2.14359	0
BGN	96.75	3.40079	0
CST4	96.45	5.19792e+08	0
CDK16	96.2	1.29761	0
LOC100130417	95.9	7.89844	0
DTX2	95.6	1.63628	0
N4BP3	95.55	2.34041	0
CCDC167	95.55	2.00124	0
SCUBE3	95.45	5.82301	0
RAB31	95.4	2.94527	0
SAMD14	95.1	4.06475	0
PRKCD	95.1	1.81502	0
PRRT3	94.7	1.95635	0
TMC6	94.45	1.84257	0
CACNG4	94	3.56843	0
COMP	93.9	15.4147	0
TSPAN15	93.8	4.20007	0
IFI30	93.8	4.24047	0
TSPAN17	93.65	1.62524	0
AGPAT3	93.5	1.32643	0
ITGB2	93.5	2.53202	0
C1QTNF6	93.4	2.83634	0
GFER	93.35	1.44979	0
RNPEPL1	93.35	1.46257	0
FOXS1	93.35	3.56364	0
GRM4	93.35	15.3169	0
SDC1	93.3	3.4896	0
PDE6G	93.1	3.90914	0
CCDC19	93.05	3.79441	0
RAB11FIP4	93.05	1.70907	0
ATP6AP1	93	1.56786	0
RAB11FIP3	92.9	1.42642	0
EPN3	92.8	2.39271	0
MATN3	92.8	11.8451	0
CDK5	92.8	1.58681	0
PLEKHN1	92.75	2.41398	0
VPS18	92.45	1.36573	0
SLC7A6	92.45	2.70633	0
MSI2	92.45	2.62979	0
SCCPDH	92.4	2.13812	0
AR	92.4	1.87593	0
PPAPDC1A	92	31.3818	0
ARHGEF16	91.95	2.04319	0
CST1	91.7	2.58298e+08	0
EFHD2	91.65	1.66952	0
CA12	91.6	2.54162	0
BMP8A	91.4	4.27557	0
RHOC	91.35	1.58897	0
CSK	91.15	1.43923	0
SIGIRR	91	1.50262	0
F11R	90.85	1.84258	0
POLD4	90.7	1.7451	0
PYCARD	90.7	2.29215	0
C2orf68	90.7	1.53127	0
FAM57B	90.65	2.61462	0
ZDHHC24	90.55	1.68196	0
OLR1	90.45	6.29716e+07	0
PARP1	90.4	1.45962	0
TAPBP	90.4	1.55775	0
ARHGAP30	90.35	1.45824	0
C18orf1	90.35	2.22544	0
CD84	90.15	2.21491	0
IL4I1	90.1	3.33753	0
IKBKB	90.05	1.4996	0
PTPN7	90	1.84895	0
PITX1	90	8.32469	0
VAV2	90	1.59935	0
GJB2	89.85	3.78873e+07	0
NCRNA00176	89.7	2.65727	0
LRRC15	89.7	5.03299	0
EDN2	89.65	13.0282	0
UBE3C	89.6	1.45373	0
PYCR1	89.45	1.89752	0
SHKBP1	89.4	1.88744	0
C19orf28	89.35	1.66021	0
HLCS	89.2	1.85189	0
CELSR3	89.2	1.70351	0
COL8A1	89	6.82534	0
RECQL4	88.85	1.91487	0
S100A11	88.8	2.83441	0
HES6	88.65	1.86485	0
OAS2	88.6	2.7954	0
LTA	88.6	2.90451	0
NAPSB	88.55	2.58223	0
PCDH17	88.4	2.75723	0
YWHAB	88.25	1.81946	0
SNRNP25	88.2	1.72142	0
MIR210HG	88.1	2.54192	0
SPEF1	87.95	5.38988	0
CORO7	87.7	1.4895	0
PEA15	87.65	1.47094	0
DPEP1	87.65	4.80542	0
SAR1A	87.6	1.40578	0
FAM110A	87.4	2.04147	0
SCO2	87.25	2.06959	0
ZMYND10	87.05	5.54258	0
NUDT22	86.9	1.33266	0
TGFB1	86.9	1.96871	0
KREMEN2	86.8	4.6043	0
SLC27A4	86.8	1.56088	0
RELT	86.65	2.56347	0
SSPO	86.65	2.37822	0
HSD3B7	86.6	1.84736	0
LAPTM5	86.55	1.99344	0
FAIM3	86.35	2.4839	0
SUSD3	86.35	5.39604	0
ASF1B	86.3	3.39664	0
SLC22A18	86.25	1.58919	0
WDR34	86.25	1.57979	0
TNS3	86.2	1.97382	0
ARF3	85.8	1.53795	0
METRN	85.75	2.30578	0
CCDC64	85.7	2.67052	0
CXCL9	85.65	7.61089	0
HN1L	85.5	1.64672	0.0723658
ZNF385A	85.35	2.59706	0.0723658
OASL	85.3	5.40144	0.0723658
CAPG	85.25	1.99446	0.0723658
SAMD11	85.2	2.23262	0.0723658
PTPN6	85.2	1.38253	0.0723658
ATP2A3	85.2	1.8611	0.0723658
HN1	85.2	2.6404	0.0723658
CCL26	85.1	3.11873	0.0723658
NME3	85.05	1.31473	0.0723658
POLR3K	85	1.78191	0.0723658
DHCR24	84.9	1.65642	0.0723658
SLC9A3R1	84.8	1.87264	0.0723658
CYP4Z2P	84.6	8.78226	0.0723658
LIMK1	84.6	2.04519	0.0723658
CD5	84.55	1.97543	0.0723658
PTCRA	84.55	10.2377	0.0723658
CDKN2A	84.55	2.73941	0.0723658
ADIPOR2	84.5	2.06143	0.0723658
C20orf201	84.4	4.39023	0.0723658
SLC4A2	84.35	1.41698	0.0723658
CHST1	84.3	2.55971	0.0723658
RND1	84.3	6.81308	0.0723658
CCL17	84.15	3.58144	0.0723658
CD177	84.15	2.06126e+08	0.0723658
FAM83H	84.15	1.53584	0.0723658
CD207	84.1	4.61	0.0723658
SDSL	84.05	1.51528	0.0723658
OTUB2	84.05	1.91229	0.0723658
TMEM132A	83.95	2.25432	0.0723658
TNFAIP8L1	83.85	1.80629	0.0723658
COG2	83.8	1.57513	0.0723658
LOC100130231	83.8	4.01384	0.0723658
PPP1CA	83.75	1.37386	0.0723658
B4GALT2	83.6	1.37588	0.0723658
PYDC1	83.6	14.9321	0.0723658
SLC44A4	83.6	4.57782	0.0723658
IPPK	83.5	2.51042	0.0723658
NACC1	83.45	1.74356	0.0723658
C20orf103	83.35	12.7878	0.0723658
ZNF174	83.2	1.77953	0.0723658
PDIA4	83.2	1.59324	0.0723658
ACP2	83.15	1.54337	0.0723658
MRPS7	83.1	1.5055	0.0723658
OAZ1	83.05	1.50014	0.0723658
COL11A1	83	17.5625	0.0723658
C6orf1	83	1.76616	0.0723658
IDH2	82.95	2.61655	0.0723658
S100A14	82.85	3.20478	0.0723658
ARTN	82.8	5.37352	0.0723658
GPR132	82.8	2.89499	0.0723658
CRIP2	82.8	1.51925	0.0723658
WDR1	82.8	1.52041	0.0723658
LRRC1	82.8	1.38534	0.0723658
MAPKAPK2	82.5	1.88314	0.0723658
FBXO41	82.5	1.59893	0.0723658
NKD1	82.45	4.40461	0.0723658
ZNF552	82.35	1.9167	0.0723658
TG	82.35	3.33796	0.0723658
TTC16	82.3	2.65877	0.0723658
TRIM14	82.25	2.37764	0.0723658
ATOX1	82.2	1.80611	0.0723658
TFPT	82.15	1.48449	0.0723658
LILRB4	82.15	3.40105	0.0723658
HS6ST3	82.1	13.3397	0.0723658
EPHA10	82.05	1.74532	0.0723658
KIAA1467	81.95	2.48688	0.0723658
FLJ22184	81.95	2.17669	0.0723658
SPDEF	81.9	1.4552	0.0723658
RANGAP1	81.85	1.40656	0.0723658
SLC19A1	81.75	1.61843	0.0723658
SPN	81.65	1.62804	0.0723658
CILP	81.6	4.07193	0.0723658
RAB5C	81.5	1.37506	0.0723658
PXDN	81.5	1.7167	0.0723658
NPNT	81.5	3.04626	0.0723658
CDC42SE1	81.45	1.60089	0.0723658
HNRNPAB	81.45	1.31314	0.0723658
CIB3	81.4	3.79476	0.0723658
PLAUR	81.4	3.454	0.0723658
NINJ1	81.3	1.43158	0.0723658
C1orf93	81.25	1.8289	0.0723658
RABIF	81.15	1.73465	0.0723658
KDM5B	81.1	1.94565	0.0723658
ZDHHC12	81.05	1.32863	0.0723658
MYO1G	81	1.81068	0.0723658
BAIAP2L1	81	1.36993	0.0723658
KIF2C	80.9	5.02695	0.0723658
TPM3	80.9	2.56631	0.0723658
TNFRSF18	80.85	1.93414	0.0723658
TUBA1C	80.8	2.19689	0.0723658
TLCD1	80.8	1.7424	0.0723658
AK1	80.75	1.54145	0.0723658
SYNGR2	80.7	1.61144	0.0723658
MEF2BNB	80.7	1.36993	0.0723658
CFB	80.6	3.70872	0.0723658
RAPSN	80.55	2.34656	0.0723658
CTSD	80.3	2.05063	0.129106
ASNA1	80.2	1.44812	0.129106
BRI3BP	80.15	3.09616	0.129106
ADORA2A	80.15	3.27132	0.129106
CIITA	80.1	2.06075	0.129106
RASAL3	80.1	1.54101	0.129106
CST7	80.1	1.99444	0.129106
FSTL4	80.05	4.20687	0.129106
FUT7	80	3.88544	0.129106
C17orf28	79.95	1.62815	0.129106
CHST15	79.85	1.63044	0.129106
IL2RB	79.85	2.25581	0.129106
FAM102A	79.85	1.95091	0.129106
CD2	79.8	2.71359	0.129106
ZNF672	79.65	1.45464	0.129106
FIBP	79.65	1.20937	0.129106
ADAM19	79.6	1.91934	0.129106
ALAD	79.6	1.44305	0.129106
CEP89	79.45	1.41635	0.129106
SPINT2	79.45	1.66212	0.129106
OSCAR	79.45	2.27719	0.129106
NDOR1	79.45	1.50432	0.129106
CD74	79.35	2.07892	0.129106
RIIAD1	79.25	8.73961	0.129106
KLKP1	79.25	15.2034	0.129106
LOC645638	79.2	2.01209	0.129106
SLC6A6	79.2	1.70761	0.129106
ITGAX	79.15	3.11339	0.129106
LOC283867	79.15	2.11974e+08	0.129106
TRAF2	79.15	1.37474	0.129106
PLXNA3	79.15	1.62325	0.129106
TEAD4	79.1	1.63694	0.129106
RELL2	79	1.52953	0.129106
GBF1	78.95	1.24031	0.129106
CRAT	78.95	2.51634	0.129106
SDS	78.9	5.45336	0.129106
MMEL1	78.85	1.99514	0.129106
EZR	78.8	1.67242	0.129106
VPS39	78.7	1.47768	0.129106
F12	78.7	2.05084	0.129106
MCM4	78.7	1.70966	0.129106
MKI67	78.65	2.8584	0.129106
C2orf65	78.65	3.54552	0.129106
PIK3R3	78.55	1.7691	0.129106
PRR15L	78.55	2.01679	0.129106
C9orf169	78.5	1.52523	0.129106
VWA1	78.4	2.04811	0.174104
C17orf70	78.3	1.29262	0.174104
GPATCH4	78.25	1.63789	0.174104
KISS1R	78.2	5.1418	0.174104
MDK	78.15	1.89227	0.174104
CCNB2	78.15	2.95595	0.174104
KCNK15	78.1	3.23006	0.174104
KIAA0930	78.1	1.40862	0.174104
G6PD	78.1	1.42362	0.174104
OAZ3	78	2.21694	0.174104
DPP9	78	1.36858	0.174104
MRPS34	77.9	1.42315	0.174104
VAPB	77.9	1.30257	0.174104
B4GALNT4	77.75	1.90522	0.174104
POC1A	77.7	2.17322	0.174104
TAGLN2	77.65	1.97137	0.174104
CHPF	77.55	1.91662	0.174104
STYXL1	77.55	1.40081	0.174104
LIMD2	77.45	1.75361	0.174104
TACC3	77.45	2.34942	0.174104
IGFL1	77.4	10.0837	0.174104
AP2S1	77.4	1.30927	0.174104
FN1	77.4	6.12015	0.174104
KRT8	77.35	2.34153	0.174104
CENPP	77.35	3.19877	0.174104
COMTD1	77.3	1.51966	0.174104
LLGL2	77.25	1.93251	0.174104
PRR15	77.2	3.61975	0.174104
NKAIN1	77.15	6.67064	0.174104
CTSA	77.15	1.72614	0.174104
BIK	77.15	2.88207	0.174104
ICOS	77.1	3.53134	0.174104
ARPC2	77.1	1.5156	0.174104
HIST1H2BK	77.1	3.80494	0.174104
ARHGEF11	77	1.37864	0.174104
HCFC1R1	77	1.68594	0.174104
DVL3	77	1.42956	0.174104
CYFIP2	77	1.85374	0.174104
[truncated: 1,199 more rows]

## Sheet: Table S6
Supplemental Table 6: Differential genes in early neoplasias vs. cancer
Gene Name	Score(d)	Fold Change	q-value(%)
TNNI2	-123.05	0.0983473	0
LAMC3	-122.75	0.130157	0
SYT8	-122.3	0.0926052	0
LOC728264	-121.3	0.259334	0
PRX	-119.3	0.348421	0
PPP1R14A	-117.4	0.300411	0
OSR1	-117.35	0.273817	0
PRSS45	-116	0.217174	0
ADAM33	-115.6	0.292058	0
DRD2	-115.35	0.237669	0
NDRG2	-114.4	0.372267	0
BTNL9	-114.15	0.281438	0
S100B	-113.5	0.235832	0
PRSS50	-112.8	0.218032	0
NKX2-5	-112.5	0.0532775	0
CACNA1G	-111.95	0.233693	0
DENND2A	-111.9	0.350216	0
WDR86	-111.9	0.338811	0
TRIM29	-111.35	0.256965	0
FER1L5	-111.15	0.0852761	0
SLC16A11	-110.95	0.146902	0
IL17B	-110.85	0.0940732	0
NRG2	-110.75	0.144931	0
AMT	-110.35	0.444549	0
NES	-110.05	0.45668	0
OXTR	-109.55	0.121329	0
GPR144	-109.55	0.0092696	0
TESC	-109.15	0.201182	0
LYNX1	-109	0.442291	0
CAPN11	-108.55	0.162691	0
CD300LG	-107.95	0.242446	0
COL23A1	-107.9	0.299058	0
SOX10	-107.85	0.212814	0
PNPLA7	-107.4	0.484531	0
TSHZ2	-107.35	0.317166	0
PAMR1	-107.15	0.448822	0
CNN1	-106.35	0.348351	0
LAMA3	-106.15	0.201924	0
HAP1	-105.5	0.205945	0
NTN5	-105.35	0.350712	0
VIPR1	-105.15	0.373699	0
TNS4	-104.75	0.234889	0
EXTL1	-104.7	0.169208	0
CD164L2	-104.65	0.238545	0
FBXO2	-104.5	0.366892	0
KRT14	-104.4	0.271557	0
BAI1	-104.25	0.253843	0
F10	-104.15	0.353304	0
C1QL1	-104.15	0.194211	0
LIMS2	-104.15	0.605831	0
ITIH5	-104.05	0.392375	0
CA11	-103.9	0.333164	0
ACTG2	-103.8	0.240795	0
SLC26A5	-103.75	0.138752	0
MIR497HG	-103.6	0.371179	0
STAC2	-103.55	0.171079	0
CRYAB	-103.5	0.354375	0
LY6K	-103.5	0.261972	0
LAMB3	-103.45	0.30192	0
DLK1	-103.35	0.0697853	0
NISCH	-103.2	0.618877	0
KRT5	-103	0.252842	0
NAT8L	-102.9	0.325833	0
SLC13A2	-102.8	0.196621	0
AZI1	-102.75	0.691175	0
PLA2G6	-102.2	0.541009	0
SLC7A3	-102.2	0.0438808	0
TBC1D17	-102.05	0.676623	0
CALML3	-102	0.189593	0
PDZD4	-101.55	0.308276	0
PKP1	-101.5	0.234159	0
HPSE2	-101.35	0.114003	0
KRT17	-101	0.270032	0
OBSCN	-100.65	0.439216	0
SEMA5A	-100.5	0.344099	0
LRRN4CL	-99.95	0.367114	0
LEPREL1	-99.9	0.565922	0
SOX8	-99.85	0.284616	0
CSRP1	-99.8	0.49997	0
KCNMB1	-99.7	0.263385	0
CNTFR	-99.6	0.223479	0
FAT2	-99.55	0.246063	0
ARAP3	-99.45	0.596074	0
PTPRZ1	-99.35	0.127184	0
LOC100190939	-99.2	0.353161	0
FGF17	-99.15	0.245516	0
PNMAL2	-98.85	0.458348	0
MIA	-98.6	0.155555	0
TUBGCP6	-98.5	0.720048	0
HS3ST6	-98.35	0.0794582	0
MYLK	-98.35	0.467162	0
GLT25D2	-98.3	0.218634	0
C1orf95	-98.25	0.184009	0
TMEM130	-98.2	0.296385	0
CAPN6	-98.2	0.23103	0
CLIP3	-97.85	0.510394	0
SFRP1	-97.7	0.160007	0
NFASC	-97.55	0.413798	0
GSTM5	-97.45	0.30727	0
ACADS	-97.45	0.519969	0
ARHGEF4	-97.3	0.484704	0
EDN3	-96.8	0.136216	0
CDH4	-96.65	0.159763	0
CAB39L	-96.55	0.41	0
CCDC8	-96.5	0.454809	0
KCNIP2	-96.4	0.392068	0
NTF4	-96.25	0.182728	0
PLK5	-96.2	0.161186	0
VSIG2	-96.1	0.250162	0
HDAC6	-96.1	0.802833	0
ALDH3A1	-95.9	0.375936	0
TNNC2	-95.85	0.410692	0
NGFR	-95.7	0.350303	0
NPY2R	-95.3	1.50132e-09	0
AASS	-95.3	0.334262	0
SLC27A6	-95.2	6.72427e-09	0
EBF4	-95.1	0.464715	0
TLE2	-94.7	0.608035	0
WIF1	-94.65	0.0138551	0
GABRP	-94.45	0.146648	0
PRKAR1B	-94.35	0.465834	0
LOC440104	-94.1	0.637523	0
NPM2	-94.1	0.276865	0
LMF1	-94.05	0.540653	0
TPM2	-94.05	0.544198	0
SCARA5	-94	0.179023	0
LOC440905	-93.7	0.155426	0
AVPR2	-93.45	0.499076	0
ADCY5	-93.35	0.416174	0
RYR1	-93.2	0.46724	0
GPX2	-93.15	0.19037	0
PDLIM4	-92.8	0.543966	0
CC2D1A	-92.75	0.601292	0
GFAP	-92.7	0.0696415	0
KCNK3	-92.65	0.352269	0
JAG2	-92.55	0.597785	0
DPP6	-92.5	0.095769	0
GUCY2D	-92.45	0.292716	0
JPH2	-92.45	0.292084	0
SPRY2	-92.35	0.25271	0
SNCG	-92.2	0.487146	0
GABBR1	-92.15	0.670351	0
MYH11	-91.8	0.338754	0
CRLF1	-91.8	0.289065	0
ICAM5	-91.6	0.205146	0
CLDND2	-91.55	0.493341	0
FIGF	-91.45	0.150633	0
SNRNP70	-91.4	0.659491	0
CYB5R2	-91.35	0.567418	0
TEPP	-91.35	0.198066	0
CCDC136	-91.35	0.363909	0
PRDM8	-91.3	0.373066	0
ZNF219	-91.1	0.593686	0
WFIKKN2	-91.1	0.155463	0
RGMA	-91.05	0.431504	0
MME	-90.8	0.239565	0
GPIHBP1	-90.75	0.327604	0
LOC100507043	-90.6	5.31421e-09	0
SLC22A17	-90.5	0.489222	0
MAMDC2	-90.45	0.150306	0
CMTM5	-90.4	0.204093	0
ADAMTS8	-90.35	0.202065	0
TP53AIP1	-89.8	0.172516	0
RAB11B	-89.8	0.643503	0
KLF5	-89.7	0.330925	0
IGF2AS	-89.65	0.329308	0
HIF3A	-89.65	0.286479	0
WNT5B	-89.6	0.453511	0
BOC	-89.6	0.533849	0
ANKRD35	-89.45	0.548611	0
LOC390595	-89.45	0.594178	0
SMARCD3	-89.3	0.528861	0
MASP2	-89.2	0.1812	0
SAA1	-89.15	0.237391	0
SSTR1	-89.05	0.0927089	0
KLK8	-89.05	0.14776	0
FREM1	-88.9	0.23735	0
C1QTNF4	-88.75	0.382388	0
NNAT	-88.75	0.304567	0
CDK10	-88.65	0.743003	0
EZH1	-88.65	0.660682	0
HSPB6	-88.6	0.51065	0
FAM20A	-88.45	0.556768	0
IRX1	-88.45	0.28868	0
CA4	-88.4	0.139797	0
SMYD1	-88.2	0.0152679	0
KCNIP3	-88.05	0.51705	0
C9orf50	-88.05	0.510792	0
SLC26A10	-87.95	0.535791	0
C16orf86	-87.9	0.557627	0
D4S234E	-87.7	0.30679	0
OBSL1	-87.6	0.636097	0
TCEAL7	-87.6	0.237993	0
WNT6	-87.55	0.339432	0
IL11RA	-87.5	0.461874	0
CRABP1	-87.45	0.199606	0
TF	-87.4	0.233433	0
PLCH2	-87.1	0.473996	0
CHRNB2	-87.1	0.41172	0
COL17A1	-87.1	0.355153	0
WDR27	-87.05	0.510523	0
DCX	-87.05	0.142159	0
CFD	-86.85	0.48568	0
EMILIN3	-86.85	0.27067	0
LOC642587	-86.65	0.531714	0
FBLN5	-86.65	0.447938	0
SLC26A3	-86.6	0.253508	0
YPEL4	-86.4	0.423689	0
SERPINA5	-86.2	0.120337	0
PLIN4	-86.2	0.369769	0
PLEKHG4	-86.15	0.613575	0
SOX15	-86.15	0.322445	0
MEGF8	-86.15	0.7214	0
TRIM36	-86.1	0.176559	0
PHF1	-86.1	0.693349	0
KLK3	-86.05	0.240889	0
VILL	-86.05	0.567655	0
CLDN19	-85.95	0.247825	0
PSD2	-85.95	0.12423	0
GLTSCR2	-85.9	0.61884	0
GPC3	-85.85	0.383753	0
ATOH8	-85.8	0.418745	0
TSPYL2	-85.65	0.53783	0
VWCE	-85.6	0.516244	0
GPRC5B	-85.6	0.525732	0
RNF150	-85.4	0.451569	0
KIAA1683	-85.3	0.463826	0
PDGFD	-85.15	0.221916	0
SLC27A1	-85.15	0.581815	0
BARX1	-85.15	0.353694	0
FIGNL2	-85.05	0.430651	0
CAMTA2	-85.05	0.712784	0
ALX4	-85	0.179393	0
C2orf40	-85	0.162133	0
HOXD9	-84.95	0.473574	0
ALOX15B	-84.9	0.245195	0
SMG6	-84.85	0.755646	0
C1orf61	-84.8	0.0522542	0
CABP1	-84.75	0.483652	0
C2orf82	-84.65	0.2808	0
PTPRVP	-84.6	0.306931	0
MIRLET7BHG	-84.6	0.472258	0
CCL14	-84.5	0.657067	0
LOC283553	-84.4	0.316292	0
ITGB4	-84.4	0.59095	0
NTRK2	-84.4	0.173231	0
LTBP4	-84.35	0.449097	0
ALDH7A1	-84.35	0.305492	0
EFS	-84.25	0.582051	0
FMO2	-84.2	0.245237	0
AFP	-84.1	0.0617648	0
CDKN1C	-83.75	0.561766	0
NKPD1	-83.75	0.364733	0
NPR1	-83.65	0.564327	0
MYO1H	-83.5	0.313236	0
ROBO3	-83.4	0.528126	0
CALCOCO1	-83.35	0.595466	0
C16orf48	-83.15	0.64181	0
STXBP1	-83.1	0.655365	0
IGFBP6	-82.95	0.349682	0
ALDOC	-82.95	0.404915	0
LMOD1	-82.9	0.60641	0
NRN1L	-82.8	0.653225	0
TMOD1	-82.8	0.611352	0
PENK	-82.75	0.0738703	0
TTYH1	-82.65	0.299661	0
REEP2	-82.5	0.474988	0
COL9A2	-82.4	0.455552	0
FXYD1	-82.35	0.22296	0
ADAMTSL5	-82.25	0.512609	0
PI16	-82.2	0.359556	0
APBA1	-82.15	0.589587	0
C1orf130	-81.95	0.143377	0
SCN4A	-81.95	0.498773	0
ARHGAP33	-81.9	0.745395	0
CLDN8	-81.9	0.161815	0
SAA2	-81.85	0.314932	0
LYSMD4	-81.75	0.460189	0
KCNH3	-81.6	0.466117	0
LOC254559	-81.55	0.467402	0
MOCS1	-81.5	0.439672	0
S100A1	-81.45	0.414873	0
KLHL13	-81.4	0.0765624	0
TMEM59L	-81.35	0.409963	0
NFIB	-81.25	0.549621	0
C11orf92	-81.2	0.346087	0
KIT	-81.2	0.339328	0
KLK5	-81.15	0.149696	0
MPPED1	-81.1	0.203732	0
KY	-80.75	0.19212	0
C11orf2	-80.7	0.612978	0
DNAH2	-80.4	0.394906	0
HOXA4	-80.35	0.359336	0
PHYHIP	-80.35	0.363922	0
SAA4	-80.2	0.263314	0
CIRBP	-80.2	0.673874	0
TRIM54	-80.2	0.278305	0
PCBP4	-80.2	0.567385	0
ITGA3	-80.15	0.563405	0
LRP2	-80.15	0.265847	0
SPEG	-80.15	0.662945	0
C21orf2	-80.1	0.741314	0
GSTP1	-80.05	0.621657	0
RAPGEF3	-80	0.505213	0
CX3CL1	-80	0.465341	0
HPD	-79.85	0.109425	0
ARHGAP40	-79.8	0.0708382	0
DLK2	-79.75	0.299235	0
ANO1	-79.7	0.431761	0
ITPR1	-79.7	0.390795	0
SOD3	-79.7	0.502137	0
ETV4	-79.6	0.417057	0
TM4SF18	-79.5	0.286503	0
SHC4	-79.45	0.0501332	0
GATS	-79.4	0.544276	0
KRT15	-79.25	0.18039	0
TINAGL1	-79.2	0.471395	0
BCAN	-79.2	0.268397	0
SPRN	-79.05	0.386149	0
PLCD1	-79.05	0.668788	0
OXER1	-79	0.477049	0
RNASE4	-78.95	0.43898	0
LIPE	-78.95	0.369824	0
LIFR	-78.95	0.300218	0
STX1B	-78.85	0.617226	0
ADAMTS5	-78.85	0.392884	0
MEG3	-78.75	0.466494	0
LOC643719	-78.7	0.227738	0
LOC100271722	-78.65	0.614083	0
ALS2CL	-78.55	0.643833	0
ACBD4	-78.45	0.548955	0
DSG3	-78.3	0.177078	0.139923
KRTDAP	-78.3	0.382567	0.139923
HRCT1	-78.2	0.359505	0.139923
COL7A1	-78.05	0.538091	0.139923
EPHB6	-78.05	0.452024	0.139923
MAPKBP1	-77.95	0.719799	0.139923
CRHR1	-77.85	0.223126	0.139923
CITED1	-77.85	0.208292	0.139923
DMAP1	-77.75	0.816631	0.139923
PLEKHH2	-77.75	0.477209	0.139923
GRIP2	-77.75	0.43474	0.139923
SLC22A11	-77.55	0.13678	0.139923
SCN4B	-77.55	0.406152	0.139923
PIK3R1	-77.55	0.691756	0.139923
TAS1R1	-77.45	0.345391	0.139923
MUC6	-77.4	0.0348519	0.139923
IGDCC3	-77.4	0.134113	0.139923
FAM113A	-77.35	0.800461	0.139923
KCNIP1	-77.35	0.246466	0.139923
AMIGO2	-77.3	0.385435	0.139923
C16orf89	-77.3	0.330179	0.139923
TSPAN5	-77.25	0.301216	0.139923
FLJ45244	-77.15	0.641538	0.139923
SLC25A18	-77.1	0.381076	0.139923
HOXA3	-77.1	0.536763	0.139923
TMEM139	-77.05	0.451452	0.139923
MST1	-77	0.622475	0.139923
B3GAT1	-76.9	0.330259	0.139923
DEFB124	-76.85	0.200888	0.139923
CENPT	-76.8	0.745694	0.139923
OLFML2A	-76.8	0.553767	0.139923
CHST3	-76.7	0.587897	0.139923
ASTN1	-76.6	0.33103	0.139923
SPRY1	-76.5	0.413077	0.139923
FAM189A2	-76.45	0.310505	0.139923
APOD	-76.4	0.187216	0.139923
GGT7	-76.3	0.51162	0.139923
KCNA6	-76.15	0.494363	0.139923
NCALD	-76.15	0.631679	0.139923
GRIK5	-76.05	0.360382	0.139923
ACACB	-75.95	0.620515	0.139923
SOBP	-75.9	0.487513	0.139923
SRPX	-75.9	0.301673	0.139923
PALM3	-75.85	0.39982	0.139923
MFGE8	-75.65	0.484307	0.139923
CDC42EP5	-75.6	0.484305	0.139923
ITIH3	-75.55	0.521097	0.139923
RELN	-75.5	0.183559	0.139923
IL20RA	-75.35	0.202474	0.139923
ALPL	-75.3	0.42378	0.139923
MAN2C1	-75.25	0.68221	0.139923
ECEL1	-75.25	0.21268	0.139923
WNT4	-75.15	0.256575	0.139923
CACNA2D2	-75.15	0.505713	0.139923
SPPL2B	-75.1	0.777492	0.139923
COL4A6	-75.1	0.197857	0.139923
CDC42EP4	-75	0.609469	0.139923
DEFB1	-75	0.282808	0.139923
RGAG4	-75	0.658795	0.139923
SLC16A4	-74.9	0.37753	0.139923
CADM3	-74.9	0.537239	0.139923
SCN2B	-74.9	0.232579	0.139923
OVCA2	-74.9	0.806452	0.139923
ADCY6	-74.85	0.612244	0.139923
GDF1	-74.85	0.255124	0.139923
C1orf70	-74.8	0.582917	0.139923
UBL4B	-74.75	0.353823	0.139923
SLC16A12	-74.75	0.236937	0.139923
EFCAB1	-74.7	0.169156	0.139923
AARSD1	-74.6	0.7439	0.139923
ANGPTL4	-74.5	0.597217	0.139923
VAMP2	-74.45	0.624952	0.139923
PTPRH	-74.4	0.376293	0.139923
IGSF10	-74.35	0.339608	0.139923
PLEKHA4	-74.3	0.651485	0.139923
CHADL	-74.15	0.560317	0.139923
ALB	-74.15	0.0325705	0.139923
CHGA	-74.1	0.396499	0.139923
THRB	-74.1	0.433774	0.139923
PDGFA	-74.1	0.557896	0.139923
TNNT3	-74.05	0.549776	0.139923
TUSC5	-74.05	0.272254	0.139923
PRIMA1	-74	0.462478	0.139923
EPOR	-74	0.631464	0.139923
FGFR1	-74	0.5603	0.139923
MYL6B	-73.95	0.730695	0.139923
PRRT1	-73.95	0.515501	0.139923
ISLR2	-73.9	0.61364	0.139923
CNTROB	-73.8	0.597383	0.152457
INMT	-73.8	0.485922	0.152457
TMEM91	-73.7	0.598189	0.152457
POU6F1	-73.55	0.568367	0.201308
SYNM	-73.5	0.150854	0.201308
RASGEF1C	-73.5	0.180851	0.201308
SALL2	-73.35	0.452482	0.201308
SHF	-73.35	0.58169	0.201308
ABCA10	-73.35	0.198093	0.201308
MATN2	-73.35	0.228394	0.201308
LGR6	-73.3	0.351058	0.201308
SLC38A3	-73.3	0.433469	0.201308
TSLP	-73.3	0.161898	0.201308
LAMB2	-73.25	0.578178	0.201308
PTN	-73.1	0.214988	0.201308
MT1L	-73.05	0.508385	0.201308
TGFBR3	-73	0.311715	0.201308
LRRC29	-72.95	0.61895	0.201308
SV2A	-72.9	0.506326	0.201308
CCDC108	-72.9	0.355942	0.201308
ALOX12P2	-72.85	0.153332	0.201308
TP63	-72.85	0.352661	0.201308
SAMD5	-72.75	0.183131	0.201308
C5orf4	-72.7	0.549057	0.201308
KRT81	-72.6	0.239169	0.201308
STRA6	-72.6	0.550468	0.201308
REM1	-72.55	0.474142	0.201308
CHKB	-72.55	0.762871	0.201308
SCAP	-72.55	0.698168	0.201308
KCNC4	-72.5	0.512047	0.201308
FAM13A	-72.5	0.523173	0.201308
ERBB4	-72.4	0.561464	0.201308
PLP1	-72.4	0.195835	0.201308
FOLR1	-72.3	0.259197	0.201308
PCSK1N	-72.25	0.541763	0.201308
MLL	-72.2	0.700592	0.201308
RIN1	-72.15	0.763652	0.201308
ARHGEF25	-72.15	0.531935	0.201308
C7orf61	-72.05	0.410069	0.201308
USP11	-72	0.725176	0.201308
HS6ST2	-72	0.133259	0.201308
MYBPC1	-71.95	0.0710136	0.201308
KANK3	-71.95	0.683071	0.201308
RIC3	-71.9	0.514646	0.201308
TMEM132C	-71.9	0.398768	0.201308
FTO	-71.9	0.359492	0.201308
ACTA2	-71.85	0.484406	0.201308
LHB	-71.85	0.527708	0.201308
ABCC8	-71.3	0.40196	0.261476
SLC25A27	-71.3	0.208172	0.261476
TMTC1	-71.25	0.37134	0.261476
EDNRB	-71.2	0.315536	0.261476
EPHB1	-71.2	0.195386	0.261476
WNK4	-71.1	0.327973	0.261476
ZNF821	-71.05	0.707104	0.261476
RSPO4	-71.05	0.342183	0.261476
RASIP1	-71	0.675422	0.261476
C3orf47	-71	0.572141	0.261476
ADCYAP1R1	-71	0.448821	0.261476
EGFL8	-70.85	0.681988	0.261476
C12orf53	-70.75	0.249017	0.261476
PDE9A	-70.5	0.57294	0.261476
DIO3OS	-70.45	0.368253	0.261476
BAIAP2L2	-70.4	0.676073	0.261476
TAF1C	-70.35	0.720999	0.261476
SLC2A4	-70.3	0.306951	0.261476
EFCAB6	-70.3	0.523534	0.261476
TTLL3	-70.3	0.714422	0.261476
DMD	-70.3	0.350154	0.261476
PIK3C2G	-70.25	0.207268	0.261476
KIF26A	-70.25	0.635732	0.261476
GRIA4	-70.2	0.220044	0.261476
ZBTB16	-70.15	0.358276	0.261476
FITM1	-70.1	0.689987	0.324607
PTPN14	-70.05	0.551733	0.324607
ALDH1L1	-70.05	0.338213	0.324607
CYP1B1-AS1	-69.95	0.394817	0.324607
PLXNB1	-69.95	0.685431	0.324607
ZNF300P1	-69.95	0.184876	0.324607
ProSAPiP1	-69.85	0.481892	0.324607
HSF4	-69.8	0.594611	0.324607
IGF2	-69.75	0.466843	0.324607
NOVA1	-69.75	0.207856	0.324607
PTHLH	-69.65	0.125354	0.324607
CTC1	-69.65	0.747599	0.324607
SLC4A11	-69.65	0.493738	0.324607
KCNN4	-69.55	0.394193	0.324607
KIF25	-69.55	0.522328	0.324607
CEP164	-69.5	0.749245	0.324607
BDAG1	-69.4	0.738346	0.324607
TNNI1	-69.35	0.262828	0.324607
FGFR2	-69.35	0.385644	0.324607
C11orf9	-69.35	0.474421	0.324607
CCDC102A	-69.3	0.620467	0.324607
HSPB2	-69.2	0.460426	0.343307
SCGB3A1	-69.2	0.317349	0.343307
TUBB2B	-69.2	0.348841	0.343307
BEGAIN	-69.1	0.424673	0.378675
MAB21L1	-69	0.335035	0.378675
LOC100128239	-68.95	0.368648	0.378675
SF3A2	-68.95	0.742631	0.378675
CAPN5	-68.85	0.576232	0.378675
ACADVL	-68.85	0.604306	0.378675
SAT2	-68.85	0.740435	0.378675
WASH2P	-68.85	0.777491	0.378675
C1orf226	-68.75	0.434803	0.378675
ADAMTS13	-68.75	0.816487	0.378675
PER1	-68.7	0.420213	0.378675
FBN3	-68.7	0.55295	0.378675
TRNP1	-68.65	0.504032	0.378675
ARRB1	-68.65	0.640468	0.378675
SCN2A	-68.65	0.161865	0.378675
TH	-68.6	0.231684	0.405231
GUSBP11	-68.6	0.736558	0.405231
CNTN2	-68.55	0.263809	0.405231
LDHD	-68.55	0.463656	0.405231
SCN7A	-68.55	0.350181	0.405231
GRK4	-68.5	0.680048	0.405231
TAT	-68.4	0.171399	0.405231
IL17RD	-68.4	0.408001	0.405231
PC	-68.35	0.435488	0.405231
PICK1	-68.3	0.633061	0.438961
FAM131B	-68.25	0.516808	0.438961
SAA3P	-68.2	0.350814	0.438961
SYNGR1	-68.2	0.588226	0.438961
KIAA1984	-68.2	0.63071	0.438961
SEMA6D	-68.1	0.336345	0.438961
BDH1	-68.05	0.63281	0.438961
PAQR7	-67.85	0.684777	0.438961
GDPD3	-67.85	0.542086	0.438961
CLMP	-67.75	0.69905	0.438961
EPN2	-67.75	0.673844	0.438961
OFD1	-67.7	0.718115	0.438961
AQP5	-67.45	0.344694	0.493047
C19orf44	-67.35	0.636487	0.493047
P2RX6	-67.3	0.454317	0.493047
PNMT	-67.25	0.267128	0.493047
EXOSC10	-67.2	0.79266	0.493047
HEPACAM2	-67.2	0.163134	0.493047
GRAMD1C	-67.05	0.46917	0.517746
VIPR2	-67.05	0.505386	0.517746
DGCR14	-67	0.802873	0.551043
TCEAL5	-67	0.284757	0.551043
RSPO1	-66.9	0.332339	0.551043
LRRC4B	-66.9	0.587316	0.551043
RND3	-66.85	0.500813	0.551043
MYOM2	-66.85	0.391011	0.551043
AUH	-66.85	0.414109	0.551043
RGN	-66.85	0.194283	0.551043
TPCN1	-66.8	0.681877	0.551043
MOBKL2B	-66.75	0.344324	0.551043
NPAS4	-66.7	0.371318	0.575323
C14orf176	-66.7	0.318671	0.575323
RPH3AL	-66.7	0.533449	0.575323
PDK2	-66.7	0.666325	0.575323
LOC100507547	-66.65	0.567839	0.575323
ABHD8	-66.5	0.737899	0.580818
RTN2	-66.45	0.654849	0.580818
SDPR	-66.45	0.349003	0.580818
CARD10	-66.45	0.640338	0.580818
KAT2A	-66.4	0.755026	0.580818
ABCA9	-66.35	0.355738	0.580818
DMKN	-66.25	0.607988	0.580818
NR1H3	-66.2	0.784421	0.604336
ECHDC2	-66.1	0.533001	0.631636
ABLIM1	-66.1	0.599072	0.631636
MYO15B	-66.1	0.665903	0.631636
PRSS16	-66.1	0.620281	0.631636
CDH23	-66	0.625968	0.631636
SEMA4G	-66	0.79036	0.631636
ZNF204P	-65.95	0.348244	0.631636
GPM6B	-65.95	0.21882	0.631636
WDR45	-65.9	0.786985	0.631636
NRIP2	-65.75	0.61556	0.631636
FMO4	-65.7	0.483963	0.631636
CHDH	-65.7	0.558804	0.631636
SF1	-65.65	0.761411	0.643673
PHGR1	-65.65	0.10239	0.643673
MYLPF	-65.55	0.561978	0.643673
NTRK1	-65.5	0.535148	0.672343
NEDD4L	-65.5	0.649726	0.672343
SLC27A3	-65.4	0.752331	0.672343
ING4	-65.4	0.758815	0.672343
PCYT1B	-65.4	0.387827	0.672343
LEP	-65.3	0.176523	0.672343
SGCE	-65.25	0.47115	0.691392
ST5	-65.2	0.661249	0.691392
KAZN	-65.15	0.776436	0.691392
NUMA1	-65.15	0.791277	0.691392
FGF1	-65.15	0.432571	0.691392
NFIX	-65.1	0.559017	0.715935
SLC4A3	-65.1	0.599848	0.715935
EGFR	-65.05	0.405734	0.715935
SPTBN1	-65	0.739864	0.715935
ZNF502	-65	0.550811	0.715935
LRRC38	-64.95	0.168283	0.715935
WDFY2	-64.95	0.707719	0.715935
KLF15	-64.95	0.443424	0.715935
CYP46A1	-64.9	0.414098	0.763192
NRXN2	-64.85	0.664389	0.763192
GNB5	-64.85	0.691271	0.763192
TTC21A	-64.85	0.764855	0.763192
SLC35F3	-64.8	0.32866	0.763192
FAM126A	-64.8	0.358942	0.763192
SOCS2	-64.7	0.379078	0.763192
IRX3	-64.65	0.52018	0.763192
SNX5	-64.65	0.730711	0.763192
SOSTDC1	-64.65	0.196649	0.763192
MT1E	-64.6	0.414618	0.763192
NOB1	-64.6	0.836663	0.763192
HLF	-64.6	0.450845	0.763192
HCG11	-64.6	0.561015	0.763192
CABP4	-64.55	0.510203	0.763192
IFFO2	-64.5	0.574274	0.763192
LOC401109	-64.5	0.47462	0.763192
FBXO32	-64.5	0.47318	0.763192
FAM46B	-64.45	0.692867	0.763192
DCLK1	-64.45	0.550873	0.763192
SDK2	-64.4	0.51521	0.763192
LOC147727	-64.4	0.646779	0.763192
RGS12	-64.4	0.79707	0.763192
AQP1	-64.4	0.653486	0.763192
PI15	-64.4	0.14608	0.763192
COL4A5	-64.4	0.480433	0.763192
PLA2G4B	-64.3	0.705021	0.763192
IQCA1	-64.3	0.433325	0.763192
CPA1	-64.3	0.150177	0.763192
FAM132A	-64.25	0.632752	0.763192
HNF1A	-64.25	0.366043	0.763192
N4BP2L2	-64.2	0.661333	0.763192
ANPEP	-64.2	0.597513	0.763192
DIXDC1	-64.15	0.625142	0.763192
TEF	-64.15	0.514185	0.763192
PLAGL1	-64.15	0.503035	0.763192
RHOJ	-64.1	0.333478	0.763192
GPR172B	-64.1	0.460071	0.763192
EFNB3	-64.1	0.456154	0.763192
NXPH3	-64.1	0.494982	0.763192
INPP5J	-64.1	0.567175	0.763192
SNX32	-64.05	0.478273	0.763192
GPD1	-64.05	0.439402	0.763192
SERPINB5	-64.05	0.344769	0.763192
NEURL2	-64.05	0.736604	0.763192
PNMA2	-64	0.433604	0.763192
LCAT	-63.95	0.583156	0.78007
HYI	-63.9	0.733857	0.78007
DST	-63.9	0.406635	0.78007
LOC100506548	-63.85	0.585109	0.78007
PCP2	-63.7	0.433137	0.810463
C1orf190	-63.65	0.67365	0.810463
PHF17	-63.65	0.66386	0.810463
FBLL1	-63.65	0.497675	0.810463
GSG1L	-63.55	0.428446	0.829577
STC2	-63.55	0.347771	0.829577
ACADSB	-63.5	0.552408	0.829577
IGFBP2	-63.5	0.445973	0.829577
WASF1	-63.5	0.548189	0.829577
ITM2A	-63.5	0.312426	0.829577
SORBS1	-63.45	0.426934	0.85341
STARD9	-63.45	0.510884	0.85341
CHRDL1	-63.45	0.394085	0.85341
KCTD14	-63.35	0.276357	0.874103
WLS	-63.3	0.39656	0.874103
MYOM1	-63.3	0.631549	0.874103
LOC92249	-63.3	0.740566	0.874103
CCNJL	-63.2	0.515986	0.89301
GALNTL1	-63.15	0.562761	0.89301
FRZB	-63.15	0.402545	0.89301
SMTN	-63.15	0.652756	0.89301
SEMA3G	-63.15	0.347825	0.89301
SPATA20	-63.1	0.74381	0.89301
ISYNA1	-63.1	0.777945	0.89301
GPX3	-63.1	0.56314	0.89301
ALDH1A2	-62.95	0.380708	0.89301
PGAP1	-62.9	0.412127	0.89301
TRAF3IP2-AS1	-62.85	0.588428	0.89301
CAPN3	-62.8	0.614593	0.896633
RND2	-62.8	0.46761	0.896633
MAPRE3	-62.75	0.689667	0.896633
TNNT2	-62.7	0.419194	0.916981
KCNG1	-62.7	0.509176	0.916981
TMEM61	-62.65	0.487878	0.916981
CD34	-62.65	0.521497	0.916981
OTOF	-62.55	0.239919	0.916981
TMEM88	-62.5	0.658883	0.916981
ANKRD29	-62.5	0.402629	0.916981
FTCD	-62.5	0.518733	0.916981
AOC3	-62.45	0.613884	0.951611
CACNA1C	-62.35	0.62376	0.951611
RIMS3	-62.25	0.557027	0.994512
WDTC1	-62.2	0.703727	0.994512
LUC7L	-62.2	0.67127	0.994512
ABTB1	-62.2	0.685856	0.994512
CLCN1	-62.2	0.288684	0.994512
ANKZF1	-62.1	0.756072	1.01052
PDE2A	-62.05	0.624814	1.03272
JAM3	-62.05	0.582906	1.03272
CLEC3B	-62.05	0.489401	1.03272
KLK1	-62	0.546078	1.03272
KLHL29	-61.9	0.343659	1.03272
KLC3	-61.85	0.606379	1.03272
OGN	-61.85	0.472222	1.03272
DAPK2	-61.7	0.767668	1.06842
HAAO	-61.65	0.629597	1.06842
ENG	-61.65	0.749814	1.06842
ANGPT1	-61.6	0.226726	1.06842
SAV1	-61.5	0.594443	1.10665
CPLX1	-61.5	0.733033	1.10665
ZNF335	-61.45	0.883482	1.10665
NGF	-61.4	0.424063	1.10665
LOXL4	-61.4	0.491727	1.10665
GRAMD3	-61.35	0.47919	1.14857
IL34	-61.3	0.628704	1.14857
DNAH1	-61.3	0.873048	1.14857
PLEKHG5	-61.25	0.771315	1.14857
ANGPTL7	-61.2	0.116091	1.14857
ALDH4A1	-61.2	0.645869	1.14857
PNPLA2	-61.2	0.716374	1.14857
SLC9A5	-61.2	0.704813	1.14857
RHOXF1	-61.2	0.458143	1.14857
ME3	-61.15	0.689146	1.15741
PANX2	-61.05	0.540123	1.17924
GPR124	-61	0.67769	1.17924
HMGCS2	-60.95	0.131603	1.17924
C19orf18	-60.95	0.487218	1.17924
RADIL	-60.95	0.680769	1.17924
PLEKHB1	-60.9	0.482333	1.17924
CSDAP1	-60.9	0.280073	1.17924
C21orf34	-60.9	0.726644	1.17924
SHMT1	-60.85	0.577271	1.17924
DUSP9	-60.85	0.131422	1.17924
TNN	-60.8	0.621868	1.17924
ADAM11	-60.8	0.614699	1.17924
MFI2	-60.8	0.543383	1.17924
FXYD6	-60.7	0.588648	1.17924
FUZ	-60.7	0.685695	1.17924
APBB1	-60.65	0.763862	1.17924
SHC2	-60.65	0.648438	1.17924
SYNE2	-60.6	0.769181	1.17924
CDO1	-60.6	0.329111	1.17924
IGSF1	-60.6	0.0559109	1.17924
BEND7	-60.55	0.628319	1.17924
FAM160A2	-60.55	0.77197	1.17924
VTN	-60.55	0.405842	1.17924
PHYHD1	-60.55	0.582821	1.17924
ETV3L	-60.5	0.366296	1.17924
C10orf116	-60.5	0.603988	1.17924
LOC100507053	-60.5	0.300762	1.17924
NRTN	-60.45	0.468087	1.17924
TRMU	-60.45	0.818262	1.17924
MAOA	-60.45	0.363205	1.17924
PIGR	-60.35	0.371324	1.17924
DYNC1I1	-60.35	0.471454	1.17924
DAPL1	-60.15	0.213287	1.23169
HDAC5	-60.05	0.734721	1.24449
SORBS2	-60.05	0.697083	1.24449
SH2B1	-60	0.751787	1.26437
RCAN1	-60	0.499541	1.26437
GALT	-60	0.665021	1.26437
C8orf42	-59.8	0.666988	1.28534
NR2F1	-59.75	0.391563	1.28534
WNK2	-59.75	0.5175	1.28534
ENTPD8	-59.75	0.458054	1.28534
RNF128	-59.75	0.331437	1.28534
APCDD1	-59.7	0.400393	1.28534
CSNK2A2	-59.65	0.670713	1.30196
PRTN3	-59.65	0.365072	1.30196
ARC	-59.65	0.479997	1.30196
AMBP	-59.65	0.370676	1.30196
QRICH2	-59.6	0.745661	1.30196
PDK4	-59.6	0.472084	1.30196
ENHO	-59.6	0.441386	1.30196
2013-09-04	-59.55	0.752949	1.31473
GAL3ST1	-59.55	0.268584	1.31473
SEMA6A	-59.55	0.529547	1.31473
C11orf54	-59.5	0.605529	1.31473
SYNDIG1L	-59.4	0.508444	1.3472
KIAA1456	-59.3	0.48949	1.35757
AQP7	-59.3	0.537359	1.35757
SCARB1	-59.2	0.788503	1.39054
RAPH1	-59.2	0.670805	1.39054
PCCA	-59.15	0.541556	1.39054
FRMD4A	-59.1	0.739395	1.39054
PLXDC1	-59.1	0.773108	1.39054
ZNF334	-59.1	0.425743	1.39054
COL2A1	-59	0.334514	1.42402
LPIN3	-58.95	0.709413	1.42402
ABCA6	-58.9	0.350624	1.43821
NAPSA	-58.9	0.470172	1.43821
NCRNA00219	-58.9	0.57211	1.43821
SPAG8	-58.9	0.532569	1.43821
GRRP1	-58.85	0.756848	1.43821
COBL	-58.85	0.453013	1.43821
ENTPD2	-58.85	0.558423	1.43821
FKBP1B	-58.8	0.483054	1.43821
TFCP2L1	-58.8	0.339647	1.43821
BDH2	-58.8	0.412336	1.43821
KANK1	-58.8	0.642271	1.43821
LEMD1	-58.75	0.286204	1.43821
METTL17	-58.75	0.804356	1.43821
SCRN2	-58.75	0.670857	1.43821
ZGLP1	-58.75	0.742398	1.43821
NCRNA00162	-58.75	0.268573	1.43821
MPRIP	-58.7	0.796769	1.44457
HPGD	-58.7	0.349812	1.44457
CTTNBP2	-58.7	0.429792	1.44457
EXOC3	-58.65	0.776679	1.46454
PON3	-58.65	0.519259	1.46454
ZNF767	-58.65	0.839328	1.46454
PPAP2A	-58.6	0.646828	1.46454
SH3BGR	-58.55	0.372438	1.46454
FBXO31	-58.5	0.770614	1.46454
KIAA1543	-58.5	0.795594	1.46454
CHRM1	-58.45	0.320483	1.46454
RPS3	-58.45	0.55569	1.46454
RAP1GAP2	-58.45	0.717385	1.46454
LOC151174	-58.45	0.518969	1.46454
PMM1	-58.45	0.786203	1.46454
IRS1	-58.4	0.454244	1.47145
NBEAL2	-58.4	0.785886	1.47145
ETV1	-58.4	0.443353	1.47145
NOS1AP	-58.35	0.71718	1.48776
NFAT5	-58.35	0.496138	1.48776
SMPDL3A	-58.35	0.493235	1.48776
ZNF559	-58.3	0.521969	1.48776
SEC14L2	-58.3	0.44254	1.48776
PLSCR4	-58.3	0.527046	1.48776
DCN	-58.25	0.592233	1.48776
WDR19	-58.25	0.484951	1.48776
GNG3	-58.2	0.533666	1.48776
ELANE	-58.2	0.355903	1.48776
TMEM237	-58.2	0.37886	1.48776
SFTPD	-58.05	0.557817	1.55424
ARHGAP19	-58.05	0.656528	1.55424
MT1G	-58.05	0.453811	1.55424
ZNF441	-58.05	0.466719	1.55424
TNFRSF21	-57.95	0.570548	1.59615
CALML5	-57.85	0.356478	1.62595
ASTN2	-57.85	0.622899	1.62595
DBC1	-57.85	0.37056	1.62595
CAPN8	-57.8	0.474903	1.62595
ECSIT	-57.8	0.67466	1.62595
AZU1	-57.75	0.497033	1.64022
GPR108	-57.75	0.718747	1.64022
PALM	-57.65	0.746668	1.65033
IP6K1	-57.65	0.783319	1.65033
PROS1	-57.65	0.3926	1.65033
ZNF10	-57.6	0.541591	1.66135
TMEM178	-57.6	0.377202	1.66135
C3orf55	-57.6	0.447514	1.66135
TERC	-57.55	0.398338	1.66135
PDGFRA	-57.55	0.524981	1.66135
ARL13B	-57.5	0.434924	1.6743
ADH1B	-57.4	0.236146	1.72088
APLP2	-57.35	0.658222	1.72088
CHPT1	-57.35	0.471866	1.72088
PLIN1	-57.35	0.421284	1.72088
LOC643650	-57.25	0.274174	1.74601
PHF21B	-57.25	0.471313	1.74601
SMAD3	-57.2	0.687732	1.75738
PNMA6A	-57.2	0.625204	1.75738
LPHN1	-57.15	0.747596	1.76444
CDHR2	-57.15	0.752179	1.76444
ATL1	-57.1	0.604372	1.77984
LCN6	-57.1	0.496371	1.77984
SLC45A1	-57.05	0.628982	1.79412
FHOD3	-57.05	0.582199	1.79412
PRKD1	-57	0.374029	1.79412
CDH3	-57	0.443115	1.79412
ATP1A2	-56.95	0.1495	1.8387
FLJ20021	-56.95	0.688089	1.8387
ARHGAP36	-56.95	0.00681645	1.8387
SCGBL	-56.9	0.318721	1.8387
ETV5	-56.9	0.615022	1.8387
GNMT	-56.9	0.554719	1.8387
CDKN2C	-56.85	0.745906	1.8387
C10orf90	-56.85	0.592696	1.8387
HBA2	-56.85	0.501871	1.8387
CHST9	-56.85	0.15299	1.8387
C20orf194	-56.85	0.724542	1.8387
LOC283481	-56.8	0.621195	1.85688
PRG2	-56.7	0.599704	1.87903
PYGM	-56.7	0.745077	1.87903
PHOSPHO1	-56.65	0.159452	1.89272
LOC155060	-56.65	0.864476	1.89272
LY6D	-56.65	0.351065	1.89272
FAT4	-56.6	0.548929	1.89272
SPINK5	-56.6	0.32723	1.89272
ZC4H2	-56.6	0.779901	1.89272
CCNL2	-56.55	0.781335	1.89272
BZRAP1	-56.5	0.679278	1.89868
MGP	-56.45	0.356634	1.89868
PYGB	-56.45	0.832226	1.89868
PRKCI	-56.45	0.479713	1.89868
FBRSL1	-56.4	0.785406	1.89868
ANKRD53	-56.4	0.581469	1.89868
EPHB3	-56.4	0.75874	1.89868
LMBR1L	-56.35	0.755382	1.89868
CES2	-56.35	0.798057	1.89868
CYP4F22	-56.35	0.29934	1.89868
NOD1	-56.35	0.894936	1.89868
MYL9	-56.3	0.811782	1.89868
SNX21	-56.3	0.736476	1.89868
GRIK1-AS1	-56.25	0.413026	1.9169
BBOX1	-56.2	0.172115	1.93025
IRS2	-56.2	0.554518	1.93025
SYN2	-56.15	0.349538	1.97889
AIG1	-56.15	0.782542	1.97889
LRRC16B	-56.1	0.636287	1.97889
CERS1	-56.1	0.501203	1.97889
ITGA7	-56.05	0.670362	1.97889
EIF3G	-56	0.769874	1.97889
LOC100506469	-56	0.73957	1.97889
DAAM2	-56	0.576641	1.97889
PGR	-55.95	0.369089	2.00176
IPW	-55.95	0.54064	2.00176
TRIM9	-55.9	0.436296	2.00176
CBX7	-55.85	0.666694	2.04752
IRX4	-55.8	0.588221	2.07206
ZNF498	-55.8	0.789	2.07206
GSN	-55.8	0.65973	2.07206
CNKSR2	-55.75	0.466749	2.09986
ATP2C2	-55.7	0.673738	2.11368
DOCK6	-55.7	0.763789	2.11368
PEG3	-55.7	0.489091	2.11368
HILS1	-55.65	0.487511	2.11368
CXXC1	-55.55	0.807116	2.15901
CPE	-55.55	0.425023	2.15901
SLC38A2	-55.5	0.72947	2.15901
AQPEP	-55.5	0.40002	2.15901
FABP4	-55.5	0.346161	2.15901
TSPAN6	-55.5	0.465952	2.15901
PLCB1	-55.4	0.408682	2.23242
TMEM8B	-55.4	0.803333	2.23242
CALY	-55.35	0.510716	2.23725
NAALAD2	-55.35	0.356972	2.23725
PEG10	-55.35	0.391064	2.23725
PM20D2	-55.3	0.365121	2.24081
TRAK2	-55.25	0.666839	2.24081
ROPN1B	-55.25	0.5	2.24081
GPRASP2	-55.15	0.544001	2.27905
DBP	-55.1	0.635378	2.30637
MPST	-55.1	0.743097	2.30637
TBX6	-55.05	0.618265	2.30637
FAM3B	-55.05	0.25429	2.30637
NYNRIN	-55	0.653413	2.30637
PRSS21	-55	0.49618	2.30637
KCNN1	-55	0.395405	2.30637
C12orf10	-54.95	0.870057	2.32733
SMOC1	-54.95	0.422913	2.32733
AGXT	-54.95	0.0837591	2.32733
ATP1B2	-54.9	0.51641	2.34931
CACNA1A	-54.9	0.771195	2.34931
GRIA2	-54.9	0.41976	2.34931
MLXIPL	-54.9	0.519045	2.34931
MEIS2	-54.85	0.612939	2.34931
MEIS1	-54.85	0.470164	2.34931
LYPD6	-54.85	0.33902	2.34931
C3orf18	-54.85	0.652056	2.34931
MUC4	-54.85	0.188916	2.34931
METTL7A	-54.8	0.581269	2.34931
SYCE1L	-54.8	0.569112	2.34931
CCDC28A	-54.8	0.567079	2.34931
MACROD1	-54.75	0.676445	2.34931
NEO1	-54.75	0.745412	2.34931
C19orf6	-54.75	0.866647	2.34931
LAMA2	-54.75	0.676044	2.34931
CLDN11	-54.7	0.370876	2.34931
ARHGEF37	-54.7	0.627299	2.34931
VPS36	-54.65	0.671779	2.34931
BTBD2	-54.65	0.78316	2.34931
KLK2	-54.65	0.209203	2.34931
CASP9	-54.6	0.537483	2.34931
PKP2	-54.6	0.267963	2.34931
AKR1C1	-54.55	0.170277	2.37004
GLT8D2	-54.55	0.509683	2.37004
SRSF5	-54.55	0.691175	2.37004
ALPK1	-54.55	0.72061	2.37004
SYTL5	-54.55	0.412929	2.37004
FAM43B	-54.45	0.723059	2.39395
ROR1	-54.4	0.455393	2.39395
PYROXD2	-54.4	0.616585	2.39395
SLC7A10	-54.4	0.311371	2.39395
WFDC2	-54.35	0.539519	2.40022
MYOC	-54.3	0.135938	2.40022
ANKRD24	-54.3	0.644383	2.40022
IFT122	-54.3	0.879613	2.40022
ACSM1	-54.1	0.169038	2.45704
SORBS3	-54.1	0.734546	2.45704
CYP39A1	-54.05	0.276498	2.45704
PRNP	-54	0.535264	2.45704
DDX39B	-54	0.862445	2.45704
CMYA5	-53.95	0.551405	2.4815
TACC1	-53.95	0.698807	2.4815
C17orf51	-53.9	0.750118	2.4815
LTBP3	-53.85	0.682908	2.52305
DLG4	-53.85	0.573858	2.52305
LPPR3	-53.8	0.312448	2.52305
NPAS1	-53.8	0.618255	2.52305
NAP1L5	-53.8	0.641196	2.52305
LOC221442	-53.8	0.520331	2.52305
CIDEA	-53.75	0.299539	2.52305
FAM3D	-53.75	0.481537	2.52305
PEBP4	-53.75	0.358064	2.52305
CCDC101	-53.6	0.840315	2.55038
CRTC1	-53.6	0.782282	2.55038
EML3	-53.55	0.805339	2.57797
CRIM1	-53.55	0.506304	2.57797
MIR100HG	-53.5	0.625476	2.57797
DFNA5	-53.5	0.411277	2.57797
SPTBN5	-53.45	0.664182	2.60285
C5orf27	-53.45	1.23949e-08	2.60285
SMCR7	-53.3	0.724687	2.65986
APLN	-53.3	0.734546	2.65986
ARID5A	-53.25	0.825673	2.65986
RASSF6	-53.25	0.696875	2.65986
YPEL3	-53.2	0.618921	2.68028
TNXB	-53.2	0.402017	2.68028
ADD3	-53.15	0.515437	2.68028
RPL15	-53.15	0.492296	2.68028
MTSS1L	-53.05	0.576573	2.72467
BEND5	-53	0.456004	2.72467
SCPEP1	-53	0.50884	2.72467
TCF7L1	-53	0.777417	2.72467
TTC38	-53	0.748818	2.72467
LCN10	-53	0.605531	2.72467
TAB1	-52.95	0.859045	2.76267
SPG20	-52.9	0.635223	2.77529
ACSF2	-52.9	0.669543	2.77529
PLEKHA5	-52.85	0.516065	2.78788
DPF1	-52.85	0.395279	2.78788
PEAR1	-52.8	0.587336	2.78788
EFCAB4A	-52.8	0.661296	2.78788
WDR74	-52.8	0.80008	2.78788
MLYCD	-52.75	0.700127	2.78788
SCARNA20	-52.75	0.572339	2.78788
AZGP1	-52.7	0.409605	2.8394
TBX18	-52.65	0.456718	2.84492
ALDH1A1	-52.65	0.42452	2.84492
ETFB	-52.6	0.767586	2.85456
PRRG3	-52.6	0.402479	2.85456
HSD17B14	-52.55	0.631763	2.88353
C1orf133	-52.5	0.643094	2.88353
LYVE1	-52.5	0.373781	2.88353
ZBTB46	-52.5	0.837767	2.88353
PTH2	-52.45	0.38083	2.90259
VEGFC	-52.45	0.412971	2.90259
C6orf15	-52.45	0.43557	2.90259
CNNM1	-52.4	0.42935	2.90259
LUZP2	-52.4	0.287257	2.90259
SART1	-52.4	0.77518	2.90259
TAC1	-52.4	0.253065	2.90259
HNMT	-52.35	0.701463	2.90259
ZNF433	-52.3	0.666512	2.90259
BMP2K	-52.3	0.614315	2.90259
PRSS12	-52.3	0.320159	2.90259
CRISPLD1	-52.3	0.703558	2.90259
ZNF784	-52.25	0.86124	2.90259
SESN1	-52.25	0.517504	2.90259
MT1X	-52.2	0.53484	2.90259
SCGN	-52.2	0.309598	2.90259
LCN8	-52.2	0.297912	2.90259
TUBG2	-52.15	0.646015	2.97668
TNRC6C	-52.15	0.751749	2.97668
CELF5	-52.1	0.388353	2.97668
AFAP1L2	-52.05	0.408114	3.01484
DAGLA	-52.05	0.694144	3.01484
B3GNT1	-52.05	0.72891	3.01484
FLJ31485	-52.05	0.483659	3.01484
SLC13A5	-52.05	0.408186	3.01484
ANXA3	-52.05	0.403206	3.01484
HIPK4	-52	0.52665	3.01484
PCDH18	-51.95	0.498004	3.07155
FABP7	-51.9	0.344635	3.09522
MYH3	-51.85	0.775062	3.11587
MYB	-51.85	0.478634	3.11587
LGR4	-51.8	0.413079	3.11587
SLC12A4	-51.8	0.846738	3.11587
TFAP2C	-51.8	0.441413	3.11587
PTH1R	-51.8	0.712987	3.11587
EGFLAM	-51.75	0.63774	3.11882
ARRDC3	-51.75	0.7178	3.11882
AP1G2	-51.65	0.82114	3.1712
EPHA2	-51.6	0.658661	3.1712
INO80E	-51.6	0.820673	3.1712
LGI4	-51.6	0.643144	3.1712
ATP6V1B1	-51.6	0.571263	3.1712
COL11A2	-51.6	0.695484	3.1712
NUS1	-51.6	0.351811	3.1712
SH3GLB2	-51.6	0.818145	3.1712
LCN12	-51.6	0.667834	3.1712
SYTL1	-51.55	0.731747	3.17686
C14orf180	-51.55	0.401812	3.17686
TMEM100	-51.55	0.386223	3.17686
PHLPP1	-51.5	0.735298	3.17686
TSC22D4	-51.5	0.632675	3.17686
SGSM2	-51.4	0.735217	3.22936
RBMS3	-51.4	0.512546	3.22936
ART5	-51.35	0.559235	3.22936
ABHD14B	-51.35	0.769367	3.22936
FAM83A	-51.35	0.217168	3.22936
SULT2B1	-51.25	0.648803	3.28752
PLXNB3	-51.2	0.60889	3.29728
KLHL21	-51.15	0.687287	3.32944
ZNF667	-51.15	0.58479	3.32944
CPAMD8	-51.1	0.572571	3.3391
THADA	-51.1	0.772772	3.3391
AUTS2	-51.1	0.729494	3.3391
BCL11A	-51.05	0.477152	3.36139
NECAB1	-51.05	0.592598	3.36139
TRO	-51.05	0.405219	3.36139
SLC6A14	-51.05	0.302541	3.36139
CLEC2L	-51	0.480726	3.39777
HADH	-50.95	0.75291	3.39777
RSPH9	-50.9	0.619801	3.4247
OSGIN1	-50.85	0.646159	3.4295
KLHDC4	-50.85	0.770918	3.4295
SDHAP3	-50.85	0.811559	3.4295
H3F3B	-50.8	0.743815	3.45139
NR3C2	-50.8	0.422511	3.45139
DAB2IP	-50.8	0.664572	3.45139
PTGDS	-50.8	0.556189	3.45139
CMAHP	-50.75	0.675253	3.4592
IMMP2L	-50.75	0.631084	3.4592
ZNF300	-50.7	0.486625	3.47009
LOC100506497	-50.7	0.505036	3.47009
C11orf66	-50.65	0.767294	3.56324
TBC1D10A	-50.65	0.849357	3.56324
PPP1R13B	-50.6	0.850098	3.58156
DUS3L	-50.6	0.741139	3.58156
RALGAPA1	-50.55	0.534033	3.59069
CLEC4F	-50.55	0.517207	3.59069
EXD3	-50.5	0.792147	3.59069
PELI2	-50.45	0.572936	3.59069
FAM18B2	-50.45	0.598305	3.59069
POLR2J4	-50.45	0.666539	3.59069
GREB1	-50.4	0.508707	3.59069
RFTN2	-50.4	0.412228	3.59069
PPIEL	-50.3	0.599027	3.7025
SVIL	-50.3	0.590127	3.7025
AP3B2	-50.3	0.491887	3.7025
HAS3	-50.3	0.381089	3.7025
HS3ST4	-50.25	0.471339	3.7025
MEF2B	-50.25	0.777617	3.7025
CSNK1E	-50.25	0.949872	3.7025
MAOB	-50.25	0.50149	3.7025
SC5DL	-50.2	0.524751	3.7025
TSC22D1	-50.2	0.606868	3.7025
DZIP1	-50.2	0.628481	3.7025
RPL18	-50.2	0.729588	3.7025
TCEA2	-50.2	0.758964	3.7025
LAYN	-50.1	0.588769	3.76185
PVALB	-50.1	0.289235	3.76185
MXI1	-50.05	0.483199	3.76562
TAF6L	-50.05	0.723517	3.76562
DUSP6	-50.05	0.446073	3.76562
ITGA2	-50.05	0.506472	3.76562
RNF43	-50	0.62713	3.79825
ABCA8	-50	0.579086	3.79825
KCNJ16	-50	0.416099	3.79825
ACAD11	-50	0.689065	3.79825
RBPMS	-50	0.68043	3.79825
ZNF709	-49.95	0.427787	3.80522
ITIH4	-49.95	0.707361	3.80522
CELF6	-49.9	0.783032	3.81744
KLK11	-49.9	0.0621805	3.81744
VSNL1	-49.9	0.474021	3.81744
N6AMT1	-49.9	0.755288	3.81744
ARHGEF26	-49.9	0.62006	3.81744
CYP2D7P1	-49.85	0.575217	3.826
MBNL2	-49.7	0.67665	3.94565
TGM5	-49.7	0.279356	3.94565
GPER	-49.7	0.568	3.94565
GNL1	-49.65	0.761503	3.99246
CSTA	-49.6	0.503	3.99246
ABLIM3	-49.6	0.697621	3.99246
ZNF384	-49.55	0.830306	3.99246
RAGE	-49.55	0.797526	3.99246
SCG5	-49.55	0.469484	3.99246
CGNL1	-49.55	0.538769	3.99246
MYH10	-49.55	0.615611	3.99246
PLCD3	-49.55	0.738349	3.99246
TMEM26	-49.5	0.28899	3.99353
ACVR2A	-49.5	0.590762	3.99353
SH3BGRL2	-49.5	0.241546	3.99353
CAMK2B	-49.5	0.374499	3.99353
ECE1	-49.45	0.780998	3.99353
SATB1	-49.45	0.608257	3.99353
NCRNA00241	-49.45	0.592088	3.99353
C9orf128	-49.45	0.607376	3.99353
SCNN1D	-49.4	0.904716	4.00782
SH2D3A	-49.4	0.69516	4.00782
FBXO44	-49.35	0.713755	4.00782
ATN1	-49.35	0.655402	4.00782
ST8SIA2	-49.35	0.539462	4.00782
CCDC130	-49.35	0.724943	4.00782
C21orf90	-49.35	0.199639	4.00782
RHOBTB3	-49.35	0.478853	4.00782
CSPP1	-49.35	0.8638	4.00782
CYP26A1	-49.3	0.280237	4.01085
CCDC61	-49.3	0.672275	4.01085
ID4	-49.3	0.635731	4.01085
LOC642846	-49.25	0.607172	4.0453
LRFN5	-49.25	0.298822	4.0453
CRNDE	-49.25	0.629251	4.0453
ZNF711	-49.2	0.399971	4.10252
ATXN7L2	-49.15	0.819877	4.1184
ALDH6A1	-49.15	0.827254	4.1184
LPL	-49.15	0.40257	4.1184
NPHP3	-49.05	0.690201	4.17171
CXCL2	-49.05	0.381962	4.17171
SVEP1	-49.05	0.457683	4.17171
NBR1	-49	0.83455	4.17953
KIF5C	-49	0.637479	4.17953
PDLIM3	-49	0.398429	4.17953
KIAA1377	-48.95	0.688643	4.17953
ABCA5	-48.95	0.443924	4.17953
KLK7	-48.95	0.224479	4.17953
FZD7	-48.95	0.656549	4.17953
TESK1	-48.95	0.864944	4.17953
LOC254099	-48.9	0.479974	4.20463
PTPLA	-48.9	0.673413	4.20463
TNKS1BP1	-48.9	0.866865	4.20463
GPR146	-48.85	0.781532	4.23838
ZNF358	-48.8	0.791689	4.27436
HYAL1	-48.8	0.597417	4.27436
EDA	-48.8	0.634616	4.27436
ACD	-48.75	0.778938	4.27436
MYCBPAP	-48.75	0.564588	4.27436
TMEM105	-48.75	0.288762	4.27436
LOC388630	-48.7	0.490099	4.29103
RAPGEFL1	-48.7	0.528434	4.29103
PPAP2B	-48.65	0.522744	4.29678
NDN	-48.65	0.811949	4.29678
ALDH3A2	-48.65	0.545384	4.29678
C7orf55	-48.65	0.63208	4.29678
TSPAN8	-48.6	0.439915	4.29678
FAM150B	-48.6	0.558234	4.29678
LOC100127888	-48.6	0.385237	4.29678
POLL	-48.55	0.745262	4.35211
UGGT2	-48.55	0.645115	4.35211
NPW	-48.55	0.729373	4.35211
BACH1	-48.55	0.735385	4.35211
ROPN1	-48.55	1	4.35211
ENPP2	-48.55	0.395673	4.35211
KRT6B	-48.45	0.315703	4.39226
RGL3	-48.45	0.708991	4.39226
TMPRSS2	-48.45	0.518172	4.39226
PRSS30P	-48.4	0.703254	4.43582
IP6K2	-48.4	0.788898	4.43582
TSKS	-48.35	0.632529	4.43582
STMN4	-48.35	0.396257	4.43582
LEPR	-48.3	0.403902	4.45214
MED9	-48.3	0.78623	4.45214
GNG7	-48.3	0.697347	4.45214
PLAT	-48.3	0.420667	4.45214
AACS	-48.25	0.691784	4.47014
COMMD6	-48.25	0.678443	4.47014
CLK3	-48.25	0.732576	4.47014
KLF9	-48.25	0.679716	4.47014
SEMA6C	-48.15	0.696323	4.55983
TNMD	-48.15	0.447982	4.55983
TSNAXIP1	-48.1	0.760103	4.57175
ENDOV	-48.1	0.76612	4.57175
KLK6	-48.1	0.216601	4.57175
PRPF6	-48.1	0.917211	4.57175
TRIM17	-48.05	0.584771	4.57175
CDC16	-48.05	0.874221	4.57175
ARFGEF2	-48.05	0.746838	4.57175
GPR98	-48.05	0.4297	4.57175
ZNF554	-48	0.616564	4.57175
PCK1	-48	0.467685	4.57175
SYNPO2	-48	0.573319	4.57175
CEP57L1	-48	0.352833	4.57175
MYEOV	-47.95	0.307567	4.57807
RPL34	-47.95	0.551491	4.57807
DCDC2	-47.95	0.383012	4.57807
RPS5	-47.85	0.709557	4.68659
TMEM128	-47.85	0.572883	4.68659
PPP1R12C	-47.75	0.863894	4.72027
FMO5	-47.7	0.415107	4.76183
ITPR2	-47.7	0.693133	4.76183
WWC1	-47.7	0.630143	4.76183
ZNF673	-47.7	0.591519	4.76183
ITGA10	-47.65	0.625831	4.76183
ZNF561	-47.65	0.51238	4.76183
ZNF763	-47.65	0.533373	4.76183
DUSP15	-47.65	0.598343	4.76183
BEX4	-47.65	0.635586	4.76183
DCST2	-47.6	0.843529	4.80043
PTOV1	-47.6	0.819239	4.80043
PELI1	-47.6	0.61037	4.80043
TAGLN	-47.55	0.678256	4.82093
MIB2	-47.5	0.717403	4.82093
ZFYVE27	-47.5	0.780814	4.82093
ELF5	-47.5	0.567092	4.82093
C21orf15	-47.5	0.357276	4.82093
AMOTL2	-47.5	0.66065	4.82093
MEGF10	-47.5	0.307209	4.82093
TTC39C	-47.45	0.880867	4.88602
SLC25A35	-47.4	0.729164	4.90709
PDE10A	-47.4	0.829138	4.90709
INHBA	114.3	4.14159	0
ARPC1B	112.55	2.09284	0
DPEP1	111.6	5.92602	0
GABRD	110.6	3.61597	0
IL21R	110.15	5.73805	0
ISG15	109.85	2.38672	0
TPX2	109.65	5.04595	0
CD74	109.4	2.13569	0
FOXM1	108.35	2.63546	0
CCL19	107.75	7.20281	0
PARP1	107.5	1.72757	0
PAFAH1B3	105.7	1.84684	0
PAQR4	105.65	3.80733	0
MIAT	105.2	4.21211	0
HAGHL	105.05	1.92999	0
OAS2	104.55	3.33583	0
MYBL2	104.55	3.34433	0
PKMYT1	104.05	8.46808	0
HLA-B	103.25	2.07027	0
TMEM8A	102.75	1.48813	0
IL4I1	102.7	3.5288	0
CXCR3	102.5	5.39338	0
NLRC5	102.35	3.82659	0
MKI67	102.2	3.84241	0
SH3BGRL3	101.65	1.63107	0
GPRC5A	101.5	4.28256	0
GPRIN1	101	3.24029	0
PLAUR	100.95	2.95725	0
PXDN	100.2	1.67288	0
CCDC167	98.9	1.96566	0
TK1	98.25	2.56697	0
TYMP	98.15	1.91895	0
CCDC78	98.1	3.49739	0
PROC	97.8	5.22407	0
TUBA1C	97.5	2.2032	0
LGALS9	97.35	12.1874	0
CENPM	97.25	2.61834	0
ITGB2	97.05	2.6415	0
TACC3	96.9	3.02269	0
CXCL9	96.85	71.093	0
AIM1L	96.4	7.72239	0
ASF1B	96.35	2.87761	0
UNC5B	95.55	4.42695	0
MMP11	95.2	6.23993	0
CD2	95.05	3.33837	0
CRIP1	94.95	3.18376	0
TUBB3	94.85	11.1604	0
RELT	94.35	3.07559	0
ADIPOR1	94.25	1.85089	0
SCT	94.15	8.9297	0
IRF7	94.1	1.53569	0
CST4	94.1	3.95671e+08	0
LAPTM5	93.95	1.85961	0
RGS19	93.4	1.98973	0
OTUB2	93.35	1.63793	0
PTPN7	93.25	2.18039	0
HLA-DQB1	92.75	2.19743	0
PPAPDC1A	92.6	30.3245	0
SURF4	92.5	1.68667	0
OSCAR	92.45	1.83387	0
SLC16A3	92.4	2.33139	0
TOR3A	92.25	1.92385	0
IDH2	92.2	2.16993	0
RGS16	91.9	2.01036	0
PTK2B	91.8	1.63618	0
SAR1A	91.6	1.40933	0
CORO1A	91.6	6.44364	0
GINS4	91.2	2.61196	0
ADAR	90.95	1.60321	0
BIRC5	90.95	3.73254	0
HDGF	90.75	1.61604	0
ACTA1	90.75	7.77846	0
CD5	90.75	3.90765	0
SPN	90.6	2.89687	0
CST7	90.25	2.14183	0
OASL	90.15	5.07615	0
POC1A	90.05	1.99593	0
LTA	90.05	4.05695	0
CST2	90	27.9672	0
FAIM3	89.8	2.86481	0
SCO2	89.8	1.99894	0
PYGO2	89.6	1.76266	0
ARHGAP30	89.55	1.69342	0
CD3D	89.4	4.73128	0
DCTPP1	89.3	1.69707	0
RASAL3	89.25	2.02967	0
EFHD2	89.2	1.35106	0
MPEG1	89	1.83784	0
KREMEN2	89	5.13707	0
PYCARD	89	2.13014	0
CCL22	88.95	3.53454	0
CLEC5A	88.85	3.36196	0
RELB	88.65	1.63408	0
CDC20	88.5	3.61635	0
HN1	88.35	2.61571	0
NFAM1	88.25	2.44902	0
IFI30	88.2	3.16065	0
CD6	88.1	3.35353	0
PMEPA1	88.05	2.24061	0
LGALS2	87.95	2.69573	0
GALNT1	87.75	1.71743	0
CFB	87.55	3.49101	0
DERL1	87.15	1.40375	0
FLAD1	87.1	1.51402	0
HCLS1	87	1.99203	0
COL10A1	87	8.12643	0
CCNB2	86.95	2.76292	0
IFI27	86.9	2.17889	0
HNRNPAB	86.85	1.63181	0
C17orf62	86.75	1.54084	0
LIMD2	86.55	1.87058	0
ELF4	86.55	2.65274	0
TPRN	86.45	1.7843	0
TRIM14	86.2	2.54262	0.102641
LAMTOR2	86.05	1.89292	0.102641
LILRB4	86.05	2.46409	0.102641
SKA1	86	21.9296	0.102641
CCL5	85.75	3.30051	0.102641
ENSA	85.7	1.62071	0.102641
FN1	85.6	2.71022	0.102641
PARVG	85.5	2.13804	0.102641
E2F1	85.3	1.89548	0.102641
ZNFX1	85.05	1.53517	0.102641
CYTH4	85	2.31458	0.102641
TAPBP	85	1.2512	0.102641
ADAMTS4	84.95	3.1229	0.102641
SLA2	84.9	2.97137	0.102641
ATP5E	84.85	1.62365	0.102641
CLEC12A	84.75	5.01587	0.102641
E2F2	84.6	2.78132	0.102641
RNASEH2A	84.6	1.59296	0.102641
TREM1	84.35	4.76956	0.102641
ETV7	83.9	3.9745	0.102641
FAM159A	83.85	2.40206	0.102641
GMIP	83.7	1.42606	0.102641
WDR62	83.65	2.04722	0.102641
CD300C	83.6	4.23431	0.102641
EOMES	83.5	2.95391	0.102641
CD4	83.4	2.51728	0.102641
COTL1	83.4	2.03727	0.102641
IKBKE	83.25	1.29389	0.102641
ITGAL	83.15	2.0859	0.102641
CLSPN	83.05	11.6319	0.102641
P2RY6	83	2.0809	0.102641
NOTUM	82.95	7.96843	0.102641
AP2S1	82.9	1.28078	0.102641
CST1	82.8	2.62952e+08	0.102641
PREB	82.75	1.60997	0.102641
RECQL4	82.75	1.78979	0.102641
SLAMF8	82.7	3.14269	0.102641
LTB	82.7	2.819	0.102641
AOAH	82.55	2.32613	0.102641
SCUBE3	82.5	3.91001	0.102641
CD3E	82.45	3.30256	0.102641
ADA	82.35	2.51377	0.102641
CYFIP2	82.3	2.18075	0.102641
TNFAIP8L1	82.2	2.01487	0.102641
TXNL4A	82.1	1.22247	0.102641
NFKBIE	82.1	1.60517	0.102641
NUF2	82.05	4.5618	0.102641
GNLY	82	1.82343	0.102641
UBD	82	4.60426	0.102641
TTC16	81.8	1.94727	0.102641
NCKAP1L	81.75	1.8102	0.102641
MYO1F	81.75	1.71084	0.102641
RAB31	81.7	2.24476	0.102641
CD37	81.7	2.11173	0.102641
CCDC19	81.4	2.49844	0.102641
ADIPOR2	81.35	1.84113	0.102641
MAP4K1	81.25	1.96281	0.102641
LMCD1	81.25	2.23433	0.102641
SIT1	81.25	2.10822	0.102641
KIAA1949	81.15	1.92278	0.102641
CCR7	81.1	2.82294	0.102641
ADAM19	81	2.06394	0.102641
WAS	80.9	2.5285	0.102641
COL8A1	80.85	2.9762	0.102641
CD27	80.7	4.08887	0.102641
FERMT3	80.55	2.53812	0.102641
KCTD5	80.55	2.70135	0.102641
ICOS	80.5	6.10918	0.102641
SIGLEC1	80.5	2.44076	0.102641
LOC100130231	80.5	6.63876	0.102641
CIITA	80.45	2.45935	0.102641
PVRIG	80.45	2.83124	0.102641
PRR5L	80.35	2.47765	0.102641
CD84	80.3	2.16228	0.102641
ZNF668	80.15	1.5583	0.102641
CD7	80.05	2.12814	0.102641
NKG7	79.95	1.89032	0.102641
LCK	79.9	5.72191	0.15147
ZBP1	79.85	3.07198	0.15147
EPPK1	79.85	2.39097	0.15147
CILP	79.75	3.47765	0.15147
PSMB10	79.7	1.2507	0.15147
DTYMK	79.7	1.77351	0.15147
ITGAX	79.65	2.2149	0.15147
RHOF	79.35	2.12927	0.176786
PITX1	79.2	4.07546	0.176786
IFI44L	78.95	2.20189	0.176786
SECTM1	78.95	1.39751	0.176786
PTP4A2	78.9	1.83509	0.176786
METRN	78.85	2.45925	0.176786
HES6	78.85	1.92274	0.176786
CD52	78.8	2.18911	0.176786
HLA-DMA	78.8	1.53653	0.176786
HLA-DQB2	78.7	5.9421	0.176786
TSPAN15	78.65	1.88227	0.176786
C10orf26	78.55	1.4918	0.176786
LIMK1	78.55	1.83513	0.176786
TBXAS1	78.45	2.00488	0.176786
DNAJC1	78.4	1.84833	0.176786
TPM3	78.35	2.50894	0.176786
LGALS9C	78.35	3.52848	0.176786
BCL3	78.3	1.44882	0.176786
C2	78.25	2.00251	0.176786
METTL11A	78.25	1.29096	0.176786
EHD1	78.15	1.59022	0.176786
THOC4	78.15	1.92803	0.176786
IL32	77.9	2.0689	0.176786
NCR3	77.85	6.05021	0.176786
NAPSB	77.8	1.83947	0.176786
HCST	77.7	1.73744	0.176786
PSMB9	77.7	2.04754	0.176786
EXOC3L4	77.55	3.49201	0.176786
C1orf93	77.5	1.60233	0.176786
MRPL17	77.4	1.60381	0.176786
DEGS2	77.3	2.28874	0.176786
C19orf28	77.3	1.38883	0.176786
HCK	77.25	2.15759	0.176786
NCS1	77.15	1.94051	0.176786
LAT2	77.1	2.15389	0.176786
ZNF598	77.05	1.64431	0.176786
KIF2C	77	3.32973	0.176786
HLA-DOA	76.95	2.40932	0.176786
CNTNAP2	76.85	5.93487	0.176786
RASSF7	76.75	1.70468	0.176786
CDK1	76.7	3.3407	0.176786
SLC7A6	76.7	2.09489	0.176786
WDFY4	76.65	2.15386	0.176786
CYP2S1	76.6	1.97234	0.218507
NACC1	76.55	1.57278	0.218507
F12	76.55	1.64325	0.218507
KIAA0125	76.5	3.6934	0.218507
RRM2	76.5	3.08674	0.218507
CCL26	76.45	2.62862	0.218507
ARPC2	76.4	1.29442	0.218507
PARP12	76.25	1.37529	0.218507
FBXL16	76.15	3.30879	0.24409
HCFC1R1	76.15	1.25488	0.24409
SEMA7A	76.1	2.18426	0.24409
P4HA2	76.1	1.8672	0.24409
AIF1	76.1	2.09687	0.24409
ITGAM	76.05	2.24245	0.24409
SNX20	76.05	4.23773	0.24409
NUP210	75.95	1.64627	0.24409
SYK	75.85	2.06826	0.24409
GJB2	75.8	36.4532	0.24409
WBSCR28	75.8	8.2747	0.24409
LOC100131733	75.65	3.37162	0.24409
LY86	75.55	2.21315	0.24409
FOXS1	75.5	2.40629	0.24409
CD207	75.4	3.59219	0.24409
REEP4	75.4	1.63943	0.24409
TYROBP	75.3	1.80797	0.24409
GPATCH4	75.25	1.59786	0.24409
VAV1	75.25	1.86362	0.24409
PDCD1	75.1	2.20007	0.24409
FMNL1	75.05	1.54313	0.24409
ALDH1B1	75.05	1.74108	0.24409
ZNF48	75	1.28999	0.24409
PTCRA	75	5.2027	0.24409
NANS	75	1.92036	0.24409
BCL9	74.95	1.66011	0.24409
COL11A1	74.8	4.05049	0.24409
TRAF3	74.75	1.53749	0.284401
ATP6V0B	74.6	1.35723	0.284401
SPOCK2	74.6	2.40323	0.284401
TGM2	74.5	1.70871	0.284401
CAPSL	74.5	7.97779e+07	0.284401
PYCR1	74.45	1.79121	0.306662
GTSE1	74.45	3.27176	0.306662
SLC1A3	74.4	2.12856	0.306662
FAM166A	74.4	1.79545	0.306662
IQGAP3	74.35	13.5506	0.306662
ATOX1	74.35	1.55292	0.306662
C1orf162	74.25	1.64774	0.306662
IFITM1	74.25	1.79635	0.306662
WDR1	74.25	1.3611	0.306662
MCM4	74.25	1.26587	0.306662
CDKN2D	74.05	1.96304	0.306662
IGFL1	74.05	16.891	0.306662
CD8B	74	2.52918	0.306662
MYO1G	73.85	1.90719	0.306662
CD86	73.8	2.57697	0.306662
TCF19	73.75	1.93353	0.306662
CDCA5	73.7	3.60647	0.306662
C1QB	73.65	1.67128	0.306662
LYL1	73.6	1.35474	0.306662
FBXO6	73.55	1.79122	0.306662
F11R	73.55	1.40786	0.306662
IL2RG	73.55	3.14069	0.306662
TNS3	73.45	1.62679	0.342888
YWHAB	73.4	1.61284	0.37058
PHLDA2	73.35	1.88981	0.37058
KRT19	73.3	1.85015	0.37058
LOC100131096	73.3	1.76647	0.37058
CD300LF	73.25	2.4503	0.37058
ARHGEF18	73.05	1.47543	0.37058
DENND1C	72.95	1.7354	0.37058
IRF5	72.95	2.24668	0.37058
IFITM3	72.85	2.0914	0.404277
SLC25A22	72.6	1.78091	0.428414
LRRC15	72.6	3.84626	0.428414
SCNM1	72.45	1.53738	0.428414
RNF213	72.45	1.53834	0.428414
MFAP2	72.4	3.16981	0.428414
CPNE7	72.35	2.30326	0.428414
TIGIT	72.35	6.3628	0.428414
TBC1D10C	72.3	2.47527	0.428414
CXCL11	72.25	7.82667e+07	0.428414
S100P	72.2	5.11871	0.428414
LST1	72.15	2.06634	0.428414
SELPLG	72.1	2.09124	0.428414
HN1L	72.1	1.49428	0.428414
LOC100507463	72.1	1.93334	0.428414
WNT7B	72.05	2.04363	0.428414
MSC	71.75	2.46341	0.484301
H2AFX	71.7	1.82228	0.484301
FGD3	71.7	2.52472	0.484301
SLA	71.65	2.79138	0.484301
APOL2	71.6	1.77832	0.484301
IKZF1	71.6	3.94255	0.484301
OLR1	71.45	6.3726	0.484301
DPEP2	71.45	2.4403	0.484301
CSK	71.4	1.26336	0.484301
RLTPR	71.4	1.92692	0.484301
RABIF	71.3	1.57677	0.484301
SNAI3	71.3	2.24625	0.484301
S1PR4	71.3	2.96939	0.484301
SOX11	71.25	7.79454	0.484301
APOL1	71.25	2.38598	0.484301
ARF4	71.05	1.78873	0.484301
MTHFD1L	71.05	1.84949	0.484301
GORASP2	70.95	1.26564	0.545027
GATAD2A	70.9	1.33427	0.545027
CD177	70.9	1.68236e+08	0.545027
SSH1	70.85	1.45473	0.545027
ITPKA	70.75	4.07643	0.574285
SLC15A3	70.7	2.53261	0.574285
RNPEPL1	70.7	1.23708	0.574285
SYNDIG1	70.6	3.79047	0.574285
PCDH17	70.55	1.90433	0.574285
PRC1	70.55	1.99055	0.574285
SOCS1	70.55	2.72573	0.574285
CXCL10	70.55	10.2055	0.574285
C9orf140	70.55	1.68461	0.574285
PSMA7	70.45	1.43506	0.574285
CFP	70.4	1.38237	0.574285
UBE2C	70.35	3.02741	0.574285
NRARP	70.35	1.65931	0.574285
LAIR1	70.3	1.73366	0.574285
KMO	70.25	2.92207	0.574285
SDS	70.25	2.27688	0.574285
GPR132	70.25	2.46886	0.574285
GFER	70.25	1.21461	0.574285
SPCS3	70.25	1.42298	0.574285
VAV2	70.25	1.36568	0.574285
MX2	70.2	1.55429	0.574285
TRAF2	70.2	1.52273	0.574285
CTSH	70.15	1.39345	0.574285
CENPF	70.05	3.70367	0.574285
CHST11	70	2.36657	0.574285
PLD4	70	2.05303	0.574285
RPN2	70	1.33776	0.574285
LPAR5	69.95	2.09219	0.574285
SLC37A2	69.9	3.53794	0.574285
KLK4	69.9	5.18998	0.574285
WISP1	69.9	2.35131	0.574285
FAM189A1	69.85	9.09824e+07	0.574285
ICAM1	69.85	1.56892	0.574285
MFNG	69.85	1.40254	0.574285
JTB	69.75	1.4437	0.574285
NEK6	69.75	1.54495	0.574285
MRPL20	69.7	1.36323	0.574285
TROAP	69.7	3.02612	0.574285
KRT80	69.7	2.38561	0.574285
GRM4	69.7	5.71595	0.574285
SLC24A2	69.7	15.5291	0.574285
LOC645638	69.65	3.11888	0.574285
GZMA	69.65	4.448	0.574285
CDKN3	69.5	3.52676	0.574285
DOK3	69.5	1.78231	0.574285
C1QA	69.4	1.64641	0.574285
PIK3R3	69.35	1.68874	0.574285
GPI	69.35	1.25298	0.574285
DOK1	69.35	1.98946	0.574285
CATSPER1	69.3	2.56207	0.602493
SLC44A4	69.25	2.20451	0.602493
SP110	69.2	1.54145	0.602493
GZMK	69.2	2.87362	0.602493
SPI1	69.1	1.5597	0.616656
NME4	69.1	1.66769	0.616656
PSMB8	69.1	1.35292	0.616656
ARF1	68.95	1.73861	0.616656
FMNL3	68.9	1.47002	0.616656
POP1	68.9	1.63523	0.616656
RAB7A	68.85	1.30476	0.616656
GPSM3	68.85	1.62534	0.616656
KCNAB2	68.75	1.84747	0.616656
IL1R2	68.65	2.09763	0.616656
TPI1	68.6	1.46106	0.616656
ADAMTSL2	68.6	2.82417	0.616656
PYDC1	68.55	20.7658	0.616656
PAX1	68.55	15.4663	0.616656
LARP1	68.55	1.5364	0.616656
HAVCR2	68.55	2.6358	0.616656
HMHA1	68.5	1.53956	0.643673
TATDN2	68.5	1.70031	0.643673
TAX1BP3	68.45	1.68362	0.643673
NDRG3	68.45	1.69561	0.643673
B4GALT2	68.3	1.28979	0.661969
ARHGAP1	68.3	1.4582	0.661969
LMNB1	68.25	2.64311	0.661969
S100A14	68.15	1.98061	0.661969
LRRC59	68.15	1.72794	0.661969
SELL	68.1	5.35354	0.661969
TUBB2C	68.1	1.57639	0.661969
CLPTM1L	68.05	1.39453	0.661969
HLCS	68	1.36859	0.661969
TOP2A	67.95	3.05658	0.661969
CD3EAP	67.95	1.45657	0.661969
RPN1	67.95	1.27778	0.661969
P4HA3	67.9	4.81946	0.690726
FANCI	67.85	2.134	0.713887
DOK2	67.8	1.5292	0.713887
RARRES3	67.75	1.79904	0.713887
STK4	67.7	1.76564	0.739403
SGPL1	67.65	1.8192	0.739403
CDCA4	67.6	1.65968	0.758908
LILRB2	67.6	1.75159	0.758908
GOLGA3	67.55	1.33131	0.758908
MVP	67.55	1.65833	0.758908
RSAD2	67.55	3.59969	0.758908
TMEM189	67.55	1.36895	0.758908
SASH3	67.45	1.9231	0.758908
NINJ2	67.25	2.21535	0.773167
SHISA5	67.25	1.64451	0.773167
KIAA1274	67.2	1.84877	0.773167
TNFAIP3	67.2	1.66742	0.773167
MMP14	67.15	1.74896	0.773167
CDT1	67.15	1.97295	0.773167
KLKP1	67.15	6.69832	0.773167
CTSD	67.1	1.50606	0.773167
PIK3R5	67.1	1.95111	0.773167
UBE2F	67.1	1.30623	0.773167
FAM102A	67.05	1.64516	0.773167
CCL11	67	6.14088	0.773167
KLHL6	66.9	3.71126	0.773167
ZAP70	66.85	2.04839	0.773167
FAM19A5	66.85	3.28576	0.773167
ADM2	66.85	1.91134	0.773167
TRIP13	66.85	2.88426	0.773167
MYO9A	66.8	1.60678	0.773167
SMG7	66.75	1.61283	0.773167
POLD4	66.75	1.45212	0.773167
ARF6	66.75	2.14007	0.773167
DIAPH1	66.7	1.5806	0.784126
AGT	66.65	2.39035	0.784126
NUSAP1	66.65	3.0552	0.784126
GLIS2	66.65	2.28226	0.784126
SLC11A1	66.65	1.60845	0.784126
FOXP3	66.65	1.95868	0.784126
CKAP4	66.6	2.21078	0.784126
C15orf42	66.55	5.1025	0.784126
NCRNA00176	66.55	1.66681	0.784126
C11orf96	66.45	1.63109	0.784126
HSD3B7	66.45	1.46513	0.784126
SDC1	66.45	2.82302	0.784126
TFR2	66.45	1.89675	0.784126
FAM78A	66.45	1.93839	0.784126
2013-09-09	66.4	1.43796	0.784126
APH1A	66.35	1.33491	0.784126
HMOX1	66.35	1.7251	0.784126
LRRC20	66.3	1.28522	0.784126
PLCB2	66.3	1.63064	0.784126
AURKA	66.3	2.76723	0.784126
RGS1	66.2	1.72952	0.806969
LGI2	66.2	3.08477	0.806969
ELP3	66.15	1.40933	0.828867
KIF21B	66.1	1.97571	0.848335
SEC61B	66.1	2.25011	0.848335
SNRPC	66.05	1.97088	0.848335
PTGS1	66.05	1.4605	0.848335
ICAM3	66	1.22808	0.848335
XPO6	65.95	1.52533	0.848335
CTSA	65.95	1.32737	0.848335
CDCA8	65.85	4.25727	0.870408
CTSW	65.85	2.17358	0.870408
CILP2	65.75	2.63678	0.876049
ARPC5L	65.75	1.91201	0.876049
MUC1	65.7	2.18871	0.876049
NDUFS2	65.65	1.77528	0.876049
SLC22A18AS	65.65	2.03285	0.876049
EPSTI1	65.65	6.5107	0.876049
LOC643988	65.55	1.50644	0.876049
C9orf7	65.55	1.25328	0.876049
PCSK9	65.45	5.793	0.876049
ADORA3	65.45	2.44692	0.876049
ASAP3	65.4	1.35865	0.876049
SPIB	65.4	6.77495	0.876049
NCAPG	65.35	3.32227	0.876049
LOC283867	65.3	4.70673	0.876049
NME1	65.3	1.77921	0.876049
FAM26E	65.3	1.39544	0.876049
IL2RA	65.25	3.1689	0.876049
TPST2	65.25	1.92657	0.876049
SLC25A16	65.15	1.35843	0.892967
C15orf38	65.15	1.42447	0.892967
CDC6	65.15	4.73796	0.892967
GPR55	65.15	2.35014	0.892967
WSB2	65.1	1.51858	0.892967
TM9SF1	65.05	1.21788	0.892967
LOC401097	65.05	5.43765	0.892967
ODF2	65.05	1.34158	0.892967
SHKBP1	65	1.28931	0.911771
PDE6G	64.9	1.49008	0.911771
METRNL	64.85	1.53353	0.911771
FCN1	64.85	2.38231	0.911771
EZR	64.8	1.43806	0.911771
TIMELESS	64.75	1.8082	0.911771
HSPA8	64.7	1.87689	0.948566
ZNF174	64.7	1.40119	0.948566
CELSR3	64.7	1.61135	0.948566
DOLK	64.7	1.41209	0.948566
PPP1CA	64.65	1.14543	0.948566
ARF3	64.65	1.24503	0.948566
APBA2	64.65	1.8254	0.948566
IGFLR1	64.65	1.47435	0.948566
C14orf80	64.6	1.35303	0.948566
MAPKAPK2	64.5	1.81897	0.948566
PLK1	64.45	1.93271	0.948566
IRF1	64.4	1.72049	0.98665
TAGLN2	64.3	1.52047	0.98665
ATG9B	64.3	1.6319	0.98665
ST6GALNAC4	64.3	1.52583	0.98665
PTPRCAP	64.25	1.63794	0.98665
RAB37	64.25	1.45974	0.98665
MELK	64.25	4.04821	0.98665
CCL17	64.2	2.65167	0.98665
AFG3L2	64.2	1.25173	0.98665
VSTM2L	64.2	3.31102	0.98665
PPM1G	64.1	1.46587	1.02544
MX1	64.1	2.52066	1.02544
ARHGDIB	64	1.59612	1.02544
RNF216	63.95	1.21404	1.02544
EPHA10	63.9	1.62784	1.02544
FPR3	63.85	3.57758	1.04577
TCIRG1	63.8	1.39363	1.04577
TSTA3	63.8	1.3051	1.04577
SOLH	63.75	1.8131	1.04577
OAZ1	63.75	1.33336	1.04577
SUMO3	63.7	1.41254	1.06428
LOC401022	63.65	2.1696	1.06428
CD180	63.65	1.44237	1.06428
ATP2A3	63.6	1.55487	1.06428
IL18	63.55	7.60951	1.08511
CD68	63.55	1.53624	1.08511
NCF4	63.5	1.37842	1.08511
ZNF831	63.45	2.77991	1.10156
CCT3	63.35	1.64184	1.10156
TMC8	63.35	1.69409	1.10156
CEND1	63.3	2.45133	1.10156
PPP6R1	63.25	1.22566	1.14593
LOC100128361	63.2	2.37481	1.14593
ATP5EP2	63.15	1.51532	1.1531
ORC6	63.15	2.86755	1.1531
ARHGDIA	63.15	1.27033	1.1531
CENPP	63.15	1.5525	1.1531
SPTLC2	63.1	1.46544	1.1531
GDE1	63.1	1.34112	1.1531
CDCA3	63.05	1.92255	1.1531
AGPAT3	62.8	1.16092	1.1531
PTPN1	62.75	1.64384	1.1531
ADAM8	62.7	2.05282	1.1531
KCNK12	62.7	3.71933	1.1531
CCDC88B	62.6	1.37974	1.16753
C5AR1	62.6	1.6027	1.16753
ZC3H12D	62.55	2.65651	1.16753
COL1A1	62.5	2.4976	1.16753
ANKRD58	62.5	2.17228	1.16753
RPLP0P2	62.45	2.21136	1.20977
ERGIC1	62.35	1.37813	1.20977
FCGR3A	62.3	25.361	1.20977
PTGIR	62.3	2.1026	1.20977
SLC37A1	62.25	1.50589	1.22542
ADORA2A	62.25	2.31598	1.22542
COMTD1	62.2	1.2627	1.22542
CNIH2	62.2	1.83646	1.22542
POLR1A	62.2	1.34175	1.22542
SLC7A7	62.15	2.31435	1.22542
MAP3K9	62.15	1.47066	1.22542
SLC25A19	62.1	1.52024	1.24449
IL2RB	62.1	2.26963	1.24449
GNB1	62.05	1.42424	1.24544
CUEDC1	62	1.71745	1.24544
GRAP2	62	2.01939	1.24544
TNFRSF18	61.95	1.75449	1.24544
CD276	61.9	1.63173	1.24544
C9orf69	61.9	1.15278	1.24544
RNF187	61.85	1.36528	1.24544
TNFAIP8L3	61.8	1.76971	1.24544
TMC6	61.8	1.18242	1.24544
APOC2	61.8	2.74244	1.24544
PTCD1	61.75	1.46659	1.24544
C9orf116	61.75	2.24426	1.24544
TCEA3	61.7	1.36326	1.24544
ASPSCR1	61.65	1.1079	1.24544
ARPC5	61.6	1.74629	1.24544
PYCR2	61.6	1.18852	1.24544
LRRC32	61.6	1.61397	1.24544
CCNF	61.6	1.53142	1.24544
MAN2B1	61.6	1.27331	1.24544
EIF2AK2	61.6	2.22857	1.24544
BYSL	61.6	1.67245	1.24544
HIST1H4C	61.55	2.07079	1.28443
MRPS7	61.5	1.25754	1.30465
BMP8A	61.45	2.09366	1.30465
TMEM97	61.45	1.69657	1.30465
BST2	61.45	2.00958	1.30465
SLC29A3	61.4	1.66963	1.30465
GNGT2	61.4	1.78443	1.30465
TRPV2	61.35	1.62742	1.30465
STK10	61.35	1.5071	1.30465
SMAP2	61.3	1.57228	1.30465
C3	61.3	1.39116	1.30465
ARHGAP9	61.25	1.89228	1.30465
CRYBB1	61.2	2.14798	1.30465
HLA-DRB5	61.2	2.7254	1.30465
DAPK1	61.2	2.11467	1.30465
GPR68	61.15	2.67047	1.30465
LILRA4	61.1	2.02677	1.30465
RHOG	61.05	1.76961	1.30465
CDK4	61.05	1.22052	1.30465
RALY	61.05	1.24317	1.30465
RUSC1	61	1.97553	1.30465
TRAF3IP3	61	2.73537	1.30465
IGSF6	61	6.24234	1.30465
TMEM41A	61	1.46589	1.30465
EDN2	60.95	3.39013	1.35572
SYNGR2	60.95	1.38165	1.35572
PLXNA3	60.95	1.31688	1.35572
ARL8A	60.9	1.27805	1.35572
VPS18	60.9	1.11751	1.35572
FPR1	60.9	3.17501	1.35572
HLA-C	60.9	1.96007	1.35572
PDIA4	60.9	1.29298	1.35572
SCAMP3	60.85	1.46783	1.35572
SOAT1	60.85	2.12094	1.35572
JMJD4	60.8	1.20942	1.35572
SAC3D1	60.8	1.35457	1.35572
PRIC285	60.8	1.28306	1.35572
SNRPD3	60.8	1.42824	1.35572
MANF	60.8	1.45041	1.35572
PBK	60.8	3.99106	1.35572
PSTPIP1	60.75	1.77088	1.35572
KISS1R	60.75	5.88326	1.35572
RAB3C	60.75	2.30027	1.35572
HIST1H1C	60.75	1.77444	1.35572
VPS72	60.7	1.24285	1.35572
PCBD1	60.7	1.13806	1.35572
TNFRSF4	60.65	1.73423	1.35572
TOR1B	60.65	1.16668	1.35572
AMICA1	60.6	1.55316	1.35572
PCYT1A	60.6	1.46052	1.35572
C5orf20	60.55	2.57618	1.37318
CD247	60.5	2.61874	1.37318
[truncated: 599 more rows]

## Sheet: Table S7
Supplemental Table 7: Differential genes in normal vs early neoplasias
symbol	SAMseq_normal_vs_EN_score	SAMseq_normal_vs_EN_fold_change	SAMseq_normal_vs_cancer_score	SAMseq_normal_vs_cancer_fold_change	PAMR_2class_normal_EN_score	overlap_TCGA_mutated_breast_cancer		overlap_intrinsic_genes_breast_cancer_subtypes_signtaure	overlap_PAM50_breast_cancer_subtypes_signature	overlap_known_breast_cancer_genes_Genes2SystemsBreastCancerDatabase		STT5425_Breast_001_normal	STT5427_Breast_023_normal	STT5430_Breast_002_normal	STT5439_Breast_003_normal	STT5441_Breast_004_normal	STT5446_Breast_005_normal	STT5451_Breast_006_normal	STT5466_Breast_007_normal	STT5472_Breast_008_normal	STT5475_Breast_009_normal	STT5502_Breast_010_normal	STT5510_Breast_011_normal	STT5570_Breast_013_normal	STT5573_Breast_014_normal	STT5576_Breast_015_normal	STT5611_Breast_017_normal	STT5617_Breast_019_normal	STT5620_Breast_018_normal	STT5668_Breast_020_normal	STT5749_Breast_021_normal	STT5756_Breast_022_normal	STT5761_Breast_022_normal	STT5828_Breast_024_normal	STT5831_Breast_024_normal	STT5424_Breast_001_EN	STT5431_Breast_002_EN	STT5442_Breast_004_EN	STT5445_Breast_005_EN	STT5511_Breast_011_EN	STT5426_Breast_023_EN	STT5440_Breast_003_EN	STT5449_Breast_006_EN	STT5465_Breast_007_EN	STT5476_Breast_009_EN	STT5503_Breast_010_EN	STT5567_Breast_012_EN	STT5571_Breast_013_EN	STT5574_Breast_014_EN
WNK4	120.75	3.50738			0.1573						WNK4	117.038	1730.78	123.737	31.3187	62.0999	307.377	61.1157	104.897	223.454	31.3196	254.552	323.238	229.576	106.596	143.904	192.909	280.399	124.582	150.53	219.753	171.589	205.121	113.006	231.548	221.037	567.957	357.076	127.243	708.06	715.303	281.469	134.863	368.225	302.274	694.749	13.6533	372.446	594.879
IKBKB	117.45	1.50931	90.05	1.4996	0.0588					G2SBCD	IKBKB	188.737	351.427	201.432	187.912	265.788	204.918	184.914	171.813	216.599	167.712	175.921	161.912	202.725	209.419	202.243	185.716	220.5	198.894	222.548	184.958	174.313	203.376	104.313	148.147	218.735	330.265	231.902	148.45	286.849	387.135	275.214	235.491	312.485	317.612	295.268	104.262	296.155	500.551
EPN3	113.65	2.29614	92.8	2.39271	0.0297						EPN3	59.0462	388.766	51.7969	25.6244	32.292	66.771	54.0639	43.4055	81.5674	43.4434	81.2966	58.0773	44.3042	82.0697	65.1457	64.7391	78.1299	72.1264	29.5156	75.0822	97.143	115.217	127.494	147.05	112.821	152.623	83.0103	72.7102	111.967	286.292	139.692	62.2443	119.927	104.166	163.667	50.8897	100.921	200.829
SHROOM1	112.55	2.71681	72.25	1.9229	0.0136						SHROOM1	107.548	3206.77	123.737	91.1091	126.684	231.396	456.801	198.942	257.04	168.722	170.59	199.457	320.87	273.566	212.939	162.175	302.97	121.668	241.438	168.477	137.998	169.334	223.114	175.582	241.759	480.386	433.498	178.746	280.451	944.337	339.847	273.875	361.469	954.752	271.219	147.084	531.036	910.576
FAAH	112.05	1.83364	54.15	1.50609	0.1098					G2SBCD	FAAH	264.653	1344.21	221.576	176.524	283.176	290.109	202.935	170.005	351.631	297.031	615.722	338.491	426.932	537.698	506.094	408.706	513.053	491.771	426.796	620.801	439.413	597.034	353.505	420.298	396.025	955.768	428.228	281.752	881.876	967.411	723.478	315.371	450.991	617.33	617.926	81.2995	678.213	1674.33
SLC25A35	109.45	1.64211									SLC25A35	64.3181	232.821	100.716	45.5545	69.5519	81.7369	86.9723	88.6195	56.8915	52.5362	57.3074	72.7432	110.089	74.523	100.149	92.2042	98.9645	65.5695	121.014	76.9134	64.4594	93.3957	102.864	79.0117	72.5278	155.125	134.398	81.799	141.825	257.236	120.927	90.2542	157.087	125.255	106.216	9.92971	127.353	219.847
CCDC24	109.15	1.7767	69.2	1.39096							CCDC24	180.302	553.498	166.901	111.039	167.67	180.742	207.637	119.365	222.768	197.011	190.581	170.712	236.289	245.266	289.266	259.61	276.059	260.092	154.072	271.944	297.784	279.314	223.114	298.489	239.457	350.282	210.82	118.154	343.366	685.392	306.488	102.703	246.61	339.979	374.096	32.8922	314.777	676.276
BIK	106	2.20747	77.15	2.88207	0.1052						BIK	68.5357	1183.87	66.1849	125.275	131.652	162.323	138.686	61.4911	216.599	75.7733	293.201	158.393	206.082	147.159	211.966	177.215	218.764	188.694	158.794	418.446	246.035	398.895	382.481	318.242	236.003	322.759	366.3	93.9173	647.277	716.158	316.913	180.508	195.936	394.298	645.315	64.5431	436.723	618.462
PCSK4	105.65	2.36337	49.7	1.41408	0.162						PCSK4	56.9374	133.982	69.0625	14.2358	60.8579	84.0394	92.4571	54.2568	62.3751	28.2887	95.9566	39.3048	48.3319	51.8831	72.9243	63.4312	39.9331	59.0125	36.5994	57.6851	18.1576	41.8971	91.2739	36.2137	72.5278	177.643	89.5985	112.095	116.233	225.615	58.3787	106.853	258.433	116.948	117.573	45.3043	118.943	324.825
C19orf51	105.6	3.00125	98.6	3.54665	0.1113						C19orf51	20.0335	434.891	71.9401	74.0261	16.146	47.2002	70.5181	16.277	42.4973	30.3093	70.6347	24.6388	61.0861	31.1299	107.442	78.4716	71.185	40.0702	19.4803	60.432	48.1176	56.7357	70.9908	30.7268	58.713	360.29	71.1517	24.2367	187.678	225.615	50.0389	32.1595	108.103	147.622	201.744	29.1685	99.1188	191.7
TMEM63C	103.55	2.74877	98.75	2.72015	0.2234					G2SBCD	TMEM63C	112.82	320.677	115.104	39.8602	24.84	96.7029	43.0944	18.0856	34.9575	34.3506	141.269	89.1691	165.134	66.0331	92.3707	137.979	85.0748	32.0562	82.0534	81.4916	85.3406	109.107	91.2739	48.2849	447.83	532.928	129.127	54.5326	282.584	355.515	183.476	60.1695	67.5643	219.197	266.543	73.2316	243.892	279.183
RHPN1	103.2	1.64658	109.5	1.934	0.2048						RHPN1	479.75	1844.99	684.87	555.196	560.141	648.139	437.996	392.458	408.522	336.434	844.951	266.334	633.013	494.305	778.345	709.514	544.305	563.169	364.813	938.527	591.937	789.935	1046.03	475.168	1175.41	1711.38	957.913	539.267	1128.2	2203.17	1492.83	357.904	679.021	777.733	1167.71	443.734	910.091	1846.26
N4BP3	102.85	2.19252	95.55	2.34041	0.0633						N4BP3	59.0462	355.82	63.3073	62.6375	81.9719	92.098	155.14	37.9798	127.492	85.8764	127.942	59.8372	63.7712	65.0897	101.122	97.4356	86.811	58.284	113.93	96.1418	87.1563	88.1585	281.066	145.952	74.8303	197.659	119.904	115.124	109.835	239.289	223.09	151.461	126.683	303.552	229.134	125.983	128.554	273.857
TFAP2B	101.85	3.01589			0.1274					G2SBCD	TFAP2B	223.532	555.694	210.065	165.135	60.8579	82.8882	28.9908	41.5969	174.102	67.6908	302.53	189.484	167.819	41.5065	103.552	173.291	106.778	72.1264	67.8859	173.055	46.3018	89.9042	101.415	133.881	282.053	452.864	147.574	81.799	288.982	374.316	114.672	123.451	312.485	545.116	568.492	114.812	262.515	129.322
ZMYND10	101.4	3.01697	87.05	5.54258						G2SBCD	ZMYND10	18.9791	876.372	40.2865	25.6244	23.598	42.5953	230.359	25.3198	43.1827	21.2165	78.6311	48.1044	36.9202	50.9398	35.976	23.5415	73.7893	26.2278	46.0444	50.36	20.8812	34.9143	55.0541	30.7268	61.0155	242.695	106.728	39.3847	148.223	299.966	139.692	39.4214	84.4553	64.5448	184.376	35.9952	86.5037	376.554
ERBB2	100.8	1.76617	64.65	1.53499	0.011		cancer_gene_census		PAM50	G2SBCD	ERBB2	508.219	1737.37	454.662	694.707	171.396	298.167	708.315	244.156	338.608	219.237	326.519	339.664	347.721	317.902	436.087	413.284	421.033	388.317	310.504	349.773	452.123	403.26	537.502	740.735	533.022	975.784	474.345	484.735	441.471	799.054	479.539	588.208	923.941	558.536	507.033	45.3043	585.101	610.094
FAM57B	100	3.65137	90.65	2.61462	0.0067						FAM57B	8.43516	92.2497	5.75521	0	3.72599	19.5708	4.70121	1.80856	2.74176	4.04124	19.991	12.9061	8.05531	21.6966	19.4465	8.50109	9.54921	2.9142	13.5772	11.9033	18.1576	21.8214	34.771	49.3823	10.3611	7.50603	17.1291	36.3551	59.7159	59.8222	68.8034	21.7855	16.8911	23.0061	24.049	5.58546	27.0324	86.7215
ENG	99.95	1.45355			0.1322						ENG	1302.18	3081.58	1876.2	1113.24	2250.5	2133.22	1155.71	1667.49	1864.4	2190.35	2838.72	3053.46	2871.05	2782.82	2462.41	1701.53	2177.22	1565.65	2246.14	2786.28	3389.11	2706.73	2157.25	2143.19	2269.08	3097.49	2178.03	1463.29	4183.31	5231.03	5577.25	1195.09	2859.66	3877.8	3192.51	1255.49	2979.57	2772.81
ALDH4A1	99.6	1.81587			0.0765					G2SBCD	ALDH4A1	143.398	344.838	80.5729	91.1091	24.84	81.7369	149.655	45.214	138.459	60.6187	115.948	150.766	148.352	131.123	123.971	123.593	171.018	57.5554	112.159	92.4792	111.669	68.0828	101.415	182.166	173.836	172.639	80.3751	145.42	231.399	477.723	200.155	155.611	189.18	117.587	217.109	93.7116	159.791	209.957
ATP2C2	99.5	2.09948			0.0677						ATP2C2	55.883	210.856	48.9193	145.205	96.8759	124.332	172.378	7.23424	139.144	76.7836	117.28	90.3424	93.9786	84.8997	123.485	103.975	169.281	105.64	64.9344	120.864	85.3406	88.1585	163.713	148.147	112.821	67.5543	384.746	51.5031	244.195	443.539	366.952	144.199	130.061	251.15	250.51	24.2037	138.166	227.454
KLHDC7A	99.25	4.55386	50.1	3.01551	0.0474						KLHDC7A	0	43.9284	8.63281	0	0	11.5122	0	1.80856	39.0701	14.1444	15.9928	5.27975	18.1245	9.4333	0.972323	8.50109	1.73622	3.64275	5.90313	31.1316	5.44727	6.98285	5.79517	17.5582	6.90741	32.5261	73.787	3.02959	46.9196	41.021	12.5097	37.3466	23.6475	44.734	82.1674	1.24121	34.241	75.3108
FER1L5	99.1	3.53377	-50.75	0.492003							FER1L5	2.10879	10.9821	2.8776	0	16.146	8.05857	2.3506	5.42568	37.0138	11.1134	15.9928	4.10647	4.02766	22.6399	4.37546	3.92358	11.2854	5.8284	14.1675	10.9876	5.44727	10.4743	10.1415	5.48692	2.30247	2.50201	7.90575	30.2959	23.4598	14.5283	54.2088	33.1969	38.8494	34.5091	28.7252	4.34425	12.6151	34.9929
SRC	98.4	1.3384			0.0622					G2SBCD	SRC	259.381	478.82	290.638	173.677	235.98	290.109	242.112	298.412	235.106	207.114	333.183	313.852	295.361	347.145	319.894	244.57	406.275	230.222	354.188	346.11	432.15	271.458	357.852	402.74	392.571	400.322	382.111	299.93	398.817	794.781	460.774	233.416	300.661	284.381	428.874	237.072	412.695	413.829
INPP5J	98.1	2.2031			0.0863						INPP5J	179.247	1287.1	212.943	162.288	346.517	407.533	162.975	269.476	472.268	172.763	405.15	377.209	387.998	349.032	656.804	525.76	299.498	299.434	351.826	638.198	646.409	703.522	986.627	1073.24	294.716	380.306	654.859	196.923	722.989	1244.3	1159.23	350.643	484.774	1210.37	620.598	57.0958	479.374	1214.1
ARHGEF16	97.85	2.18375	91.95	2.04319	0.1392					G2SBCD	ARHGEF16	158.159	531.534	201.432	219.231	136.62	166.928	299.31	104.897	130.919	115.175	122.611	97.3821	175.203	173.573	227.038	168.714	175.358	114.382	186.539	152.911	147.076	156.241	301.349	217.282	301.624	525.422	296.465	87.8581	220.735	761.452	283.554	111.002	353.023	256.262	274.559	146.463	382.058	470.883
CAPN8	97.05	2.64008			0.1531						CAPN8	69.5901	184.499	100.716	102.498	124.2	179.591	355.725	90.428	110.356	34.3506	429.139	178.338	127.542	198.099	117.651	79.7795	147.579	108.554	132.23	202.356	40.8545	125.691	53.6053	24.1425	284.355	410.33	201.597	87.8581	766.709	864.004	239.77	150.424	353.023	260.735	880.461	19.2388	338.806	1018.6
C16orf93	96.3	1.43705	56.85	1.75701							C16orf93	81.1885	160.339	86.3281	37.0131	146.556	109.366	31.3414	54.2568	91.849	57.5877	107.951	73.3299	117.473	98.1063	107.928	103.975	133.689	101.997	70.8375	108.045	96.2351	115.217	78.2348	74.6222	149.661	217.675	85.6456	48.4735	220.735	193.14	145.947	29.0473	113.17	143.149	143.626	24.2037	140.568	230.497
MUC1	96.2	1.99842	107.65	4.11842	0.1263		cancer_gene_census	intrinsic		G2SBCD	MUC1	2161.51	23433.6	2969.69	3570.34	2934.84	2145.88	5326.47	888.003	2061.8	1544.77	4160.79	1712.99	2358.86	2263.05	2826.06	3105.51	1875.12	2140.48	1912.02	3026.18	2275.14	3394.54	6387.72	1803	5595	20789.2	5118.97	1417.85	6002.51	8987.87	10262.1	4319.75	2746.49	5669.08	6771.13	1860.58	4286.14	12083.2
TTC39A	95.6	2.44926	73.3	2.17562	0.1123						TTC39A	49.5566	643.551	51.7969	88.2619	28.566	54.1076	105.777	25.3198	37.6992	7.07218	146.6	92.1023	65.7851	84.8997	63.6872	48.3908	150.183	61.9267	42.5025	68.6727	97.143	166.716	34.771	55.9666	291.262	400.322	121.221	69.6806	169.55	249.544	31.2743	105.815	60.8078	109.279	295.268	62.6813	179.015	181.811
KCNJ11	95.5	2.59973	67.35	1.99863	0.041						KCNJ11	53.7742	412.927	34.5313	11.3886	19.872	36.8392	28.9908	7.23424	43.1827	8.08249	67.9693	45.1712	67.1276	45.2798	61.2564	43.1594	125.876	26.9563	23.0222	51.2756	74.446	68.9557	114.455	58.1614	169.232	297.739	83.0103	30.2959	165.285	161.52	93.8229	64.3191	33.7821	73.4916	133.606	16.1358	95.5145	165.075
KIFC2	95.2	1.73507	75.75	1.74336	0.2111						KIFC2	462.88	852.211	1058.96	620.681	440.909	611.3	504.596	765.021	512.709	446.557	754.326	368.996	584.01	538.641	690.836	576.112	484.405	443.687	527.739	774.628	276.903	405.878	918.534	467.486	1048.78	1778.93	534.956	512.001	947.99	1968.15	1411.51	347.53	1327.64	747.697	951.94	700.665	1061.47	1729.11
SYT9	95.05	5.12925	74.15	4.70761							SYT9	0	4.39284	0	0	0	0	0	0	2.05632	3.03093	6.66366	0	1.34255	1.88666	0.972323	1.96179	0.86811	0.72855	1.18063	0.915636	2.72364	0.872857	0	3.29215	3.4537	0	7.90575	21.2071	4.26542	3.41841	8.33981	8.29923	3.37821	19.1717	4.00817	2.48243	4.20504	3.04286
GPC1	95	1.51342	101.9	1.73643	0.1004						GPC1	610.495	1412.3	791.341	224.926	786.185	684.979	428.593	444.906	1202.26	693.073	1272.76	779.643	861.247	953.706	769.594	700.359	1145.04	787.562	832.341	886.336	1103.98	880.712	1014.15	685.865	1007.33	1140.92	980.313	487.764	1824.53	2098.91	1136.3	310.184	711.114	1352.88	1603.27	447.457	1708.45	1556.42
MTL5	94.95	2.25258	69.2	1.85744						G2SBCD	MTL5	39.0126	298.713	28.776	5.69432	19.872	50.6539	57.198	18.0856	49.3517	22.2268	53.3092	41.0647	34.9064	33.9599	81.189	39.8897	35.5925	43.713	35.4188	81.4916	43.5782	52.3714	15.9367	44.9928	39.142	45.0362	69.8341	75.7398	79.9766	97.4248	31.2743	50.8328	69.2534	80.5212	119.577	35.9952	66.6799	222.129
EBF4	94.55	1.7888			0.1393						EBF4	221.423	604.016	379.844	79.7204	291.87	416.743	101.859	358.095	379.048	312.186	519.765	312.679	483.319	382.048	395.249	379.279	401.067	314.005	380.752	514.588	450.308	426.827	480.999	517.966	484.67	617.997	495.427	387.788	657.941	1220.37	965.333	164.947	508.421	705.52	503.693	154.531	454.745	495.226
DNASE1L2	94.5	1.95602	63.45	1.69758	0.0643						DNASE1L2	21.0879	92.2497	25.8984	19.9301	37.2599	59.8637	36.0426	39.7883	24.6759	27.2784	27.9874	19.3591	40.2766	41.5065	16.5295	16.3483	29.5157	39.3417	21.2513	33.8785	15.4339	43.6428	72.4396	21.9477	102.46	165.133	139.668	24.2367	61.8486	229.888	104.248	36.3092	65.8751	30.6748	44.7579	24.2037	57.6691	113.347
REEP6	94.2	2.27566	73.05	2.02587	0.1369						REEP6	395.398	4395.04	408.62	318.882	214.866	230.245	775.699	173.622	630.605	170.743	1187.46	498.057	600.121	832.017	480.328	553.225	636.325	397.06	410.858	453.24	525.662	442.538	696.869	408.227	1089.07	2196.77	934.196	381.728	1634.72	2742.42	1432.36	429.485	307.417	844.195	1605.94	258.793	636.763	2270.74
AMH	94	2.38108			0.0399						AMH	62.2093	243.803	46.0417	25.6244	44.7119	148.508	15.6707	75.9595	128.177	32.3299	29.3201	88.5825	54.3734	74.523	26.2527	43.8133	59.8996	18.9423	31.2866	64.0945	72.6303	58.4814	73.8884	115.225	93.25	285.229	69.8341	106.036	259.124	436.702	137.607	17.6359	59.1187	47.9293	132.938	84.4025	96.1152	131.604
SPEF1	94	2.18381	87.95	5.38988							SPEF1	27.4143	307.499	31.6537	0	14.904	31.0831	38.3932	0	30.8448	19.1959	50.6438	19.3591	20.1383	19.8099	22.3634	20.2718	37.3287	21.1279	14.1675	25.6378	27.2364	20.0757	24.6295	14.266	25.3272	47.5382	26.3525	9.08877	74.6448	107.68	75.0583	14.5237	20.2693	49.8465	72.147	11.7915	50.4605	156.707
IGDCC3	93.85	3.02717			0.0629						IGDCC3	5.27198	8.78568	5.75521	0	18.63	34.5367	3.91767	23.5113	51.408	16.165	62.6384	21.119	10.7404	48.1098	8.75091	19.6179	13.8898	24.0421	33.6478	12.8189	17.2497	17.4571	33.3222	40.6032	4.60494	0	86.9632	54.5326	113.034	142.719	137.607	45.6458	82.7662	218.558	236.482	40.3394	32.4389	38.7965
LRRC56	92.6	1.75599	104.55	2.11038							LRRC56	41.1214	309.695	20.1432	8.54148	47.1959	57.5612	23.506	23.5113	56.8915	35.3609	91.9584	68.6368	45.6468	66.9764	73.4104	51.0066	69.4488	56.0983	51.3572	79.6603	56.2885	84.6671	65.1956	73.5248	73.679	90.0724	39.5287	57.5622	166.351	144.428	33.3592	37.3466	70.9425	109.918	94.86	21.7212	70.2842	216.043
RAB11FIP4	92.3	1.79548	93.05	1.70907							RAB11FIP4	110.712	955.443	83.4505	31.3187	124.2	90.9467	96.3747	43.4055	132.975	80.8249	217.235	127.301	163.791	120.746	203.216	178.523	167.545	162.467	132.82	241.728	242.404	265.348	292.656	172.289	232.549	195.157	133.08	75.7398	314.575	382.862	246.024	73.6557	158.776	274.156	328.002	59.5782	276.932	497.508
TMEM184A	92.3	1.70342	55.35	1.33934	0.0591						TMEM184A	157.105	439.284	141.003	133.816	134.136	92.098	184.131	101.279	197.407	111.134	301.197	122.608	150.366	230.172	180.852	172.638	246.543	150.081	154.662	233.487	203.365	238.29	140.533	224.964	317.741	375.302	209.502	109.065	227.134	625.57	221.005	86.1046	185.802	196.191	325.33	164.461	320.184	831.462
ROGDI	91.75	1.71735	76.15	1.59354	0.051						ROGDI	221.423	1328.83	270.495	133.816	389.987	495.027	302.444	200.75	522.306	280.866	729.004	516.829	726.992	510.341	734.59	582.652	742.234	525.284	421.483	900.07	656.396	597.907	667.893	508.089	384.512	1188.46	615.331	112.095	1115.41	1425.48	713.054	223.042	457.748	750.254	835.703	177.494	995.393	1486.44
IFT122	91.55	1.52352			0.1602						IFT122	677.976	990.586	607.175	455.545	479.411	561.798	231.926	558.845	567.545	487.98	884.933	377.209	581.325	558.451	564.92	636.928	588.578	582.84	606.251	607.067	574.687	665.99	1238.72	624.412	1112.09	1115.9	675.941	536.238	1117.54	1400.7	1284.33	335.082	1141.84	658.868	751.531	482.832	955.745	868.737
ANO9	91.4	1.32308	62.55	1.62379	0.0769						ANO9	254.109	193.285	276.25	96.8034	334.098	240.606	184.914	180.856	289.941	309.155	307.861	174.232	302.074	325.449	435.601	385.165	262.169	404.345	256.786	481.625	246.035	308.118	297.002	235.938	272.843	472.88	231.902	187.835	478.793	799.909	750.583	153.536	442.546	607.105	478.976	190.526	337.004	840.59
UCN	91	1.72767	58.25	1.32013	0.0095						UCN	79.0797	379.981	86.3281	11.3886	101.844	123.181	60.3322	124.791	149.426	103.052	101.288	105.008	134.926	143.386	117.165	117.707	163.205	182.866	119.243	199.609	127.103	197.266	134.738	150.342	242.911	205.165	144.939	90.8877	190.878	354.66	125.097	38.384	138.507	148.9	186.38	69.5079	267.32	289.072
CABP4	90.55	2.02626									CABP4	11.5984	26.357	17.2656	0	0	17.2684	6.26828	1.80856	11.6525	7.07218	18.6582	13.4927	15.4393	10.3766	13.6125	9.80895	10.4173	13.8424	5.90313	19.2284	14.5261	17.4571	24.6295	15.3634	9.20988	17.5141	27.6701	9.08877	31.9906	76.0597	0	17.6359	18.5802	39.6216	11.3565	4.34425	24.6295	43.3608
AK8	90.4	1.81239	65.1	1.78918							AK8	23.1967	303.106	11.5104	8.54148	11.178	32.2343	22.7225	47.0226	28.1031	23.2372	39.9819	21.7056	49.6744	22.6399	35.4898	27.4651	43.4055	26.2278	18.2997	31.1316	38.1309	30.55	59.4005	29.6294	42.5957	55.0442	38.2111	30.2959	51.185	103.407	43.784	18.6733	35.4712	45.3731	49.4341	23.5831	42.0504	81.3965
IFT140	90.15	1.46295			0.0123						IFT140	292.068	1052.09	244.596	113.886	320.436	345.367	158.274	283.944	328.326	350.578	393.156	241.109	318.185	383.935	472.063	342.659	327.277	499.056	399.051	518.25	545.635	611	417.252	487.239	371.849	575.463	355.759	387.788	420.144	1001.6	685.949	242.753	574.296	485.045	496.345	230.866	311.774	537.065
EEF1A2	90.15	3.79721	73.3	3.28893	0.3745					G2SBCD	EEF1A2	108.603	37.3391	77.6953	119.581	32.292	104.761	191.182	66.9167	55.5207	29.299	165.259	129.061	239.646	217.909	254.749	311.271	13.8898	32.7847	82.0534	31.1316	84.4327	54.99	59.4005	69.1352	439.772	410.33	264.843	45.4439	748.581	558.056	183.476	50.8328	363.158	330.393	509.037	305.338	425.91	186.375
GATA3	90.05	2.23736	69.6	2.76289	0.1365	TCGA	cancer_gene_census	intrinsic		G2SBCD	GATA3	340.57	2088.8	322.292	378.672	306.774	338.46	1665.79	294.795	843.092	395.032	623.718	834.201	428.945	591.468	603.813	659.162	384.573	532.57	259.147	958.671	550.174	733.2	520.116	1106.16	269.389	648.021	1085.72	457.468	1553.68	1006.72	400.311	581.984	1177.31	1890.97	1240.53	526.895	928.713	4119.27
UCP2	89.6	2.02557	110.75	2.51873	0.0226					G2SBCD	UCP2	505.055	4761.84	811.485	341.659	305.532	490.422	240.545	417.777	960.987	584.97	1234.11	1406.17	1326.44	1094.26	939.264	1214.35	998.326	606.882	678.269	576.851	1083.1	485.308	1043.13	604.659	958.979	2256.81	607.425	496.853	2877.03	2862.92	1313.52	485.505	533.758	1234.66	2041.49	70.7492	1337.2	1362.44
RAMP1	89.6	2.04707	71.1	1.86561	0.1148					G2SBCD	RAMP1	68.5357	347.034	149.635	19.9301	216.108	125.483	235.844	57.8739	154.224	46.4743	122.611	175.992	85.9233	289.602	149.738	131.44	171.886	113.654	56.0797	170.308	229.693	193.774	205.728	88.8882	170.383	290.233	187.103	63.6214	772.041	324.749	183.476	63.2817	170.6	364.263	248.506	118.536	282.338	375.033
NKX2-5	89.45	5.66069	-49.15	0.320778							NKX2-5	7.38077	74.6783	2.8776	0	0	2.30245	0.783535	0	0.68544	4.04124	3.99819	2.9332	0	17.9233	13.6125	11.7707	9.54921	4.3713	0.590313	0.915636	4.53939	19.2028	17.3855	12.0712	0	0	0	18.1775	37.3224	58.113	33.3592	14.5237	10.1346	0.639058	16.0327	9.92971	34.241	9.8893
CTXN1	89.4	2.3212	114.65	3.61504	0.0623						CTXN1	117.038	2589.58	112.227	125.275	59.6159	146.206	126.933	85.0023	104.187	66.6805	403.818	136.687	216.151	254.699	314.06	342.659	408.88	101.997	235.535	251.8	423.979	190.283	257.885	143.757	366.093	450.362	150.209	124.213	559.836	1122.95	358.612	48.758	111.481	288.215	559.807	299.132	451.741	499.79
NKD2	89.1	1.64962	59.2	1.81082	0.0185						NKD2	130.745	191.089	204.31	45.5545	322.92	260.177	38.3932	148.302	219.341	133.361	134.606	217.056	280.593	158.479	189.603	270.073	149.315	245.521	121.014	223.415	255.114	154.496	130.391	121.81	248.667	285.229	168.656	163.598	493.722	468.323	233.515	47.7206	261.811	812.881	261.199	32.2715	352.022	271.575
LOC100507043	88.8	3.24255e+08									LOC100507043	0	0	5.75521	0	0	0	0	0	0	0	0	2.34656	0	0	0	0	0.86811	0	0	0	2.72364	8.72857	0	3.29215	0	0	10.541	3.02959	7.46448	1.70921	0	4.14962	1.68911	1.27812	6.68028	0.620607	2.40288	0.760715
MLPH	88.3	2.41005	63.85	1.96379	0.1508				PAM50		MLPH	179.247	386.57	333.802	344.506	160.218	306.226	532.02	179.047	161.764	56.5774	346.51	150.766	138.283	149.989	109.386	168.714	155.392	142.796	99.1725	129.105	92.6036	173.698	66.6444	108.641	466.25	755.607	357.076	215.101	364.693	195.704	246.024	466.832	358.091	264.57	424.198	183.7	309.371	1052.07
C2orf54	88.15	9.57369	68.4	84.6999							C2orf54	0	2.19642	0	0	1.242	2.30245	0.783535	0	4.11264	3.03093	2.66546	4.69311	7.38404	8.48997	0.972323	5.23144	11.2854	2.18565	1.18063	0	1.81576	6.98285	0	0	0	17.5141	0	9.08877	26.6589	25.6381	8.33981	0	3.37821	24.2842	29.3932	3.10303	14.4173	6.08572
CHST1	88.1	2.22893	84.3	2.55971							CHST1	9.48956	26.357	23.0208	5.69432	13.662	19.5708	17.2378	5.42568	12.3379	13.134	5.33092	9.38623	28.1936	9.4333	11.6679	7.84716	12.1535	2.9142	22.4319	13.7345	3.63151	7.85571	13.0391	3.29215	1.15123	17.5141	2.63525	33.3255	19.1944	22.2197	12.5097	18.6733	15.202	9.58586	19.3728	14.274	20.4245	44.1215
PSD4	88	1.75754	75.5	1.55712	0.0472						PSD4	323.699	1260.75	279.128	316.035	491.831	303.923	309.496	255.007	499.686	286.928	790.31	520.349	554.474	351.862	505.122	457.751	524.338	509.985	366.584	531.069	777.144	774.224	786.694	739.637	729.883	735.591	588.978	224.19	1053.56	1428.04	1023.71	275.95	609.767	738.751	965.3	116.053	762.313	918.183
LOC100130417	87.95	4.33971	95.9	7.89844	0.0127						LOC100130417	1.0544	68.089	2.8776	17.083	2.484	4.6049	2.3506	0	3.4272	0	9.32912	3.51983	10.0691	4.71665	1.94465	4.57751	1.73622	0.72855	4.7225	4.57818	1.81576	2.61857	2.89758	2.19477	32.2346	22.5181	56.6578	18.1775	14.929	55.5492	37.5291	4.14962	16.8911	3.19529	67.4708	9.92971	15.6187	5.32501
TEKT5	87.85	2.17474	53.4	2.00225							TEKT5	5.27198	142.767	2.8776	0	3.72599	8.05857	7.05181	12.6599	10.967	8.08249	10.6618	11.7328	8.72659	4.71665	5.83394	5.23144	9.54921	2.18565	4.7225	5.49382	8.17091	6.98285	7.24396	4.38954	23.0247	65.0523	21.082	21.2071	20.2607	35.0387	29.1893	10.374	6.75643	15.3374	21.3769	4.96485	7.80936	33.4715
SLC7A4	87.75	2.58791									SLC7A4	4.21758	483.212	25.8984	8.54148	8.69399	18.4196	108.911	3.61712	49.3517	20.2062	17.3255	19.3591	16.1106	71.693	27.7112	29.4269	36.4606	9.47114	23.0222	29.3004	15.4339	11.3471	23.1807	25.2398	32.2346	142.615	31.623	24.2367	42.6542	32.4749	47.9539	38.384	32.093	42.8169	67.4708	4.34425	23.4281	139.211
FLJ22184	87.55	1.6104	81.95	2.17669	0.0049						FLJ22184	117.038	1126.76	103.594	133.816	91.9079	113.971	133.984	94.0451	111.041	121.237	283.872	93.2756	130.228	173.573	329.131	247.84	163.205	217.108	99.1725	283.847	288.705	185.918	505.628	316.047	191.105	352.784	179.197	103.006	383.888	802.473	264.789	114.114	180.734	311.221	368.083	149.566	215.058	684.644
PCP2	87.5	1.99687			0.0369						PCP2	65.3725	724.819	97.8386	5.69432	96.8759	112.82	61.8992	103.088	272.12	85.8764	85.2948	78.6096	87.2659	121.69	111.817	142.557	172.754	191.609	174.733	272.86	137.09	231.307	115.903	197.529	115.123	315.253	162.068	133.302	226.067	665.736	250.194	57.0572	182.423	189.161	106.884	97.4352	132.759	721.158
SOX12	87.5	1.53688	101.15	1.70426						G2SBCD	SOX12	683.248	3110.13	595.664	757.344	504.251	676.92	294.609	493.737	590.164	413.217	795.64	710.42	600.121	746.174	911.067	706.245	770.882	701.593	408.496	920.214	775.328	712.251	1396.64	765.975	735.639	1193.46	877.538	611.977	1753.09	1851.93	1080.01	435.71	927.319	687.626	1118.95	241.416	928.713	1445.36
PRKCD	86.9	1.58135	95.1	1.81502						G2SBCD	PRKCD	25.3055	147.16	66.1849	31.3187	74.5199	26.4782	38.3932	34.3626	77.4548	50.5155	73.3002	93.8623	80.5531	53.7698	47.6438	60.8155	51.2185	37.156	83.8244	43.0349	56.2885	39.2785	23.1807	59.2588	51.8056	67.5543	81.6927	69.6806	83.1757	49.567	56.2937	78.8427	59.1187	99.0539	71.479	98.0559	78.6943	86.7215
ENTPD8	86.7	2.04999			0.0375						ENTPD8	14.7615	87.8568	17.2656	59.7903	27.324	56.41	105.777	27.1284	47.9808	31.3196	70.6347	26.3988	27.5223	36.7899	42.2961	47.083	23.439	40.7988	30.1059	45.7818	28.1442	34.0414	52.1565	30.7268	23.0247	145.117	36.8935	54.5326	94.9056	66.6591	248.109	38.384	59.1187	90.1071	72.815	65.1637	43.2518	374.272
NRIP3	86.55	2.53097									NRIP3	32.6863	318.481	34.5313	5.69432	44.7119	65.6198	9.40241	16.277	74.0276	18.1856	49.311	123.194	59.0723	44.3365	49.1023	48.3908	18.2303	38.6131	97.9919	74.1665	103.498	95.1414	59.4005	109.738	84.0402	52.5422	96.1866	48.4735	221.802	134.173	41.699	75.7305	42.2277	153.374	127.593	9.92971	78.6943	174.965
TTC39C	86.25	1.61542	61.45	1.30461							TTC39C	44.2846	131.785	43.1641	19.9301	40.9859	72.5271	84.6217	30.7455	34.272	38.3918	37.3165	47.5178	70.484	45.2798	64.1733	64.7391	49.4823	40.0702	33.6478	43.0349	46.3018	46.2614	68.0932	55.9666	52.9568	155.125	109.363	45.4439	69.3131	90.588	81.3131	64.3191	74.3207	46.0121	41.4177	21.7212	97.9173	138.45
PLEKHG3	86	1.3674									PLEKHG3	68.5357	153.749	71.9401	42.7074	154.008	99.0053	72.0852	41.5969	82.2528	77.7939	110.617	91.5157	75.8542	69.8064	106.469	97.4356	96.3602	85.2403	79.6922	98.8887	92.6036	89.9042	137.635	122.907	123.182	100.08	135.715	72.7102	161.02	144.428	112.587	118.264	65.8751	120.782	112.897	63.3019	126.151	202.35
DNAAF1	86	3.08196	46.95	2.29613							DNAAF1	10.544	63.6962	20.1432	8.54148	17.388	20.722	59.5486	10.8514	22.6195	14.1444	29.3201	22.2923	23.4947	21.6966	22.3634	17.0022	59.8996	23.3136	25.3834	42.1193	39.0388	43.6428	4.34638	13.1686	17.2685	47.5382	7.90575	12.1184	39.4551	78.6235	10.4248	9.33664	47.295	71.5744	51.4382	31.0303	97.3166	178.768
ESPN	85.65	2.22057	101.75	2.91714	0.0526						ESPN	141.289	1700.03	276.25	28.4716	150.282	193.406	162.975	88.6195	156.28	162.66	549.085	133.167	184.601	377.332	177.449	143.211	234.39	83.0546	166.468	280.185	133.458	160.606	228.909	244.717	547.988	903.226	154.162	169.657	534.244	1122.09	435.755	115.152	114.859	292.049	1108.93	94.3322	348.418	907.533
RABEP2	85.35	1.42725	105.45	1.60632							RABEP2	199.281	1025.73	253.229	76.8733	279.45	216.43	196.667	150.111	325.584	301.073	331.85	254.601	417.534	394.312	487.62	424.401	479.197	417.459	393.148	461.481	429.426	468.724	434.638	445.538	422.503	973.282	416.369	212.071	414.812	888.788	391.971	168.06	283.77	394.938	482.984	127.224	451.141	683.122
MEGF8	85.35	1.25334									MEGF8	338.461	360.213	253.229	150.899	193.752	330.401	217.039	238.73	241.96	232.372	307.861	296.839	408.136	374.502	404.487	377.318	441	332.947	392.558	337.87	410.361	315.101	301.349	274.346	354.58	362.792	264.843	206.012	412.679	558.056	577.532	148.349	528.69	321.446	311.301	28.5479	442.13	499.79
SPATA20	85	1.31317									SPATA20	625.257	856.604	558.255	130.969	262.062	534.168	212.338	368.946	808.134	652.661	856.946	837.134	1033.09	832.96	906.692	751.366	768.277	934.729	805.777	957.755	568.332	603.144	547.643	668.307	682.682	673.041	185.785	451.409	1436.38	1980.97	969.503	185.695	423.966	917.048	1105.59	147.084	988.785	1196.61
SFI1	85	1.3871									SFI1	278.36	665.515	212.943	88.2619	459.539	284.352	367.478	195.325	526.418	437.465	262.548	272.201	485.333	444.308	577.56	442.711	565.14	413.088	387.245	614.392	545.635	523.714	431.74	539.913	347.673	312.751	449.31	196.923	314.575	841.785	498.304	182.583	505.043	515.08	465.615	173.149	649.979	1007.19
ARHGAP32	84.65	1.58661	68.7	1.66098							ARHGAP32	178.193	368.999	175.534	71.179	77.0039	57.5612	177.862	137.451	80.882	94.9692	113.282	82.7161	87.9372	97.1629	145.849	119.015	118.063	112.197	87.9566	93.3949	105.314	108.234	262.231	176.679	169.232	187.651	137.033	103.006	92.7729	261.509	129.267	170.134	302.35	189.8	216.441	130.948	195.835	345.365
TBC1D10A	84.55	1.35366									TBC1D10A	173.975	191.089	152.513	130.969	136.62	100.157	162.975	72.3424	97.3325	96.9898	174.588	97.9687	123.515	116.973	115.22	124.901	156.26	89.6116	122.195	133.683	183.391	147.513	150.674	142.66	133.543	122.599	85.6456	136.332	118.365	190.577	246.024	140.05	180.734	143.149	189.72	142.119	162.795	179.529
LMX1B	84.5	1.7079	76.5	1.71738							LMX1B	50.611	237.213	43.1641	22.7773	18.63	24.1757	38.3932	36.1712	75.3984	47.4846	122.611	70.9833	55.7159	46.2231	53.9639	85.0109	51.2185	52.4556	44.8638	74.1665	68.0909	59.3542	39.1174	104.252	54.108	95.0764	67.1988	69.6806	101.304	159.811	47.9539	42.5336	69.2534	100.332	90.1838	63.9225	62.4749	176.486
C19orf18	84.45	1.80667			0.0174						C19orf18	67.4813	90.0532	57.5521	2.84716	80.7299	102.459	23.506	108.514	80.1965	72.7424	206.573	78.6096	167.148	99.0496	139.042	160.213	105.041	165.381	106.847	124.527	85.3406	126.564	75.3372	75.7195	116.275	127.603	42.164	90.8877	168.484	223.906	210.58	41.4962	209.449	229.422	230.47	50.8897	285.943	336.997
SHC2	84.2	1.59128			0.1462					G2SBCD	SHC2	316.319	636.962	305.026	244.856	700.487	737.935	403.52	472.034	472.268	463.733	646.375	436.459	712.224	1033.89	450.186	674.202	897.626	955.857	769.768	782.869	628.252	742.801	1272.04	538.816	737.942	780.628	739.187	412.024	1203.91	1099.02	1995.3	352.717	787.124	1084.48	897.83	508.897	1191.23	1792.25
EVL	84.05	1.54541	52.35	1.52171	0.0806					G2SBCD	EVL	1252.62	5800.75	1306.43	745.956	1547.53	3328.19	1940.03	1531.85	1521.68	1274	3690.33	2236.27	2619.99	2699.81	2543.11	2640.57	1815.22	2834.06	1661.14	5320.76	3394.56	4002.92	1767.53	1991.75	2147.05	3092.49	2556.19	1617.8	6700.97	5080.62	3171.21	1000.06	2631.63	4185.83	4692.9	1196.53	3025.23	11709.7
AKAP8L	84.05	1.47898	55.75	1.32998	0.1178						AKAP8L	645.29	951.05	903.568	370.131	1023.41	796.647	448.965	1077.9	627.863	675.898	630.382	469.898	788.749	854.657	837.657	879.536	811.683	959.5	286.302	947.683	862.484	1304.92	1513.99	858.155	1366.52	1798.95	909.161	684.688	817.894	1516.07	3442.26	607.919	1695.86	909.379	727.482	757.761	886.062	1884.29
AGTRAP	84	1.60904	60.1	1.29499	0.0304						AGTRAP	505.055	2477.56	584.154	458.393	383.777	428.256	778.05	231.496	672.417	536.475	758.324	685.194	985.433	782.02	780.776	748.096	1070.38	609.796	554.303	690.39	1102.16	909.517	1099.63	843.889	1018.84	1636.32	773.446	363.551	1132.47	2311.7	1013.29	339.231	655.373	956.669	1135.65	248.863	1234.48	1586.85
ALDH3B2	84	2.99826			0.0869						ALDH3B2	39.0126	112.017	74.8177	34.1659	3.72599	35.688	59.5486	10.8514	89.7927	26.2681	94.6239	38.1315	89.951	15.0933	16.0433	20.2718	30.3838	10.1997	36.0091	20.144	24.5127	13.9657	13.0391	12.0712	299.321	110.088	144.939	57.5622	126.896	108.535	87.568	170.134	32.093	84.3556	201.076	34.1334	71.4857	19.0179
CACNG8	84	3.20722									CACNG8	3.16319	0	0	2.84716	1.242	4.6049	0	5.42568	0.68544	2.02062	3.99819	1.75992	6.04148	5.65998	1.94465	1.30786	2.60433	0.72855	10.0353	3.66254	1.81576	1.74571	2.89758	1.09738	1.15123	2.50201	2.63525	15.148	12.7963	14.5283	12.5097	2.07481	6.75643	6.39058	13.3606	8.06789	8.41008	4.56429
LOC389033	83.7	4.24719	50.5	2.67764	0.0091						LOC389033	29.5231	1524.32	0	5.69432	34.7759	35.688	31.3414	0	58.2624	22.2268	111.949	14.0793	79.8818	52.8265	52.5055	31.3886	13.8898	19.6708	53.7184	42.1193	98.0509	64.5914	92.7227	64.7457	94.4013	20.0161	214.773	87.8581	119.432	477.723	52.1238	28.0099	5.06732	274.795	303.285	67.0255	74.4893	268.532
DTX2	83.2	1.41443	95.6	1.63628						G2SBCD	DTX2	227.749	724.819	250.352	88.2619	352.727	291.26	235.844	124.791	330.382	276.825	281.206	237.589	475.263	421.668	298.989	323.695	536.492	333.676	269.183	420.277	404.006	496.655	272.373	256.788	376.454	635.511	322.818	84.8286	338.035	741.796	648.42	208.518	287.148	389.186	323.326	232.727	536.443	830.701
LRRC48	83.1	1.63548									LRRC48	40.067	215.249	40.2865	2.84716	31.05	47.2002	32.9084	19.8942	98.7034	53.5465	71.9675	63.9437	73.8404	38.6765	61.7425	65.393	115.459	60.4696	82.0534	106.214	101.682	84.6671	31.8734	62.5509	66.7716	122.599	44.7992	48.4735	82.1093	174.339	93.8229	32.1595	57.4296	109.918	83.5035	6.82667	70.2842	267.011
STC2	83.1	2.81151			0.1108					G2SBCD	STC2	509.273	7390.95	371.211	190.76	453.329	359.182	847.001	240.539	1736.22	734.496	1797.85	1023.1	538.363	1462.16	573.671	786.024	2651.21	798.49	1632.21	1539.18	2056.34	2145.48	583.863	1834.83	925.593	1441.16	1121.3	451.409	1691.24	3569.68	387.801	1100.69	864.822	5673.55	3465.06	840.922	2200.44	6008.89
ADAP1	83.05	1.44552	53.95	1.4732							ADAP1	31.6319	144.964	77.6953	25.6244	73.2779	70.2247	88.5394	59.6825	124.75	54.5568	137.271	96.2088	102.705	143.386	53.4778	101.359	86.811	61.9267	89.1372	74.1665	83.5248	65.4642	221.665	111.933	73.679	175.141	101.457	75.7398	168.484	221.342	210.58	93.3664	86.1444	126.533	104.88	61.4401	141.169	187.136
PHKG2	83	1.28477	119.8	1.50769						G2SBCD	PHKG2	332.135	691.872	425.886	128.122	462.023	415.592	195.1	175.43	390.016	355.629	615.722	335.558	482.647	434.875	541.098	512.027	521.734	498.328	411.448	564.032	512.951	557.755	476.652	404.935	565.256	1276.03	484.886	230.249	683.534	969.975	942.398	161.835	383.427	501.66	539.099	162.599	439.126	723.44
KIAA1984	82.95	2.06969									KIAA1984	7.38077	10.9821	25.8984	17.083	6.20999	8.05857	5.48474	3.61712	12.3379	8.08249	10.6618	4.10647	6.71276	13.2066	10.6956	11.7707	10.4173	10.1997	12.9869	21.9753	12.7103	19.2028	15.9367	14.266	6.90741	15.0121	5.2705	15.148	13.8626	29.9111	16.6796	16.5985	18.5802	17.8936	18.0368	15.5152	13.2158	47.1643
CLDN7	82.9	1.50084	72.15	1.48979	0.0046						CLDN7	464.988	1412.3	497.826	301.799	352.727	246.362	791.37	148.302	281.716	266.722	562.413	209.43	347.721	382.992	563.461	489.14	418.429	340.961	394.919	457.818	617.357	454.758	372.339	407.13	772.479	1761.42	274.066	236.308	516.116	1118.68	696.374	376.578	390.184	478.654	505.697	356.849	573.087	1201.93
TRIM54	82.8	2.28149									TRIM54	2.10879	43.9284	11.5104	5.69432	0	5.75612	3.13414	1.80856	4.79808	4.04124	14.66	2.9332	8.72659	8.48997	2.91697	5.88537	17.3622	9.47114	5.90313	16.4815	9.98666	7.85571	4.34638	15.3634	31.0833	15.0121	18.4467	39.3847	11.7299	47.0032	18.7646	4.14962	13.5129	3.83435	21.3769	9.3091	14.4173	8.36787
PRRT3	82.6	1.51112	94.7	1.95635							PRRT3	40.067	197.678	43.1641	74.0261	11.178	42.5953	41.5273	27.1284	44.5536	25.2578	71.9675	69.8101	54.3734	52.8265	69.035	54.9301	92.8878	45.1701	45.4541	62.2633	91.6957	68.0828	128.942	36.2137	51.8056	132.607	92.2337	24.2367	171.683	159.811	143.862	35.2717	74.3207	105.444	120.245	5.58546	71.4857	109.543
CAPS	82.4	1.39057	99.25	1.80355							CAPS	252.001	456.855	374.089	165.135	250.884	302.772	289.908	289.37	296.796	255.609	265.213	184.791	389.34	390.538	333.507	351.161	318.596	356.261	376.029	488.034	304.139	420.717	579.517	361.04	288.96	455.366	326.771	199.953	388.153	861.44	469.114	185.695	538.825	377.044	573.836	150.807	479.374	1023.92
CACNG4	82.1	3.50572	94	3.56843	0.0928						CACNG4	17.9247	87.8568	14.388	0	16.146	20.722	16.4542	7.23424	19.1923	16.165	73.3002	87.4092	22.1521	49.9965	19.9326	28.7729	85.0748	12.3853	47.8153	44.8662	77.1697	36.66	60.8493	52.6745	43.7469	20.0161	83.0103	24.2367	146.091	226.47	20.8495	35.2717	30.4039	105.444	157.655	59.5782	61.2734	31.95
TMEM8A	81.9	1.2113	125.25	1.83444							TMEM8A	212.988	454.659	241.719	148.052	248.4	259.026	276.588	173.622	267.322	246.516	317.19	273.96	386.655	355.635	388.929	287.075	293.421	322.747	380.161	299.413	297.784	273.204	352.056	201.919	310.833	913.234	235.855	187.835	481.992	759.743	498.304	170.134	304.039	361.707	382.112	152.669	389.266	384.161
CAPN1	81.45	1.22145	54	1.28297							CAPN1	1106.06	2444.62	863.281	612.139	820.961	816.218	1031.13	665.55	1207.75	946.661	1346.06	944.489	1061.96	1505.55	1264.02	1165.3	1411.55	1116.87	1405.53	906.48	1283.74	899.915	1726.96	1668.02	1283.63	1368.6	874.903	945.232	1204.98	2211.71	1745.11	954.412	1351.29	1324.13	1298.65	207.903	1379.25	1690.31
ARHGAP40	81.35	2.06299			0.0706						ARHGAP40	60.1005	430.498	158.268	153.747	77.0039	349.972	231.143	112.131	381.105	90.928	446.465	208.844	198.026	166.026	210.508	165.444	228.313	169.023	353.007	567.694	102.59	216.468	40.5662	285.32	185.349	698.061	301.736	281.752	429.741	299.966	164.711	226.154	211.138	476.737	875.785	284.858	410.892	2504.27
MXD4	81.3	1.33333	56.85	1.25949							MXD4	1183.03	2765.29	1343.84	626.375	751.409	1185.76	581.383	1285.89	981.551	828.455	959.566	1250.13	1342.55	1477.25	1514.88	1590.36	1850.81	1116.14	1121.59	1136.3	1649.61	1561.54	1046.03	1238.95	1095.98	1773.93	1162.14	1214.87	1336.14	2539.03	1642.94	574.722	1574.25	946.444	1380.81	624.951	1626.75	1661.4
F7	81.1	3.73698	58.05	1.93895							F7	1.0544	147.16	5.75521	0	4.96799	55.2588	6.26828	14.4685	32.2157	8.08249	22.6564	20.5324	14.0968	27.3566	12.6402	13.0786	8.6811	8.01405	9.445	16.4815	19.9733	17.4571	2.89758	5.48692	8.05864	25.0201	52.705	66.651	59.7159	35.8933	6.25486	11.4114	23.6475	17.8936	96.196	0.620607	15.018	110.304
PLA2G4F	81	1.7373	64	1.48927							PLA2G4F	8.43516	26.357	23.0208	5.69432	12.42	16.1171	17.2378	3.61712	18.5069	20.2062	26.6546	15.2526	21.4808	15.0933	16.5295	9.15502	24.3071	16.7566	10.6256	46.6974	16.3418	21.8214	4.34638	15.3634	18.4198	40.0322	60.6107	15.148	47.986	65.8045	16.6796	28.0099	1.68911	28.7576	30.0613	0.620607	28.8346	135.407
SLC22A18	80.8	1.58728	86.25	1.58919	0.0136					G2SBCD	SLC22A18	312.101	1247.57	233.086	125.275	322.92	358.031	514.782	227.879	475.696	412.207	854.281	398.915	483.319	603.731	598.465	502.218	400.199	548.598	445.096	617.139	527.477	578.704	462.165	373.111	577.92	948.262	451.945	218.131	1152.73	1093.89	629.656	231.341	412.142	899.154	888.477	37.857	604.925	1848.54
ZGLP1	80.8	1.39032									ZGLP1	101.222	98.8389	112.227	48.4017	94.3919	143.903	28.9908	95.8537	129.548	86.8867	98.6221	89.1691	132.241	113.2	117.165	124.247	98.0964	141.339	89.7275	184.043	92.6036	136.166	92.7227	110.836	148.509	140.113	123.857	54.5326	201.541	403.373	206.41	70.5435	145.263	120.143	138.95	38.4776	172.407	251.036
DOC2A	80.75	1.88499			0.0612						DOC2A	91.7324	164.732	143.88	79.7204	73.2779	155.415	59.5486	97.6623	118.581	89.9177	114.615	66.2902	96.6637	72.6364	251.346	154.981	141.502	226.579	36.0091	402.88	134.366	281.933	301.349	187.653	163.475	270.217	243.761	133.302	190.878	441.83	339.847	109.965	271.946	216.001	173.019	72.611	153.184	258.643
RANGAP1	80.4	1.39079	81.85	1.40656							RANGAP1	685.357	2486.35	705.013	458.393	902.933	728.725	590.001	334.584	722.454	518.289	898.261	598.959	926.361	900.88	963.572	786.024	1173.68	813.79	695.979	853.373	1017.73	830.959	2115.24	865.837	1047.62	1075.86	770.81	384.758	1202.85	2352.72	1592.9	403.55	731.383	827.58	1223.83	263.137	1258.51	1622.61
CUL9	80.15	1.19045									CUL9	303.666	575.462	394.232	173.677	352.727	381.055	232.71	264.05	307.763	246.516	345.177	223.509	343.022	345.259	356.357	344.621	330.75	343.875	379.571	327.798	328.652	267.967	505.628	309.462	337.312	417.836	341.265	348.403	438.272	675.991	813.131	218.892	434.1	352.76	303.953	171.908	340.007	594.119
MASP2	80.1	5.67346									MASP2	2.10879	0	14.388	0	3.72599	0	0	0	2.05632	1.01031	5.33092	1.17328	0	8.48997	1.94465	4.57751	1.73622	0	2.36125	0.915636	4.53939	1.74571	0	2.19477	5.75617	5.00402	1.31762	12.1184	15.9953	8.54604	8.33981	4.14962	3.37821	0.639058	3.34014	0	6.0072	3.80358
CPA5	80.05	3.28411	64.5	1.95206							CPA5	3.16319	24.1606	5.75521	0	1.242	4.6049	0.783535	0	3.4272	0	3.99819	15.8393	11.4117	0.94333	9.72323	7.19323	6.94488	2.18565	4.7225	2.74691	18.1576	6.98285	5.79517	3.29215	1.15123	2.50201	1.31762	0	39.4551	19.6559	4.1699	1.0374	10.1346	7.02963	16.7007	1.24121	21.0252	13.6929
EPS8L1	79.8	1.64774	70.65	1.37662	0.0897						EPS8L1	499.784	1467.21	431.641	264.786	432.215	427.104	486.575	256.816	583.31	311.176	1056.86	305.639	438.343	448.082	559.086	542.762	519.13	584.297	458.673	730.678	534.74	748.911	840.299	536.621	688.439	1160.93	624.554	209.042	1064.22	1599.82	1038.31	325.745	677.332	742.585	1169.72	512.621	962.353	1857.67
RELL2	79.8	1.36779	79	1.52953							RELL2	63.2637	65.8926	80.5729	45.5545	45.9539	70.2247	37.6097	45.214	44.5536	45.464	46.6456	39.3048	61.7574	88.673	53.9639	68.0087	71.185	56.8269	53.7184	75.9978	66.2751	74.1928	53.6053	48.2849	63.3179	117.595	64.5636	33.3255	85.3084	174.339	116.757	14.5237	64.186	81.7994	52.1062	23.5831	90.7087	76.8322
C11orf35	79.65	1.95183	52.25	1.36861							C11orf35	57.9918	90.0532	80.5729	17.083	50.9219	37.9904	49.3627	90.428	40.441	18.1856	39.9819	13.4927	32.2212	41.5065	35.976	45.7751	23.439	45.1701	17.7094	77.8291	25.4206	54.1171	47.8101	48.2849	77.1327	122.599	28.9877	121.184	49.0523	87.1696	47.9539	38.384	199.315	39.6216	50.1021	49.6485	75.09	140.732
NCRNA00277	79.5	3.08998									NCRNA00277	10.544	204.267	8.63281	14.2358	1.242	11.5122	12.5366	5.42568	44.5536	6.06187	93.2912	29.9186	10.7404	49.0531	6.80626	28.119	15.626	62.6553	27.7447	93.3949	36.3151	51.4985	11.5903	47.1875	27.6296	22.5181	38.2111	18.1775	58.6495	82.0419	33.3592	45.6458	20.2693	87.5509	86.1756	4.96485	27.6331	256.361
AKR7A3	79.45	4.34344	51.5	3.34216						G2SBCD	AKR7A3	1.0544	30.7499	14.388	8.54148	1.242	6.90735	3.91767	3.61712	6.16896	3.03093	10.6618	5.27975	2.01383	3.77332	2.91697	7.84716	0.86811	2.18565	0	0.915636	0	0.872857	0	2.19477	6.90741	47.5382	5.2705	3.02959	11.7299	2.56381	8.33981	17.6359	21.9584	3.19529	42.7538	6.82667	7.80936	12.1714
MPDU1	79.4	1.31816	51	1.1473						G2SBCD	MPDU1	538.796	1205.83	607.175	233.467	196.236	317.738	394.118	251.39	296.11	248.536	437.136	296.253	366.517	346.202	365.107	387.781	446.208	206.908	355.368	275.606	425.795	288.043	773.655	342.384	425.957	998.302	258.254	290.841	490.523	848.621	598.381	362.054	484.774	394.298	353.387	184.941	439.126	721.158
CLCN7	79.2	1.24993	102.8	1.33644							CLCN7	666.378	2058.05	782.709	338.812	914.111	820.823	483.441	560.654	849.946	834.517	1111.5	857.666	1243.87	1130.11	1269.37	1059.37	1290.01	896.845	1164.69	1127.15	1325.5	1290.95	1784.91	1144.57	993.516	2129.21	960.548	708.924	1366	1988.66	2070.36	424.298	724.627	1106.21	1229.17	686.391	1320.38	1541.97
PODNL1	79.15	1.87843									PODNL1	120.201	256.981	51.7969	39.8602	131.652	110.518	43.0944	70.5339	154.224	116.186	271.877	160.152	228.234	132.066	116.193	221.682	196.193	188.694	185.358	236.234	192.47	206.867	236.153	190.945	141.602	50.0402	117.269	69.6806	593.96	649.499	150.117	47.7206	173.978	231.339	302.617	96.8146	421.105	158.229
PVRL2	79.15	1.58019	72.75	1.53994	0.0679						PVRL2	671.65	4983.68	820.117	1096.16	1009.74	1033.8	1668.93	396.075	759.468	789.053	1540.64	737.405	851.178	998.043	1138.1	979.587	1055.62	688.479	1207.19	875.348	1245.61	890.314	2177.53	748.416	2031.93	3062.46	989.536	833.138	1501.43	2574.92	2053.68	706.472	844.553	1401.45	1660.05	786.929	1355.82	2227.37
COL10A1	78.95	4.93806	126.35	122.275							COL10A1	1.0544	10.9821	2.8776	0	7.45199	0	2.3506	0	2.05632	1.01031	0	2.34656	1.34255	1.88666	4.86162	1.30786	5.20866	0	6.49344	0.915636	0	0.872857	0	4.38954	3.4537	0	27.6701	9.08877	30.9243	1.70921	0	4.14962	13.5129	85.6337	47.43	90.6086	54.0648	4.56429
MIR210HG	78.85	1.68715	88.1	2.54192							MIR210HG	16.8703	92.2497	20.1432	0	16.146	39.1416	3.13414	19.8942	37.6992	28.2887	54.642	27.572	33.5638	39.6198	25.2804	38.5819	54.6909	38.6131	63.7538	49.4444	32.6836	55.8628	15.9367	30.7268	26.4784	50.0402	18.4467	3.02959	33.057	73.4959	52.1238	16.5985	35.4712	51.7637	73.4831	24.2037	44.4533	69.9858
PRR15	78.65	2.02251	77.2	3.61975							PRR15	18.9791	39.5356	43.1641	8.54148	3.72599	3.45367	58.7651	3.61712	20.5632	7.07218	23.9892	18.1858	8.05531	8.48997	6.3201	9.15502	12.1535	5.09985	4.13219	5.49382	9.98666	8.72857	2.89758	13.1686	34.537	65.0523	17.1291	9.08877	24.5262	8.54604	14.5947	35.2717	33.7821	35.1482	32.0653	13.6533	22.8274	25.8643
KIF5C	78.45	2.76372									KIF5C	6.32637	19.7678	17.2656	28.4716	11.178	6.90735	32.1249	7.23424	53.4643	9.0928	18.6582	9.97286	2.6851	6.60331	11.6679	15.6943	26.0433	4.3713	27.1544	10.9876	11.8024	6.11	7.24396	5.48692	40.2932	32.5261	28.9877	30.2959	27.7252	11.9644	14.5947	13.4863	35.4712	40.2606	26.7211	28.5479	16.8202	145.297
RHBG	78.1	2.91167									RHBG	6.32637	17.5714	2.8776	0	17.388	4.6049	2.3506	21.7027	3.4272	1.01031	15.9928	26.9854	15.4393	22.6399	10.6956	12.4247	5.20866	6.55695	2.36125	30.216	8.17091	4.36428	15.9367	8.77908	0	2.50201	35.5759	9.08877	71.4458	56.4038	4.1699	7.26183	21.9584	14.6983	28.7252	1.86182	55.8669	47.9251
PLXNB1	77.8	1.29121			0.0559						PLXNB1	1931.65	2646.69	1772.6	1138.86	2018.25	1813.18	965.315	1258.76	2246.19	1558.91	2881.36	1469.53	2185.67	1721.58	2549.92	2373.11	1937.62	2138.29	1605.65	3280.72	2800.8	3940.07	2207.96	1527.56	2259.87	2552.05	2346.69	1123.98	3585.09	5341.27	3950.98	1209.61	2871.48	3085.37	3402.27	925.945	2768.72	4377.16
FOXA1	77.55	3.32647	69.15	3.44109	0.0609	TCGA			PAM50	G2SBCD	FOXA1	71.6989	151.553	106.471	296.105	49.6799	73.6784	383.148	43.4055	143.942	58.598	114.615	127.301	61.0861	65.0897	62.7149	62.7773	50.3504	36.4275	23.0222	17.3971	12.7103	23.5671	49.2589	39.5059	126.636	270.217	185.785	124.213	190.878	46.1486	70.8884	165.985	192.558	302.913	338.022	229.004	230.676	486.097
STXBP2	77.55	1.53302	70.35	1.43806							STXBP2	275.197	1970.19	385.599	130.969	329.13	229.094	247.597	182.665	385.903	421.3	494.443	238.175	410.821	487.701	604.785	532.299	326.409	517.27	390.197	445.915	561.977	549.027	1014.15	470.778	614.759	1120.9	436.134	184.805	619.552	1357.97	1198.85	182.583	342.889	671.649	551.791	240.175	397.076	1177.59
IRF3	77.55	1.22953									IRF3	1260	1583.62	1375.5	680.471	1415.88	1346.93	694.995	862.683	1436	1341.69	1324.73	938.623	1535.88	1537.63	1429.8	1356.91	1267.44	1517.57	1805.18	1824.86	1240.16	1316.27	2118.13	1091.9	1458.61	1706.37	1029.06	684.688	1683.77	3801.28	3909.29	777.016	1893.49	1931.23	1407.53	653.499	1525.83	2720.32
BCAS4	77.5	2.03587	107.25	2.35618						G2SBCD	BCAS4	36.9038	986.193	69.0625	34.1659	38.5019	58.7125	191.966	30.7455	111.041	49.5052	135.939	104.422	91.9648	110.37	90.9122	111.822	140.634	48.8128	76.1503	75.9978	95.3272	84.6671	241.948	86.6934	113.972	372.8	93.5513	42.4143	366.826	389.699	164.711	43.571	94.59	240.286	232.474	8.06789	208.45	534.783
ZNF467	77.5	1.36871	100.65	1.96663							ZNF467	75.9165	373.391	66.1849	48.4017	96.8759	117.425	119.097	103.088	132.975	95.9795	143.935	152.526	259.113	139.613	191.062	171.984	188.38	145.71	201.297	248.137	215.167	163.224	55.0541	128.394	120.88	255.205	187.103	75.7398	163.152	282.874	152.202	80.9175	143.574	173.824	190.388	22.3418	255.306	326.347
PAQR6	77.45	1.95689	71.15	2.78063							PAQR6	101.222	65.8926	89.2058	74.0261	31.05	65.6198	65.0334	56.0654	25.3613	32.3299	23.9892	53.9708	50.3457	26.4132	43.7546	49.0448	55.559	34.2418	30.1059	21.0596	47.2097	51.4985	56.5029	37.3111	123.182	57.5463	17.1291	63.6214	94.9056	222.197	41.699	59.132	364.847	41.5387	101.54	7.44728	178.414	97.3716
C6orf126	77.35	4.52	111.1	9.65373							C6orf126	12.6527	518.355	17.2656	5.69432	6.20999	1.15122	39.9603	0	1.37088	4.04124	6.66366	7.03967	30.2074	29.2432	16.0433	15.6943	6.94488	5.8284	15.3481	8.24073	30.8679	21.8214	5.79517	3.29215	46.0494	95.0764	50.0697	0	65.0477	128.191	0	3.11221	6.75643	32.5919	86.1756	1.24121	75.09	121.714
TMEM79	77.25	1.46224	103.1	1.78385							TMEM79	150.779	410.731	123.737	88.2619	124.2	74.8296	43.0944	32.5541	111.727	155.588	275.875	102.075	207.424	130.179	205.646	192.909	134.557	172.666	103.305	218.837	152.524	192.901	208.626	176.679	148.509	250.201	134.398	51.5031	445.736	652.917	145.947	77.8053	158.776	260.096	285.916	24.2037	335.202	374.272
DYRK1B	77.25	1.45204	56.9	1.26527							DYRK1B	395.398	1462.82	474.805	412.838	342.792	480.061	280.505	352.669	449.649	333.403	313.192	322.652	381.285	422.612	448.727	543.416	438.395	343.147	364.223	391.892	596.476	562.993	1392.29	594.783	394.874	768.117	424.275	481.705	590.761	1064.84	1090.43	285.286	582.742	404.523	479.644	269.343	433.72	648.129
SDC1	77.05	1.42156	93.3	3.4896	0.0302			intrinsic		G2SBCD	SDC1	671.65	2310.63	713.646	455.545	926.531	696.491	647.2	692.679	1250.93	859.775	1549.97	627.704	1269.38	996.156	1073.93	1302.63	1634.65	807.233	940.368	1019.1	1340.03	712.251	1990.64	1213.71	568.71	740.595	1394.05	678.628	1888.51	2703.11	973.673	648.378	1233.05	2087.8	1626.65	978.697	2366.84	1427.86
ACADSB	77	2.14231			0.0082					G2SBCD	ACADSB	45.339	314.088	43.1641	93.9562	43.4699	108.215	271.103	66.9167	196.721	54.5568	78.6311	49.2777	45.6468	38.6765	51.047	56.238	72.0531	32.0562	58.4409	18.3127	22.697	34.0414	34.771	46.0902	79.4352	157.627	164.703	227.219	89.5738	56.4038	72.9733	208.518	192.558	121.421	120.913	111.089	112.335	336.236
KIAA0913	76.75	1.14607									KIAA0913	660.052	933.479	653.216	438.462	668.195	721.818	643.282	504.588	714.229	655.692	655.704	610.105	893.468	992.383	876.55	888.691	1149.38	845.846	1231.98	796.603	892.444	844.925	733.089	874.616	833.494	783.13	585.025	393.847	634.481	1671.6	1165.49	503.141	1057.38	754.088	719.466	556.684	958.749	1169.98
CAMTA2	76.6	1.20379									CAMTA2	448.118	1181.67	575.521	279.022	596.159	688.432	302.444	491.928	590.164	647.609	820.962	797.243	705.511	736.74	776.4	809.566	843.803	526.013	743.794	673.908	708.145	782.08	882.314	749.514	716.068	920.74	397.923	478.675	970.383	1166.53	1330.2	220.967	547.27	798.183	670.7	471.04	841.608	988.169
ACSF2	76.6	1.84928									ACSF2	122.31	604.016	221.576	128.122	109.296	142.752	258.566	119.365	167.247	108.103	134.606	106.182	179.902	231.116	150.224	136.671	279.531	107.097	142.265	143.755	207.904	229.561	536.053	455.415	318.892	385.31	88.2808	75.7398	171.683	911.862	412.821	123.451	244.92	129.09	180.368	65.1637	241.489	591.076
SAMD14	76.5	1.85842	95.1	4.06475							SAMD14	7.38077	8.78568	8.63281	0	6.20999	16.1171	3.91767	1.80856	2.05632	2.02062	7.99639	7.03967	5.37021	6.60331	5.34778	3.26965	2.60433	0.72855	9.445	5.49382	4.53939	1.74571	4.34638	6.58431	3.4537	5.00402	5.2705	3.02959	7.46448	8.54604	16.6796	12.4489	8.44553	3.83435	6.01225	2.48243	9.0108	7.60715
SLC9A3R1	76.5	2.0756	84.8	1.87264	0.061			intrinsic		G2SBCD	SLC9A3R1	1504.62	18272	1326.58	902.549	1396.01	1276.71	1236.42	390.649	1896.61	1319.47	4124.8	1811.54	1973.55	2304.55	2242.18	1630.25	4607.93	1774.75	2129.85	3201.98	4024.62	3643.3	3916.08	2576.66	3552.71	7028.15	4417.99	933.114	4312.34	8816.95	2428.97	1408.8	1273.59	4108.5	6594.77	815.477	3140.56	5757.85
ZNF513	76.45	1.40054	59.35	1.46094							ZNF513	173.975	529.337	178.412	54.096	183.816	200.313	173.945	75.9595	250.871	209.134	250.553	232.309	419.548	297.149	335.452	291.653	291.685	236.05	326.443	325.966	280.534	289.788	134.738	341.287	307.38	302.743	287.242	90.8877	277.252	710.176	362.782	117.227	175.667	308.665	266.543	178.114	367.641	540.108
NPAS1	76.4	2.0642									NPAS1	9.48956	171.321	14.388	51.2489	19.872	27.6294	71.3016	14.4685	21.9341	9.0928	59.9729	17.5992	13.4255	36.7899	25.7666	20.2718	18.2303	24.7707	20.0706	41.2036	30.8679	21.8214	73.8884	28.532	35.6883	60.0483	27.6701	36.3551	52.2514	79.4781	66.7185	35.2717	33.7821	42.1778	64.1307	26.6861	37.2446	98.1323
FBXL19	76.35	1.33588	63.25	1.376							FBXL19	313.155	658.926	325.169	318.882	531.575	363.787	256.999	345.435	298.167	289.959	305.195	233.482	302.745	349.032	358.301	344.621	388.913	238.964	236.715	233.487	271.456	215.596	599.8	329.215	467.401	843.178	304.371	269.634	327.371	866.568	1265.57	236.528	395.251	325.28	319.985	258.172	437.925	676.276
C22orf36	76.3	1.34097			0.0464						C22orf36	527.198	1381.55	725.156	455.545	500.525	623.964	286.774	576.931	507.226	550.619	751.66	420.62	620.259	541.471	711.255	557.802	473.12	886.645	433.88	972.406	742.644	880.712	1021.4	759.39	1244.48	1098.38	739.187	502.912	974.648	2253.59	1384.41	320.558	854.688	745.141	1489.03	425.736	592.31	1214.1
STARD10	76.25	1.87822			0.0876						STARD10	1070.21	10837.1	1530.89	1591.56	978.695	887.594	2681.26	786.724	1408.58	773.898	2520.19	928.65	1065.99	1423.48	1577.59	1450.42	1780.49	1307.75	674.727	2014.4	2049.99	2251.1	2843.98	1840.31	3825.55	7200.79	2192.53	778.605	2695.75	5574.58	3775.85	1016.66	1331.02	1908.86	2316.72	978.076	1322.18	3943.55
CSDC2	76.2	2.0094	58.7	1.46327							CSDC2	17.9247	83.464	20.1432	2.84716	24.84	17.2684	6.26828	18.0856	37.6992	23.2372	63.9711	27.572	35.5776	21.6966	36.9483	20.9258	68.5807	36.4275	50.7669	60.432	48.1176	66.3371	39.1174	26.3372	19.571	32.5261	57.9755	45.4439	61.8486	70.0775	95.9078	12.4489	38.8494	97.7758	42.7538	41.5806	71.4857	22.8215
ARHGAP33	76.1	1.18329									ARHGAP33	359.549	555.694	313.659	85.4148	193.752	364.938	127.716	269.476	372.194	396.042	493.11	297.426	463.852	420.725	540.612	360.969	506.108	487.4	517.704	537.478	322.297	439.92	218.768	378.598	378.756	367.796	188.42	227.219	570.5	965.702	494.134	198.144	454.37	514.441	528.41	162.599	455.346	962.305
CAPG	75.9	1.6033	85.25	1.99446	0.0812					G2SBCD	CAPG	585.19	2473.17	699.258	333.118	643.355	635.476	516.349	235.113	919.175	644.578	1585.95	979.101	2614.62	1528.19	1434.18	1454.34	1760.53	932.543	2027.13	1031.92	1696.82	1204.54	2481.78	1451.84	755.21	1271.02	1988.3	336.285	2774.66	3306.46	2114.14	545.675	574.296	2314.67	2159.07	730.454	1414.7	2232.7
GAA	75.85	1.30542	57.15	1.25297							GAA	509.273	1366.17	471.927	264.786	912.869	1040.71	749.843	482.886	1062.43	955.754	914.254	995.527	1269.38	1264.06	1245.55	811.527	1466.24	1127.79	1144.03	997.128	1607.85	1136.46	976.486	1118.24	687.287	990.796	936.831	599.859	1361.74	1786.98	1294.76	436.747	704.357	1297.93	1038.78	568.476	1501.2	1829.52
C17orf28	75.7	1.50355	79.95	1.62815							C17orf28	536.687	2385.31	500.703	239.161	561.383	566.402	445.048	195.325	706.004	606.187	1011.54	548.508	852.521	934.84	971.837	1037.79	1228.38	1199.92	783.345	1175.68	1247.42	1117.26	856.236	1145.67	1129.36	1338.58	590.296	169.657	1147.4	2229.66	1357.3	240.678	466.193	890.846	1327.37	417.048	983.979	2270.74
RDH13	75.45	1.30558	74.15	1.42392							RDH13	197.172	325.07	195.677	17.083	136.62	94.4004	71.3016	79.5767	132.29	138.413	141.269	92.1023	174.532	129.236	155.086	164.136	285.608	182.866	142.856	165.73	171.589	201.63	189.792	206.308	168.08	287.731	115.951	81.799	177.015	370.043	248.109	92.329	217.895	210.889	156.319	34.1334	194.633	214.522
SYTL4	75.45	2.08362	68.45	1.41377							SYTL4	12.6527	90.0532	23.0208	8.54148	22.356	28.7806	64.2498	25.3198	30.1594	14.1444	27.9874	10.5595	16.1106	25.4699	17.0157	9.80895	38.1968	13.1139	18.89	25.6378	14.5261	13.9657	11.5903	23.0451	27.6296	35.0282	14.4939	63.6214	21.3271	32.4749	33.3592	34.2343	67.5643	25.5623	32.0653	32.2715	31.8382	104.218
SIX1	75.3	3.63144									SIX1	7.38077	13.1785	0	0	0	3.45367	3.13414	9.0428	2.05632	4.04124	5.33092	9.97286	2.01383	4.71665	3.40313	2.61572	5.20866	0	11.2159	0	0.907878	4.36428	0	1.09738	4.60494	5.00402	46.1169	18.1775	15.9953	5.98222	18.7646	26.9725	18.5802	2.55623	12.6925	20.48	11.4137	0
EFCAB6	75.3	1.66008									EFCAB6	27.4143	85.6604	17.2656	8.54148	38.5019	25.3269	27.4237	10.8514	18.5069	31.3196	30.6528	23.4656	17.4532	16.0366	44.2407	24.1954	32.1201	35.6989	14.7578	46.6974	44.486	41.8971	24.6295	40.6032	31.0833	25.0201	13.1762	18.1775	43.7206	65.8045	54.2088	8.29923	55.7405	54.3199	46.762	1.86182	28.2338	57.0536
SPDEF	75.3	1.91035	81.9	1.4552	0.032					G2SBCD	SPDEF	1650.13	11579.5	1479.09	1113.24	406.133	811.613	980.202	466.609	1374.31	683.98	2814.73	1129.28	1343.22	1317.83	1805.6	1341.21	2846.53	1810.45	867.169	2581.18	2683.69	3811.76	2412.24	2305.61	4615.3	5114.11	1350.57	611.977	3303.57	5713.02	2560.32	1034.29	1592.83	2044.98	4037.56	683.288	2105.52	4151.22
ARHGAP39	75.3	1.54376	70	1.64959							ARHGAP39	162.377	564.48	279.128	230.62	191.268	188.801	113.613	231.496	153.539	152.557	270.544	103.248	121.501	181.119	205.16	180.485	125.008	132.596	81.4631	192.284	221.522	233.926	412.906	192.042	265.935	387.812	162.068	163.598	225.001	599.932	735.988	115.152	253.366	246.037	269.883	143.36	166.399	381.118
BCAM	75.2	1.53589			0.013						BCAM	408.051	3516.47	457.539	469.781	289.386	352.275	334.569	491.928	902.725	703.176	1664.58	777.297	1037.79	1460.27	822.099	1116.26	1135.49	524.556	1311.67	632.705	1276.48	898.169	2138.42	2428.51	915.232	1286.03	541.544	457.468	1116.47	4523.42	1780.55	490.692	636.793	856.976	1239.19	837.198	1345.61	2580.35
C6orf127	75.1	2.65942	98.3	4.41713							C6orf127	6.32637	305.302	0	8.54148	4.96799	6.90735	41.5273	3.61712	15.0797	8.08249	17.3255	8.21295	65.7851	34.9032	40.3514	44.4673	5.20866	25.4992	21.8416	12.8189	26.3285	28.8043	11.5903	9.87646	154.265	45.0362	7.90575	15.148	104.503	99.9886	25.0194	10.374	11.8237	89.4681	172.351	0	102.122	162.032
PAX2	75	4.44742									PAX2	0	8.78568	8.63281	2.84716	0	5.75612	6.26828	0	2.05632	2.02062	5.33092	1.75992	6.71276	6.60331	2.91697	3.92358	11.2854	7.2855	2.95156	10.072	4.53939	7.85571	1.44879	13.1686	13.8148	5.00402	5.2705	6.05918	21.3271	23.0743	0	3.11221	10.1346	9.58586	30.7293	1.86182	7.20864	0
MMEL1	74.95	1.86811	78.85	1.99514							MMEL1	31.6319	221.838	20.1432	5.69432	22.356	27.6294	35.2591	3.61712	59.6333	39.4021	67.9693	47.5178	24.8372	45.2798	40.8376	52.9683	60.7677	75.0406	27.1544	123.611	85.3406	113.471	46.3613	116.323	39.142	80.0644	43.4816	24.2367	121.564	129.045	62.5486	43.571	20.2693	130.368	104.212	22.3418	45.6547	110.304
BNIPL	74.95	1.75736									BNIPL	25.3055	103.232	17.2656	34.1659	54.6479	48.3514	28.9908	32.5541	48.6663	52.5362	58.6402	20.5324	55.0446	56.5998	70.4934	52.9683	18.2303	104.911	29.5156	158.405	70.8145	98.6328	81.1323	55.9666	42.5957	52.5422	89.5985	39.3847	68.2467	100.843	97.9928	32.1595	103.035	98.4149	108.889	11.7915	69.6835	143.775
ZNF385A	74.9	1.74362	85.35	2.59706							ZNF385A	220.369	1412.3	221.576	39.8602	172.638	218.733	101.076	119.365	405.781	286.928	483.781	601.305	704.84	641.464	538.181	460.367	579.029	401.431	683.582	505.431	767.157	427.7	373.788	461.999	341.917	703.065	233.22	90.8877	795.501	1034.92	362.782	142.124	217.895	566.205	569.828	129.086	653.583	1102.28
SH2D4A	74.9	1.73173	67.45	2.41477							SH2D4A	27.4143	347.034	34.5313	8.54148	13.662	16.1171	21.939	1.80856	62.3751	36.3712	33.3183	31.0919	53.0308	58.4864	32.5728	35.9662	80.7342	52.4556	38.3703	76.9134	70.8145	72.4471	78.2348	81.2065	31.0833	102.582	59.2931	18.1775	60.7822	115.371	20.8495	25.9351	38.8494	74.7697	68.8069	9.3091	81.6979	134.647
ADAMTS15	74.85	1.86325									ADAMTS15	200.335	4737.68	457.539	213.537	356.453	644.686	260.133	238.73	178.9	165.691	539.756	398.328	326.911	366.012	244.053	220.374	551.25	254.264	442.734	379.989	605.555	1017.75	314.388	308.365	245.213	670.539	819.562	518.06	609.955	873.405	856.915	438.822	452.68	463.956	450.251	11.7915	722.065	400.136
SHISA4	74.75	1.46357	57.85	1.42642							SHISA4	99.1132	588.641	149.635	130.969	180.09	249.816	162.192	126.599	250.186	193.98	366.501	282.76	231.59	299.035	272.251	264.188	397.594	185.052	388.426	303.076	405.822	241.781	262.231	218.38	116.275	220.177	288.56	84.8286	590.761	580.276	373.206	117.227	182.423	319.529	312.637	191.147	287.745	371.99
SLC26A6	74.5	1.29623	56.75	1.15403	0.0003						SLC26A6	219.314	155.946	258.984	31.3187	204.93	298.167	80.7041	188.09	202.205	154.578	203.908	162.499	347.721	275.452	267.389	270.073	299.498	246.25	276.857	350.689	246.035	274.95	153.572	160.218	208.374	552.944	225.314	248.426	378.556	728.122	446.18	105.815	314.174	192.995	219.113	112.33	302.763	532.501
LOC100289019	74.35	1.96148	57.4	1.80872							LOC100289019	10.544	2.19642	2.8776	0	14.904	9.2098	3.91767	0	2.74176	2.02062	7.99639	9.38623	5.37021	3.77332	5.34778	6.5393	3.47244	4.3713	4.13219	5.49382	1.81576	1.74571	2.89758	3.29215	6.90741	15.0121	15.8115	3.02959	13.8626	9.40064	12.5097	5.18702	6.75643	6.39058	5.34422	1.86182	7.20864	16.7357
CEP104	74.1	1.26846	99.5	1.38197							CEP104	84.3516	153.749	120.859	108.192	109.296	57.5612	97.9418	83.1938	110.356	114.165	142.602	109.115	119.487	158.479	130.777	98.7435	160.6	101.268	79.6922	159.321	151.616	140.53	62.298	102.057	104.762	210.169	80.3751	39.3847	170.617	218.779	214.75	88.1794	141.885	149.539	137.614	72.611	135.162	210.718
SSTR1	74.1	2.44808									SSTR1	1.0544	0	2.8776	2.84716	3.72599	10.361	13.3201	1.80856	3.4272	2.02062	3.99819	6.45303	4.02766	1.88666	0.972323	2.61572	3.47244	0.72855	2.95156	0	2.72364	0	2.89758	1.09738	5.75617	0	7.90575	18.1775	5.33177	1.70921	6.25486	4.14962	20.2693	10.864	8.68436	12.4121	9.0108	5.32501
SUSD3	73.9	1.70864	86.35	5.39604							SUSD3	10.544	254.785	14.388	5.69432	14.904	25.3269	92.4571	23.5113	27.4176	18.1856	41.3147	31.0919	19.467	33.0165	20.905	22.2336	8.6811	33.5133	30.6963	67.7571	19.9733	20.0757	2.89758	30.7268	28.7809	135.109	80.3751	12.1184	63.9813	24.7835	16.6796	58.0946	32.093	191.078	70.811	93.091	53.4641	114.107
RTN2	73.75	1.49531									RTN2	196.118	1067.46	172.656	162.288	222.318	271.689	336.136	207.984	329.011	234.392	386.492	248.735	307.444	313.185	346.633	372.74	311.651	365.003	305.192	529.238	447.584	377.074	857.685	480.655	408.688	537.932	216.09	239.338	516.116	790.508	956.993	245.865	423.966	348.925	376.768	177.494	374.248	560.647
RHOC	73.65	1.36238	91.35	1.58897						G2SBCD	RHOC	1767.17	10643.9	2109.28	1745.31	2215.72	2380.73	2031.7	1103.22	3315.47	2580.33	4034.18	3518.07	3463.11	3962.93	3172.69	3093.74	4091.4	2630.79	3645.77	3208.39	4882.57	3305.51	7396.08	3046.34	3251.09	6154.95	3075.34	1466.32	5908.67	7495.73	5821.19	1417.09	1763.43	3833.71	4339.51	134.051	3621.74	4426.6
TBC1D9	73.55	2.09972	47.4	1.91948	0.0228						TBC1D9	119.147	461.248	115.104	307.493	104.328	112.82	716.151	188.09	170.675	116.186	133.273	103.248	116.802	128.293	99.6631	122.285	83.3385	94.7114	89.7275	62.2633	64.4594	57.6085	121.699	143.757	222.188	267.715	252.984	157.539	157.821	162.375	166.796	420.149	288.837	320.807	338.022	467.937	192.831	854.283
IFITM10	73.5	2.21388			0.009						IFITM10	88.5692	399.749	146.758	51.2489	305.532	204.918	102.643	126.599	417.433	191.959	467.789	239.935	653.152	314.129	309.199	288.383	283.872	218.565	333.527	219.753	656.396	260.111	469.409	260.08	120.88	182.647	527.05	90.8877	624.884	1239.18	402.396	157.685	405.386	584.738	499.017	72.611	731.677	180.29
CCDC159	73.5	1.23083									CCDC159	106.494	347.034	106.471	56.9432	94.3919	128.937	73.6522	86.8109	156.966	155.588	170.59	112.635	157.75	158.479	165.295	147.788	165.809	150.81	164.697	146.502	203.365	144.894	155.021	119.615	151.963	142.615	90.9161	90.8877	195.143	237.58	296.063	63.2817	111.481	200.025	206.421	47.1661	117.14	325.586
MYB	73.5	3.21702			0.0796	TCGA	cancer_gene_census	intrinsic			MYB	24.2511	94.4461	17.2656	59.7903	17.388	74.8296	137.902	68.7253	52.7789	19.1959	71.9675	35.1983	19.467	36.7899	17.988	28.7729	14.7579	22.585	13.5772	6.40945	4.53939	6.98285	1.44879	9.87646	94.4013	65.0523	216.09	96.9469	85.3084	27.3473	43.784	197.107	157.087	120.143	181.704	154.531	79.8957	272.336
CPT1B	73.4	1.60054									CPT1B	177.138	608.408	247.474	62.6375	357.695	397.172	252.298	153.728	224.139	225.299	314.525	161.912	345.036	350.919	280.029	281.19	434.055	348.975	288.073	442.252	318.665	464.36	357.852	404.935	276.296	287.731	364.982	345.373	416.945	811.019	233.515	225.117	364.847	363.624	454.927	88.7468	556.867	882.43
ABCA12	73.2	1.10947e+08	67.95	4.97444e+07							ABCA12	3.16319	4.39284	2.8776	5.69432	2.484	0	18.8048	0	0	0	0	2.34656	10.0691	0	1.94465	0	0	2.18565	0	2.74691	0	0.872857	0	0	18.4198	32.5261	7.90575	15.148	11.7299	9.40064	2.08495	10.374	13.5129	1.91717	12.6925	5.58546	15.018	3.04286
SHB	73.1	1.43329	98.95	1.54568							SHB	92.7868	206.464	71.9401	45.5545	134.136	62.1661	104.21	54.2568	124.75	179.835	169.257	120.848	106.062	156.593	145.849	93.512	98.0964	107.825	119.833	101.636	148.892	116.963	160.816	170.095	223.34	217.675	115.951	81.799	118.365	238.434	239.77	45.6458	69.2534	271.599	231.138	273.067	129.755	195.504
UBE3C	73	1.3825	89.6	1.45373							UBE3C	104.385	164.732	100.716	48.4017	73.2779	107.064	138.686	45.214	80.1965	69.7115	105.286	107.942	121.501	84.8997	103.066	79.7795	125.008	70.6693	100.353	82.4073	86.2484	86.4128	108.659	96.5699	101.309	127.603	127.81	81.799	131.162	188.867	100.078	106.853	84.4553	107.362	145.63	55.8546	155.586	154.425
C19orf21	72.85	2.64987	71.05	4.63334	0.0371						C19orf21	87.5148	641.355	89.2058	68.3318	17.388	25.3269	155.14	10.8514	41.1264	6.06187	170.59	65.1169	88.6084	160.366	161.892	90.2424	37.3287	28.4134	20.0706	42.1193	46.3018	42.77	218.768	57.064	221.037	567.957	115.951	27.2663	248.461	216.215	81.3131	61.2069	45.6059	122.06	163.667	11.7915	355.626	401.658
FAM116B	72.85	1.33313									FAM116B	161.323	612.801	244.596	142.358	154.008	187.65	87.7559	139.259	285.829	222.268	317.19	168.952	258.441	274.509	282.946	271.381	221.368	286.32	234.354	422.108	334.099	348.27	253.539	233.743	219.886	295.237	152.844	212.071	359.362	651.208	546.258	59.132	236.475	281.824	312.637	161.978	185.622	594.879
RAB26	72.8	1.86194	70.3	2.26476						G2SBCD	RAB26	14.7615	52.7141	14.388	19.9301	32.292	70.2247	46.2285	18.0856	26.7322	24.2475	26.6546	18.1858	24.8372	28.2999	35.4898	26.8111	25.1752	34.9704	20.0706	54.0225	32.6836	27.9314	21.7319	17.5582	10.3611	120.097	32.9406	12.1184	51.185	71.7867	25.0194	20.7481	16.8911	46.0121	50.7701	1.86182	30.036	96.6108
GPR172B	72.75	1.63336									GPR172B	4.21758	21.9642	2.8776	25.6244	14.904	16.1171	15.6707	0	14.3942	14.1444	15.9928	16.4259	14.0968	20.7532	10.2094	18.964	16.4941	24.7707	9.445	24.7222	14.5261	22.6943	27.527	9.87646	8.05864	17.5141	3.95287	21.2071	31.9906	44.4394	56.2937	10.374	18.5802	44.734	24.717	20.48	37.2446	52.4894
CA12	72.65	2.17163	91.6	2.54162	0.0333					G2SBCD	CA12	238.293	5787.57	477.682	372.978	346.517	384.509	786.669	200.75	810.19	435.444	1458.01	600.132	769.282	715.044	874.605	746.788	1069.51	531.841	845.918	1238.86	959.627	1029.1	641.815	929.485	879.544	2894.83	823.515	263.574	1429.98	1536.58	383.631	439.859	520.245	1409.76	1694.12	373.605	1056.07	3056.55
KIAA1244	72.65	2.2608	48.25	2.22481	0.0112						KIAA1244	40.067	76.8747	57.5521	42.7074	32.292	32.2343	155.14	28.937	55.5207	27.2784	49.311	41.6514	38.934	29.2432	25.7666	31.3886	30.3838	25.4992	14.1675	5.49382	8.17091	6.98285	20.2831	20.8503	69.0741	135.109	110.68	96.9469	56.5168	35.8933	77.1432	117.227	86.1444	86.2728	123.585	114.192	66.0792	138.45
DVL3	72.6	1.2925	77	1.42956							DVL3	256.218	542.516	282.005	116.734	182.574	209.523	124.582	160.962	302.279	253.588	266.546	286.28	400.081	408.462	452.617	330.235	389.781	343.147	328.804	370.833	430.334	417.225	472.306	353.358	279.75	475.382	172.609	136.332	396.684	786.235	565.022	152.498	304.039	388.547	338.69	52.7516	417.5	918.183
C1orf159	72.5	1.18									C1orf159	450.227	560.087	434.518	321.729	540.269	432.86	271.886	321.924	311.19	299.052	554.416	221.75	307.444	402.802	443.379	419.169	409.748	407.988	502.356	426.686	382.217	411.988	1241.61	341.287	728.732	500.402	476.98	381.728	569.434	970.83	1263.48	251.052	422.277	419.861	602.561	291.685	361.633	616.179
AGR3	72.5	4.24708									AGR3	14.7615	50.5177	23.0208	108.192	6.20999	64.4686	632.312	12.6599	19.8778	18.1856	27.9874	12.3194	14.0968	9.4333	20.4188	10.4629	11.2854	5.8284	5.31281	0.915636	0.907878	0.872857	4.34638	13.1686	43.7469	82.5664	158.115	21.2071	36.2561	16.2375	16.6796	125.526	55.7405	83.7165	120.245	134.051	54.0648	165.075
FAM174B	72.4	1.7832	62.1	1.36457							FAM174B	261.49	1796.67	152.513	93.9562	252.126	331.553	262.484	92.2366	418.119	365.733	663.7	439.393	386.655	465.061	660.694	478.677	561.667	554.426	233.764	885.42	1104.89	1046.56	741.781	837.305	469.704	803.146	343.9	187.835	903.203	1113.55	813.131	202.294	199.315	837.804	1110.26	13.0327	618.141	1593.7
COL9A2	72.35	1.89184									COL9A2	76.9709	169.124	28.776	28.4716	72.0359	73.6784	11.753	41.5969	121.323	82.8455	106.618	89.1691	170.504	105.653	99.6631	66.0469	82.4704	198.894	105.666	173.055	137.09	92.5228	60.8493	151.439	47.2006	37.5302	168.656	48.4735	318.84	247.835	66.7185	28.0099	87.8335	150.179	117.573	30.4097	157.389	262.447
MMP11	72.25	2.88249	115.25	25.3941					PAM50		MMP11	13.7071	237.213	5.75521	0	131.652	36.8392	23.506	23.5113	15.0797	33.3403	17.3255	36.3716	61.7574	97.1629	106.956	13.0786	85.0748	32.0562	73.1988	419.361	84.4327	52.3714	10.1415	59.2588	5.75617	17.5141	220.043	36.3551	120.498	103.407	50.0389	24.8977	35.4712	525.944	131.602	38.4776	341.81	89.0037
TSPAN17	72.1	1.30853	93.65	1.62524							TSPAN17	303.666	878.568	362.578	472.628	470.717	362.636	452.099	217.027	374.25	273.794	425.141	318.545	423.575	447.138	383.095	383.203	422.77	340.233	417.941	396.47	406.729	271.458	701.215	303.976	559.5	850.684	486.203	269.634	596.092	1050.31	1407.34	275.95	317.552	419.222	446.911	170.046	454.745	578.904
S100A14	72	1.51074	82.85	3.20478						G2SBCD	S100A14	976.37	2462.19	558.255	444.157	231.012	301.621	2414.07	146.493	402.353	350.578	718.342	397.741	441.028	592.411	549.363	818.067	626.775	346.061	312.275	475.215	557.437	409.37	970.69	570.64	1312.41	2454.47	474.345	254.486	955.454	1399.84	546.258	415.999	636.793	522.749	865.764	885.606	917.9	1735.95
NADSYN1	71.9	1.32059									NADSYN1	336.352	546.909	353.945	207.843	422.279	501.934	385.499	300.221	363.283	279.856	335.848	273.374	479.962	417.895	432.198	402.821	438.395	524.556	510.62	369.001	364.059	343.033	946.061	370.916	579.071	650.523	345.218	209.042	576.898	1006.72	806.877	282.174	579.363	498.465	420.858	188.044	539.446	648.129
VPS16	71.85	1.15283	68.5	1.16435							VPS16	427.03	885.157	420.13	88.2619	553.931	460.49	239.762	303.838	513.395	395.032	527.762	427.073	724.978	620.711	603.813	516.605	635.456	621.453	647.573	710.534	639.146	555.137	688.176	492.726	580.222	678.045	459.851	196.923	709.126	1082.78	921.549	302.922	505.043	564.927	442.234	112.95	686.623	668.669
STK11IP	71.8	1.29634									STK11IP	235.13	538.123	212.943	65.4847	290.628	282.05	199.801	137.451	238.533	271.774	227.897	265.161	441.028	385.822	480.814	393.666	446.208	359.903	346.513	407.458	440.321	398.023	320.183	376.403	337.312	360.29	220.043	118.154	381.755	707.612	471.199	113.077	295.594	385.991	345.37	78.1964	524.428	721.919
ITPR1	71.8	1.73546								G2SBCD	ITPR1	56.9374	85.6604	51.7969	45.5545	42.2279	50.6539	86.1888	54.2568	172.046	41.4227	73.3002	66.8769	39.6053	20.7532	53.4778	53.6223	45.1417	22.585	28.9253	10.9876	6.35515	14.8386	44.9125	49.3823	50.6543	42.5342	109.363	90.8877	73.5785	30.7657	75.0583	111.002	163.843	74.7697	125.589	91.2292	79.8957	87.4823
ATP6AP1	71.75	1.36151	93	1.56786				intrinsic		G2SBCD	ATP6AP1	1089.19	6457.48	860.404	717.484	1379.86	1465.51	1397.04	685.444	1719.77	1383.12	2144.36	1397.96	1922.53	1771.57	1752.13	1861.74	1749.24	1615.92	1635.17	1941.15	2519.36	2238.88	6716.6	2380.23	1762.54	2792.24	1701.05	1002.79	3067.9	3951.69	4390.91	1005.24	994.884	1997.69	2567.9	924.083	1942.13	3245.21
FLAD1	71.65	1.28197	121.4	2.0847							FLAD1	486.076	1695.64	457.539	310.34	458.297	290.109	278.155	182.665	421.546	388.97	623.718	470.485	502.786	523.548	571.24	543.416	602.468	416.73	507.669	430.349	497.517	448.648	744.679	511.381	732.185	898.222	459.851	218.131	923.463	977.666	769.347	296.698	369.914	553.424	529.078	121.639	630.756	972.955
BAI1	71.65	2.03961	-70.6	0.492726	0.0049						BAI1	55.883	114.214	17.2656	34.1659	53.4059	41.4441	21.1554	47.0226	56.8915	66.6805	39.9819	91.5157	283.95	71.693	170.157	68.6627	86.811	83.7832	81.4631	119.033	98.0509	68.9557	79.6835	81.2065	69.0741	15.0121	127.81	45.4439	167.418	468.323	110.502	20.7481	130.061	85.6337	78.8273	73.8522	231.277	64.6608
SLC27A4	71.6	1.5288	86.8	1.56088							SLC27A4	201.39	683.087	356.823	233.467	211.14	223.338	361.209	142.876	208.374	119.217	201.242	170.125	206.082	240.549	188.631	162.175	250.016	120.211	261.508	178.549	197.917	132.674	482.448	134.978	254.423	487.892	420.322	127.243	315.641	671.718	681.779	358.942	282.081	220.475	239.822	116.674	185.622	335.475
DMPK	71.5	1.47892	46.45	1.17691							DMPK	318.427	737.997	428.763	74.0261	304.29	481.212	79.137	269.476	573.028	496.063	786.311	568.453	664.563	947.103	696.67	626.465	642.401	515.085	876.614	749.906	638.238	670.354	314.388	409.325	529.568	810.652	271.431	281.752	804.032	1294.72	873.595	146.274	314.174	604.548	764.892	40.3394	636.763	895.362
SLC6A6	71.5	1.55923	79.2	1.70761							SLC6A6	31.6319	35.1427	31.6537	25.6244	75.7619	23.0245	51.7133	39.7883	65.1168	55.5671	41.3147	61.0105	69.1414	34.9032	36.9483	49.6987	32.1201	19.6708	45.4541	22.8909	20.8812	15.7114	39.1174	27.4346	54.108	27.5221	163.385	48.4735	74.6448	34.1841	52.1238	75.7305	65.8751	89.4681	71.479	140.878	106.928	41.0786
PCSK1N	71.5	2.96954			0.0982						PCSK1N	62.2093	142.767	63.3073	22.7773	27.324	42.5953	29.7743	56.0654	113.783	63.6496	181.251	49.8643	114.788	637.691	102.094	98.0895	101.569	113.654	60.2119	73.2509	195.194	248.764	114.455	190.945	102.46	160.129	100.139	78.7694	404.149	601.641	143.862	40.4588	128.372	388.547	297.272	99.9177	293.752	68.4644
CAMK2N1	71.35	2.09083	69.1	1.48927							CAMK2N1	237.239	1359.58	483.438	62.6375	48.4379	79.4345	36.8261	50.6397	158.337	130.33	619.72	257.535	140.297	125.463	114.734	231.491	255.224	95.44	162.926	197.777	181.576	147.513	627.327	311.657	120.88	365.294	75.1046	84.8286	338.035	928.099	97.9928	96.4786	442.546	489.518	524.402	89.3674	287.745	149.861
C1QL1	71.25	3.25227	-69.05	0.396342							C1QL1	28.4687	142.767	8.63281	0	7.45199	13.8147	21.1554	34.3626	37.6992	9.0928	26.6546	26.3988	114.788	127.349	38.4068	37.9279	12.1535	50.9985	29.5156	49.4444	44.486	32.2957	56.5029	55.9666	44.8982	5.00402	26.3525	3.02959	70.3794	276.892	60.4636	16.5985	69.2534	61.9886	35.4055	29.7891	82.8993	5.32501
EFCAB4A	71.05	1.56919			0.0227						EFCAB4A	2155.18	7663.31	1824.4	455.545	1959.87	2098.68	937.107	1086.94	2201.63	2229.76	3263.86	1256.58	2365.58	2527.18	3697.75	2526.79	3278.85	4260.56	1947.44	5738.29	4042.78	4371.27	3162.71	3984.6	3443.34	3885.62	2221.51	1487.53	3858.07	6976.13	4278.32	1318.54	2560.69	3896.33	3973.43	1043.24	2977.17	7563.03
SFXN5	71	1.78602	73.75	1.86163	0.0186						SFXN5	49.5566	245.999	37.4089	48.4017	94.3919	87.4931	198.234	81.3852	71.2858	92.9486	85.2948	151.94	204.739	154.706	163.35	123.593	173.622	93.2543	114.521	190.452	229.693	270.586	78.2348	176.679	80.5864	135.109	166.021	96.9469	285.783	322.186	75.0583	39.4214	97.9682	344.452	140.286	64.5431	251.702	490.661
CALML3	70.95	3.71634	-47.6	0.580632	0.0254						CALML3	1084.97	366.802	443.151	0	83.2139	161.171	36.0426	75.9595	344.091	117.196	479.783	218.816	579.311	141.499	901.83	94.1659	467.043	405.074	106.847	412.036	423.979	202.503	738.884	409.325	132.392	107.586	198.961	87.8581	1824.53	3120.16	314.828	201.256	478.017	554.063	699.425	46.5455	841.608	82.1572
ISYNA1	70.9	1.22852									ISYNA1	626.311	1550.67	805.729	310.34	572.561	620.51	218.606	696.296	1115.21	809.259	1119.49	641.783	929.046	1101.81	970.865	817.413	804.738	987.185	1159.96	1008.12	968.706	670.354	837.402	977.77	818.528	1120.9	604.79	515.031	1130.34	3485.93	1667.96	266.613	537.136	1022.49	965.3	297.891	658.99	1106.08
VWA1	70.85	1.41236	78.4	2.04811	0.0082						VWA1	1109.22	3219.95	860.404	711.79	875.609	772.472	610.373	638.422	1420.92	1106.29	1828.51	1106.4	1777.54	1498.95	1717.12	1821.85	1621.63	1290.26	1162.92	2118.78	2264.25	1591.22	1064.86	1520.98	1246.79	2256.81	1117.35	487.764	2814.11	3287.66	1628.35	537.375	782.056	1850.07	1727.52	916.015	2318.18	2384.08
MED25	70.85	1.31597	58.25	1.28442							MED25	253.055	1096.01	273.372	102.498	183.816	186.498	189.615	177.239	363.969	317.238	461.125	275.134	408.807	439.592	450.186	402.821	500.899	394.145	318.769	506.347	678.185	563.865	441.881	569.543	450.133	525.422	209.502	87.8581	367.892	841.785	629.656	123.451	256.744	396.216	410.169	354.987	470.964	717.355
SIDT1	70.85	3.0551	70.75	2.25833							SIDT1	9.48956	85.6604	20.1432	2.84716	2.484	13.8147	6.26828	5.42568	13.0234	13.134	25.3219	21.119	23.4947	11.32	12.154	9.15502	6.07677	13.8424	14.1675	33.8785	29.0521	30.55	43.4638	44.9928	4.60494	12.5101	40.8464	15.148	34.1234	113.662	58.3787	1.0374	27.0257	79.8822	45.4259	3.72364	9.61152	19.7786
CDK16	70.85	1.11634	96.2	1.29761							CDK16	683.248	1186.07	612.93	256.244	308.016	389.114	466.987	488.311	496.944	440.496	721.008	549.681	641.069	681.084	691.322	541.454	694.488	552.969	703.653	592.417	730.842	587.432	495.487	602.464	614.759	865.696	291.195	418.084	909.601	1243.45	942.398	323.67	626.658	508.051	681.388	205.421	658.99	746.262
GPR172A	70.8	1.26883	109.1	1.51167							GPR172A	459.716	942.264	437.396	173.677	293.112	324.645	416.057	193.516	373.565	309.155	387.825	347.877	433.644	512.228	396.222	387.781	572.953	315.462	523.607	434.927	461.202	363.981	323.081	425.785	568.71	663.033	383.429	227.219	512.917	1094.75	779.772	255.201	344.578	419.222	386.12	246.381	478.173	658.019
PREX1	70.75	2.34981			0.0121					G2SBCD	PREX1	182.41	5139.62	155.391	279.022	216.108	225.64	652.684	77.7681	305.021	150.536	629.049	390.115	394.71	525.435	239.192	260.918	1337.76	350.432	618.648	429.433	781.683	665.117	207.177	545.4	773.63	665.535	404.511	275.693	430.807	2125.4	143.862	347.53	249.988	577.069	1416.89	280.514	828.993	2323.22
DUSP15	70.7	1.78293									DUSP15	36.9038	52.7141	51.7969	48.4017	12.42	28.7806	12.5366	59.6825	13.7088	4.04124	14.66	11.7328	14.0968	16.0366	24.7942	12.4247	9.54921	10.9282	14.7578	10.072	9.98666	9.60142	18.8343	9.87646	19.571	32.5261	22.3996	69.6806	28.7916	71.7867	29.1893	49.7954	104.725	26.2014	21.3769	22.3418	13.2158	31.95
SEC14L2	70.65	1.91542			0.142					G2SBCD	SEC14L2	446.009	1414.49	428.763	193.607	249.642	447.826	518.7	119.365	622.38	206.103	1695.23	336.731	651.138	512.228	416.641	372.086	1089.48	206.908	700.701	497.19	680.001	625.838	327.427	301.781	1257.15	1904.03	600.837	463.527	852.018	1474.19	519.153	375.54	383.427	898.515	2166.41	556.064	1118.54	2254.76
CIB3	70.5	2.92145	81.4	3.79476							CIB3	2.10879	46.1248	2.8776	0	0	0	0.783535	0	3.4272	0	7.99639	1.17328	3.35638	2.82999	1.94465	1.96179	1.73622	0.72855	2.36125	0.915636	4.53939	3.49143	0	1.09738	1.15123	7.50603	2.63525	3.02959	1.06635	12.8191	14.5947	0	1.68911	3.19529	6.01225	0	3.0036	3.80358
SYT8	70.45	1.7023	-108.95	0.21416	0.0858						SYT8	894.127	1269.53	1044.57	304.646	935.225	661.954	209.987	1025.45	682.699	808.249	966.23	301.532	519.568	783.907	1198.39	750.058	1527.87	1043.28	252.063	908.311	1529.78	1542.34	2134.07	1220.29	983.155	1010.81	1329.48	575.622	2455.82	4514.02	1288.5	319.521	2173.88	527.222	1209.13	484.694	1544.45	1192.04
ZNF552	70.4	1.80498	82.35	1.9167							ZNF552	22.1423	68.089	8.63281	0	22.356	12.6635	21.1554	9.0428	9.59616	12.1237	23.9892	16.4259	14.0968	10.3766	9.72323	10.4629	15.626	13.8424	13.5772	16.4815	24.5127	41.8971	14.4879	10.9738	19.571	25.0201	27.6701	18.1775	40.5215	35.8933	0	25.9351	16.8911	18.5327	42.0858	6.20607	29.4353	69.9858
PVALB	70.4	3.59691								G2SBCD	PVALB	3.16319	13.1785	0	0	0	0	2.3506	0	2.05632	0	0	1.75992	15.4393	1.88666	6.80626	9.80895	0	1.4571	1.18063	5.49382	6.35515	6.11	0	9.87646	24.1759	2.50201	35.5759	0	17.0617	1.70921	4.1699	9.33664	10.1346	0	4.00817	1.24121	18.0216	0
EDARADD	70.3	2.32947									EDARADD	69.5901	358.017	83.4505	0	11.178	19.5708	9.40241	16.277	155.595	22.2268	214.57	157.806	57.0585	50.9398	72.9243	102.013	116.327	49.5414	38.3703	142.839	102.59	84.6671	185.445	84.4986	54.108	200.161	81.6927	27.2663	253.792	187.158	54.2088	11.4114	47.295	171.267	225.793	6.82667	129.155	331.672
IQCD	70.25	2.13437	66.25	2.28137							IQCD	5.27198	79.0711	2.8776	2.84716	4.96799	8.05857	10.9695	1.80856	11.6525	4.04124	6.66366	4.10647	17.4532	10.3766	11.6679	11.1168	12.1535	6.55695	12.3966	12.8189	19.0654	7.85571	7.24396	12.0712	4.60494	5.00402	14.4939	3.02959	8.53084	23.0743	8.33981	1.0374	3.37821	22.367	13.3606	2.48243	16.2194	46.4036
ACSM1	70.25	5.65982									ACSM1	15.8159	0	11.5104	0	0	16.1171	26.6402	0	5.48352	4.04124	5.33092	1.75992	89.951	0	6.3201	8.50109	2.60433	10.1997	0.590313	15.5658	3.63151	9.60142	0	0	10.3611	15.0121	40.8464	0	22.3935	65.8045	102.163	13.4863	3.37821	8.94681	64.7987	4.34425	14.4173	8.36787
TNNI2	70	1.71678	-112.15	0.225472	0.061					G2SBCD	TNNI2	517.708	524.944	572.643	361.589	1078.05	750.598	224.091	490.12	319.415	261.671	222.566	196.524	388.669	461.288	929.541	264.188	773.486	629.467	123.375	669.33	592.845	526.333	863.48	911.927	713.766	585.471	802.433	533.208	1319.08	1963.02	521.238	159.76	1278.65	375.127	439.562	276.17	1308.97	737.133
PROM2	69.9	1.42824	97.05	2.14359							PROM2	145.507	318.481	169.779	153.747	91.9079	122.03	115.18	52.4483	112.412	87.897	167.924	98.5554	183.93	81.1263	175.991	216.451	158.864	77.2263	120.424	118.117	162.51	144.021	221.665	92.1803	117.426	287.731	181.832	81.799	388.153	297.402	208.495	91.2916	113.17	245.398	261.199	89.988	279.935	327.108
GPR39	69.9	2.92345	51.95	2.2925							GPR39	4.21758	8.78568	0	2.84716	1.242	5.75612	10.1859	1.80856	3.4272	1.01031	3.99819	5.86639	1.34255	0.94333	2.43081	2.61572	1.73622	2.9142	1.18063	4.57818	0.907878	2.61857	0	0	5.75617	2.50201	9.22337	0	10.6635	3.41841	2.08495	12.4489	11.8237	7.66869	10.6884	4.34425	4.80576	8.36787
PPP2R4	69.9	1.30323	109.85	1.57026							PPP2R4	1480.37	8423.27	1421.54	649.152	1004.78	1387.23	886.178	866.3	1829.44	2021.63	2354.94	1831.49	2679.06	2395.11	2896.55	2503.9	2731.94	2305.13	2325.83	2865.03	3935.65	2553.11	2967.13	3398.6	2181.59	2774.73	1433.58	1066.42	3668.26	5962.57	2280.94	723.071	1263.45	2621.41	3564.6	836.578	2737.48	3563.95
NPY2R	69.85	9.50091	-46.3	0.310014							NPY2R	6.32637	0	5.75521	0	1.242	57.5612	3.13414	1.80856	83.6237	14.1444	14.66	8.79959	2.01383	0	0.486162	2.61572	9.54921	0.72855	2.95156	0	0	0	0	0	34.537	0	2.63525	24.2367	28.7916	1.70921	10.4248	69.5061	18.5802	30.6748	40.7497	19.2388	4.80576	22.0607
NUDT16L1	69.75	1.37357	99.4	1.62169							NUDT16L1	345.842	2233.76	241.719	318.882	424.763	432.86	529.669	209.793	424.288	348.557	625.051	536.775	518.896	465.061	572.212	504.834	525.206	529.656	376.619	743.497	731.75	869.365	1311.16	696.839	498.485	1053.35	586.343	263.574	912.8	1246.01	817.301	293.585	432.411	563.01	894.489	9.92971	680.015	1266.59
APOL4	69.75	3.82447	60.2	1.9041							APOL4	6.32637	0	17.2656	0	7.45199	1.15122	0.783535	0	6.16896	1.01031	1.33273	5.86639	4.02766	6.60331	3.88929	3.26965	0.86811	2.9142	5.90313	1.83127	2.72364	0	2.89758	8.77908	8.05864	15.0121	3.95287	6.05918	18.128	5.98222	0	6.22443	16.8911	8.94681	7.34831	0.620607	7.80936	1.52143
AFMID	69.7	1.77501									AFMID	40.067	149.357	31.6537	14.2358	47.1959	52.9563	133.984	47.0226	98.7034	58.598	74.6329	59.8372	113.446	71.693	61.2564	52.3144	67.7126	59.7411	33.0575	77.8291	92.6036	59.3542	68.0932	177.776	39.142	47.5382	68.5165	36.3551	74.6448	165.793	81.3131	81.9549	40.5386	74.7697	120.913	124.121	111.734	193.222
SH3D21	69.6	1.53223									SH3D21	44.2846	94.4461	48.9193	25.6244	39.7439	11.5122	27.4237	18.0856	43.1827	29.299	82.6293	21.119	34.9064	39.6198	41.8099	61.4694	35.5925	62.6553	30.1059	59.5163	47.2097	71.5742	88.3763	53.7719	58.713	182.647	57.9755	45.4439	83.1757	111.953	100.078	32.1595	40.5386	53.6808	107.552	40.96	34.241	126.279
TAT	69.45	2.15521									TAT	31.6319	120.803	34.5313	8.54148	0	5.75612	596.27	0	41.1264	20.2062	69.302	29.332	51.6883	8.48997	4.37546	13.0786	59.8996	20.3994	21.8416	15.5658	26.3285	49.7528	7.24396	29.6294	13.8148	17.5141	52.705	21.2071	26.6589	35.0387	25.0194	78.8427	13.5129	60.0714	70.1429	20.48	103.324	178.007
C17orf62	69.45	1.26921	116.75	2.03999							C17orf62	860.387	1932.85	1038.82	350.201	858.221	895.653	604.105	567.888	1048.04	774.908	1223.45	1016.65	1598.31	1171.62	1005.38	1267.97	1274.39	1225.42	962.8	1378.03	1277.38	1223.74	957.651	785.727	1427.53	1929.05	753.681	545.326	1954.63	2271.54	1826.42	588.208	947.589	1128.58	1422.23	240.795	1818.98	1758.77
FAM110A	69.45	1.51877	87.4	2.04147							FAM110A	112.82	753.372	92.0834	51.2489	63.3419	153.113	68.1675	30.7455	168.618	100.021	195.911	164.259	228.905	183.949	230.927	245.878	243.939	261.549	155.843	329.629	236.956	284.551	323.081	330.313	212.978	202.663	104.092	42.4143	327.371	573.439	181.391	75.7305	136.818	349.564	338.69	65.1637	316.579	384.161
ASNA1	69.25	1.23504	80.2	1.44812							ASNA1	710.663	3057.42	515.091	737.414	637.145	612.451	886.178	468.417	890.387	759.754	1056.86	915.157	1226.42	1009.36	1110.88	965.201	1094.69	837.103	1018.29	1038.33	1499.82	1318.89	1952.97	1214.8	1121.3	1611.3	857.773	399.906	1429.98	2433.91	1870.2	521.814	511.799	1120.27	1072.18	703.147	1219.46	1403.52
MBOAT7	69.25	1.41282	101.2	1.49721	0.0012						MBOAT7	599.951	2591.78	604.297	472.628	835.865	742.54	899.498	298.412	836.923	720.352	1262.1	767.911	1059.94	973.516	1159.01	959.316	1025.24	1039.64	761.503	1365.21	1583.34	1124.24	1624.1	1448.55	1163.9	1668.84	841.962	487.764	1899.18	2437.33	1455.3	461.645	575.985	1113.24	1843.76	552.961	1286.14	2203.79
COMP	69.05	2.7041	93.9	15.4147							COMP	65.3725	2438.03	54.6745	142.358	445.877	19.5708	202.152	14.4685	82.2528	11.1134	59.9729	76.8497	181.245	905.596	133.208	61.4694	12459.1	10.1997	26412.4	695.883	854.314	436.428	114.455	60.3562	552.593	415.334	844.597	27.2663	660.074	1021.25	150.117	180.508	466.193	1189.93	901.17	1791.07	1733.08	502.072
DHCR24	68.95	2.09189	84.9	1.65642						G2SBCD	DHCR24	666.378	7368.99	543.867	489.711	603.611	907.165	2231.51	204.367	1733.48	1109.32	2840.05	1235.46	1418.41	1637.62	732.159	718.669	1559.99	410.173	1353.59	1003.54	1439.9	1550.19	2134.07	1098.48	1131.66	3585.38	1940.86	502.912	3020.98	5895.06	3041.95	864.158	371.603	2751.14	4436.37	17.377	1679.61	3851.5
SEMA3F	68.8	1.84255	76.15	1.79843							SEMA3F	264.653	977.407	296.393	347.353	362.663	246.362	502.246	321.924	230.308	182.866	255.884	219.99	170.504	286.772	145.362	151.712	230.049	127.496	319.359	162.983	157.971	113.471	525.911	298.489	377.605	480.386	283.289	336.285	295.38	768.289	450.35	373.466	450.991	266.487	357.395	110.468	300.36	605.529
LMTK3	68.75	1.53177									LMTK3	80.1341	267.963	57.5521	8.54148	106.812	101.308	43.8779	23.5113	163.82	180.846	134.606	95.6222	136.94	207.532	173.56	177.869	218.764	173.395	136.953	142.839	196.102	154.496	185.445	224.964	65.6204	175.141	113.316	60.5918	179.148	393.972	287.723	63.2817	103.035	290.771	135.61	94.9528	154.986	373.511
RGS12	68.65	1.2326									RGS12	328.971	1060.87	365.456	242.008	394.955	480.061	194.317	343.626	433.198	364.722	557.082	350.224	474.592	444.308	494.426	459.713	572.953	483.028	440.373	663.836	613.726	631.948	804.079	459.804	434.016	437.852	367.617	333.255	682.467	1282.76	859	217.855	457.748	499.743	542.439	245.76	652.982	772.126
ABCC11	68.5	2.05909	51.45	3.43035							ABCC11	23.1967	2.19642	28.776	128.122	0	8.05857	152.006	0	13.7088	2.02062	5.33092	2.9332	24.1659	4.71665	14.5849	3.26965	7.81299	0	4.13219	0	2.72364	7.85571	1.44879	3.29215	88.6451	45.0362	46.1169	9.08877	21.3271	10.2552	33.3592	24.8977	60.8078	3.19529	58.1184	11.1709	18.6223	6.84644
KIAA1543	68.45	1.52404									KIAA1543	412.269	1612.17	227.331	176.524	311.742	262.479	238.194	177.239	327.64	220.248	315.857	188.898	305.431	420.725	418.585	471.484	358.529	600.325	226.68	526.491	555.622	883.331	972.139	829.623	617.062	703.065	316.23	187.835	452.134	1175.93	754.753	268.688	513.488	481.849	481.648	83.7819	454.144	1066.52
CACNA2D2	68.45	1.95357								G2SBCD	CACNA2D2	33.7407	94.4461	25.8984	11.3886	19.872	31.0831	42.3109	16.277	32.9011	37.3815	43.9801	53.9708	53.0308	37.7332	49.5885	29.4269	67.7126	25.4992	45.4541	45.7818	116.208	84.6671	66.6444	54.8692	23.0247	27.5221	48.7521	42.4143	72.5121	167.502	41.699	12.4489	72.6316	54.3199	71.479	26.0655	46.8561	88.243
RGL2	68.3	1.44864	58.45	1.30567						G2SBCD	RGL2	1576.32	4605.89	1214.35	575.126	1515.24	2232.22	1241.9	906.089	1724.57	1346.74	2047.07	1684.83	2244.75	1906.47	2585.41	2064.46	2621.69	2893.8	2002.34	3967.45	2585.64	3184.18	2171.74	2030.16	2097.55	2194.26	1574.56	1114.89	3275.84	5130.19	1590.82	850.672	2283.67	2233.51	3107.67	46.5455	3063.07	6113.87
FSIP1	68.2	3.5983									FSIP1	2.10879	4.39284	2.8776	2.84716	2.484	2.30245	14.1036	0	2.05632	1.01031	1.33273	1.75992	2.01383	0.94333	1.94465	1.96179	3.47244	2.18565	0.590313	0	0	0	1.44879	0	6.90741	22.5181	27.6701	0	5.33177	1.70921	0	15.5611	27.0257	5.11246	4.00817	7.44728	7.20864	19.7786
LAMA5	68.2	1.31154								G2SBCD	LAMA5	167.649	316.285	152.513	128.122	227.286	181.893	162.975	113.939	280.345	158.619	193.246	198.284	293.348	258.472	217.8	232.799	304.707	195.251	329.394	348.857	285.074	260.111	165.162	322.631	194.559	227.683	227.949	296.9	287.916	382.862	170.966	171.172	146.952	283.102	291.928	224.039	410.892	348.408
CCDC125	68.2	1.90302	69.4	2.18163							CCDC125	13.7071	39.5356	5.75521	25.6244	3.72599	8.05857	35.2591	3.61712	12.3379	2.02062	5.33092	11.1461	10.0691	3.77332	13.6125	11.1168	8.6811	5.8284	5.31281	10.072	4.53939	4.36428	10.1415	7.68169	19.571	0	7.90575	3.02959	20.2607	12.8191	6.25486	7.26183	15.202	17.2546	8.68436	13.0327	16.8202	15.2143
PGP	68.15	1.27772	102	1.89704							PGP	85.406	278.945	129.492	99.6506	156.492	160.02	170.027	56.0654	85.68	92.9486	174.588	95.6222	114.117	134.896	114.734	110.514	103.305	96.8971	136.362	109.876	161.602	158.86	162.265	81.2065	133.543	395.318	231.902	78.7694	221.802	282.874	450.35	134.863	77.6989	159.125	166.339	63.3019	114.737	169.64
RHBDL1	68.05	1.63157	101.35	2.42028							RHBDL1	43.2302	133.982	54.6745	8.54148	48.4379	56.41	94.8077	10.8514	68.544	37.3815	66.6366	56.3174	62.4287	70.7497	99.177	71.2784	70.3169	72.1264	70.8375	112.623	58.1042	86.4128	30.4246	63.6483	81.7377	237.691	73.787	9.08877	59.7159	161.52	85.483	23.8603	60.8078	50.4855	91.5198	30.4097	64.277	197.786
TTC36	68	2.58651									TTC36	43.2302	3180.42	106.471	222.078	39.7439	88.6443	763.163	56.0654	63.7459	35.3609	127.942	32.8518	129.556	186.779	61.2564	85.6649	132.821	72.1264	19.4803	112.623	119.84	167.588	410.008	141.563	168.08	880.708	181.832	154.509	137.56	393.118	771.432	179.471	195.936	93.3024	135.61	82.5407	88.9065	581.186
PHF16	67.85	3.06076	57.35	3.40131							PHF16	8.43516	19.7678	8.63281	0	4.96799	4.6049	10.9695	18.0856	21.2486	16.165	13.3273	11.7328	8.72659	5.65998	12.154	10.4629	14.7579	13.8424	10.0353	2.74691	1.81576	1.74571	0	7.68169	20.7222	10.008	15.8115	6.05918	19.1944	3.41841	18.7646	35.2717	21.9584	57.5152	41.4177	55.8546	26.4317	38.7965
AGRN	67.5	1.3608	49.45	1.27898							AGRN	827.701	3573.58	771.198	740.261	578.771	642.383	687.943	712.573	670.361	635.486	891.597	585.466	596.764	776.36	896.968	840.3	1399.39	557.34	644.621	1248.01	1804.86	1241.2	2263.01	2026.87	970.491	973.282	852.503	811.93	1170.86	4134.57	1117.53	662.901	1341.15	803.295	1096.9	613.159	1137.16	1029.25
FBP1	67.4	1.78348	73.75	1.57929						G2SBCD	FBP1	30.5775	87.8568	14.388	28.4716	8.69399	21.8733	41.5273	3.61712	43.1827	10.1031	77.2984	57.4906	51.6883	42.4498	34.5175	38.5819	13.8898	18.2137	24.2028	65.9258	49.9333	65.4642	55.0541	46.0902	56.4105	27.5221	63.246	33.3255	75.7112	30.7657	27.1044	59.132	38.8494	66.462	100.204	26.0655	39.6475	59.3358
ARHGAP8	67.35	1.74277			0.0224					G2SBCD	ARHGAP8	208.77	162.535	141.003	68.3318	198.72	230.245	71.3016	126.599	229.623	107.093	154.597	105.595	295.361	124.519	283.432	279.228	151.051	400.702	242.618	499.022	266.916	374.455	70.9908	209.6	406.386	202.663	241.125	212.071	268.721	314.494	187.646	181.546	266.879	366.819	247.838	154.531	312.374	331.672
POMT2	67.25	1.41922	74.65	1.38643							POMT2	89.6236	144.964	66.1849	11.3886	62.0999	90.9467	57.198	61.4911	75.3984	49.5052	138.604	75.0898	110.089	61.3164	85.0783	68.6627	86.811	72.1264	82.6438	121.78	56.2885	69.8285	70.9908	58.1614	89.7963	130.105	57.9755	75.7398	134.361	155.538	43.784	82.9923	99.6573	90.7462	152.978	55.8546	132.759	196.265
PIGQ	67.25	1.37969	72.9	1.50053							PIGQ	605.223	2196.42	799.974	711.79	698.003	821.974	821.928	567.888	697.093	510.207	982.223	461.098	520.239	586.751	762.788	571.535	691.015	495.414	698.34	639.114	552.898	504.511	1445.89	566.251	901.417	1884.01	980.313	566.534	1123.94	1589.56	2230.9	476.169	733.072	745.141	965.3	281.135	626.551	980.562
SSPO	67.2	1.42924	86.65	2.37822							SSPO	20.0335	81.2676	25.8984	5.69432	27.324	69.0735	10.1859	27.1284	34.9575	36.3712	39.9819	47.5178	55.7159	34.9032	84.5921	58.1998	39.9331	42.2559	30.6963	60.432	44.486	56.7357	26.0783	34.0189	27.6296	70.0563	47.4345	90.8877	87.4411	74.3505	39.6141	12.4489	45.6059	43.4559	54.1103	1.24121	58.2698	105.739
SH3GLB2	67.2	1.59426			0.0464						SH3GLB2	572.537	1449.64	589.909	279.022	747.683	872.628	366.694	634.805	1192.67	844.62	1299.41	808.389	1268.04	1251.8	1432.23	1481.15	1435.85	1615.19	1311.67	2300.99	1674.13	1667.16	492.589	1257.6	896.812	1165.94	1047.51	551.386	1913.04	2475.79	1225.95	535.301	907.05	1561.22	1781.63	583.37	1371.44	2897.56
NDOR1	67.2	1.18424	79.45	1.50432							NDOR1	333.189	702.855	431.641	330.27	501.767	505.388	235.06	200.75	368.767	410.186	534.425	329.105	473.921	425.442	518.735	434.21	487.878	477.2	465.757	546.635	438.505	458.25	1061.96	523.453	486.972	690.555	357.076	290.841	757.112	951.174	746.413	259.351	393.562	538.725	421.526	93.7116	460.752	743.98
RAB11FIP3	67.1	1.2425	92.9	1.42642							RAB11FIP3	429.139	1434.26	558.255	521.03	741.473	693.037	405.871	462.991	635.403	663.774	780.98	544.988	629.657	815.98	771.052	650.661	730.949	617.81	738.481	991.634	936.023	1110.27	1354.62	575.03	764.42	1235.99	661.447	339.314	967.184	1651.95	1407.34	335.082	697.601	711.271	886.473	50.2691	767.119	1112.93
DACH1	66.9	2.61898								G2SBCD	DACH1	5.27198	30.7499	8.63281	51.2489	6.20999	11.5122	18.0213	5.42568	19.1923	10.1031	7.99639	21.119	14.0968	7.54664	13.1264	22.2336	4.34055	3.64275	4.13219	1.83127	2.72364	1.74571	7.24396	7.68169	11.5123	27.5221	38.2111	42.4143	35.1897	5.98222	4.1699	35.2717	30.4039	37.0653	15.3646	40.96	15.6187	15.2143
TRIM62	66.85	1.31869	57.6	1.28282							TRIM62	39.0126	120.803	40.2865	8.54148	33.534	44.8978	27.4237	37.9798	37.6992	48.4949	45.3129	49.2777	69.8127	66.9764	77.7859	68.0087	77.2618	56.0983	74.9697	107.129	111.669	82.9214	36.2198	108.641	49.5031	62.5503	35.5759	12.1184	52.2514	156.392	62.5486	32.1595	37.1603	86.2728	60.7905	16.7564	87.1044	92.0465
CCDC48	66.85	1.7891									CCDC48	28.4687	404.141	34.5313	42.7074	32.292	78.2833	32.9084	16.277	40.441	65.6702	82.6293	75.6764	73.1691	70.7497	44.2407	54.9301	98.0964	55.3698	109.798	70.504	91.6957	77.6842	33.3222	44.9928	67.9229	137.611	108.045	39.3847	78.9103	135.882	150.117	39.4214	37.1603	84.3556	114.233	4.34425	59.4713	174.965
FAM83H	66.7	1.30523	84.15	1.53584							FAM83H	671.65	2011.92	345.313	250.55	552.689	478.909	586.867	180.856	611.413	485.96	1082.18	504.51	586.695	575.431	902.316	776.869	894.153	801.405	417.351	992.55	1242.89	1145.19	1015.6	1063.37	907.173	915.736	686.482	254.486	1137.8	1458.81	836.066	392.139	510.11	890.207	1175.73	390.362	798.357	1527.52
PDDC1	66.6	1.11944									PDDC1	658.997	647.944	595.664	204.995	381.293	439.768	239.762	316.498	512.024	396.042	538.423	425.313	630.999	471.665	687.433	654.584	701.433	467	520.656	555.791	486.623	602.271	533.155	546.498	659.658	768.117	287.242	372.64	669.671	1137.48	592.126	239.64	454.37	612.856	567.156	297.891	633.759	937.962
C16orf79	66.6	1.43955	76.2	1.54629							C16orf79	95.95	164.732	120.859	88.2619	100.602	154.264	79.137	122.982	115.154	85.8764	130.608	72.7432	169.833	121.69	112.303	156.289	99.8326	118.025	96.8113	242.644	140.721	182.427	134.738	108.641	168.08	282.727	150.209	109.065	196.209	352.951	454.52	77.8053	133.439	112.474	102.208	62.6813	157.389	238.104
SULT2B1	66.6	1.70208			0.0266					G2SBCD	SULT2B1	62.2093	105.428	74.8177	45.5545	47.1959	51.8051	135.551	50.6397	193.98	118.206	250.553	65.1169	77.868	114.143	91.3984	69.3166	96.3602	94.7114	143.446	143.755	174.313	169.334	181.099	178.874	123.182	442.856	105.41	78.7694	158.887	531.563	281.469	51.8702	42.2277	187.883	181.704	63.3019	61.8741	373.511
KRT81	66.55	3.64694			0.1103						KRT81	131.799	340.445	293.516	76.8733	125.442	385.66	595.486	137.451	529.845	569.815	2009.76	282.173	981.406	566.941	358.787	2979.31	458.362	195.251	95.0403	512.756	502.965	342.16	966.344	264.47	295.867	898.222	652.224	109.065	730.453	1670.75	852.746	357.904	1418.85	2857.23	1549.16	3236.46	5193.22	473.165
DLX3	66.25	1.31533									DLX3	91.7324	50.5177	51.7969	8.54148	7.45199	40.2929	7.83535	34.3626	32.9011	17.1753	53.3092	102.075	52.3595	25.4699	42.2961	43.8133	56.4271	40.7988	18.89	49.4444	26.3285	35.7871	37.6686	63.6483	67.9229	62.5503	31.623	24.2367	78.9103	103.407	12.5097	6.22443	33.7821	68.3792	91.5198	14.274	54.6655	28.9072
CRLF1	66.25	2.13368	-55.15	0.767387	0.1062						CRLF1	124.419	434.891	126.615	93.9562	89.4239	155.415	56.4145	52.4483	100.76	48.4949	214.57	192.418	191.314	120.746	213.425	209.258	207.478	113.654	175.323	233.487	249.667	159.733	263.68	246.912	317.741	225.181	281.972	124.213	404.149	867.423	72.9733	92.329	143.574	200.664	324.662	58.337	623.547	116.389
LAMB2	66.25	1.28954								G2SBCD	LAMB2	2305.96	5260.43	2425.82	1147.4	3677.56	5232.32	1589.01	2248.04	4341.58	3556.29	5404.22	3761.53	4475.4	5738.27	5162.55	4201.5	5844.12	4033.25	6285.06	5811.54	7301.16	7636.62	5335.9	4371.98	3124.45	5244.22	3669.58	2690.28	7092.33	8577.66	8112.55	1371.45	2602.91	5373.2	4053.59	283.617	5258.7	7189.52
ZNF444	66.15	1.24241									ZNF444	438.629	1236.58	399.987	412.838	521.639	644.686	343.972	439.48	692.98	663.774	1035.53	570.213	669.933	650.897	840.574	871.689	885.472	873.531	595.625	1041.99	951.457	1022.99	1001.12	861.447	541.08	898.222	480.933	445.35	1111.14	1433.17	1213.44	271.8	660.441	908.74	851.068	237.072	827.792	1423.3
WNT7B	66.15	1.90635	107.9	5.36045							WNT7B	23.1967	103.232	51.7969	156.594	137.862	17.2684	59.5486	21.7027	39.7555	60.6187	101.288	45.7579	51.6883	64.1464	17.0157	60.1616	42.5374	17.4852	76.7406	50.36	30.8679	25.3128	113.006	26.3372	47.2006	40.0322	144.939	36.3551	147.157	213.651	287.723	57.0572	59.1187	222.392	201.744	120.398	163.997	118.672
CYP21A1P	66.15	2.63802	109.05	8.66844							CYP21A1P	0	54.9105	5.75521	0	1.242	8.05857	8.61888	0	17.8214	3.03093	1.33273	1.75992	6.71276	6.60331	4.37546	4.57751	5.20866	2.9142	7.08375	1.83127	1.81576	3.49143	7.24396	13.1686	6.90741	17.5141	0	3.02959	10.6635	35.0387	2.08495	3.11221	10.1346	3.19529	6.01225	0	13.2158	14.4536
CORO1B	66.1	1.23102	75.55	1.28009							CORO1B	799.232	4309.38	705.013	367.283	524.123	634.325	882.26	519.057	1130.29	1096.19	862.277	901.664	1433.17	1692.33	1375.35	1254.89	1648.54	1301.19	1508.25	1270.9	1794.88	1380.86	995.32	1963.22	1114.4	1588.78	886.761	369.61	1133.54	3583.35	1396.92	549.824	842.864	1243.61	1239.86	780.723	1289.14	1964.93
CIB1	66.05	1.58103	99.75	1.91895						G2SBCD	CIB1	837.19	5282.39	966.875	512.489	892.997	679.222	1028	408.735	1336.61	915.342	1553.96	888.172	1189.5	1514.04	1157.55	1237.89	1836.92	1122.69	1167.64	1880.72	2370.47	2148.1	1531.37	1569.26	1790.17	3165.04	1189.81	345.373	1613.39	3187.67	1211.36	433.635	692.534	1606.59	2100.28	1227.56	1826.19	3445.28
BAI2	66	1.91479	65.55	2.47995	0.0313					G2SBCD	BAI2	114.929	182.303	558.255	509.641	59.6159	276.294	71.3016	365.329	49.3517	40.4124	75.9657	80.3696	100.02	156.593	214.397	124.901	111.118	54.6412	83.2341	103.467	169.773	136.166	324.529	87.7908	154.265	1055.85	233.22	254.486	245.262	430.72	327.338	70.5435	417.209	116.308	161.663	110.468	146.576	371.229
SLAMF9	66	3.02274	54.45	2.26425							SLAMF9	2.10879	46.1248	0	0	0	1.15122	0.783535	3.61712	6.8544	1.01031	5.33092	3.51983	10.7404	7.54664	3.40313	1.96179	0.86811	2.9142	3.54188	8.24073	5.44727	2.61857	1.44879	2.19477	4.60494	5.00402	6.58812	12.1184	10.6635	14.5283	0	3.11221	5.06732	10.2249	16.0327	0	8.41008	11.4107
ABCC8	65.85	2.46818			0.0714					G2SBCD	ABCC8	118.092	252.588	106.471	39.8602	49.6799	80.5857	11.753	41.5969	19.8778	15.1547	107.951	55.7307	129.556	37.7332	139.042	106.591	238.73	50.2699	64.9344	66.8414	260.561	268.84	42.015	74.6222	384.512	487.892	129.127	87.8581	194.077	121.354	29.1893	26.9725	180.734	120.143	263.203	3.72364	177.813	92.0465
SLC38A1	65.85	1.9527									SLC38A1	110.712	107.625	175.534	361.589	62.0999	84.0394	256.216	95.8537	92.5344	57.5877	57.3074	39.8915	73.8404	40.5632	61.7425	77.1638	62.5039	38.6131	38.9606	10.072	12.7103	14.8386	34.771	21.9477	237.154	412.832	233.22	87.8581	89.5738	74.3505	160.541	327.82	197.625	118.865	171.683	243.898	117.741	149.861
CACNB3	65.8	1.30833	69.7	1.90608							CACNB3	216.151	577.659	201.432	56.9432	273.24	366.089	95.5912	198.942	284.458	233.382	426.474	418.86	420.89	341.485	611.105	376.01	367.21	410.902	262.689	806.675	663.659	657.261	195.587	363.234	236.003	240.193	383.429	212.071	630.216	775.125	437.84	95.4412	277.013	434.559	515.05	34.754	587.504	681.601
C9orf7	65.8	1.48272	105.8	1.98879						G2SBCD	C9orf7	168.703	1058.67	187.044	108.192	221.076	199.162	177.862	128.408	257.04	230.351	330.517	168.365	226.891	288.659	354.898	283.806	378.496	213.465	327.033	392.808	481.176	353.507	656.303	359.942	254.423	510.41	266.16	151.48	507.585	674.282	410.736	86.1046	167.222	406.441	424.198	62.6813	344.212	573.579
RIIAD1	65.7	3.75859	79.25	8.73961							RIIAD1	1.0544	65.8926	2.8776	0	0	1.15122	0	0	3.4272	0	0	0	4.02766	2.82999	1.94465	5.88537	2.60433	0.72855	0	1.83127	9.98666	10.4743	0	3.29215	0	5.00402	7.90575	0	7.46448	5.12762	2.08495	5.18702	0	1.91717	4.6762	0.620607	4.80576	3.04286
INPPL1	65.7	1.17632	59.5	1.19732							INPPL1	1020.65	1577.03	1024.43	817.135	1018.44	1115.54	675.407	945.877	915.748	753.692	939.575	737.405	1092.17	1183.88	1258.67	1040.4	1370.75	993.013	1399.63	1204.98	1084.91	1314.52	1299.57	972.283	1025.75	1481.19	762.905	799.812	1115.41	2074.12	1824.33	656.677	1293.86	857.615	988.681	431.322	1336.6	1700.2
ANKRD30A	65.5	3.59715									ANKRD30A	31.6319	4.39284	74.8177	0	1.242	1.15122	3.13414	19.8942	0.68544	1.01031	1.33273	1.75992	2.01383	0.94333	0.972323	4.57751	1.73622	2.9142	0	1.83127	0	0	0	1.09738	21.8735	47.5382	1.31762	6.05918	5.33177	5.98222	2.08495	2.07481	201.004	2.55623	7.34831	3.72364	5.40648	3.80358
SERPINA11	65.45	2.96205									SERPINA11	14.7615	729.212	2.8776	74.0261	11.178	14.9659	24.2896	3.61712	5.48352	6.06187	49.311	41.0647	45.6468	41.5065	54.9363	31.3886	46.0098	43.713	6.49344	27.4691	65.3672	61.1	28.9758	36.2137	11.5123	160.129	63.246	36.3551	196.209	188.867	12.5097	4.14962	32.093	79.8822	69.4749	3.72364	141.77	197.025
AZI1	65.4	1.32004									AZI1	313.155	329.463	158.268	65.4847	228.528	268.235	84.6217	182.665	321.472	266.722	371.832	276.307	498.758	249.039	373.858	363.585	328.146	339.504	219.006	416.614	413.993	302.008	620.083	355.553	343.068	277.723	262.207	178.746	470.263	1065.69	565.022	93.3664	332.754	306.748	395.473	214.109	488.385	379.597
LOC100506599	65.4	1.96427	52.25	2.2027							LOC100506599	7.38077	13.1785	0	0	3.72599	5.75612	0	0	5.48352	5.05155	6.66366	4.10647	8.05531	7.54664	11.1817	2.61572	4.34055	8.74259	7.08375	18.3127	3.63151	2.61857	1.44879	7.68169	5.75617	0	0	0	9.59719	18.8013	0	1.0374	8.44553	15.9764	9.35239	5.58546	12.6151	14.4536
HRASLS2	65.3	2.67763									HRASLS2	1.0544	0	8.63281	0	3.72599	2.30245	20.3719	9.0428	2.74176	9.0928	3.99819	2.9332	4.69893	10.3766	3.88929	4.57751	2.60433	1.4571	2.36125	1.83127	1.81576	6.11	1.44879	6.58431	2.30247	5.00402	3.95287	3.02959	9.59719	3.41841	8.33981	6.22443	8.44553	10.2249	48.766	18.6182	7.20864	28.1465
CDK5	65.2	1.43481	92.8	1.58681							CDK5	66.4269	428.302	46.0417	56.9432	32.292	79.4345	85.4053	23.5113	74.0276	59.6083	49.311	76.2631	136.94	148.103	161.406	120.323	135.425	120.211	47.8153	108.045	166.142	130.056	168.06	155.829	112.821	135.109	71.1517	75.7398	163.152	270.055	141.777	29.0473	79.388	83.7165	98.8681	62.0607	165.799	227.454
S1PR3	65.2	2.11726	66.45	3.31675							S1PR3	7.38077	4.39284	5.75521	11.3886	18.63	18.4196	18.0213	5.42568	14.3942	6.06187	6.66366	8.21295	14.7681	0.94333	1.94465	5.88537	6.07677	2.9142	5.90313	4.57818	3.63151	0.872857	1.44879	4.38954	16.1173	20.0161	9.22337	27.2663	9.59719	4.27302	12.5097	13.4863	16.8911	14.6983	23.381	22.9624	8.41008	10.65
GAK	65.15	1.1438	47.8	1.09111							GAK	781.307	1794.48	831.628	572.279	1203.5	780.53	741.224	575.122	947.278	1181.05	983.556	786.096	1018.33	1171.62	1141.51	1051.52	1188.44	1097.2	1072.6	1333.17	1419.92	1488.22	1030.09	1221.39	1151.23	1548.74	818.245	608.948	1000.24	2138.22	1907.73	522.852	873.268	1136.24	1227.84	594.541	1024.23	1585.33
GABRD	65.1	1.89396	123.55	7.08089							GABRD	4.21758	28.5535	14.388	0	2.484	12.6635	11.753	1.80856	6.16896	4.04124	2.66546	4.10647	10.7404	13.2066	5.34778	5.23144	6.94488	7.2855	12.3966	7.32509	8.17091	4.36428	11.5903	6.58431	9.20988	5.00402	14.4939	12.1184	8.53084	15.3829	4.1699	10.374	21.9584	16.6155	12.0245	8.06789	16.2194	13.6929
C16orf55	65.1	1.41116	69.9	1.41947							C16orf55	60.1005	164.732	46.0417	8.54148	70.7939	48.3514	23.506	25.3198	86.3655	71.7321	194.579	81.5428	105.39	95.2763	91.8846	84.357	92.8878	50.9985	117.472	139.177	156.155	121.327	47.8101	65.8431	102.46	105.084	98.8218	93.9173	118.365	189.722	160.541	35.2717	65.8751	111.196	191.724	48.4073	115.939	120.954
CHD3	65	1.20834									CHD3	1402.35	1651.71	1243.13	267.633	896.723	1155.83	549.258	837.364	1175.53	773.898	1199.46	977.341	1287.51	1317.83	1207.14	1151.57	1730.14	1166.41	1631.62	1495.23	1204.75	1050.05	1260.45	1145.67	976.247	1090.88	681.212	821.019	1626.19	2373.23	1432.36	689.874	1626.61	1126.66	1092.89	365.537	1429.11	1699.44
GABBR1	65	1.22257	-53.15	0.810274							GABBR1	974.262	786.319	975.508	461.24	865.673	1586.39	282.856	788.532	947.278	970.909	1184.8	1028.96	1293.55	984.836	1418.62	1129.99	1268.31	1076.07	1233.75	1427.48	874.287	1246.44	1203.95	898.758	1119	1195.96	802.433	739.22	1903.44	2422.8	1505.34	482.393	1347.91	1241.05	1394.84	15.5152	1553.46	1379.94
BATF	64.95	1.77682	64.85	1.73956	0.034						BATF	223.532	426.106	184.167	130.969	163.944	69.0735	121.448	37.9798	127.492	48.4949	175.921	149.593	263.14	123.576	150.71	149.75	304.707	158.824	155.843	151.996	378.585	215.596	115.903	181.068	1040.72	735.591	125.174	21.2071	246.328	455.504	143.862	98.5534	104.725	277.351	177.027	77.5758	407.288	206.154
WDR34	64.7	1.29852	86.25	1.57979							WDR34	557.775	1937.24	633.073	472.628	653.291	644.686	656.602	314.69	570.286	564.764	812.966	410.061	494.059	587.694	704.934	547.34	756.992	575.554	543.678	781.953	847.05	586.56	3009.14	791.214	619.364	1083.37	851.185	575.622	936.26	1539.14	1457.38	438.822	599.633	815.437	726.146	287.961	587.504	927.312
CAPN13	64.65	1.91807	63.55	2.81314							CAPN13	8.43516	24.1606	11.5104	11.3886	8.69399	5.75612	31.3414	12.6599	7.53984	2.02062	10.6618	7.62631	14.7681	12.2633	9.72323	5.88537	2.60433	5.09985	9.445	10.072	9.07878	13.0928	1.44879	6.58431	6.90741	7.50603	39.5287	12.1184	35.1897	15.3829	2.08495	20.7481	18.5802	31.9529	22.7129	13.0327	19.8238	12.1714
PKIB	64.6	2.55045									PKIB	29.5231	59.3034	54.6745	264.786	12.42	29.9318	361.993	21.7027	43.1827	12.1237	23.9892	21.119	14.0968	12.2633	23.3358	19.6179	8.6811	20.3994	12.3966	7.32509	9.07878	17.4571	49.2589	15.3634	110.519	222.679	75.1046	66.651	41.5878	21.3651	22.9345	121.376	33.7821	31.9529	60.7905	80.0583	51.6619	261.686
FAM109A	64.55	1.21676	52.95	1.27585							FAM109A	194.009	474.427	238.841	216.384	137.862	166.928	166.893	182.665	167.247	173.773	187.915	154.286	206.753	260.359	195.437	198.795	227.445	178.495	233.764	217.006	239.68	167.588	485.345	268.859	201.466	315.253	197.644	251.456	265.522	504.216	625.486	120.339	244.92	224.309	219.781	130.327	212.655	243.429
ERBB4	64.5	2.70881								G2SBCD	ERBB4	12.6527	35.1427	0	68.3318	8.69399	20.722	23.506	27.1284	11.6525	9.0928	15.9928	22.8789	11.4117	9.4333	10.2094	18.31	10.4173	13.8424	10.0353	1.83127	3.63151	3.49143	13.0391	16.4608	25.3272	20.0161	34.2582	18.1775	29.8579	17.0921	0	31.1221	50.6732	54.9589	32.7334	60.8195	31.2374	33.4715
ITGA3	64.45	1.44012								G2SBCD	ITGA3	616.821	1348.6	394.232	204.995	705.455	431.709	333.786	267.667	932.884	628.413	1407.36	914.57	1111.63	876.353	1016.08	1097.29	1358.59	955.128	761.503	1002.62	1723.15	1036.08	592.556	1181.88	823.133	665.535	749.728	245.397	1937.57	2833.87	1017.46	331.969	591.187	1185.45	1612.62	212.247	1674.81	1340.38
LOC440905	64.35	3.83725									LOC440905	11.5984	72.4819	69.0625	37.0131	0	9.2098	54.8474	68.7253	0	4.04124	2.66546	4.10647	0	6.60331	4.86162	1.30786	6.07677	3.64275	0.590313	5.49382	2.72364	6.98285	7.24396	17.5582	3.4537	142.615	27.6701	18.1775	9.59719	41.8756	6.25486	23.8603	182.423	3.19529	20.0408	53.9928	16.2194	22.8215
HGD	64.25	3.56989									HGD	3.16319	0	5.75521	0	2.484	2.30245	28.9908	5.42568	2.05632	3.03093	0	8.21295	3.35638	3.77332	2.91697	1.30786	1.73622	1.4571	0.590313	0.915636	1.81576	2.61857	0	0	2.30247	10.008	6.58812	12.1184	17.0617	8.54604	4.1699	5.18702	13.5129	0.639058	13.3606	8.06789	11.4137	9.12858
ZNF528	64.15	1.89707									ZNF528	14.7615	13.1785	5.75521	8.54148	21.114	13.8147	8.61888	16.277	9.59616	10.1031	10.6618	11.7328	4.02766	6.60331	3.88929	8.50109	6.07677	18.2137	13.5772	0.915636	8.17091	8.72857	2.89758	9.87646	10.3611	10.008	13.1762	21.2071	15.9953	12.8191	6.25486	10.374	27.0257	10.2249	23.381	26.0655	15.6187	14.4536
TRIM36	64.05	3.48159	-61.1	0.427776							TRIM36	17.9247	65.8926	11.5104	2.84716	11.178	17.2684	36.0426	3.61712	17.136	3.03093	27.9874	11.7328	14.7681	11.32	9.72323	18.964	50.3504	15.2995	9.445	11.9033	22.697	34.9143	34.771	21.9477	96.7037	100.08	11.8586	30.2959	31.9906	77.7689	20.8495	17.6359	25.3366	23.6451	28.7252	14.274	63.6763	16.7357
ADCY6	64	1.37503									ADCY6	354.277	509.57	175.534	91.1091	185.058	328.099	276.588	323.732	233.05	182.866	150.599	268.681	418.205	483.928	336.424	281.844	440.132	312.548	545.449	339.701	321.389	277.568	194.138	503.7	355.732	315.253	255.619	278.722	185.546	817.856	239.77	308.109	594.565	246.676	236.482	56.4752	457.148	629.872
C18orf1	64	1.38179	90.35	2.22544						G2SBCD	C18orf1	73.8077	98.8389	71.9401	128.122	125.442	59.8637	88.5394	34.3626	81.5674	80.8249	111.949	69.8101	65.1138	65.0897	62.2287	75.202	85.0748	64.1124	82.0534	50.36	76.2618	102.124	68.0932	63.6483	92.0988	85.0684	121.221	106.036	82.1093	87.1696	135.522	78.8427	64.186	157.208	185.712	78.1964	120.745	87.4823
PAFAH1B3	64	1.30291	117.9	2.56634							PAFAH1B3	482.913	2290.87	376.966	165.135	217.35	283.201	245.246	155.536	420.175	405.135	570.409	403.608	489.36	525.435	828.906	504.834	479.197	475.014	346.513	650.102	941.47	529.824	751.923	690.255	483.519	740.595	525.732	278.722	896.804	1421.21	619.231	164.947	331.065	596.241	730.823	175.011	544.252	933.398
ZDHHC24	63.95	1.49998	90.55	1.68196							ZDHHC24	118.092	617.194	224.453	148.052	117.99	142.752	257.783	106.705	127.492	92.9486	150.599	124.954	167.148	206.589	217.314	122.285	162.337	122.396	133.411	174.886	274.179	229.561	408.559	149.244	186.5	447.86	221.361	84.8286	349.764	481.142	339.847	158.723	104.725	159.125	211.097	123.501	187.425	384.922
LOC254099	63.9	1.4958									LOC254099	10.544	4.39284	2.8776	0	12.42	6.90735	0.783535	9.0428	4.79808	5.05155	7.99639	2.9332	14.7681	8.48997	14.0987	12.4247	6.94488	19.6708	5.90313	39.3724	12.7103	4.36428	1.44879	12.0712	4.60494	2.50201	18.4467	3.02959	23.4598	32.4749	0	12.4489	11.8237	23.0061	12.0245	1.86182	21.0252	82.1572
CYP4Z2P	63.75	6.83799	84.6	8.78226							CYP4Z2P	0	8.78568	5.75521	0	0	1.15122	2.3506	0	9.59616	0	1.33273	0	10.0691	0	2.43081	0	0.86811	0.72855	0	0	0.907878	0.872857	0	0	2.30247	17.5141	2.63525	0	5.33177	2.56381	2.08495	9.33664	0	5.75152	8.68436	10.5503	10.2122	23.5822
FSTL4	63.75	3.93728	80.05	4.20687							FSTL4	1.0544	10.9821	0	0	0	0	0	0	6.16896	0	0	1.17328	2.01383	3.77332	1.45849	3.26965	0.86811	1.4571	1.77094	8.24073	0.907878	2.61857	0	0	2.30247	0	0	15.148	5.33177	5.98222	12.5097	1.0374	1.68911	0.639058	4.6762	4.96485	3.60432	1.52143
C16orf7	63.7	1.16786									C16orf7	208.77	342.642	299.271	148.052	389.987	390.265	115.963	249.581	202.89	256.619	335.848	258.121	370.544	351.862	335.452	285.114	296.894	268.106	298.698	337.87	340.454	315.974	343.364	321.534	414.445	347.78	289.877	251.456	407.348	702.484	619.231	130.713	310.796	288.215	358.731	22.3418	340.007	281.465
SERPINA3	63.65	2.71236								G2SBCD	SERPINA3	4034.12	55855	6267.42	3726.93	11613.9	1855.77	10026.9	377.989	4020.79	995.156	7597.9	3716.36	5219.84	3781.81	2224.68	4308.75	9777.52	1943.04	4000.55	2638.86	8845.46	8655.25	2199.27	2040.04	18061.7	57571.3	6485.35	1239.1	14434.2	16486.2	5779.49	2530.23	1165.48	7656.55	6797.18	1022.14	15449.3	13604.6
SPINT2	63.65	1.30555	79.45	1.66212							SPINT2	156.051	388.766	132.37	196.454	109.296	174.986	574.331	92.2366	170.675	80.8249	217.235	152.526	214.137	133.953	234.33	198.141	190.984	188.694	99.7628	224.331	284.166	264.476	444.779	368.721	253.272	380.306	313.595	96.9469	354.03	335.859	264.789	270.763	168.911	260.096	267.879	70.7492	282.939	468.601
NINJ1	63.5	1.56132	81.3	1.43158				intrinsic			NINJ1	1098.68	6178.53	998.529	623.528	1117.8	734.481	1157.28	472.034	1741.02	1450.81	2000.43	1949.99	1881.59	2173.43	2031.18	1574.01	2708.5	2424.61	2050.75	2309.23	2876.16	2721.57	2009.47	2652.38	1983.58	2994.91	1246.47	611.977	2659.49	4867.82	1519.93	653.565	1199.27	2530.03	2963.37	1382.71	2336.8	3946.59
AGR2	63.4	2.7096								G2SBCD	AGR2	27.4143	41.732	28.776	25.6244	13.662	35.688	329.084	12.6599	45.2391	11.1134	54.642	31.6785	25.5085	14.1499	6.80626	19.6179	27.7795	6.55695	8.26438	4.57818	3.63151	10.4743	5.79517	35.1163	79.4352	157.627	55.3402	54.5326	98.1047	23.9289	20.8495	143.162	42.2277	90.7462	100.872	92.4704	74.4893	111.064
ERP27	63.35	4.00827	72.3	7.89285							ERP27	3.16319	0	2.8776	0	3.72599	3.45367	3.13414	0	14.3942	4.04124	10.6618	2.34656	2.01383	1.88666	0.972323	0.65393	1.73622	0.72855	4.13219	0	0	0	0	0	2.30247	5.00402	61.9283	21.2071	5.33177	5.98222	2.08495	23.8603	8.44553	30.6748	22.7129	27.3067	11.4137	6.84644
GUCY2D	63.35	1.76008	-54.6	0.648764							GUCY2D	48.5022	120.803	28.776	14.2358	9.93599	18.4196	17.2378	18.0856	19.8778	5.05155	27.9874	19.9457	49.6744	11.32	27.7112	17.6561	32.1201	24.7707	8.85469	40.288	43.5782	30.55	57.9517	27.4346	27.6296	115.093	11.8586	42.4143	37.3224	72.6413	70.8884	20.7481	89.5226	7.02963	29.3932	0.620607	24.6295	28.9072
SYT12	63.3	1.55233									SYT12	385.909	487.605	376.966	318.882	541.511	413.29	300.094	323.732	278.289	309.155	630.382	211.777	260.455	292.432	212.453	657.854	260.433	220.022	203.658	273.775	330.468	212.104	1272.04	255.691	472.006	587.973	830.103	187.835	592.893	1905.77	1319.77	407.7	479.706	764.952	686.733	287.961	436.723	286.029
YJEFN3	63.25	1.31527			0.0056						YJEFN3	201.39	125.196	256.107	207.843	262.062	302.772	111.262	327.349	182.327	120.227	145.268	100.902	222.864	282.999	185.714	206.642	204.006	231.679	240.257	282.932	172.497	238.29	117.352	127.297	356.883	382.808	317.547	145.42	269.788	663.172	1021.63	131.75	429.033	168.711	128.929	138.395	261.914	481.533
TMEM132A	63.15	1.73574	83.95	2.25432	0.1207						TMEM132A	429.139	929.086	339.557	130.969	199.962	336.158	93.2406	132.025	213.172	242.475	310.526	243.455	900.181	289.602	1181.86	453.828	584.238	359.175	217.235	773.713	1001.39	797.791	367.993	464.194	1062.59	1241	656.177	312.048	842.42	1660.49	300.233	118.264	430.722	483.767	598.553	106.744	1034.44	511.201
SLC9A5	63.15	1.62529									SLC9A5	93.8412	32.9463	54.6745	51.2489	73.2779	100.157	50.9297	83.1938	39.0701	33.3403	49.311	55.1441	62.4287	57.5431	80.2167	55.5841	70.3169	68.4837	90.9081	110.792	59.0121	102.124	23.1807	51.5771	102.46	75.0603	54.0226	30.2959	123.697	135.882	35.4442	15.5611	82.7662	46.0121	100.204	31.0303	69.0828	111.064
ATP13A2	63.1	1.15928	101.15	1.41929							ATP13A2	414.377	1686.85	305.026	167.982	334.098	257.874	274.237	197.133	431.142	374.825	625.051	441.739	692.086	656.557	709.796	593.115	728.344	650.595	545.449	734.34	808.012	617.11	859.133	752.806	524.963	800.644	387.382	184.805	949.056	1666.48	713.054	181.546	212.827	457.565	700.093	243.278	701.04	1307.67
GPR162	63.05	1.41083									GPR162	42.1758	72.4819	34.5313	17.083	89.4239	188.801	25.8566	90.428	69.2295	36.3712	74.6329	92.689	104.719	81.1263	127.861	113.13	58.1634	124.582	73.1988	229.825	137.998	129.183	69.542	144.855	47.2006	75.0603	69.8341	75.7398	87.4411	111.953	127.182	80.9175	101.346	243.481	64.7987	14.274	94.9137	341.561
CLSTN2	63.05	1.99527	53.45	2.29831							CLSTN2	2.10879	10.9821	5.75521	5.69432	3.72599	1.15122	6.26828	1.80856	8.22528	7.07218	11.9946	13.4927	4.02766	12.2633	5.83394	5.23144	4.34055	3.64275	17.1191	8.24073	4.53939	3.49143	4.34638	8.77908	3.4537	7.50603	17.1291	18.1775	21.3271	11.1098	6.25486	9.33664	21.9584	19.1717	32.7334	23.5831	7.20864	9.8893
FGFR3	63.05	2.02129					cancer_gene_census			G2SBCD	FGFR3	25.3055	1109.19	40.2865	2.84716	105.57	88.6443	177.079	23.5113	176.844	64.6599	314.525	26.9854	36.2489	244.322	25.7666	30.7347	84.2067	47.3557	250.883	64.0945	46.3018	49.7528	57.9517	55.9666	42.5957	185.149	105.41	75.7398	103.436	117.935	110.502	99.5908	65.8751	90.7462	394.805	32.2715	284.14	995.016
CNTROB	63	1.09584									CNTROB	384.854	834.64	336.68	216.384	273.24	335.006	184.914	282.135	376.992	387.959	443.799	354.33	638.384	453.741	744.314	519.874	711.85	481.571	582.638	604.32	581.042	455.631	317.285	556.374	536.475	445.358	176.562	248.426	410.547	972.539	548.342	189.845	562.472	454.37	428.206	295.409	650.58	871.019
RAGE	62.95	1.17018									RAGE	234.076	498.587	198.555	82.5676	252.126	257.874	157.49	126.599	231.679	247.526	298.532	193.591	249.715	245.266	239.192	261.572	354.189	231.679	236.715	240.812	268.732	300.263	441.881	198.627	285.506	415.334	226.631	69.6806	378.556	546.946	398.226	94.4038	214.517	283.742	298.608	19.2388	282.939	454.908
CACNG1	62.85	1.73832	66.05	4.42039						G2SBCD	CACNG1	0	0	0	0	1.242	4.6049	1.56707	3.61712	0.68544	0	2.66546	1.17328	1.34255	0.94333	1.45849	2.61572	7.81299	0	2.36125	2.74691	2.72364	0.872857	1.44879	0	5.75617	0	9.22337	15.148	4.26542	5.98222	10.4248	2.07481	1.68911	3.19529	7.34831	1.24121	1.20144	0.760715
LOC728431	62.75	1.47417									LOC728431	24.2511	142.767	11.5104	0	14.904	63.3173	12.5366	10.8514	37.0138	25.2578	62.6384	58.0773	69.1414	66.0331	60.284	79.1256	70.3169	80.869	46.6347	100.72	59.92	70.7014	85.4787	50.4797	31.0833	57.5463	47.4345	36.3551	114.1	88.8788	75.0583	33.1969	28.7148	66.462	84.8395	6.20607	76.8921	130.843
LUZP2	62.75	5.02043									LUZP2	13.7071	2.19642	0	0	1.242	6.90735	3.91767	1.80856	2.05632	1.01031	3.99819	7.62631	10.7404	0	5.34778	8.50109	1.73622	0	2.36125	0	0	0	4.34638	1.09738	3.4537	0	47.4345	27.2663	36.2561	2.56381	2.08495	20.7481	25.3366	6.39058	14.6966	36.6158	10.2122	0.760715
SCGBL	62.7	3.18617									SCGBL	2.10879	21.9642	2.8776	0	0	2.30245	0	0	4.11264	2.02062	6.66366	1.17328	7.38404	0.94333	0	0	2.60433	5.09985	2.36125	2.74691	2.72364	1.74571	1.44879	0	2.30247	5.00402	14.4939	0	5.33177	5.12762	0	0	0	3.19529	5.34422	0	10.813	3.04286
PEX16	62.55	1.12812	50.75	1.23969							PEX16	287.85	667.712	305.026	244.856	228.528	225.64	244.463	245.964	224.139	238.433	301.197	198.871	231.59	278.282	341.772	253.071	267.378	244.793	350.646	272.86	338.639	239.163	804.079	301.781	287.809	377.804	160.75	206.012	293.248	476.869	725.563	263.501	319.241	282.463	283.912	206.041	230.076	365.904
KDM4B	62.55	1.46779	50.55	1.65434							KDM4B	199.281	1014.75	235.964	113.886	265.788	250.967	172.378	151.919	254.984	227.32	379.828	227.029	335.638	315.072	408.862	319.118	400.199	445.144	447.457	579.598	686.356	1017.75	257.885	445.538	398.327	352.784	401.875	190.864	399.883	541.819	185.561	144.199	278.703	589.85	621.934	98.0559	434.921	1091.63
RAPSN	62.45	2.77071	80.55	2.34656							RAPSN	6.32637	10.9821	23.0208	2.84716	13.662	11.5122	14.1036	3.61712	6.16896	2.02062	1.33273	7.03967	8.05531	15.0933	15.071	4.57751	10.4173	5.09985	16.5288	7.32509	3.63151	7.85571	0	6.58431	9.20988	22.5181	0	18.1775	8.53084	22.2197	43.784	0	11.8237	10.864	5.34422	7.44728	15.018	38.7965
TMEM105	62.4	1.9713									TMEM105	1.0544	4.39284	0	0	26.082	5.75612	2.3506	0	4.79808	3.03093	2.66546	5.27975	6.04148	11.32	6.3201	4.57751	4.34055	4.3713	4.13219	6.40945	6.35515	6.98285	2.89758	2.19477	11.5123	0	21.082	9.08877	9.59719	32.4749	14.5947	3.11221	8.44553	6.39058	13.3606	4.96485	7.80936	0.760715
C3orf25	62.4	2.00958									C3orf25	1.0544	28.5535	2.8776	0	0	3.45367	2.3506	0	5.48352	3.03093	5.33092	2.9332	12.083	16.9799	4.37546	6.5393	7.81299	5.09985	5.90313	3.66254	5.44727	11.3471	2.89758	3.29215	3.4537	15.0121	18.4467	0	17.0617	18.8013	8.33981	1.0374	1.68911	10.2249	6.01225	0.620607	9.0108	18.2572
GPR160	62.35	2.29304	70.15	2.91561					PAM50	G2SBCD	GPR160	12.6527	30.7499	14.388	42.7074	21.114	8.05857	57.198	10.8514	23.9904	7.07218	19.991	31.0919	14.0968	22.6399	10.2094	3.92358	12.1535	7.2855	5.31281	2.74691	2.72364	6.11	17.3855	3.29215	35.6883	12.5101	59.2931	27.2663	46.9196	5.12762	14.5947	56.0198	32.093	38.9825	51.4382	51.5104	27.6331	54.7715
TSTA3	62.35	1.31087	97.3	1.92345						G2SBCD	TSTA3	635.801	2545.65	630.195	521.03	547.721	496.178	434.078	283.944	512.709	502.125	686.356	474.591	1011.61	772.587	996.631	978.933	828.177	654.966	636.357	759.978	1021.36	1132.1	1114.12	762.682	1515.03	2459.48	542.861	366.581	1021.57	1980.12	1392.75	230.304	393.562	669.732	837.039	451.802	947.936	1475.03
BOK	62.2	1.25058	63.8	1.2885							BOK	403.834	2163.47	679.115	418.532	462.023	480.061	658.169	799.384	634.718	486.97	764.988	1027.21	771.967	1939.49	582.908	758.559	1042.6	587.939	744.974	581.429	827.985	530.697	1024.3	807.675	866.88	1173.44	645.636	227.219	838.155	1457.95	2631.21	646.303	749.963	618.608	1106.92	678.944	1078.29	1108.36
ARSD	62.2	1.46078									ARSD	540.905	1508.94	661.849	88.2619	376.325	341.914	275.021	312.881	653.91	376.846	1509.98	733.299	610.19	643.351	1005.38	769.676	531.283	904.13	631.634	1231.53	738.105	928.719	805.528	451.025	614.759	1110.89	548.132	169.657	1498.23	1510.08	525.408	377.615	829.351	1106.21	1903.88	57.7164	949.137	1084.02
MC1R	62	1.27722	104.75	1.57544							MC1R	97.0044	57.1069	60.4297	116.734	176.364	127.786	89.3229	66.9167	95.2762	122.248	158.595	104.422	136.269	148.103	122.999	96.7817	131.085	193.794	149.349	141.924	98.9587	131.801	124.596	81.2065	146.207	120.097	175.244	118.154	216.47	205.959	327.338	61.2069	155.398	164.238	197.736	50.8897	167.601	167.357
ZNF703	62	1.35523	62.9	1.58325						G2SBCD	ZNF703	42.1758	292.124	48.9193	5.69432	21.114	34.5367	12.5366	23.5113	52.0935	39.4021	178.586	175.992	67.7989	51.8831	65.6318	90.2424	59.8996	50.9985	80.2825	57.6851	81.7091	68.0828	43.4638	117.42	34.537	45.0362	11.8586	6.05918	90.6402	89.7334	83.3981	35.2717	25.3366	116.948	96.196	34.1334	91.9101	156.707
ASCL2	61.95	1.59182	63.85	1.72752							ASCL2	12.6527	41.732	5.75521	0	21.114	33.3855	8.61888	19.8942	40.441	29.299	43.9801	24.0522	45.6468	70.7497	12.6402	27.4651	36.4606	48.0843	24.2028	43.0349	29.0521	34.0414	52.1565	77.9143	134.694	17.5141	39.5287	6.05918	24.5262	111.098	39.6141	31.1221	21.9584	85.6337	64.7987	15.5152	43.8525	57.0536
ALOX15B	61.9	4.17575			0.0458						ALOX15B	381.691	3619.7	339.557	5.69432	6.20999	40.2929	325.167	0	52.0935	12.1237	98.6221	59.8372	1015.64	29.2432	230.927	88.2806	297.762	29.142	41.3219	87.9011	166.142	193.774	189.792	168.997	1597.91	2264.32	242.443	18.1775	360.428	3691.89	708.884	47.7206	60.8078	40.2606	450.251	1.24121	208.45	17.4965
CST6	61.85	1.77263	75.05	4.38059				intrinsic		G2SBCD	CST6	34.7951	76.8747	14.388	5.69432	52.1639	14.9659	19.5884	9.0428	46.6099	39.4021	98.6221	31.0919	34.9064	33.0165	44.2407	80.4334	68.5807	21.8565	25.9738	43.9505	49.9333	31.4228	73.8884	34.0189	55.2593	97.5784	31.623	9.08877	175.949	124.772	68.8034	34.2343	21.9584	93.3024	185.044	35.3746	108.73	60.0965
GNMT	61.8	2.10626									GNMT	39.0126	395.356	221.576	28.4716	29.808	44.8978	132.417	16.277	57.577	30.3093	58.6402	24.6388	81.8957	43.3932	78.7582	62.7773	102.437	41.5273	41.9122	23.8065	48.1176	173.698	40.5662	25.2398	146.207	2519.53	42.164	48.4735	79.9766	281.165	168.881	25.9351	25.3366	35.7872	78.8273	19.2388	72.0864	286.029
ANKRD24	61.75	1.33771									ANKRD24	28.4687	39.5356	17.2656	2.84716	14.904	29.9318	7.05181	16.277	26.0467	30.3093	30.6528	17.5992	16.7819	18.8666	27.7112	21.5797	13.8898	36.4275	24.2028	33.8785	19.9733	26.1857	27.527	29.6294	18.4198	20.0161	7.90575	21.2071	39.4551	41.8756	112.587	18.6733	40.5386	31.9529	22.7129	10.5503	23.4281	44.1215
ARRDC1	61.75	1.40616	68.6	1.37469							ARRDC1	773.926	2038.28	725.156	435.615	828.413	522.656	673.84	383.415	605.244	675.898	625.051	340.837	669.262	779.19	951.905	871.035	886.34	781.734	548.991	1022.77	1376.34	1606.06	1906.61	1060.07	1686.56	2214.28	819.562	345.373	765.643	2265.55	1667.96	429.485	690.844	810.325	849.732	476.626	776.13	1417.21
CLMN	61.7	1.36776									CLMN	221.423	529.337	336.68	227.773	150.282	154.264	157.49	171.813	216.599	116.186	239.892	198.284	171.175	155.649	185.714	183.754	219.632	186.509	191.852	193.199	197.917	213.85	89.8251	178.874	267.087	415.334	206.867	87.8581	197.276	218.779	141.777	206.443	260.122	278.629	328.67	129.086	182.018	368.186
KCNK15	61.7	2.18263	78.1	3.23006							KCNK15	46.3934	193.285	46.0417	19.9301	69.5519	62.1661	31.3414	10.8514	104.872	62.6393	106.618	98.5554	120.158	61.3164	35.4898	60.8155	138.898	24.7707	73.7891	52.1913	63.5515	66.3371	26.0783	24.1425	166.929	190.153	55.3402	48.4735	111.967	252.963	116.757	65.3565	28.7148	132.924	248.506	34.754	183.82	54.0108
INHBA	61.65	2.92664	126.85	10.2058						G2SBCD	INHBA	27.4143	65.8926	5.75521	0	23.598	10.361	3.91767	9.0428	26.0467	7.07218	9.32912	18.1858	13.4255	30.1865	13.6125	12.4247	41.6693	8.01405	43.0928	12.8189	14.5261	6.11	15.9367	6.58431	6.90741	10.008	22.3996	21.2071	56.5168	66.6591	4.1699	12.4489	35.4712	37.0653	46.0939	17.377	77.4929	12.9322
MICALL2	61.6	1.31288	73.25	1.30134							MICALL2	477.641	656.73	621.563	449.851	992.357	704.549	701.263	379.798	454.447	400.083	593.065	277.48	425.589	600.901	730.215	496.333	532.151	631.652	505.308	624.464	483.899	565.611	625.878	329.215	845.006	1070.86	671.988	360.521	672.87	1099.87	1793.06	424.298	557.405	476.737	775.58	299.132	627.152	1174.54
C9orf169	61.6	1.43443	78.5	1.52523							C9orf169	11.5984	54.9105	23.0208	0	38.5019	16.1171	26.6402	9.0428	17.8214	10.1031	22.6564	17.0125	27.5223	23.5832	35.4898	26.8111	26.9114	24.7707	13.5772	23.8065	23.6048	28.8043	53.6053	15.3634	25.3272	60.0483	51.3874	21.2071	38.3888	45.294	33.3592	12.4489	30.4039	23.6451	38.0776	3.72364	24.6295	69.9858
B3GNT8	61.55	1.337	47	1.64131							B3GNT8	23.1967	59.3034	14.388	0	47.1959	51.8051	23.506	19.8942	55.5207	22.2268	33.3183	52.2109	76.5255	74.523	31.1143	54.9301	56.4271	46.6272	55.4894	60.432	31.7757	28.8043	131.84	47.1875	28.7809	42.5342	72.4693	9.08877	82.1093	149.556	127.182	23.8603	47.295	47.2903	30.7293	30.4097	87.1044	77.593
GREB1	61.55	3.02866			0.0415						GREB1	76.9709	57.1069	48.9193	139.511	27.324	85.1906	152.789	52.4483	30.1594	22.2268	58.6402	53.9708	33.5638	22.6399	35.4898	31.3886	73.7893	37.8846	17.7094	5.49382	13.6182	23.5671	14.4879	21.9477	255.574	207.667	106.728	106.036	75.7112	33.3295	4.1699	72.6183	86.1444	76.6869	211.097	217.833	124.95	254.84
LOC646851	61.55	1.83231									LOC646851	31.6319	24.1606	34.5313	14.2358	9.93599	14.9659	21.1554	14.4685	8.91072	5.05155	10.6618	7.03967	8.05531	6.60331	26.2527	7.84716	15.626	13.8424	10.0353	11.9033	2.72364	8.72857	40.5662	32.9215	21.8735	37.5302	15.8115	6.05918	24.5262	33.3295	22.9345	17.6359	43.9168	19.8108	26.0531	3.10303	21.0252	34.2322
ACCN3	61.5	1.47546									ACCN3	23.1967	48.3212	20.1432	11.3886	14.904	33.3855	10.1859	27.1284	34.9575	17.1753	34.651	18.1858	44.9755	43.3932	23.3358	34.6583	46.0098	28.4134	46.6347	45.7818	31.7757	48.88	14.4879	16.4608	36.8395	62.5503	27.6701	33.3255	35.1897	84.6058	18.7646	33.1969	27.0257	38.3435	25.3851	4.96485	39.6475	88.243
HS6ST3	61.45	4.15204	82.1	13.3397							HS6ST3	2.10879	6.58926	0	0	0	0	0	0	0.68544	0	2.66546	0	1.34255	0.94333	0.972323	1.30786	0.86811	0	0	0.915636	0.907878	0	0	0	3.4537	5.00402	10.541	6.05918	13.8626	4.27302	0	4.14962	3.37821	7.66869	9.35239	7.44728	5.40648	0
ZNF768	61.35	1.2321	54.55	1.30661							ZNF768	402.779	924.693	276.25	199.301	233.496	292.411	335.353	229.687	344.776	279.856	223.899	212.95	298.047	426.385	418.099	389.742	447.945	266.649	358.32	209.681	319.573	254.874	831.606	506.992	306.228	500.402	187.103	199.953	259.124	732.395	656.76	248.977	412.142	304.191	277.232	230.245	327.392	603.247
ZNF213	61.25	1.18142									ZNF213	253.055	476.623	161.146	93.9562	94.3919	176.137	57.198	133.833	234.421	249.547	243.89	224.096	226.22	244.322	263.5	249.147	289.081	273.935	221.367	255.462	281.442	239.163	278.168	307.268	189.954	335.27	111.998	115.124	248.461	537.546	127.182	80.9175	199.315	263.292	276.564	12.4121	234.881	315.697
TTC21A	61.2	1.31386									TTC21A	91.7324	180.106	57.5521	54.096	119.232	130.088	155.14	43.4055	125.436	81.8352	123.944	78.023	128.214	109.426	128.833	108.552	206.61	145.71	187.719	184.043	115.301	157.987	207.177	96.5699	127.787	287.731	73.787	93.9173	151.422	416.192	254.364	44.6084	157.087	119.504	222.453	15.5152	167.601	317.218
RTN4RL1	61.15	1.73547									RTN4RL1	74.8621	241.606	31.6537	51.2489	55.8899	37.9904	44.6615	14.4685	100.76	57.5877	161.26	130.821	109.418	135.839	72.4381	107.898	223.104	110.011	73.7891	214.259	189.747	185.918	143.43	222.769	149.661	135.109	50.0697	3.02959	193.01	251.253	70.8884	61.2069	32.093	173.824	234.478	57.0958	179.615	247.993
SERPINA5	61.1	2.77931								G2SBCD	SERPINA5	44.2846	26.357	69.0625	71.179	3.72599	27.6294	86.9723	27.1284	24.6759	8.08249	19.991	17.0125	22.8234	3.77332	23.8219	16.3483	29.5157	3.64275	7.08375	1.83127	4.53939	6.98285	1.44879	9.87646	34.537	460.37	19.7644	42.4143	62.9149	10.2552	10.4248	86.1046	82.7662	26.8404	45.4259	68.2667	52.2626	76.8322
COL4A5	61.05	2.43292			0.0561					G2SBCD	COL4A5	53.7742	10.9821	37.4089	130.969	34.7759	44.8978	72.8687	66.9167	47.9808	38.3918	26.6546	28.1587	48.3319	23.5832	45.213	39.8897	18.2303	39.3417	12.3966	4.57818	5.44727	6.11	11.5903	10.9738	117.426	77.5623	171.291	81.799	69.3131	24.7835	25.0194	115.152	133.439	70.2963	118.241	222.798	109.331	113.347
AP1G2	60.95	1.24322									AP1G2	941.575	1282.71	834.505	466.934	895.481	950.911	320.466	622.145	983.607	918.373	1451.34	794.896	1340.54	1058.42	1554.75	1298.05	1184.97	1741.23	838.834	2358.68	1507.99	1761.42	1180.77	1152.25	1275.57	1443.66	740.505	714.984	1895.98	3489.35	1615.84	355.83	1091.16	1515.84	1445.61	354.366	1455.54	2223.57
PHF8	60.95	1.24231									PHF8	42.1758	206.464	28.776	37.0131	19.872	35.688	39.1767	12.6599	43.1827	23.2372	73.3002	102.075	46.9893	30.1865	38.8929	58.1998	41.6693	29.8705	40.1413	43.9505	31.7757	39.2785	34.771	70.2326	59.8642	57.5463	47.4345	30.2959	55.4505	38.4572	25.0194	41.4962	59.1187	36.4263	60.7905	37.857	83.5001	57.8144
ZFYVE19	60.85	1.15357	58.5	1.19529							ZFYVE19	435.465	865.39	405.742	196.454	435.941	530.715	239.762	182.665	435.94	395.032	431.805	440.566	545.076	565.998	623.259	513.335	565.14	630.195	410.267	599.742	551.082	598.78	720.049	609.049	373	655.527	457.216	302.959	690.998	1210.97	775.602	273.875	505.043	477.376	476.304	106.744	667.4	881.669
CRTC1	60.75	1.17015									CRTC1	311.047	597.426	325.169	176.524	340.308	348.821	112.045	392.458	337.237	453.63	394.488	308.572	444.385	544.301	483.731	451.866	451.417	488.128	384.884	613.476	624.62	580.45	459.267	502.602	356.883	425.342	258.254	272.663	479.86	1062.27	773.517	175.321	413.831	475.459	400.817	247.001	405.486	679.319
KIAA1257	60.7	2.62379	74.2	2.36386							KIAA1257	3.16319	13.1785	2.8776	0	1.242	0	3.91767	0	0	0	2.66546	2.9332	2.01383	2.82999	0.972323	1.30786	1.73622	0	1.18063	1.83127	1.81576	2.61857	0	0	0	0	19.7644	12.1184	3.19906	3.41841	2.08495	7.26183	5.06732	2.55623	3.34014	0.620607	3.60432	5.32501
SCUBE2	60.55	2.22003			0.0173					G2SBCD	SCUBE2	90.678	685.283	195.677	88.2619	52.1639	113.971	411.356	81.3852	515.451	199.031	410.481	268.094	100.02	124.519	78.7582	51.6605	414.088	104.183	37.78	254.547	295.06	419.844	365.096	164.608	73.679	505.406	465.121	236.308	654.742	605.914	66.7185	251.052	128.372	542.56	513.713	144.601	284.741	1034.57
P2RY2	60.55	1.62421	67.5	2.59892							P2RY2	12.6527	107.625	20.1432	0	31.05	3.45367	12.5366	5.42568	66.4877	22.2268	63.9711	33.4384	28.8649	39.6198	27.7112	14.3865	27.7795	27.6849	35.4188	31.1316	51.7491	34.9143	47.8101	44.9928	23.0247	25.0201	27.6701	33.3255	89.5738	88.8788	25.0194	12.4489	10.1346	149.539	88.1797	0.620607	45.054	65.4215
FLJ35946	60.5	2.06328									FLJ35946	9.48956	15.3749	8.63281	8.54148	7.45199	5.75612	3.13414	0	1.37088	5.05155	3.99819	2.9332	4.02766	6.60331	9.72323	9.80895	2.60433	3.64275	5.31281	1.83127	8.17091	11.3471	2.89758	6.58431	10.3611	7.50603	5.2705	0	8.53084	30.7657	6.25486	2.07481	15.202	11.503	12.0245	7.44728	4.80576	7.60715
ATP6V0B	60.45	1.31955	109.05	1.88794							ATP6V0B	1214.66	5719.48	1320.82	848.453	1887.84	1198.42	1736.31	622.145	1878.11	1678.13	3009.31	1873.14	2277.64	1893.26	2371.98	1981.41	2861.29	1877.47	2265.03	3075.62	3775.87	2787.03	3416.25	2329.75	2409.53	3863.11	1935.59	769.516	3844.21	4254.22	3506.89	914.991	1123.26	2426.5	3561.26	912.292	2294.75	4041.68
SERHL	60.45	2.304			0.0391						SERHL	94.8956	72.4819	77.6953	45.5545	18.63	14.9659	365.911	7.23424	149.426	64.6599	54.642	19.3591	140.297	18.8666	33.059	94.8199	76.3937	51.727	100.353	34.7942	32.6836	38.4057	102.864	59.2588	262.482	968.278	55.3402	6.05918	149.29	905.025	671.355	71.5809	20.2693	68.3792	402.153	13.0327	78.0936	38.7965
INPP4B	60.4	3.83692						intrinsic		G2SBCD	INPP4B	5.27198	6.58926	11.5104	0	1.242	2.30245	6.26828	9.0428	7.53984	6.06187	9.32912	2.9332	3.35638	2.82999	5.83394	0.65393	1.73622	2.18565	2.95156	1.83127	0	0	1.44879	3.29215	4.60494	22.5181	39.5287	15.148	9.59719	4.27302	12.5097	30.0847	8.44553	21.0889	36.0735	39.0982	12.6151	31.95
TOB2P1	60.4	1.6782	59.25	1.78141							TOB2P1	4.21758	24.1606	17.2656	0	1.242	3.45367	6.26828	5.42568	8.22528	9.0928	10.6618	4.10647	6.04148	3.77332	4.86162	8.50109	5.20866	4.3713	4.13219	2.74691	4.53939	6.11	17.3855	12.0712	11.5123	7.50603	2.63525	33.3255	14.929	17.0921	10.4248	11.4114	15.202	10.864	8.01634	1.86182	7.80936	14.4536
NUDT22	60.35	1.32792	86.9	1.33266							NUDT22	340.57	1515.53	319.414	304.646	326.646	280.899	411.356	255.007	394.814	315.217	414.479	341.424	486.004	521.661	543.529	419.169	610.281	467	410.858	620.801	791.67	636.312	938.817	685.865	547.988	978.286	386.064	202.983	536.377	1390.44	850.661	270.763	292.215	469.707	500.353	213.489	491.389	717.355
RNF208	60.35	1.22463	55.85	1.30982							RNF208	142.343	445.873	103.594	91.1091	120.474	112.82	83.8382	86.8109	193.98	181.856	165.259	82.7161	138.954	214.136	254.749	185.716	151.051	238.964	165.288	187.705	242.404	185.046	323.081	243.619	140.451	192.655	138.351	106.036	230.333	430.72	437.84	72.6183	140.196	202.581	219.113	95.5734	145.975	349.168
GPX2	60.3	2.66078	-55.15	0.386548						G2SBCD	GPX2	35.8494	388.766	11.5104	25.6244	58.3739	18.4196	24.2896	68.7253	81.5674	17.1753	26.6546	51.6242	150.366	76.4097	51.5331	62.7773	36.4606	22.585	59.0313	33.8785	35.4073	13.9657	641.815	73.5248	46.0494	20.0161	213.455	33.3255	551.305	309.366	41.699	95.4412	195.936	102.249	69.4749	0.620607	555.666	25.8643
IRF6	60.15	1.28039									IRF6	47.4478	57.1069	11.5104	31.3187	24.84	20.722	32.1249	27.1284	50.0371	39.4021	31.9855	22.2923	51.017	25.4699	52.0193	56.238	62.5039	42.9844	30.6963	53.1069	47.2097	41.0243	24.6295	50.4797	52.9568	30.0241	34.2582	36.3551	33.057	69.2229	70.8884	33.1969	45.6059	53.6808	38.0776	52.131	56.4677	57.0536
ZNF441	60	2.43535									ZNF441	0	0	5.75521	2.84716	3.72599	12.6635	0.783535	10.8514	6.8544	2.02062	1.33273	2.9332	2.01383	1.88666	2.43081	1.30786	0	2.9142	2.36125	1.83127	0.907878	0	0	4.38954	1.15123	5.00402	5.2705	12.1184	3.19906	4.27302	0	5.18702	10.1346	5.11246	5.34422	8.06789	4.80576	2.28215
TRPM4	60	1.31879	68.4	1.38037							TRPM4	501.892	1631.94	319.414	449.851	447.119	656.198	612.724	368.946	563.432	645.589	868.941	479.871	859.233	656.557	1169.71	612.733	992.25	1350	681.221	1377.12	1056.77	878.094	956.203	990.938	863.426	953.266	553.402	396.876	1110.08	1564.78	1282.25	397.326	645.239	865.923	965.968	306.58	965.357	1554.9
CASZ1	59.9	1.63624	50.35	1.56073							CASZ1	234.076	1148.73	342.435	68.3318	248.4	108.215	101.859	132.025	273.491	238.433	686.356	276.894	230.248	257.529	307.254	416.554	467.911	318.376	452.179	464.228	279.627	435.555	565.029	434.564	223.34	582.969	276.701	187.835	332.703	674.282	350.272	173.247	283.77	483.767	718.798	106.124	331.597	603.247
LRRFIP1	59.9	1.38535									LRRFIP1	85.406	439.284	169.779	65.4847	94.3919	63.3173	169.243	77.7681	122.694	95.9795	270.544	183.618	85.2521	85.843	86.0506	103.321	122.403	65.5695	184.178	78.7447	81.7091	75.0657	181.099	162.413	110.519	247.699	105.41	57.5622	165.285	329.022	110.502	97.516	126.683	175.741	200.408	122.88	117.14	155.947
LCN12	59.85	2.6448									LCN12	16.8703	65.8926	46.0417	22.7773	16.146	13.8147	101.076	12.6599	22.6195	15.1547	30.6528	8.79959	8.72659	35.8465	22.3634	26.1572	34.7244	18.2137	10.6256	7.32509	9.98666	20.9486	23.1807	17.5582	18.4198	137.611	3.95287	6.05918	57.5832	82.8965	93.8229	3.11221	23.6475	54.9589	38.7456	5.58546	36.0432	146.818
LRRC23	59.7	1.30237									LRRC23	47.4478	114.214	51.7969	31.3187	52.1639	47.2002	56.4145	30.7455	42.4973	60.6187	63.9711	36.9583	36.9202	70.7497	73.8966	41.1976	86.811	53.9127	50.1766	63.1789	58.1042	34.9143	141.982	66.9405	50.6543	87.5704	30.3054	57.5622	63.9813	94.0064	133.437	60.1695	99.6573	82.4384	62.7946	44.0631	49.8597	98.1323
2013-03-09	59.7	1.17209	75.15	1.32078							2013-03-09	190.846	531.534	169.779	173.677	303.048	262.479	183.347	173.622	218.655	221.258	331.85	258.121	336.981	274.509	375.803	304.731	416.693	351.161	321.13	409.289	364.059	389.294	347.71	334.702	260.179	425.342	281.972	175.716	376.423	605.059	590.042	134.863	249.988	287.576	273.223	31.0303	332.799	484.576
KIAA1530	59.7	1.47374	59.3	1.85345							KIAA1530	18.9791	17.5714	20.1432	5.69432	12.42	47.2002	13.3201	21.7027	13.7088	13.134	10.6618	12.3194	12.7542	9.4333	10.6956	12.4247	16.4941	19.6708	17.1191	18.3127	8.17091	7.85571	5.79517	7.68169	25.3272	27.5221	25.0349	18.1775	25.5925	18.8013	12.5097	20.7481	30.4039	15.9764	25.3851	8.06789	16.8202	51.7286
HDAC6	59.7	1.19294									HDAC6	672.704	694.069	454.662	167.982	427.247	595.183	320.466	363.521	679.957	486.97	803.637	483.977	566.557	619.767	654.374	642.813	703.169	724.907	798.693	835.976	582.858	713.997	401.315	558.569	514.602	555.446	436.134	342.344	799.766	1338.31	942.398	363.092	682.399	656.951	696.753	207.283	677.011	831.462
NKX2-8	59.65	2.77844									NKX2-8	5.27198	4.39284	2.8776	0	0	3.45367	2.3506	0	10.2816	3.03093	3.99819	3.51983	3.35638	6.60331	0	2.61572	9.54921	2.9142	3.54188	3.66254	3.63151	4.36428	1.44879	1.09738	1.15123	0	1.31762	0	6.39813	17.0921	14.5947	0	3.37821	10.2249	8.68436	3.72364	8.41008	0.760715
AR	59.65	2.01851	92.4	1.87593						G2SBCD	AR	54.8286	35.1427	115.104	2.84716	0	3.45367	4.70121	21.7027	19.8778	9.0928	25.3219	17.5992	14.0968	23.5832	5.83394	15.6943	25.1752	14.571	7.08375	25.6378	12.7103	31.4228	2.89758	23.0451	11.5123	172.639	15.8115	18.1775	24.5262	48.7124	0	3.11221	84.4553	31.9529	32.7334	2.48243	12.0144	66.1822
BRSK2	59.6	3.03396									BRSK2	5.27198	8.78568	2.8776	0	2.484	4.6049	1.56707	3.61712	1.37088	0	2.66546	1.17328	0.671276	9.4333	2.43081	2.61572	0.86811	0.72855	4.13219	1.83127	0.907878	1.74571	1.44879	4.38954	1.15123	0	0	12.1184	7.46448	17.0921	4.1699	1.0374	5.06732	3.19529	9.35239	1.24121	4.20504	1.52143
MYO5B	59.55	2.07892								G2SBCD	MYO5B	20.0335	4.39284	20.1432	0	4.96799	1.15122	7.05181	1.80856	6.8544	5.05155	5.33092	9.97286	6.04148	0.94333	7.29243	4.57751	4.34055	6.55695	1.18063	1.83127	2.72364	0	4.34638	6.58431	14.9661	20.0161	9.22337	21.2071	22.3935	3.41841	2.08495	5.18702	13.5129	8.30775	11.3565	26.0655	8.41008	13.6929
CCDC61	59.5	1.2371									CCDC61	141.289	362.409	115.104	116.734	161.46	147.357	116.747	72.3424	214.543	204.083	151.931	126.714	173.86	218.852	217.314	160.213	255.224	203.994	187.129	229.825	219.707	205.121	604.146	276.541	172.685	197.659	111.998	124.213	234.598	480.287	504.558	97.516	162.154	227.504	135.61	127.845	212.054	365.143
WWC3	59.5	1.82575	54.9	1.80066							WWC3	42.1758	21.9642	69.0625	42.7074	26.082	27.6294	22.7225	34.3626	63.7459	46.4743	30.6528	45.1712	49.6744	33.0165	35.976	32.0426	59.0315	24.7707	63.1634	15.5658	12.7103	16.5843	24.6295	34.0189	72.5278	87.5704	17.1291	48.4735	51.185	21.3651	4.1699	49.7954	62.4969	76.6869	68.8069	117.915	94.313	84.4394
SBK1	59.45	1.60554	97.15	2.6658							SBK1	60.1005	219.642	23.0208	11.3886	14.904	31.0831	28.9908	1.80856	25.3613	23.2372	54.642	37.5449	49.6744	63.2031	106.469	56.238	77.2618	59.0125	24.2028	134.599	157.971	111.726	44.9125	155.829	59.8642	60.0483	56.6578	54.5326	88.5075	164.084	10.4248	17.6359	27.0257	99.0539	109.557	29.7891	100.32	98.893
PTPN6	59.4	1.22307	85.2	1.38253							PTPN6	249.892	810.479	359.701	142.358	228.528	208.372	136.335	195.325	321.472	294	313.192	431.18	626.301	577.318	357.329	513.335	452.285	398.517	447.457	387.314	436.689	342.16	360.749	420.298	353.429	705.567	335.994	106.036	680.334	901.607	550.427	96.4786	302.35	339.34	340.694	14.274	491.99	603.247
PLCD4	59.4	2.38301									PLCD4	3.16319	4.39284	0	0	6.20999	12.6635	3.13414	7.23424	3.4272	4.04124	1.33273	12.9061	13.4255	11.32	13.1264	11.7707	6.07677	13.8424	15.9384	32.9629	18.1576	16.5843	1.44879	2.19477	2.30247	0	6.58812	36.3551	11.7299	26.4927	14.5947	24.8977	13.5129	20.4498	12.0245	3.72364	4.80576	3.04286
C16orf71	59.3	2.15766	70.15	2.80982							C16orf71	0	10.9821	0	0	0	0	0	0	1.37088	3.03093	0	2.34656	5.37021	2.82999	4.37546	0.65393	2.60433	1.4571	0.590313	5.49382	2.72364	4.36428	0	1.09738	2.30247	7.50603	0	15.148	9.59719	0	0	0	0	3.83435	4.6762	1.24121	10.2122	9.12858
BSPRY	59.25	1.5345	52.95	1.42868							BSPRY	551.449	1559.46	336.68	148.052	219.834	192.254	274.237	99.4708	322.157	235.402	816.964	431.18	413.506	365.069	1026.29	613.387	440.132	708.879	280.398	989.803	842.511	944.431	996.769	610.146	599.793	940.756	422.957	109.065	1725.36	1229.77	329.422	223.042	363.158	751.532	1269.92	27.9273	806.166	1090.87
ERBB3	59.2	1.53621								G2SBCD	ERBB3	209.825	764.354	92.0834	51.2489	95.6339	58.7125	222.524	63.2996	155.595	141.444	278.541	197.697	141.639	207.532	244.539	227.568	194.457	350.432	178.274	416.614	289.613	311.61	275.27	295.196	149.661	240.193	239.808	115.124	339.101	371.753	66.7185	164.947	309.106	335.505	452.255	149.566	213.856	387.204
TRIB3	59.15	1.34798	58.25	1.72343							TRIB3	115.984	496.391	54.6745	133.816	89.4239	102.459	109.695	61.4911	123.379	61.629	254.552	170.125	132.913	96.2196	272.737	156.289	262.169	248.435	103.305	376.326	326.836	322.084	283.963	328.118	279.75	72.5583	144.939	54.5326	362.561	445.248	137.607	82.9923	119.927	404.523	328.002	32.8922	251.101	273.857
CCNO	59.15	1.39923	63.5	2.36584							CCNO	8.43516	81.2676	20.1432	39.8602	23.598	19.5708	39.9603	16.277	30.1594	13.134	39.9819	16.4259	18.1245	33.0165	32.0867	26.1572	26.9114	30.5991	20.0706	40.288	23.6048	72.4471	11.5903	13.1686	35.6883	32.5261	18.4467	33.3255	30.9243	75.2051	35.4442	31.1221	21.9584	45.3731	39.4136	10.5503	48.6583	137.689
PAK4	59.1	1.35793	62.85	1.26554							PAK4	145.507	966.425	129.492	122.428	104.328	108.215	148.872	119.365	169.304	202.062	269.212	167.192	149.695	386.765	187.172	217.759	227.445	195.98	193.623	235.318	328.652	240.036	467.96	476.265	240.608	302.743	226.631	157.539	157.821	756.324	356.527	92.329	155.398	283.742	306.625	124.121	158.59	626.069
RNF183	59.1	1.89261									RNF183	3.16319	61.4998	14.388	0	1.242	1.15122	3.91767	1.80856	7.53984	4.04124	9.32912	7.03967	8.72659	2.82999	11.6679	15.0404	6.07677	17.4852	5.31281	24.7222	3.63151	4.36428	5.79517	18.6555	0	17.5141	15.8115	6.05918	24.5262	16.2375	12.5097	4.14962	15.202	10.864	4.6762	8.68849	13.8166	6.08572
LOC401320	59.05	1.29287									LOC401320	22.1423	4.39284	17.2656	5.69432	12.42	36.8392	6.26828	32.5541	17.8214	10.1031	19.991	29.332	21.4808	23.5832	17.988	45.7751	25.1752	18.2137	12.9869	16.4815	16.3418	10.4743	8.69275	3.29215	11.5123	20.0161	27.6701	45.4439	31.9906	23.9289	47.9539	22.8229	48.9841	26.8404	26.0531	12.4121	24.6295	42.6001
FXR2	59	1.42484								G2SBCD	FXR2	425.976	852.211	307.904	159.441	311.742	332.704	299.31	173.622	396.87	425.341	390.49	470.485	491.374	514.115	543.529	543.416	737.025	401.431	476.382	283.847	390.388	399.768	383.93	323.728	457.04	462.872	221.361	324.166	399.883	741.796	364.867	222.005	396.94	531.057	418.854	176.252	762.914	945.569
HDAC8	58.85	1.33914									HDAC8	137.071	331.659	158.268	62.6375	137.862	157.718	143.387	139.259	200.149	181.856	89.293	137.274	214.808	221.682	239.678	160.213	296.894	165.381	193.623	171.224	190.654	131.801	182.548	248.009	119.728	172.639	84.328	93.9173	215.404	450.376	154.286	65.3565	199.315	256.901	158.323	87.5055	311.173	351.45
SCCPDH	58.75	1.71064	92.4	2.13812							SCCPDH	54.8286	120.803	54.6745	74.0261	68.3099	40.2929	191.182	54.2568	91.1636	73.7527	73.3002	73.9165	69.1414	87.7296	70.9796	44.4673	41.6693	56.8269	59.6216	65.9258	75.3539	52.3714	27.527	52.6745	57.5617	65.0523	150.209	54.5326	113.034	65.8045	54.2088	127.601	54.0514	174.463	158.323	155.772	157.389	250.275
SDSL	58.65	1.41771	84.05	1.51528							SDSL	76.9709	487.605	123.737	85.4148	131.652	149.659	151.222	59.6825	81.5674	44.4537	118.613	86.2359	171.847	139.613	158.975	138.633	138.898	151.538	69.0666	171.224	196.102	162.351	312.939	129.491	105.914	235.189	206.867	78.7694	330.57	413.628	120.927	86.1046	109.792	191.717	169.011	14.274	228.274	219.086
RNF167	58.6	1.15572									RNF167	672.704	1434.26	730.912	273.327	300.564	339.611	497.544	526.291	383.847	462.722	621.053	543.228	491.374	735.797	634.927	638.89	759.596	519.456	606.251	817.663	734.474	612.745	1063.41	716.592	443.225	955.768	279.336	442.32	588.628	965.702	583.787	549.824	942.521	609.661	677.38	98.0559	439.727	1038.38
CUX1	58.6	1.39715	47.45	1.36065							CUX1	241.457	988.389	192.8	156.594	155.25	285.504	294.609	137.451	470.212	302.083	611.724	673.462	564.543	527.321	532.347	577.42	568.612	461.172	527.739	511.841	732.658	586.56	257.885	539.913	397.176	387.812	313.595	154.509	881.876	882.805	423.245	145.237	246.61	518.276	830.359	111.709	593.511	534.783
HPD	58.55	3.58263			0.0261						HPD	26.3599	10.9821	40.2865	0	6.20999	2.30245	42.3109	0	17.8214	18.1856	9.32912	2.34656	85.9233	24.5266	51.5331	12.4247	11.2854	2.9142	8.26438	8.24073	6.35515	7.85571	49.2589	3.29215	16.1173	25.0201	65.8812	6.05918	37.3224	481.142	492.049	7.26183	1.68911	14.6983	80.8314	42.8219	30.036	5.32501
VPS18	58.55	1.18332	92.45	1.36573							VPS18	284.687	575.462	316.537	145.205	247.158	212.977	132.417	226.07	311.875	294	471.787	248.148	303.417	304.695	340.799	381.895	394.122	264.463	358.91	367.17	372.23	412.861	993.871	321.534	294.716	542.936	218.726	302.959	524.647	534.982	669.27	244.827	293.904	375.766	432.214	240.175	371.245	362.861
TSNAXIP1	58.55	1.34278									TSNAXIP1	27.4143	76.8747	20.1432	31.3187	48.4379	74.8296	47.0121	14.4685	61.0042	30.3093	39.9819	30.5052	65.1138	46.2231	60.7702	40.5437	64.2401	50.9985	38.3703	54.9382	47.2097	53.2443	63.7468	27.4346	31.0833	50.0402	47.4345	33.3255	66.114	103.407	135.522	18.6733	52.3623	44.095	44.7579	5.58546	79.295	66.1822
GBF1	58.5	1.15302	78.95	1.24031							GBF1	632.637	863.193	512.214	324.576	399.923	386.811	413.706	421.395	494.202	487.98	594.398	456.405	572.598	495.248	482.759	552.571	610.281	453.886	593.854	428.518	497.517	487.927	383.93	476.265	592.886	808.15	361.029	287.811	392.419	881.096	546.258	319.521	758.409	589.85	552.459	410.221	654.785	866.455
SYTL2	58.5	2.67786			0.0282						SYTL2	25.3055	19.7678	37.4089	99.6506	24.84	73.6784	184.131	70.5339	42.4973	27.2784	58.6402	35.1983	34.2351	19.8099	22.3634	28.119	25.1752	8.01405	37.78	5.49382	2.72364	0	4.34638	6.58431	92.0988	52.5422	192.373	121.184	67.1804	25.6381	29.1893	147.311	148.641	127.812	162.331	410.221	115.939	100.414
DEGS2	58.45	1.95302	109	4.26515							DEGS2	97.0044	2143.71	97.8386	167.982	108.054	133.542	387.85	47.0226	307.077	211.155	601.062	176.578	316.842	508.455	215.37	180.485	274.323	218.565	259.738	382.736	322.297	262.73	407.11	316.047	133.543	908.23	341.265	75.7398	639.813	704.193	464.944	153.536	130.061	733.638	768.232	197.974	287.144	2474.61
MICAL1	58.45	1.27271	70.45	1.33605							MICAL1	246.729	463.445	371.211	173.677	530.333	438.617	237.411	224.262	493.517	305.114	419.81	353.157	745.788	574.488	435.601	673.548	764.805	397.06	700.701	495.359	365.875	305.5	496.936	370.916	371.849	555.446	513.874	163.598	718.723	829.82	1063.33	236.528	364.847	488.879	390.796	183.079	624.148	623.026
ARF5	58.45	1.20549									ARF5	1467.72	2855.35	1539.52	646.305	588.707	731.028	959.046	933.217	824.585	810.269	883.601	897.558	1098.88	1080.11	1210.06	1125.41	1288.28	954.4	1373.66	844.217	1256.5	913.008	2367.33	1596.69	1071.8	1603.79	635.095	1024	1062.09	2348.45	1213.44	774.941	1638.43	958.586	1059.49	496.485	1411.09	1204.21
TRAK2	58.35	1.56677									TRAK2	166.595	437.088	143.88	304.646	196.236	248.664	440.346	188.09	217.285	212.165	201.242	271.027	314.828	321.675	287.808	325.657	373.287	405.802	363.042	472.468	548.359	570.848	169.509	543.205	273.994	247.699	391.334	202.983	393.485	645.226	154.286	152.498	287.148	356.594	335.35	89.988	430.115	776.69
HOXC11	58.3	2.30566					cancer_gene_census				HOXC11	2.10879	39.5356	8.63281	0	13.662	16.1171	8.61888	1.80856	0	11.1134	6.66366	12.3194	13.4255	16.0366	18.4741	11.7707	24.3071	21.8565	6.49344	19.2284	60.8278	42.77	63.7468	46.0902	2.30247	7.50603	3.95287	9.08877	31.9906	151.265	25.0194	9.33664	37.1603	6.39058	26.0531	0.620607	33.0396	3.04286
VAV3	58.25	2.74343								G2SBCD	VAV3	47.4478	50.5177	34.5313	102.498	42.2279	36.8392	116.747	43.4055	43.1827	17.1753	29.3201	29.332	26.851	20.7532	25.7666	36.6201	25.1752	16.7566	11.8063	8.24073	2.72364	7.85571	8.69275	17.5582	90.9476	112.591	85.6456	36.3551	40.5215	19.6559	83.3981	91.2916	74.3207	63.9058	92.1879	75.0934	71.4857	73.7894
CARD14	58.2	1.91717	53.05	1.93279							CARD14	14.7615	41.732	11.5104	0	57.1319	41.4441	10.1859	1.80856	48.6663	22.2268	70.6347	19.3591	18.7957	29.2432	36.9483	24.1954	43.4055	24.7707	23.0222	52.1913	49.0254	91.6499	17.3855	32.9215	47.2006	47.5382	72.4693	51.5031	37.3224	86.315	22.9345	10.374	20.2693	44.734	76.1552	8.68849	25.2302	57.8144
PIP5K1C	58.2	1.19724	59.65	1.2106							PIP5K1C	477.641	1772.51	575.521	264.786	570.077	635.476	295.393	338.201	794.425	794.104	1222.11	871.159	978.72	1165.01	961.142	845.532	1033.05	862.603	1070.83	919.299	1350.92	789.062	898.251	993.133	751.756	1025.82	447.992	412.024	1091.95	1714.33	1109.19	285.286	459.437	959.225	1058.16	142.119	966.558	1300.06
TMEM91	58.1	1.1226									TMEM91	194.009	276.749	238.841	139.511	327.888	393.719	197.451	209.793	286.514	274.805	373.165	223.509	380.614	368.842	312.116	329.581	313.388	342.418	304.011	296.666	245.127	318.593	791.04	293.002	409.84	547.94	328.088	278.722	246.328	769.998	971.588	218.892	268.568	245.398	328.002	141.498	370.043	681.601
CCDC157	58.05	1.27689									CCDC157	30.5775	74.6783	34.5313	25.6244	55.8899	27.6294	47.0121	23.5113	24.6759	20.2062	49.311	16.4259	25.5085	33.0165	33.059	23.5415	32.9882	30.5991	50.1766	22.8909	23.6048	27.9314	65.1956	18.6555	43.7469	62.5503	34.2582	3.02959	51.185	94.861	106.333	32.1595	33.7821	38.9825	38.7456	20.48	30.036	85.2001
LRRC37A3	58	1.91484	54.25	1.84909							LRRC37A3	10.544	24.1606	5.75521	0	7.45199	11.5122	1.56707	0	20.5632	10.1031	9.32912	20.5324	28.8649	17.9233	13.6125	11.7707	3.47244	11.6568	12.3966	19.2284	15.4339	16.5843	0	8.77908	8.05864	15.0121	5.2705	9.08877	30.9243	19.6559	14.5947	0	13.5129	16.6155	18.7048	1.24121	21.6259	30.4286
THEG	58	3.09303									THEG	2.10879	19.7678	0	0	3.72599	0	0	0	0	1.01031	14.66	1.75992	3.35638	0.94333	4.37546	0.65393	2.60433	1.4571	0.590313	0	2.72364	1.74571	10.1415	4.38954	3.4537	0	17.1291	0	7.46448	13.6737	4.1699	0	1.68911	7.66869	20.7089	0	5.40648	0.760715
LPCAT3	57.95	1.50337	58.45	1.25519							LPCAT3	393.29	1609.98	448.906	167.982	360.179	238.303	475.605	222.453	483.921	425.341	374.497	422.38	692.757	741.457	432.684	496.987	685.807	618.539	571.423	563.116	732.658	574.34	733.089	707.813	612.457	878.206	278.019	175.716	582.23	1973.28	608.806	253.127	407.075	751.532	643.311	335.128	827.191	1638.58
LOC338799	57.85	1.37678									LOC338799	422.813	716.033	500.703	182.218	557.657	544.529	185.698	533.525	499.686	640.537	767.653	389.528	949.856	705.61	1227.56	777.523	623.303	992.284	593.264	1417.4	808.012	1440.21	428.842	644.165	618.213	555.446	428.228	418.084	972.516	1663.06	740.158	167.022	778.678	947.083	1126.3	31.6509	880.055	1548.06
NAPSA	57.7	1.72678									NAPSA	15.8159	10.9821	14.388	31.3187	17.388	13.8147	23.506	12.6599	23.9904	19.1959	13.3273	11.7328	31.55	36.7899	12.154	15.0404	17.3622	32.7847	10.0353	33.8785	9.98666	21.8214	17.3855	32.9215	11.5123	25.0201	27.6701	21.2071	29.8579	50.4216	83.3981	35.2717	38.8494	17.8936	23.381	13.0327	24.0288	57.0536
SLC4A2	57.7	1.24475	84.35	1.41698							SLC4A2	298.394	1726.39	224.453	130.969	623.483	501.934	238.194	148.302	573.714	540.516	527.762	467.551	835.067	843.337	788.554	706.245	938.427	817.433	930.333	840.554	956.904	823.977	1014.15	1016.18	612.457	480.386	486.203	193.894	775.24	1398.99	1017.46	229.266	263.501	773.26	627.278	357.469	878.853	1190.52
G6PD	57.7	1.34079	78.1	1.42362							G6PD	462.88	1315.66	388.477	156.594	273.24	285.504	282.856	226.07	514.08	458.681	946.239	670.528	1326.44	799	788.068	570.881	727.476	531.841	749.107	736.171	861.577	777.715	392.623	436.759	774.781	945.76	419.005	142.391	1144.2	3438.07	1029.97	153.536	209.449	580.264	1216.48	96.8146	719.662	1021.64
GATAD2B	57.6	1.19853	67.05	1.33231							GATAD2B	194.009	599.623	184.167	34.1659	170.154	81.7369	108.128	86.8109	189.867	230.351	234.561	221.163	233.604	237.719	244.053	243.916	290.817	239.693	221.367	264.619	409.453	432.937	124.596	376.403	180.744	127.603	160.75	148.45	186.612	322.186	100.078	114.114	197.625	259.457	248.506	161.358	274.529	340.04
CATSPER1	57.6	2.72622	103	4.85262							CATSPER1	3.16319	10.9821	11.5104	0	0	2.30245	3.13414	0	2.05632	1.01031	2.66546	9.97286	6.71276	9.4333	1.94465	4.57751	2.60433	0	7.08375	2.74691	11.8024	1.74571	15.9367	0	1.15123	7.50603	0	30.2959	21.3271	5.98222	12.5097	15.5611	3.37821	2.55623	4.6762	3.10303	19.8238	6.08572
AP2B1	57.6	1.40097								G2SBCD	AP2B1	246.729	285.535	310.781	76.8733	28.566	35.688	126.933	90.428	67.1731	71.7321	123.944	87.4092	109.418	83.013	110.359	126.209	108.514	91.7972	82.6438	108.961	81.7091	78.5571	107.211	165.705	86.3426	160.129	44.7992	127.243	86.3747	202.541	50.0389	152.498	224.651	109.918	109.557	46.5455	142.371	182.572
OVOL1	57.55	1.81403	67.1	2.32452							OVOL1	3.16319	35.1427	0	2.84716	4.96799	9.2098	1.56707	1.80856	12.3379	4.04124	19.991	14.0793	12.083	22.6399	5.34778	15.6943	6.07677	8.74259	8.26438	21.0596	9.07878	10.4743	7.24396	10.9738	11.5123	7.50603	39.5287	24.2367	27.7252	9.40064	22.9345	10.374	5.06732	26.2014	25.3851	17.9976	21.6259	44.8822
CAP2	57.55	2.19002								G2SBCD	CAP2	16.8703	10.9821	11.5104	5.69432	6.20999	13.8147	20.3719	3.61712	37.6992	17.1753	25.3219	24.6388	15.4393	21.6966	8.75091	11.7707	18.2303	8.01405	34.2381	0	0.907878	0.872857	7.24396	5.48692	31.0833	20.0161	63.246	9.08877	23.4598	5.12762	2.08495	46.6832	20.2693	26.8404	54.1103	67.0255	22.8274	36.5143
NECAB3	57.5	1.17085	71.7	1.23806							NECAB3	514.545	2284.28	489.193	817.135	407.375	655.047	570.413	506.397	551.094	430.392	739.666	498.057	575.955	631.087	729.243	583.96	658.027	570.454	517.114	714.196	736.289	833.578	1764.63	592.588	649.297	1568.76	579.755	505.942	865.88	1340.87	1642.94	420.149	717.87	524.027	779.589	224.039	660.191	1487.96
MIF	57.5	1.37906	69	1.53539						G2SBCD	MIF	7410.29	49788.5	7467.38	4726.28	6191.36	6075.01	6957	3136.04	9311.02	6001.25	14013.7	7789.98	9285.09	10319.1	12741.8	10222.2	9023.13	7626.46	7313.97	9806.46	16291	10909	27337.3	11744.2	10829.7	18059.5	12251.3	5422.97	16720.4	24913.4	15747.6	4638.23	3754.88	10802.6	12866.2	7416.25	8851.61	20452.6
MAGI3	57.45	2.18492	58.55	2.0487							MAGI3	22.1423	10.9821	28.776	8.54148	11.178	4.6049	14.8872	16.277	13.7088	16.165	9.32912	6.45303	8.72659	1.88666	9.72323	13.0786	7.81299	8.74259	8.85469	0.915636	0	1.74571	7.24396	10.9738	34.537	32.5261	35.5759	24.2367	10.6635	5.98222	6.25486	29.0473	48.9841	27.4795	21.3769	28.5479	27.6331	9.8893
PRODH	57.45	2.00669			0.0238						PRODH	139.18	210.856	336.68	176.524	28.566	119.727	70.5181	39.7883	65.1168	38.3918	73.3002	47.5178	151.708	226.399	191.062	154.981	98.0964	50.9985	87.9566	62.2633	118.024	240.036	156.47	51.5771	558.349	490.394	143.621	72.7102	215.404	472.596	289.808	37.3466	184.113	9.58586	171.015	31.0303	185.022	137.689
CELSR1	57.45	2.45535	66.3	3.45007						G2SBCD	CELSR1	29.5231	133.982	17.2656	31.3187	22.356	48.3514	183.347	36.1712	56.8915	45.464	82.6293	39.8915	21.4808	27.3566	17.0157	34.0044	32.1201	19.6708	31.2866	8.24073	3.63151	6.98285	4.34638	16.4608	59.8642	92.5744	119.904	84.8286	61.8486	11.9644	33.3592	156.648	57.4296	136.758	165.003	172.529	96.7159	309.611
E4F1	57.4	1.1311									E4F1	362.712	733.604	391.354	139.511	382.535	422.499	249.948	222.453	449.649	455.65	595.731	341.424	445.727	476.381	502.205	517.913	547.777	547.869	617.467	611.645	543.819	696.54	383.93	533.329	527.266	1043.34	242.443	242.367	441.471	796.491	819.386	188.808	290.526	509.329	491.669	215.971	463.756	629.872
STK32B	57.4	1.93549								G2SBCD	STK32B	15.8159	32.9463	20.1432	8.54148	24.84	59.8637	4.70121	27.1284	19.8778	8.08249	21.3237	38.1315	47.6606	34.9032	37.9206	25.5033	26.0433	21.1279	40.1413	43.0349	81.7091	54.1171	23.1807	59.2588	14.9661	12.5101	63.246	45.4439	37.3224	56.4038	31.2743	14.5237	35.4712	49.8465	60.1225	5.58546	18.0216	66.9429
HOXC13	57.3	3.42945	60.5	4.74			cancer_gene_census				HOXC13	1.0544	0	0	0	2.484	6.90735	2.3506	1.80856	0	2.02062	0	2.9332	0.671276	3.77332	2.43081	0.65393	0.86811	2.18565	0	0.915636	0.907878	3.49143	0	0	2.30247	2.50201	0	24.2367	6.39813	6.83683	0	1.0374	10.1346	3.83435	2.00408	2.48243	5.40648	0.760715
WDR62	57.25	1.58399	106.2	1.87959							WDR62	34.7951	63.6962	54.6745	14.2358	8.69399	56.41	34.4755	14.4685	24.6759	13.134	23.9892	21.119	42.2904	22.6399	81.189	30.7347	35.5925	14.571	31.2866	31.1316	28.1442	31.4228	40.5662	18.6555	42.5957	45.0362	59.2931	36.3551	39.4551	84.6058	25.0194	1.0374	40.5386	21.0889	40.7497	21.7212	36.0432	98.893
FAM43B	57.2	1.60375									FAM43B	79.0797	21.9642	77.6953	28.4716	16.146	43.7465	3.91767	16.277	26.7322	7.07218	17.3255	72.1566	75.1829	26.4132	39.8653	45.7751	65.1082	28.4134	172.962	33.8785	48.1176	29.6771	34.771	30.7268	79.4352	50.0402	44.7992	33.3255	84.242	69.2229	14.5947	29.0473	37.1603	33.87	38.0776	3.10303	53.4641	40.3179
UBE2H	57.2	1.52161	47.65	1.53006							UBE2H	118.092	153.749	138.125	99.6506	99.3599	131.24	181.78	215.219	111.041	155.588	102.62	107.355	94.6499	66.0331	113.762	107.245	95.4921	94.7114	102.124	34.7942	44.486	40.1514	44.9125	55.9666	172.685	130.105	135.715	157.539	97.0383	82.0419	145.947	214.743	204.382	143.788	179.031	278.032	130.957	202.35
COG2	57.15	1.29573	83.8	1.57513							COG2	216.151	1342.01	204.31	130.969	349.001	282.05	293.042	153.728	303.65	376.846	355.839	341.424	358.461	386.765	404	341.352	428.846	336.59	318.178	411.121	601.015	624.965	948.959	410.422	330.404	545.438	296.465	169.657	491.59	715.303	733.903	208.518	219.584	457.565	460.271	14.8946	391.669	812.444
ZNF675	57.15	2.15577									ZNF675	2.10879	0	0	0	3.72599	9.2098	11.753	5.42568	4.11264	4.04124	0	4.10647	4.69893	2.82999	2.91697	0	2.60433	0.72855	2.36125	0	0	0	0	1.09738	3.4537	0	2.63525	0	5.33177	1.70921	8.33981	11.4114	5.06732	3.83435	6.01225	14.274	4.20504	9.12858
DPP9	57.1	1.09404	78	1.36858							DPP9	379.582	1675.87	768.32	247.703	520.397	412.138	275.021	450.332	649.797	730.455	815.631	569.04	849.164	817.867	765.218	688.588	979.228	759.877	775.08	863.445	746.276	1027.35	1276.39	606.854	676.926	1338.58	534.956	375.669	596.092	1463.94	1136.3	278.024	499.975	929.829	728.15	319.612	866.238	1056.63
FARP2	57.1	1.46121								G2SBCD	FARP2	97.0044	224.035	37.4089	22.7773	134.136	77.132	39.9603	61.4911	129.548	110.124	133.273	107.942	189.3	182.063	169.67	147.134	191.852	166.109	164.107	231.656	213.351	315.101	76.786	185.458	117.426	125.101	200.279	42.4143	145.024	298.257	154.286	58.0946	103.035	198.108	136.946	14.274	237.885	400.897
MST1R	57.1	1.52677	63	2.08707							MST1R	74.8621	171.321	37.4089	96.8034	105.57	84.0394	72.0852	41.5969	104.872	75.7733	143.935	92.1023	96.6637	127.349	131.264	100.705	96.3602	149.353	56.0797	164.815	108.038	165.843	36.2198	63.6483	44.8982	80.0644	108.045	51.5031	229.266	217.069	116.757	44.6084	82.7662	172.546	192.392	9.3091	148.378	318.74
DNAH2	57.05	1.40617									DNAH2	36.9038	15.3749	28.776	8.54148	23.598	42.5953	8.61888	43.4055	12.3379	14.1444	54.642	30.5052	30.8787	33.9599	31.6005	32.6965	33.8563	38.6131	20.6609	64.0945	56.2885	53.2443	27.527	18.6555	61.0155	47.5382	23.7172	45.4439	164.219	57.2584	70.8884	8.29923	119.927	56.2371	53.4422	2.48243	49.259	19.0179
C2orf68	57.05	1.36962	90.7	1.53127							C2orf68	163.431	647.944	112.227	79.7204	104.328	127.786	109.695	103.088	187.125	147.505	141.269	156.633	215.48	157.536	240.164	185.716	234.39	191.609	109.208	214.259	338.639	261.857	318.734	275.444	141.602	207.667	167.338	115.124	212.205	529.854	168.881	76.7679	182.423	214.084	275.896	35.3746	279.935	314.175
CALY	57	1.3776									CALY	8.43516	13.1785	11.5104	0	7.45199	11.5122	4.70121	23.5113	6.8544	5.05155	3.99819	1.75992	14.0968	43.3932	9.72323	17.6561	10.4173	10.1997	7.08375	11.9033	9.98666	7.85571	14.4879	6.58431	6.90741	15.0121	6.58812	15.148	24.5262	11.1098	16.6796	5.18702	23.6475	6.39058	16.0327	8.06789	15.018	17.4965
SERTAD4	56.95	2.3397									SERTAD4	20.0335	2.19642	20.1432	8.54148	4.96799	5.75612	4.70121	12.6599	17.136	18.1856	7.99639	9.38623	2.6851	0	5.83394	9.80895	5.20866	5.09985	11.2159	0.915636	0.907878	0	4.34638	0	5.75617	15.0121	17.1291	12.1184	12.7963	2.56381	31.2743	15.5611	21.9584	21.0889	34.7375	5.58546	5.40648	21.3
ANKRD13D	56.85	1.1508	65.1	1.20443							ANKRD13D	556.721	878.568	687.748	788.663	771.281	668.861	521.05	580.548	638.145	642.558	553.083	556.721	821.642	859.373	698.614	599.654	762.2	732.921	714.869	671.161	561.977	741.055	1219.88	726.469	732.185	995.8	708.882	418.084	660.074	1540	1574.14	405.625	679.021	727.887	549.119	193.009	875.85	1566.31
PRICKLE4	56.8	1.76984	63.3	2.61947							PRICKLE4	6.32637	6.58926	2.8776	0	3.72599	1.15122	3.91767	3.61712	4.11264	6.06187	3.99819	12.3194	4.69893	2.82999	4.37546	1.96179	1.73622	0	5.90313	4.57818	4.53939	1.74571	2.89758	2.19477	5.75617	10.008	0	0	15.9953	10.2552	0	0	6.75643	3.19529	6.68028	1.86182	9.61152	25.8643
ITIH4	56.75	1.32048								G2SBCD	ITIH4	175.03	138.374	218.698	96.8034	237.222	347.67	93.2406	229.687	207.003	125.279	139.937	128.474	198.698	266.019	164.323	147.788	245.675	109.282	227.861	209.681	157.063	187.664	231.807	133.881	194.559	252.703	168.656	236.308	221.802	387.99	521.238	89.2168	447.613	200.664	146.298	61.4401	206.047	478.49
MAGED2	56.75	1.67694			0.0227						MAGED2	389.072	790.711	345.313	421.38	232.254	722.969	336.92	455.757	660.764	375.836	726.338	381.902	403.437	449.968	419.071	354.43	291.685	692.122	501.766	1054.81	1024.09	1247.31	69.542	262.275	589.432	472.88	935.513	599.859	736.851	599.932	204.325	572.647	626.658	1274.28	1217.15	425.736	364.637	796.469
PNPLA6	56.65	1.23899									PNPLA6	355.331	764.354	417.253	196.454	406.133	443.221	153.573	289.37	475.01	465.753	490.445	362.543	589.38	722.59	534.778	543.416	604.204	523.099	597.396	651.017	571.963	523.714	898.251	543.205	432.864	810.652	372.888	418.084	793.368	1215.25	1524.1	222.005	405.386	459.482	396.809	228.383	563.475	758.433
SEMA4C	56.65	1.22755	72.2	1.28545							SEMA4C	408.051	459.052	238.841	182.218	365.147	339.611	300.094	166.388	439.367	294	258.55	325.585	379.942	350.919	405.945	333.504	454.021	373.017	520.656	455.987	512.043	500.147	269.475	490.531	408.688	207.667	230.584	190.864	266.589	722.14	381.546	214.743	325.998	377.044	416.849	116.053	517.22	460.233
FGD3	56.65	1.78062	103.5	4.70339						G2SBCD	FGD3	31.6319	241.606	40.2865	14.2358	86.9399	42.5953	119.097	10.8514	41.8119	25.2578	70.6347	62.1837	69.8127	129.236	56.8809	46.429	40.8012	79.4119	57.8506	106.214	62.6436	52.3714	49.2589	91.0829	81.7377	60.0483	204.232	27.2663	153.555	145.283	43.784	52.9076	37.1603	182.77	203.08	4.96485	100.32	233.54
TMEM54	56.6	1.23299	60.75	1.27179							TMEM54	334.243	1754.94	256.107	139.511	335.34	398.324	427.81	222.453	575.77	543.547	686.356	453.472	635.698	570.714	737.507	539.492	832.517	637.481	582.638	694.968	1241.07	699.158	1090.94	1058.98	581.374	690.555	353.123	251.456	651.543	1452.83	633.826	220.967	329.376	867.201	819.67	318.992	719.662	973.716
KRT8	56.6	1.52813	77.35	2.34153						G2SBCD	KRT8	103.331	340.445	46.0417	31.3187	154.008	56.41	83.0547	19.8942	215.914	124.268	335.848	156.633	144.996	217.909	199.812	211.873	43.4055	197.437	276.857	185.874	287.797	195.52	88.3763	46.0902	186.5	147.619	135.715	39.3847	309.243	429.866	191.816	30.0847	28.7148	387.908	292.596	77.5758	121.946	220.607
MREG	56.55	2.92345									MREG	32.6863	30.7499	8.63281	71.179	17.388	26.4782	77.5699	7.23424	22.6195	15.1547	25.3219	26.9854	24.8372	7.54664	14.0987	18.31	5.20866	11.6568	2.36125	3.66254	1.81576	0.872857	1.44879	3.29215	63.3179	32.5261	40.8464	27.2663	60.7822	15.3829	4.1699	54.9824	45.6059	44.734	90.1838	92.4704	37.8453	59.3358
ENDOG	56.55	1.30566	73.8	1.17778							ENDOG	256.218	880.765	405.742	307.493	274.482	219.884	228.792	117.556	365.34	209.134	418.478	292.733	314.828	321.675	306.282	271.381	420.165	212.736	312.275	360.761	394.019	306.373	669.342	267.762	526.114	1218.48	196.326	148.45	522.514	761.452	769.347	186.733	234.786	293.327	352.051	158.255	389.266	473.165
ACADS	56.45	1.36946	-56.05	0.744927						G2SBCD	ACADS	327.917	1682.46	284.883	125.275	485.621	541.076	271.886	285.753	424.288	437.465	784.979	830.681	653.152	932.01	747.717	745.48	743.102	622.91	644.621	832.313	960.535	866.747	1564.7	748.416	399.479	683.049	573.167	218.131	1056.76	881.951	1805.57	378.653	572.607	752.81	678.716	348.781	594.112	1450.68
AFF3	56.4	2.18909								G2SBCD	AFF3	60.1005	32.9463	77.6953	113.886	28.566	63.3173	116.747	65.1082	65.8023	20.2062	42.6474	64.5303	34.9064	15.0933	46.1854	51.0066	56.4271	17.4852	29.5156	6.40945	7.26303	12.22	10.1415	25.2398	85.1914	137.611	184.467	60.5918	101.304	20.5105	35.4442	127.601	140.196	82.4384	142.29	99.2971	93.7123	124.757
ARSA	56.4	1.24128								G2SBCD	ARSA	587.298	1150.92	797.097	350.201	589.949	865.721	705.965	531.717	873.936	678.929	1366.05	708.66	739.075	893.333	1214.43	925.965	1161.53	1052.75	795.741	1202.23	1018.64	1275.24	856.236	483.947	876.09	1753.91	740.505	487.764	1568.61	2133.95	2084.95	453.346	907.05	925.994	1051.48	348.16	661.993	2158.15
ECE1	56.35	1.49017								G2SBCD	ECE1	601.005	3364.92	540.99	586.515	589.949	720.667	1013.11	412.352	1212.54	928.476	1374.05	1003.74	1157.28	1400.84	1316.04	918.118	2275.32	1072.42	1342.37	1708.58	2396.8	1810.3	801.182	1853.48	770.176	1168.44	910.478	493.823	1533.42	2841.56	890.275	495.879	689.155	1483.89	2267.29	619.365	1656.18	3290.09
ABCA7	56.35	1.37245									ABCA7	151.833	228.428	302.149	102.498	231.012	242.908	144.954	235.113	163.82	196	227.897	143.727	228.234	215.079	173.56	185.062	203.138	171.938	201.297	276.522	133.458	142.276	334.671	102.057	183.046	505.406	283.289	218.131	269.788	521.308	663.015	128.638	368.225	202.581	225.125	102.4	321.385	402.418
NCRNA00258	56.35	2.19676									NCRNA00258	2.10879	35.1427	0	0	2.484	0	2.3506	0	1.37088	0	1.33273	2.9332	6.71276	0.94333	7.29243	15.0404	0	5.8284	0.590313	5.49382	7.26303	9.60142	4.34638	1.09738	1.15123	0	0	0	3.19906	14.5283	0	2.07481	5.06732	16.6155	5.34422	0	10.2122	0.760715
LOC100128071	56.3	1.24093									LOC100128071	136.017	164.732	115.104	45.5545	276.966	221.035	116.747	83.1938	137.774	139.423	150.599	153.113	198.698	145.273	296.559	215.797	246.543	275.392	145.807	252.716	187.023	214.723	136.186	184.361	185.349	210.169	163.385	75.7398	172.749	302.53	344.017	82.9923	145.263	169.35	149.638	103.021	263.115	345.365
CRIP1	56.25	1.8917	118.85	4.0342						G2SBCD	CRIP1	744.403	20918.7	1444.56	814.287	1579.82	1751.01	3550.19	569.697	1850	1578.11	3050.62	2003.37	1253.94	2973.37	947.043	1135.88	3210.27	606.153	4705.97	991.634	1798.51	710.505	1941.38	1130.31	1889.18	8396.75	2400.71	896.759	3127.62	2868.05	2381.02	759.38	1038.8	2149.15	3755.65	724.248	2432.92	7019.88
USP35	56.2	1.38923								G2SBCD	USP35	65.3725	94.4461	63.3073	19.9301	69.5519	107.064	75.2193	28.937	63.7459	67.6908	85.2948	69.8101	148.352	121.69	86.5368	64.0852	94.624	60.4696	63.1634	141.008	101.682	118.708	66.6444	49.3823	44.8982	150.121	123.857	24.2367	95.9719	111.953	133.437	49.7954	67.5643	111.196	72.815	13.6533	146.576	506.636
TUBGCP6	56.2	1.1057									TUBGCP6	556.721	476.623	575.521	145.205	668.195	561.798	155.14	363.521	532.587	520.31	597.064	422.967	586.695	614.108	619.856	563.034	491.35	735.835	561.978	689.474	417.624	520.223	485.345	500.407	572.164	550.442	549.449	475.646	741.117	1048.6	1265.57	306.034	738.139	600.714	583.856	26.0655	595.313	775.169
MEF2BNB	56.15	1.27185	80.7	1.36993							MEF2BNB	137.071	276.749	89.2058	68.3318	93.1499	108.215	117.53	86.8109	107.614	79.8146	109.284	102.075	157.079	130.179	126.888	162.175	184.039	120.211	177.094	96.1418	167.05	102.997	99.9666	152.536	149.661	142.615	77.7398	78.7694	98.1047	243.562	106.333	86.1046	158.776	120.143	148.97	81.9201	176.011	219.086
EFHD1	56.15	2.10561									EFHD1	339.515	880.765	198.555	720.331	95.6339	119.727	328.301	200.75	224.139	163.67	299.864	363.716	186.615	57.5431	232.871	375.356	106.778	62.6553	90.3178	27.4691	101.682	147.513	110.108	254.593	748.303	397.82	289.877	115.124	372.158	84.6058	177.221	578.872	322.619	415.387	581.852	309.683	295.554	240.386
CCDC88C	56.1	1.54659	55.85	2.32192							CCDC88C	35.8494	24.1606	63.3073	19.9301	33.534	20.722	12.5366	30.7455	17.136	19.1959	31.9855	22.2923	18.1245	7.54664	12.6402	18.31	12.1535	12.3853	5.31281	10.072	3.63151	9.60142	4.34638	9.87646	34.537	57.5463	30.3054	51.5031	50.1187	5.98222	72.9733	21.7855	33.7821	30.6748	40.0817	29.7891	25.831	40.3179
XBP1	56.1	2.14469			0.0152			intrinsic		G2SBCD	XBP1	513.491	966.425	612.93	1013.59	325.404	496.178	2545.7	300.221	531.902	188.928	763.655	604.825	353.091	213.192	344.689	386.473	388.913	209.094	237.306	83.3229	98.0509	73.32	214.421	324.826	1496.61	1508.71	1296.54	539.267	779.505	217.924	369.037	1475.19	913.807	942.61	1490.37	727.972	1018.82	1449.92
CROT	56.1	1.91493								G2SBCD	CROT	11.5984	32.9463	8.63281	8.54148	16.146	16.1171	32.1249	19.8942	19.8778	20.2062	6.66366	14.0793	13.4255	12.2633	11.1817	10.4629	9.54921	14.571	5.31281	9.15636	3.63151	7.85571	66.6444	12.0712	27.6296	17.5141	28.9877	24.2367	20.2607	35.0387	8.33981	62.2443	32.093	27.4795	47.43	32.2715	31.2374	26.625
HEPACAM2	56.05	4.1067									HEPACAM2	9.48956	2.19642	0	25.6244	0	9.2098	73.6522	5.42568	0.68544	0	0	1.17328	4.02766	0	12.6402	3.26965	0.86811	5.8284	0.590313	0.915636	2.72364	0	0	16.4608	4.60494	15.0121	1.31762	24.2367	3.19906	2.56381	12.5097	13.4863	28.7148	7.66869	6.01225	2.48243	7.20864	25.1036
MEGF9	56	1.71998	51.1	2.05378							MEGF9	27.4143	54.9105	34.5313	45.5545	29.808	24.1757	112.829	23.5113	35.6429	27.2784	26.6546	33.4384	35.5776	24.5266	18.4741	17.0022	18.2303	12.3853	18.89	5.49382	10.8945	3.49143	5.79517	26.3372	57.5617	37.5302	72.4693	45.4439	33.057	28.2019	20.8495	64.3191	47.295	51.1246	92.1879	55.234	57.0684	83.6787
TMEM86A	55.95	1.46478	63.9	1.62356							TMEM86A	64.3181	147.16	51.7969	65.4847	42.2279	51.8051	93.2406	23.5113	54.1498	51.5259	87.9603	110.288	170.504	91.503	107.442	141.249	131.085	103.454	69.6569	182.212	173.405	159.733	84.0299	119.615	139.299	402.824	98.8218	27.2663	197.276	249.544	108.418	23.8603	32.093	125.255	165.003	3.72364	221.666	118.672
CAB39L	55.95	1.50186	-67.1	0.613056							CAB39L	36.9038	52.7141	23.0208	88.2619	34.7759	48.3514	73.6522	56.0654	106.243	69.7115	74.6329	67.4635	48.3319	66.9764	62.7149	66.0469	78.998	72.1264	90.9081	32.0473	56.2885	68.9557	37.6686	71.33	33.3858	25.0201	158.115	60.5918	105.569	72.6413	89.653	174.284	62.4969	107.362	121.581	118.536	90.108	148.339
C9orf86	55.95	1.13479	99.75	1.30805							C9orf86	533.524	1236.58	788.464	384.366	474.443	308.528	371.395	374.372	514.766	458.681	606.393	445.259	478.62	611.278	538.181	546.032	507.844	491.042	617.467	482.54	611.91	533.315	1498.05	814.259	661.96	908.23	515.191	272.663	613.154	1238.32	1348.96	373.466	467.882	545.116	674.708	237.692	486.583	791.144
ZBTB40	55.9	1.24638									ZBTB40	50.611	48.3212	66.1849	51.2489	48.4379	35.688	47.0121	39.7883	45.9245	49.5052	59.9729	38.1315	52.3595	41.5065	43.2684	26.8111	52.9547	45.8986	46.6347	44.8662	34.4994	54.99	26.0783	26.3372	29.9321	50.0402	27.6701	42.4143	50.1187	52.1308	54.2088	30.0847	57.4296	53.6808	58.1184	33.5128	56.4677	86.7215
SLC4A3	55.9	1.1452									SLC4A3	209.825	243.803	258.984	82.5676	167.67	250.967	39.9603	150.111	265.951	180.846	267.879	200.044	243.002	274.509	344.202	289.037	277.795	265.192	176.503	262.788	240.588	229.561	228.909	219.477	171.534	247.699	166.021	130.272	400.949	508.489	362.782	58.0946	199.315	231.339	273.223	39.7188	258.91	255.6
MSI2	55.85	1.47512	92.45	2.62979			cancer_gene_census				MSI2	7.38077	57.1069	8.63281	0	7.45199	6.90735	5.48474	1.80856	10.2816	5.05155	19.991	20.5324	13.4255	8.48997	20.4188	17.0022	11.2854	8.74259	9.445	16.4815	20.8812	22.6943	7.24396	10.9738	24.1759	17.5141	5.2705	27.2663	20.2607	21.3651	0	2.07481	6.75643	9.58586	22.7129	8.06789	21.6259	27.3857
PGR	55.8	2.20954							PAM50	G2SBCD	PGR	41.1214	107.625	40.2865	150.899	22.356	28.7806	235.844	21.7027	12.3379	12.1237	46.6456	29.332	16.7819	12.2633	28.1974	14.3865	15.626	16.0281	15.3481	12.8189	8.17091	12.22	14.4879	6.58431	108.216	130.105	46.1169	21.2071	86.3747	20.5105	2.08495	61.2069	42.2277	46.0121	113.565	59.5782	91.9101	174.965
C19orf33	55.8	1.51899									C19orf33	355.331	1234.39	238.841	330.27	221.076	198.011	88.5394	164.579	209.745	216.207	473.12	290.386	246.358	345.259	132.722	171.33	187.512	138.424	205.429	309.485	305.047	137.911	1435.75	231.548	237.154	1218.48	505.968	181.775	1034.36	403.373	168.881	153.536	694.223	269.043	402.821	217.833	674.008	243.429
SKIV2L	55.8	1.1534	52	1.40522							SKIV2L	346.896	718.229	287.76	196.454	424.763	390.265	202.152	142.876	393.443	268.743	551.751	315.025	508.827	397.142	560.058	581.998	491.35	559.526	425.615	622.633	541.095	702.65	378.135	347.871	524.963	710.571	312.277	260.545	573.699	811.019	692.204	204.369	211.138	473.542	440.898	185.561	526.231	760.715
C9orf152	55.8	1.85992									C9orf152	9.48956	4.39284	2.8776	5.69432	1.242	0	7.83535	9.0428	6.8544	1.01031	0	7.03967	6.04148	1.88666	4.37546	6.5393	2.60433	6.55695	1.18063	1.83127	1.81576	2.61857	1.44879	6.58431	25.3272	17.5141	7.90575	9.08877	7.46448	2.56381	0	23.8603	16.8911	10.2249	7.34831	7.44728	10.813	4.56429
ZNRF2	55.75	2.01067									ZNRF2	12.6527	32.9463	28.776	76.8733	27.324	25.3269	114.396	16.277	28.1031	20.2062	38.6492	23.4656	12.083	8.48997	17.0157	13.7325	8.6811	13.1139	7.67406	1.83127	6.35515	0.872857	13.0391	14.266	32.2346	47.5382	108.045	48.4735	28.7916	4.27302	31.2743	50.8328	18.5802	39.6216	47.43	94.9528	39.6475	44.1215
FAM176B	55.7	1.32418	47.45	1.18319	0.0198						FAM176B	506.11	2066.83	894.935	814.287	603.611	1047.61	866.589	609.485	603.873	590.022	1258.1	630.637	889.441	1061.25	1222.21	1046.94	1228.38	714.707	1133.99	1298.37	1437.17	1278.73	3210.52	988.744	1132.82	2094.18	682.529	914.937	1322.28	1943.37	1755.53	404.588	798.947	751.532	1607.28	505.174	1104.12	2095.01
CORO7	55.7	1.17938	87.7	1.4895							CORO7	228.804	577.659	423.008	247.703	455.813	340.762	302.444	236.921	263.895	343.506	405.15	384.835	571.256	337.712	517.762	466.252	540.832	406.531	485.827	407.458	407.637	370.964	927.227	380.793	410.991	685.551	391.334	166.628	461.732	553.783	873.595	220.967	351.334	445.423	398.145	305.338	580.295	583.469
CCNJL	55.7	1.40239									CCNJL	74.8621	96.6425	66.1849	45.5545	85.6979	49.5027	29.7743	32.5541	68.544	55.5671	70.6347	63.357	63.7712	83.9563	70.9796	37.9279	94.624	51.727	33.6478	67.7571	80.8012	76.8114	178.201	76.8169	105.914	30.0241	57.9755	39.3847	154.621	252.963	79.2282	26.9725	99.6573	84.9947	116.237	5.58546	145.374	56.2929
ABCD3	55.65	1.86438								G2SBCD	ABCD3	68.5357	57.1069	54.6745	190.76	67.0679	82.8882	200.585	79.5767	93.9053	101.031	65.3038	70.3967	55.7159	41.5065	63.6872	76.5098	65.1082	50.2699	44.2734	11.9033	18.1576	12.22	13.0391	23.0451	103.611	182.647	144.939	118.154	117.299	26.4927	75.0583	139.012	97.9682	145.705	160.995	227.142	108.13	201.59
GPR137	55.65	1.23495	60.5	1.20962							GPR137	312.101	915.907	385.599	204.995	319.194	420.197	196.667	226.07	420.175	368.763	578.405	426.487	555.817	537.698	656.318	566.304	473.988	399.245	468.118	503.6	601.923	483.563	498.384	351.163	436.318	678.045	314.912	257.515	812.562	970.83	702.629	143.162	327.687	455.009	448.915	169.426	479.374	805.597
AGAP2	55.65	1.43532									AGAP2	86.4604	76.8747	164.023	65.4847	54.6479	132.391	50.1462	144.685	30.1594	37.3815	26.6546	108.528	61.7574	61.3164	79.7305	73.2402	54.6909	46.6272	76.7406	54.0225	47.2097	41.0243	166.611	58.1614	112.821	97.5784	60.6107	169.657	111.967	135.882	118.842	85.0672	204.382	44.734	47.43	37.2364	99.1188	63.9001
TOPBP1	55.65	1.61617						intrinsic		G2SBCD	TOPBP1	31.6319	4.39284	14.388	2.84716	23.598	23.0245	10.9695	10.8514	11.6525	10.1031	10.6618	11.7328	14.0968	11.32	12.6402	9.15502	10.4173	9.47114	14.7578	1.83127	4.53939	7.85571	4.34638	10.9738	24.1759	22.5181	15.8115	45.4439	15.9953	3.41841	16.6796	29.0473	18.5802	13.4202	17.3687	29.1685	13.8166	15.2143
PLEKHN1	55.55	1.61089	92.75	2.41398							PLEKHN1	40.067	32.9463	48.9193	0	38.5019	18.4196	10.9695	16.277	12.3379	11.1134	46.6456	18.7725	15.4393	14.1499	19.9326	22.8876	26.9114	20.3994	24.2028	10.072	9.07878	13.9657	92.7227	19.7529	26.4784	30.0241	5.2705	54.5326	61.8486	46.1486	50.0389	6.22443	32.093	53.0418	66.8028	8.68849	45.6547	25.8643
ARMC7	55.5	1.33037	63.7	1.41605							ARMC7	153.942	263.57	80.5729	82.5676	100.602	108.215	152.006	85.0023	84.3092	50.5155	82.6293	82.7161	78.5393	126.406	87.9953	125.555	120.667	104.911	74.9697	106.214	94.4193	100.379	288.31	126.199	108.216	182.647	104.092	133.302	135.427	247.835	150.117	130.713	172.289	85.6337	96.8641	44.0631	114.737	161.272
SDF4	55.45	1.18315									SDF4	1082.86	3788.83	1038.82	734.567	1532.63	1711.87	1697.14	1105.03	1450.39	1590.23	1556.63	1669.57	2299.79	2555.48	1879.99	1688.45	3093.94	1816.27	1821.11	1711.32	3092.23	2021.54	1873.29	2703.96	1527.69	1771.42	1349.25	872.522	1821.33	3461.14	2172.52	762.492	1082.72	1743.35	1843.76	969.388	2276.73	2986.57
PRLR	55.45	1.96615	59.5	1.7844						G2SBCD	PRLR	33.7407	24.1606	28.776	34.1659	21.114	18.4196	50.9297	14.4685	14.3942	5.05155	9.32912	9.97286	32.8925	6.60331	27.7112	14.3865	16.4941	7.2855	6.49344	5.49382	5.44727	4.36428	8.69275	12.0712	72.5278	57.5463	75.1046	21.2071	13.8626	8.54604	39.6141	34.2343	33.7821	30.0357	32.0653	32.8922	46.2554	32.7108
SAMD11	55.35	1.71439	85.2	2.23262							SAMD11	44.2846	450.266	40.2865	51.2489	39.7439	19.5708	19.5884	5.42568	65.8023	30.3093	83.9621	71.57	60.4148	74.523	28.1974	49.6987	63.372	26.2278	48.9959	110.792	47.2097	56.7357	78.2348	70.2326	85.1914	137.611	80.3751	39.3847	83.1757	182.885	200.155	32.1595	43.9168	77.965	144.294	36.6158	109.331	61.6179
LOC643719	55.35	2.82886	-49.05	0.427431	0.0523						LOC643719	141.289	481.016	270.495	54.096	49.6799	81.7369	24.2896	50.6397	125.436	175.794	151.931	48.1044	218.165	126.406	187.658	50.3526	487.878	226.579	596.806	161.152	158.879	130.928	68.0932	46.0902	88.6451	172.639	1118.66	39.3847	325.238	235.016	212.665	28.0099	57.4296	122.699	64.7987	340.713	790.547	127.039
PARD6B	55.35	2.66446	52.1	2.29967							PARD6B	7.38077	26.357	14.388	42.7074	43.4699	37.9904	286.774	12.6599	41.1264	20.2062	21.3237	27.572	8.72659	19.8099	9.72323	10.4629	6.07677	17.4852	8.85469	3.66254	2.72364	1.74571	8.69275	14.266	36.8395	12.5101	88.2808	12.1184	45.8533	6.83683	27.1044	132.788	32.093	65.1839	94.86	176.873	31.2374	177.247
VIPR2	55.35	1.31166									VIPR2	69.5901	118.607	63.3073	51.2489	67.0679	138.147	75.2193	247.773	167.933	100.021	87.9603	99.7286	55.7159	99.0496	93.8292	90.8963	165.809	91.7972	87.9566	210.596	131.642	151.004	118.801	66.9405	109.367	117.595	50.0697	157.539	169.55	158.956	479.539	78.8427	314.174	178.297	137.614	37.2364	76.8921	128.561
TMC6	55.25	1.24821	94.45	1.84257							TMC6	229.858	656.73	333.802	150.899	706.697	473.153	347.106	253.198	337.237	374.825	409.148	485.151	806.203	514.115	543.529	493.063	578.161	424.016	462.805	429.433	502.057	408.497	579.517	469.681	430.562	858.19	288.56	196.923	752.847	919.553	1105.02	236.528	383.427	488.879	505.029	153.91	737.083	1175.31
NKAIN4	55.1	2.84828									NKAIN4	1.0544	6.58926	0	0	0	0	0	0	2.74176	0	1.33273	3.51983	2.01383	26.4132	1.45849	1.96179	4.34055	2.18565	3.54188	4.57818	6.35515	1.74571	4.34638	6.58431	0	0	0	0	6.39813	11.9644	12.5097	1.0374	6.75643	3.83435	4.00817	1.24121	6.0072	3.04286
LOC100271702	55.05	3.99991									LOC100271702	0	4.39284	0	5.69432	0	0	1.56707	0	0.68544	2.02062	0	1.75992	0.671276	0.94333	0	0.65393	0.86811	0.72855	1.18063	2.74691	1.81576	4.36428	0	0	0	0	2.63525	0	6.39813	5.98222	0	0	1.68911	1.91717	6.68028	0.620607	1.80216	2.28215
AP1M2	54.95	1.48058	61.85	1.47828						G2SBCD	AP1M2	438.629	2927.83	365.456	560.89	351.485	360.333	1131.42	85.0023	451.705	385.939	574.407	312.679	467.208	445.252	841.546	618.618	638.061	558.798	293.385	568.61	988.68	741.928	1986.29	812.065	640.087	1198.46	849.868	324.166	845.619	1482.74	790.197	389.027	363.158	715.105	923.215	106.124	612.734	1087.06
CAMK2G	54.9	1.33939									CAMK2G	94.8956	28.5535	77.6953	17.083	90.6659	90.9467	47.7956	142.876	96.6471	82.8455	67.9693	121.434	95.3212	73.5797	101.608	90.8963	90.2834	67.7551	93.2694	36.6254	35.4073	27.0586	49.2589	47.1875	57.5617	80.0644	67.1988	106.036	81.043	89.7334	87.568	96.4786	141.885	80.5212	98.2001	119.777	127.953	141.493
TELO2	54.85	1.25627	59.7	1.2505							TELO2	502.947	707.247	647.461	427.074	577.529	452.431	474.822	461.183	277.603	355.629	427.807	197.697	304.759	406.575	417.127	360.316	408.012	405.802	428.567	644.608	473.005	607.508	530.258	301.781	567.559	1313.56	492.792	457.468	390.286	1025.52	990.352	396.288	815.838	427.529	426.202	224.66	276.331	602.486
HOTAIR	54.8	2.34289									HOTAIR	2.10879	2.19642	2.8776	5.69432	2.484	5.75612	2.3506	3.61712	0.68544	8.08249	0	2.34656	4.02766	3.77332	6.3201	3.26965	4.34055	5.09985	1.18063	0	2.72364	0.872857	11.5903	6.58431	0	5.00402	13.1762	3.02959	6.39813	19.6559	14.5947	6.22443	28.7148	1.27812	10.0204	14.274	6.0072	0
NXPH4	54.75	2.36838	51.7	2.19055							NXPH4	6.32637	26.357	5.75521	0	3.72599	12.6635	6.26828	3.61712	2.74176	6.06187	6.66366	23.4656	28.8649	23.5832	18.4741	8.50109	18.2303	10.1997	11.8063	13.7345	25.4206	7.85571	8.69275	24.1425	9.20988	2.50201	1.31762	21.2071	15.9953	63.2407	16.6796	14.5237	13.5129	3.83435	29.3932	13.6533	12.6151	7.60715
ABCC12	54.75	4.6373									ABCC12	3.16319	2.19642	0	11.3886	0	2.30245	7.83535	0	3.4272	1.01031	1.33273	0.586639	21.4808	3.77332	1.94465	0.65393	1.73622	1.4571	0.590313	0	0.907878	1.74571	2.89758	1.09738	25.3272	12.5101	17.1291	3.02959	8.53084	27.3473	2.08495	0	8.44553	0	4.6762	0.620607	4.20504	6.08572
NUDC	54.55	1.2438									NUDC	140.235	850.015	169.779	82.5676	122.958	88.6443	129.283	92.2366	160.393	114.165	89.293	68.0501	151.037	198.099	133.208	153.674	247.411	99.8113	221.958	70.504	128.011	89.9042	824.362	513.576	279.75	317.755	129.127	36.3551	77.8439	769.998	394.056	120.339	136.818	125.255	106.216	63.3019	218.662	233.54
DUSP4	54.55	1.49217	49.4	1.47849				intrinsic		G2SBCD	DUSP4	320.536	1001.57	500.703	521.03	194.994	218.733	539.072	103.088	224.139	157.608	434.47	302.706	196.684	222.626	290.725	233.453	217.027	131.139	312.275	228.909	296.876	242.654	340.466	198.627	377.605	660.531	300.418	218.131	379.622	481.996	185.561	281.137	408.764	532.335	577.176	436.286	469.763	502.833
VTCN1	54.4	1.86148									VTCN1	40.067	54.9105	23.0208	37.0131	28.566	27.6294	137.902	37.9798	38.3847	47.4846	62.6384	25.2255	17.4532	26.4132	25.7666	34.0044	13.8898	24.7707	19.4803	7.32509	9.98666	3.49143	15.9367	17.5582	28.7809	25.0201	81.6927	3.02959	46.9196	11.1098	41.699	148.349	70.9425	132.924	95.528	168.805	53.4641	184.093
FCN2	54.4	2.16049									FCN2	12.6527	43.9284	8.63281	0	2.484	8.05857	39.1767	7.23424	10.967	6.06187	13.3273	9.38623	40.2766	27.3566	2.91697	2.61572	10.4173	1.4571	8.26438	1.83127	6.35515	0.872857	4.34638	7.68169	8.05864	50.0402	0	0	22.3935	150.41	54.2088	13.4863	5.06732	3.19529	32.0653	3.72364	17.4209	41.8393
TRIM3	54.35	1.47164	76.75	1.62954							TRIM3	218.26	1366.17	152.513	65.4847	141.588	135.844	45.445	74.151	213.172	239.444	290.535	279.827	377.257	414.122	355.384	285.767	472.252	347.518	467.528	490.781	481.176	581.322	110.108	373.111	496.182	455.366	156.797	115.124	332.703	891.352	250.194	62.2443	131.75	273.517	368.751	64.5431	435.522	489.14
TSPAN5	54.35	1.57136	-50.45	0.532777							TSPAN5	20.0335	19.7678	54.6745	54.096	11.178	37.9904	32.1249	32.5541	17.8214	11.1134	38.6492	34.6117	22.1521	13.2066	17.0157	13.0786	23.439	13.1139	14.1675	17.3971	23.6048	27.0586	27.527	24.1425	25.3272	30.0241	25.0349	27.2663	46.9196	39.3118	29.1893	66.3939	54.0514	37.7044	61.4586	18.6182	24.6295	41.8393
CTNND2	54.35	2.70935									CTNND2	12.6527	4.39284	17.2656	5.69432	11.178	3.45367	5.48474	18.0856	2.74176	2.02062	7.99639	12.9061	10.7404	0	14.5849	16.3483	3.47244	5.8284	0.590313	2.74691	6.35515	4.36428	1.44879	3.29215	14.9661	12.5101	31.623	21.2071	17.0617	10.2552	2.08495	22.8229	48.9841	24.9232	21.3769	17.9976	28.2338	5.32501
RPS6KA1	54.25	1.2645	66.5	1.52958							RPS6KA1	264.653	751.176	224.453	125.275	339.066	202.616	305.578	95.8537	239.904	177.815	277.208	256.948	472.578	349.032	351.981	342.659	436.659	356.261	229.041	253.631	325.928	322.084	525.911	370.916	497.333	487.892	262.207	181.775	473.462	855.458	458.69	255.201	282.081	361.707	383.448	68.8873	489.587	547.715
MGRN1	54.2	1.2189	56.8	1.24523							MGRN1	384.854	1616.57	394.232	167.982	449.603	427.104	293.042	292.987	601.817	573.857	980.89	915.744	883.399	743.344	833.767	786.678	1028.71	558.069	879.566	665.667	1032.26	689.557	880.865	1145.67	580.222	870.7	399.24	281.752	858.416	1281.91	829.811	245.865	390.184	766.23	829.691	145.843	1012.21	1014.03
CERS4	54.2	1.36314	73.25	1.38409							CERS4	410.16	2938.81	411.497	521.03	593.675	567.554	1284.21	426.82	876.678	604.166	882.268	546.748	605.491	906.54	655.346	422.439	737.893	796.305	630.454	965.08	960.535	827.468	2881.65	891.076	750.605	1015.82	783.987	315.077	925.596	3165.45	2710.44	528.039	677.332	860.171	1182.41	449.319	826.59	2501.23
NEK6	54.2	1.55335	97.3	2.00878							NEK6	46.3934	215.249	57.5521	17.083	70.7939	39.1416	56.4145	12.6599	27.4176	39.4021	38.6492	79.7829	85.2521	94.333	56.8809	55.5841	86.811	38.6131	37.78	40.288	58.1042	34.9143	49.2589	70.2326	74.8303	105.084	59.2931	42.4143	92.7729	123.063	47.9539	41.4962	42.2277	64.5448	66.1348	31.6509	79.8957	71.5072
KIAA1467	54.15	1.77647	81.95	2.48688						G2SBCD	KIAA1467	4.21758	17.5714	2.8776	0	2.484	5.75612	11.753	9.0428	10.2816	1.01031	9.32912	7.03967	17.4532	3.77332	4.37546	7.84716	6.07677	7.2855	10.0353	5.49382	3.63151	0	1.44879	7.68169	9.20988	20.0161	26.3525	30.2959	2.13271	1.70921	2.08495	12.4489	18.5802	12.7812	10.0204	13.0327	8.41008	19.0179
C16orf88	54.15	1.29967	71.85	1.65676							C16orf88	64.3181	76.8747	129.492	5.69432	14.904	6.90735	11.753	5.42568	29.4739	11.1134	19.991	26.9854	29.5361	14.1499	26.2527	33.3504	22.5709	25.4992	14.1675	44.8662	23.6048	23.5671	172.406	66.9405	19.571	102.582	2.63525	12.1184	36.2561	132.464	31.2743	9.33664	89.5226	28.1185	30.7293	9.3091	29.4353	23.5822
KIAA0556	54.15	1.4222	49.25	1.1948							KIAA0556	22.1423	50.5177	25.8984	5.69432	44.7119	42.5953	21.939	14.4685	41.8119	22.2268	45.3129	47.5178	39.6053	34.9032	32.5728	34.0044	28.6476	42.2559	44.8638	73.2509	45.3939	76.8114	14.4879	51.5771	23.0247	45.0362	61.9283	36.3551	40.5215	29.0565	10.4248	47.7206	42.2277	44.095	32.7334	25.4449	50.4605	48.6858
ALCAM	54.15	1.92461								G2SBCD	ALCAM	97.0044	105.428	112.227	313.187	65.8259	156.567	296.96	90.428	119.952	60.6187	113.282	67.4635	89.951	37.7332	73.4104	68.0087	79.8661	36.4275	44.2734	7.32509	11.8024	13.0928	30.4246	34.0189	242.911	297.739	160.75	169.657	129.029	33.3295	154.286	275.95	145.263	159.764	217.109	186.182	148.378	225.932
ABCC3	54	1.79854									ABCC3	70.6445	147.16	94.961	42.7074	240.948	82.8882	170.811	27.1284	257.04	94.9692	299.864	169.539	334.295	227.342	89.9399	349.199	130.216	118.754	86.1856	70.504	104.406	172.826	153.572	86.6934	107.065	150.121	328.088	36.3551	534.244	732.395	293.978	63.2817	153.709	369.375	726.814	56.4752	484.781	245.711
APOE	54	1.89824			0.0751					G2SBCD	APOE	4695.22	21680.9	8126.36	3032.22	4691.03	8123.04	2586.45	13645.6	3238.71	2759.16	7947.08	8779.64	23352.4	10862.4	11715.5	12986.4	5565.45	10796.4	4618.61	17814.6	11142.4	8654.37	8382.71	9196.08	6217.82	7238.32	18889.5	6537.86	20763	19828.5	17311.4	4607.11	11737.6	8205.5	7445.17	7740.21	16178	5329.57
SLC30A2	53.95	2.97372									SLC30A2	9.48956	4.39284	2.8776	0	6.20999	3.45367	0	3.61712	8.22528	0	1.33273	7.62631	12.083	18.8666	7.77859	15.6943	1.73622	4.3713	8.26438	3.66254	10.8945	7.85571	4.34638	6.58431	10.3611	2.50201	10.541	15.148	58.6495	34.1841	22.9345	1.0374	5.06732	2.55623	2.67211	1.86182	8.41008	3.04286
OAZ3	53.95	1.3254	78	2.21694							OAZ3	10.544	248.196	14.388	14.2358	19.872	11.5122	21.1554	1.80856	37.6992	10.1031	50.6438	36.3716	40.9478	43.3932	38.8929	32.6965	36.4606	20.3994	23.6125	64.0945	49.9333	48.88	86.9275	29.6294	31.0833	40.0322	13.1762	9.08877	81.043	84.6058	43.784	17.6359	16.8911	46.6512	60.7905	1.86182	35.4425	47.1643
RSPH1	53.95	1.77704	59.2	2.46208							RSPH1	8.43516	17.5714	2.8776	2.84716	0	11.5122	14.1036	12.6599	10.967	5.05155	6.66366	4.10647	5.37021	4.71665	8.26475	9.80895	8.6811	1.4571	4.13219	9.15636	7.26303	10.4743	15.9367	5.48692	12.6636	7.50603	6.58812	6.05918	13.8626	8.54604	0	4.14962	23.6475	11.503	16.0327	24.8243	10.2122	16.7357
COL4A6	53.9	2.31061									COL4A6	21.0879	2.19642	2.8776	34.1659	12.42	13.8147	5.48474	14.4685	11.6525	11.1134	17.3255	5.86639	17.4532	3.77332	10.2094	12.4247	7.81299	9.47114	2.95156	0.915636	2.72364	1.74571	1.44879	7.68169	21.8735	10.008	50.0697	51.5031	21.3271	5.12762	8.33981	25.9351	37.1603	12.1421	29.3932	35.3746	26.4317	13.6929
NAT1	53.85	3.50232	60.4	4.94161					PAM50	G2SBCD	NAT1	4.21758	112.017	0	22.7773	3.72599	4.6049	252.298	5.42568	15.0797	5.05155	9.32912	14.666	15.4393	8.48997	8.75091	3.26965	8.6811	5.09985	4.7225	0.915636	1.81576	0	2.89758	5.48692	17.2685	50.0402	30.3054	18.1775	27.7252	4.27302	6.25486	18.6733	8.44553	24.9232	51.4382	40.96	35.4425	336.997
MORN3	53.8	2.00082	49.9	2.05572							MORN3	1.0544	28.5535	0	0	0	8.05857	1.56707	0	2.74176	0	3.99819	2.34656	6.71276	8.48997	6.80626	3.92358	2.60433	0	11.2159	5.49382	11.8024	6.98285	4.34638	4.38954	3.4537	2.50201	3.95287	9.08877	4.26542	5.98222	0	3.11221	1.68911	6.39058	8.68436	0	3.60432	12.1714
LPPR3	53.75	2.94927									LPPR3	0	0	5.75521	0	1.242	0	43.0944	3.61712	1.37088	0	6.66366	2.34656	0	10.3766	1.94465	0.65393	1.73622	3.64275	1.77094	0	0.907878	0.872857	7.24396	2.19477	3.4537	2.50201	0	3.02959	14.929	19.6559	8.33981	6.22443	5.06732	4.4734	6.01225	9.92971	4.20504	38.7965
HOXC10	53.7	1.78253									HOXC10	16.8703	63.6962	28.776	11.3886	13.662	18.4196	5.48474	18.0856	18.5069	32.3299	45.3129	35.1983	16.7819	14.1499	21.3911	20.9258	44.2736	24.7707	12.9869	28.3847	59.0121	39.2785	65.1956	41.7006	4.60494	5.00402	2.63525	15.148	44.7869	71.7867	12.5097	26.9725	45.6059	21.728	40.0817	24.2037	28.2338	9.8893
LOC113230	53.7	1.35939									LOC113230	60.1005	421.713	54.6745	51.2489	101.844	82.8882	43.0944	10.8514	94.5908	130.33	195.911	111.461	123.515	188.666	165.295	154.981	135.425	250.621	110.979	305.822	225.154	163.224	173.855	185.458	157.719	240.193	101.457	78.7694	304.978	422.174	164.711	35.2717	48.9841	221.114	219.113	3.72364	148.979	330.911
MSX2	53.7	2.38541								G2SBCD	MSX2	4.21758	26.357	5.75521	8.54148	3.72599	6.90735	7.05181	0	15.0797	6.06187	17.3255	10.5595	8.05531	8.48997	3.88929	3.26965	19.0984	4.3713	10.0353	0.915636	6.35515	6.98285	1.44879	19.7529	18.4198	22.5181	10.541	15.148	7.46448	21.3651	4.1699	18.6733	6.75643	17.2546	38.7456	16.7564	11.4137	3.04286
APEH	53.65	1.27888	54.8	1.2115						G2SBCD	APEH	627.365	1853.78	604.297	341.659	665.711	621.661	781.184	361.712	694.351	537.485	1040.86	706.9	963.952	713.157	1050.6	803.026	924.537	810.876	570.832	1043.83	1286.46	1120.75	1203.95	932.777	927.895	1806.45	903.89	372.64	1467.3	1895.51	1127.96	331.969	624.969	842.917	1032.1	251.346	992.389	1587.61
ACOX3	53.65	1.38046								G2SBCD	ACOX3	132.854	546.909	80.5729	25.6244	90.6659	75.9808	44.6615	94.0451	84.3092	59.6083	149.266	70.3967	112.103	89.6163	206.133	168.06	93.7559	118.754	103.305	151.08	172.497	198.138	341.915	204.114	172.685	195.157	84.328	157.539	231.399	274.328	93.8229	40.4588	207.76	145.705	194.396	87.5055	106.327	205.393
SLC34A2	-109.4	0.260237	-107.4	0.167416	-0.0296					G2SBCD	SLC34A2	43.2302	4.39284	5.75521	34.1659	53.4059	24.1757	14.8872	18.0856	10.2816	72.7424	38.6492	18.1858	34.9064	27.3566	49.1023	54.2762	23.439	46.6272	25.3834	58.6007	58.1042	29.6771	137.635	81.2065	32.2346	7.50603	13.1762	9.08877	4.26542	42.7302	16.6796	5.18702	8.44553	21.728	7.34831	2.48243	4.20504	0.760715
FAM57A	-100.65	0.527459									FAM57A	15.8159	4.39284	17.2656	28.4716	19.872	40.2929	20.3719	12.6599	7.53984	16.165	23.9892	15.8393	36.9202	15.0933	24.3081	16.3483	21.7027	18.9423	26.5641	27.4691	53.5648	30.55	13.0391	15.3634	10.3611	22.5181	7.90575	18.1775	14.929	7.69143	4.1699	11.4114	8.44553	19.1717	11.3565	21.7212	11.4137	6.84644
PIGR	-99.2	0.140573	-120.85	0.0365086	-0.2206						PIGR	960.554	4.39284	751.055	589.362	413.585	136.996	34.4755	255.007	54.1498	523.341	255.884	50.451	183.93	199.043	833.767	527.722	187.512	1027.25	35.4188	700.462	577.411	736.691	236.153	277.638	254.423	205.165	79.0575	257.515	52.2514	25.6381	118.842	91.2916	67.5643	15.9764	50.1021	34.754	18.0216	6.84644
NCCRP1	-93.9	0.21735									NCCRP1	1.0544	4.39284	2.8776	2.84716	4.96799	0	4.70121	3.61712	4.79808	25.2578	13.3273	2.9332	12.083	30.1865	3.88929	11.7707	15.626	28.4134	33.0575	21.0596	24.5127	15.7114	7.24396	6.58431	2.30247	5.00402	0	18.1775	11.7299	8.54604	0	0	1.68911	6.39058	2.00408	3.10303	4.20504	1.52143
BDKRB2	-92.6	0.478297	-70.65	0.56515							BDKRB2	70.6445	0	143.88	125.275	59.6159	267.084	35.2591	106.705	32.2157	38.3918	86.6275	81.5428	53.0308	25.4699	128.833	51.6605	61.6358	61.9267	99.1725	93.3949	56.2885	58.4814	44.9125	73.5248	42.5957	67.5543	38.2111	130.272	19.1944	5.12762	29.1893	14.5237	35.4712	24.2842	33.4014	47.1661	27.0324	19.0179
CELF5	-92.35	0.391735	-111.45	0.12078							CELF5	91.7324	2.19642	97.8386	25.6244	18.63	4.6049	5.48474	50.6397	17.8214	41.4227	26.6546	11.7328	21.4808	27.3566	69.035	51.0066	26.9114	96.8971	27.1544	43.9505	39.9466	60.2271	95.6203	96.5699	21.8735	7.50603	3.95287	33.3255	35.1897	59.8222	12.5097	4.14962	54.0514	23.0061	12.0245	1.24121	1.80216	7.60715
NEURL3	-91.7	0.179136	-106.05	0.157489	-0.0295						NEURL3	72.7533	6.58926	11.5104	19.9301	37.2599	26.4782	7.83535	12.6599	10.967	106.083	49.311	9.38623	28.1936	46.2231	100.149	57.5459	32.1201	176.309	5.90313	187.705	78.0775	187.664	36.2198	99.862	23.0247	2.50201	19.7644	48.4735	14.929	29.0565	2.08495	1.0374	6.75643	5.11246	13.3606	4.96485	6.60792	4.56429
CCDC42B	-90.45	0.232834									CCDC42B	5.27198	4.39284	11.5104	0	9.93599	11.5122	3.13414	3.61712	1.37088	12.1237	6.66366	1.17328	8.05531	11.32	8.26475	13.0786	13.8898	35.6989	4.13219	24.7222	14.5261	15.7114	18.8343	8.77908	3.4537	2.50201	0	0	10.6635	3.41841	4.1699	1.0374	0	2.55623	2.67211	1.24121	4.80576	1.52143
SDK1	-89.75	0.448791	-77.9	0.503045							SDK1	24.2511	2.19642	34.5313	39.8602	32.292	41.4441	18.0213	66.9167	15.0797	18.1856	14.66	52.2109	20.8096	33.9599	43.2684	28.119	35.5925	29.8705	48.4056	64.0945	51.7491	45.3885	56.5029	28.532	14.9661	30.0241	5.2705	30.2959	31.9906	16.2375	10.4248	3.11221	25.3366	20.4498	9.35239	5.58546	5.40648	8.36787
FOXC1	-89.45	0.530996	-92.3	0.244212	-0.0042			intrinsic	PAM50	G2SBCD	FOXC1	123.364	8.78568	43.1641	28.4716	89.4239	20.722	25.0731	19.8942	44.5536	104.062	50.6438	35.1983	26.1798	56.5998	63.201	40.5437	22.5709	67.0266	61.3925	134.599	59.0121	96.0142	53.6053	69.1352	42.5957	15.0121	31.623	51.5031	12.7963	10.2552	18.7646	22.8229	42.2277	34.5091	27.3891	72.611	19.8238	3.80358
EEPD1	-89.4	0.409811	-90.3	0.438808	-0.0383						EEPD1	75.9165	8.78568	34.5313	42.7074	65.8259	90.9467	25.0731	30.7455	39.0701	107.093	45.3129	76.8497	75.1829	90.5596	185.228	107.898	64.2401	134.782	67.8859	142.839	156.155	158.86	66.6444	198.627	32.2346	25.0201	32.9406	27.2663	33.057	30.7657	70.8884	49.7954	11.8237	47.9293	23.381	17.377	36.6439	28.9072
RASAL1	-86.9	0.269435	-85.1	0.230263	-0.0397						RASAL1	100.168	43.9284	34.5313	22.7773	110.538	62.1661	24.2896	7.23424	19.1923	119.217	78.6311	11.1461	51.017	76.4097	166.267	97.4356	78.1299	220.022	49.5863	242.644	157.971	205.121	247.743	187.653	29.9321	22.5181	52.705	48.4735	46.9196	98.2794	37.5291	6.22443	20.2693	21.0889	21.3769	0.620607	18.6223	6.08572
SEL1L3	-86.85	0.441633									SEL1L3	11.5984	26.357	46.0417	2.84716	53.4059	51.8051	15.6707	32.5541	31.5303	36.3712	63.9711	27.572	44.9755	39.6198	34.0313	65.393	85.9429	58.284	24.2028	74.1665	81.7091	56.7357	24.6295	40.6032	17.2685	17.5141	39.5287	60.5918	29.8579	24.7835	33.3592	8.29923	16.8911	15.9764	20.0408	6.20607	32.4389	1.52143
SIRPA	-86.45	0.459367	-84.35	0.440189	-0.052						SIRPA	142.343	30.7499	89.2058	102.498	103.086	62.1661	25.0731	94.0451	86.3655	79.8146	113.282	130.821	112.774	256.586	138.07	108.552	59.0315	233.864	105.076	201.44	154.339	205.994	53.6053	104.252	99.0062	67.5543	77.7398	87.8581	55.4505	42.7302	54.2088	85.0672	45.6059	45.3731	50.1021	46.5455	51.0612	15.975
PTGES	-86.35	0.541265	-67.7	0.434128							PTGES	114.929	32.9463	164.023	128.122	78.2459	95.5516	50.1462	128.408	91.1636	161.65	138.604	75.0898	89.2797	96.2196	126.888	52.9683	71.185	116.568	86.7759	110.792	184.299	178.936	85.4787	126.199	102.46	185.149	28.9877	90.8877	47.986	24.7835	77.1432	76.7679	76.0098	67.7401	80.8314	58.337	31.8382	41.0786
MICAL3	-85.9	0.672573	-88.5	0.541128							MICAL3	72.7533	21.9642	57.5521	51.2489	88.1819	92.098	50.1462	81.3852	57.577	65.6702	43.9801	45.1712	87.2659	94.333	81.6752	79.7795	66.8445	117.296	87.3663	160.236	85.3406	113.471	31.8734	57.064	46.0494	42.5342	84.328	109.065	40.5215	54.6946	25.0194	45.6458	62.4969	53.0418	38.7456	31.6509	49.8597	46.4036
OPTN	-85.7	0.771373									OPTN	81.1885	43.9284	48.9193	59.7903	122.958	127.786	86.9723	75.9595	129.548	121.237	109.284	107.942	120.83	199.043	152.169	134.056	155.392	231.679	144.036	166.646	194.286	174.571	101.415	134.978	85.1914	47.5382	90.9161	63.6214	95.9719	58.113	102.163	81.9549	81.0771	116.308	75.4872	71.3698	98.5181	52.4894
FAM3D	-85.45	0.203879	-116.75	0.0576272	-0.1174						FAM3D	230.913	13.1785	120.859	22.7773	342.792	123.181	36.8261	47.0226	34.9575	493.032	153.264	27.572	136.269	370.728	284.405	129.478	184.039	910.687	157.613	735.256	636.423	501.893	840.299	542.108	50.6543	70.0563	47.4345	48.4735	55.4505	285.438	310.658	38.384	28.7148	3.19529	62.7946	3.10303	56.4677	6.08572
NCALD	-85.25	0.365432	-118.25	0.227208	-0.0822						NCALD	203.498	63.6962	66.1849	62.6375	231.012	178.44	54.0639	47.0226	65.8023	279.856	227.897	87.9959	95.9925	296.205	252.804	330.889	175.358	283.406	250.293	262.788	326.836	182.427	149.226	280.93	107.065	35.0282	67.1988	63.6214	113.034	169.212	204.325	123.451	48.9841	72.2135	77.4912	47.1661	83.5001	29.6679
ARHGAP17	-84.85	0.600004									ARHGAP17	41.1214	57.1069	46.0417	51.2489	33.534	54.1076	25.0731	30.7455	27.4176	49.5052	95.9566	97.3821	64.4425	80.183	62.2287	79.7795	70.3169	85.9688	86.7759	163.899	106.222	134.42	78.2348	58.1614	35.6883	50.0402	30.3054	51.5031	36.2561	35.0387	10.4248	37.3466	43.9168	38.3435	39.4136	34.754	39.0468	19.7786
RASGEF1C	-84.4	0.266256	-115.55	0.0641085							RASGEF1C	36.9038	6.58926	8.63281	5.69432	37.2599	5.75612	1.56707	3.61712	4.79808	50.5155	22.6564	8.79959	12.083	30.1865	35.0036	33.3504	32.9882	44.4415	23.0222	42.1193	69.9066	48.88	73.8884	69.1352	10.3611	2.50201	0	9.08877	7.46448	21.3651	14.5947	1.0374	6.75643	1.91717	4.6762	0	3.0036	1.52143
PADI2	-84.25	0.360447	-92.65	0.291917	-0.046					G2SBCD	PADI2	369.038	24.1606	394.232	82.5676	122.958	75.9808	38.3932	79.5767	37.6992	141.444	203.908	79.7829	91.2935	65.0897	395.249	363.585	118.931	335.861	22.4319	269.197	215.167	230.434	289.758	274.346	138.148	95.0764	63.246	93.9173	173.816	67.5137	52.1238	47.7206	89.5226	54.3199	90.8518	90.6086	55.8669	12.9322
EPHA2	-83.95	0.548786	-114.7	0.371366						G2SBCD	EPHA2	39.0126	10.9821	20.1432	54.096	40.9859	58.7125	47.7956	48.8311	74.713	122.248	103.953	59.2505	65.1138	100.936	108.9	51.6605	69.4488	120.939	137.543	121.78	149.8	112.599	59.4005	155.829	31.0833	10.008	51.3874	66.651	19.1944	44.4394	35.4442	48.758	28.7148	52.4027	32.0653	62.6813	37.8453	22.0607
ELF5	-83.45	0.2673	-110.75	0.076753	-0.0607						ELF5	307.884	2.19642	109.349	105.345	342.792	89.7955	58.7651	70.5339	27.4176	172.763	43.9801	18.1858	64.4425	77.353	359.76	149.75	53.8228	266.649	27.7447	21.0596	35.4073	101.251	53.6053	115.225	89.7963	40.0322	26.3525	133.302	18.128	7.69143	39.6141	75.7305	38.8494	5.75152	22.0449	42.2013	13.8166	35.7536
SCGB3A1	-83.4	0.403019	-109.35	0.0690579	-0.0899					G2SBCD	SCGB3A1	4794.34	4379.66	2529.41	3214.44	8332.57	1014.23	2803.49	1251.52	606.615	7389.41	8943.96	466.965	3042.89	11802.9	4360.38	7040.87	21217.5	6499.39	1018.29	11643.2	5755.04	9281.96	6176.2	4725.34	2198.86	2221.79	1267.55	1529.94	1376.66	6888.96	1203.02	504.179	300.661	1043.58	2337.43	480.97	1862.83	6467.6
TCF7L1	-83.35	0.600521	-97.8	0.335598	-0.0542						TCF7L1	227.749	94.4461	258.984	56.9432	127.926	143.903	20.3719	95.8537	224.824	243.485	259.883	349.05	232.262	214.136	281.001	307.347	203.138	311.819	297.518	291.172	449.4	338.668	228.909	388.474	78.284	97.5784	51.3874	151.48	171.683	115.371	72.9733	77.8053	91.2117	158.486	105.548	89.3674	118.342	75.3108
CCDC88B	-82.35	0.582058									CCDC88B	259.381	215.249	382.721	162.288	592.433	236.001	155.14	160.962	245.388	273.794	227.897	194.178	269.182	274.509	327.187	304.078	260.433	627.281	204.248	393.724	364.967	358.744	754.82	261.178	207.222	302.743	175.244	163.598	363.627	286.292	1155.06	189.845	167.222	127.812	113.565	70.7492	256.507	181.811
KANK4	-81.9	0.483224									KANK4	25.3055	24.1606	25.8984	19.9301	12.42	26.4782	5.48474	23.5113	31.5303	30.3093	47.9783	98.5554	32.8925	75.4664	65.6318	47.083	50.3504	68.4837	51.3572	65.0102	95.3272	51.4985	102.864	130.589	10.3611	12.5101	1.31762	39.3847	12.7963	36.748	35.4442	14.5237	42.2277	12.7812	18.7048	8.06789	20.4245	7.60715
HLA-B	-81.45	0.688716	58.65	1.44751	-0.1111						HLA-B	339.515	496.391	517.969	427.074	455.813	359.182	448.965	421.395	627.863	397.052	377.163	760.871	496.073	319.789	430.739	633.658	335.959	445.872	314.637	324.135	615.542	524.587	565.029	1027.15	338.463	462.872	280.654	405.965	499.054	87.1696	321.083	552.937	292.215	308.665	175.691	284.858	409.09	226.693
GPR55	-81.4	0.407821									GPR55	4.21758	2.19642	11.5104	8.54148	12.42	5.75612	3.13414	18.0856	9.59616	12.1237	11.9946	8.79959	12.7542	6.60331	14.0987	11.1168	6.94488	13.8424	4.7225	5.49382	9.98666	14.8386	18.8343	8.77908	0	7.50603	6.58812	15.148	18.128	6.83683	0	0	11.8237	3.83435	5.34422	1.86182	7.80936	2.28215
KIAA0125	-81.25	0.231928								G2SBCD	KIAA0125	4.21758	2.19642	5.75521	8.54148	14.904	6.90735	6.26828	10.8514	6.8544	4.04124	6.66366	0.586639	6.04148	2.82999	3.88929	8.50109	8.6811	7.2855	4.13219	12.8189	2.72364	4.36428	7.24396	7.68169	2.30247	7.50603	0	3.02959	9.59719	9.40064	18.7646	0	5.06732	0	0.668028	1.24121	1.20144	0
FOXI1	-81.15	0.490433	-66.55	0.231844							FOXI1	74.8621	6.58926	11.5104	2.84716	80.7299	95.5516	64.2498	9.0428	59.6333	126.289	110.617	77.4364	117.473	104.71	187.172	173.945	197.061	190.151	138.133	162.983	256.022	184.173	570.824	370.916	11.5123	0	25.0349	9.08877	168.484	165.793	139.692	34.2343	15.202	74.7697	65.4667	4.34425	56.4677	66.1822
NCRNA00188	-80.3	0.736448	-99.3	0.509594	-0.0527						NCRNA00188	713.826	278.945	353.945	501.1	443.393	500.783	670.706	408.735	416.748	463.733	382.494	495.123	314.157	543.358	761.329	542.762	340.299	662.98	212.513	584.176	807.104	708.76	447.677	771.461	401.781	200.161	482.251	502.912	556.637	73.4959	333.592	609.994	354.712	355.955	322.657	359.952	312.374	289.072
LTF	-80.25	0.385247	-65.35	0.283129	-0.0937					G2SBCD	LTF	1738.7	893.943	1729.44	355.895	7240.85	2272.52	946.51	159.153	2999.49	6526.61	6655.66	2230.99	10056.4	8460.72	4716.25	9263.57	6396.23	5794.88	5960.39	3940.9	11257.7	7154.81	8956.43	4568.41	1330.83	1361.09	1370.33	399.906	3555.23	8187.1	4080.25	815.4	258.433	3799.84	2274.64	623.089	1893.47	1644.67
FZD9	-80.2	0.295886	-75.45	0.222419						G2SBCD	FZD9	16.8703	0	5.75521	0	6.20999	14.9659	2.3506	9.0428	2.74176	8.08249	7.99639	7.03967	11.4117	22.6399	17.988	9.80895	16.4941	18.2137	10.0353	4.57818	25.4206	5.23714	21.7319	14.266	10.3611	2.50201	0	3.02959	4.26542	7.69143	8.33981	0	3.37821	1.27812	4.6762	1.24121	4.20504	4.56429
MEI1	-80.1	0.426968									MEI1	7.38077	6.58926	17.2656	8.54148	34.7759	23.0245	4.70121	9.0428	12.3379	19.1959	14.66	7.62631	21.4808	21.6966	20.4188	14.3865	44.2736	37.8846	15.3481	47.6131	59.0121	44.5157	11.5903	23.0451	8.05864	10.008	2.63525	48.4735	11.7299	13.6737	25.0194	11.4114	5.06732	3.19529	5.34422	7.44728	9.0108	3.04286
RASL10A	-79.8	0.292694	-100.25	0.206612	-0.0063						RASL10A	70.6445	2.19642	31.6537	22.7773	73.2779	33.3855	9.40241	16.277	6.8544	32.3299	70.6347	9.38623	16.7819	61.3164	37.9206	77.8177	13.8898	134.053	16.5288	214.259	120.748	171.953	43.4638	92.1803	28.7809	5.00402	27.6701	27.2663	14.929	23.9289	35.4442	10.374	5.06732	5.11246	22.7129	3.10303	4.80576	5.32501
ANKS6	-79.7	0.518801									ANKS6	28.4687	2.19642	31.6537	5.69432	42.2279	47.2002	10.9695	30.7455	26.7322	38.3918	21.3237	31.0919	41.6191	38.6765	45.213	24.8493	27.7795	47.3557	38.9606	44.8662	36.3151	47.1343	20.2831	21.9477	12.6636	10.008	28.9877	66.651	25.5925	17.9467	12.5097	3.11221	11.8237	23.6451	16.7007	6.82667	15.018	11.4107
MZB1	-79.45	0.319148			-0.0715						MZB1	308.938	494.195	1625.85	484.017	1091.72	967.029	347.106	343.626	886.96	777.939	1695.23	286.28	599.45	738.627	1248.46	1728.34	1952.38	1572.94	364.223	1488.82	1948.31	1190.58	2067.43	1029.35	171.534	1298.54	471.71	518.06	548.106	1375.06	2112.06	235.491	241.542	81.7994	521.062	221.557	176.612	97.3716
ZNF683	-79.4	0.471266			-0.0034					G2SBCD	ZNF683	48.5022	41.732	54.6745	65.4847	176.364	62.1661	36.8261	43.4055	27.4176	33.3403	42.6474	51.0376	32.2212	31.1299	32.5728	45.1212	103.305	104.911	27.1544	76.9134	40.8545	6.11	244.846	68.0379	34.537	15.0121	14.4939	6.05918	37.3224	122.208	41.699	24.8977	43.9168	21.0889	20.0408	3.72364	24.6295	9.8893
EMILIN2	-79.3	0.440927	-92.8	0.350397	-0.0165						EMILIN2	107.548	39.5356	126.615	99.6506	120.474	462.792	40.7438	251.39	95.2762	115.175	239.892	276.307	308.116	190.553	507.067	170.676	134.557	219.293	180.045	334.207	372.23	363.108	102.864	100.959	79.4352	40.0322	46.1169	157.539	98.1047	61.5315	60.4636	58.0946	72.6316	67.7401	78.8273	29.7891	127.953	38.0358
GGTA1P	-79.25	0.461728	-86.2	0.373654							GGTA1P	35.8494	15.3749	11.5104	11.3886	12.42	17.2684	18.8048	9.0428	17.136	33.3403	41.3147	68.6368	49.0032	36.7899	36.4621	75.202	27.7795	68.4837	18.89	46.6974	56.2885	45.3885	79.6835	59.2588	14.9661	5.00402	18.4467	24.2367	24.5262	15.3829	14.5947	40.4588	8.44553	6.39058	24.717	19.2388	28.8346	7.60715
DPT	-79.2	0.402815	-56.45	0.573607	-0.0466						DPT	78.0253	90.0532	83.4505	162.288	378.809	415.592	108.911	113.939	327.64	943.63	195.911	121.434	370.544	814.093	155.086	204.026	434.923	144.981	1040.13	347.942	602.831	466.978	281.066	258.983	61.0155	47.5382	151.527	169.657	27.7252	94.861	139.692	185.695	20.2693	100.971	64.7987	209.144	111.734	92.8073
NMNAT2	-78.65	0.240788	-70.9	0.322703							NMNAT2	9.48956	0	2.8776	34.1659	1.242	14.9659	4.70121	12.6599	2.74176	9.0928	6.66366	11.7328	4.69893	6.60331	8.75091	4.57751	18.2303	7.2855	8.85469	2.74691	12.7103	8.72857	2.89758	2.19477	2.30247	2.50201	0	54.5326	11.7299	0	10.4248	1.0374	10.1346	0.639058	1.33606	0.620607	4.80576	0
GPR97	-78.5	0.424	-89.95	0.392762							GPR97	46.3934	8.78568	138.125	0	156.492	55.2588	14.8872	28.937	54.8352	82.8455	18.6582	34.6117	36.2489	64.1464	46.6715	53.6223	53.8228	29.8705	243.799	17.3971	65.3672	29.6771	49.2589	17.5582	336.161	55.0442	0	21.2071	15.9953	12.8191	27.1044	6.22443	20.2693	17.8936	7.34831	4.34425	22.8274	9.8893
MYEOV	-78.3	0.206588	-96.15	0.034996	-0.0247						MYEOV	113.875	0	8.63281	31.3187	32.292	17.2684	1.56707	1.80856	2.74176	62.6393	26.6546	28.7453	1.34255	77.353	169.184	96.7817	130.216	109.282	14.7578	112.623	71.7224	212.104	139.084	208.503	31.0833	0	11.8586	45.4439	10.6635	44.4394	4.1699	0	3.37821	3.19529	13.3606	1.86182	1.20144	0.760715
CX3CL1	-78.2	0.419651	-119.3	0.121607	-0.0824			intrinsic		G2SBCD	CX3CL1	657.943	136.178	172.656	173.677	1526.42	384.509	265.618	135.642	314.617	1200.25	851.615	289.213	412.835	567.884	1171.16	835.069	361.134	1172.24	530.101	1161.94	1665.96	1297.06	957.651	1523.17	326.951	65.0523	425.593	345.373	268.721	315.349	500.389	303.959	145.263	525.944	274.559	730.454	224.669	82.1572
SLC13A2	-78.15	0.265415	-121.45	0.0263645	-0.0562						SLC13A2	305.775	37.3391	83.4505	71.179	222.318	145.054	25.8566	56.0654	63.7459	375.836	282.539	63.357	118.816	276.396	413.724	180.485	235.258	673.18	148.168	645.523	738.105	562.12	1353.17	1085.31	67.9229	57.5463	97.5042	103.006	127.963	296.547	379.461	101.666	57.4296	24.9232	76.1552	61.4401	28.8346	26.625
TUBA4A	-77.8	0.575619									TUBA4A	196.118	107.625	132.37	22.7773	129.168	79.4345	64.2498	21.7027	228.252	181.856	253.219	166.606	320.199	217.909	272.251	228.876	317.728	284.863	206.609	354.351	492.978	350.015	649.059	490.531	101.309	167.635	61.9283	30.2959	197.276	347.824	187.646	50.8328	54.0514	139.954	152.978	27.9273	170.004	145.297
KCNQ4	-77.2	0.350169	-85.1	0.285628							KCNQ4	40.067	2.19642	11.5104	0	44.7119	19.5708	2.3506	12.6599	9.59616	40.4124	29.3201	22.8789	16.7819	30.1865	63.201	50.3526	26.0433	77.9548	42.5025	76.9134	63.5515	56.7357	44.9125	85.596	10.3611	5.00402	6.58812	15.148	11.7299	17.9467	29.1893	0	10.1346	14.0593	8.01634	4.34425	6.0072	8.36787
IGJ	-77	0.274894	-84.6	0.232376	-0.138					G2SBCD	IGJ	637.909	235.017	2546.68	3399.51	3762.01	3552.68	1762.95	2361.98	1860.28	3234.01	2929.34	749.138	835.739	990.496	1131.78	1929.75	3576.61	2654.11	215.464	385.483	758.986	253.128	1063.41	2053.21	284.355	1183.45	1880.25	1754.13	244.195	722.995	2516.54	2160.91	554.027	188.522	903.842	1212.67	189.827	14.4536
APCDD1L	-76.45	0.190121	-86.3	0.162741							APCDD1L	18.9791	2.19642	2.8776	19.9301	0	0	0	0	0	8.08249	22.6564	5.86639	6.04148	4.71665	10.2094	1.30786	4.34055	7.2855	5.31281	31.1316	4.53939	2.61857	31.8734	51.5771	0	0	0	0	4.26542	0.854604	0	0	0	1.91717	2.67211	0	1.20144	0.760715
ANPEP	-76.4	0.5605	-83.2	0.402095	-0.0409						ANPEP	412.269	142.767	385.599	133.816	981.179	370.694	169.243	256.816	268.693	515.259	530.427	469.898	900.181	896.163	772.997	1181	567.744	813.79	752.649	589.67	1284.65	1485.6	463.613	1404.65	308.531	225.181	218.726	169.657	329.504	479.433	200.155	148.349	153.709	414.109	242.494	183.079	314.176	596.401
C4orf19	-76.4	0.381773	-88.2	0.23362							C4orf19	28.4687	2.19642	37.4089	11.3886	9.93599	3.45367	17.2378	18.0856	6.16896	13.134	7.99639	4.10647	6.04148	2.82999	14.0987	7.19323	8.6811	13.8424	3.54188	14.6502	9.98666	8.72857	26.0783	14.266	9.20988	10.008	0	24.2367	6.39813	11.9644	6.25486	4.14962	1.68911	3.83435	2.67211	6.82667	7.20864	7.60715
NTF3	-76.25	0.207123	-80.9	0.0792243							NTF3	6.32637	0	5.75521	14.2358	1.242	2.30245	11.753	5.42568	5.48352	8.08249	3.99819	0.586639	1.34255	2.82999	4.86162	5.23144	2.60433	5.8284	1.77094	0.915636	0.907878	3.49143	5.79517	7.68169	4.60494	0	0	9.08877	2.13271	2.56381	2.08495	1.0374	1.68911	1.91717	1.33606	1.86182	0	3.04286
ACCN2	-76.2	0.406186	-81.9	0.32012	-0.0329						ACCN2	165.54	39.5356	123.737	2.84716	98.1179	141.601	12.5366	70.5339	62.3751	152.557	173.255	79.1963	98.0063	101.88	319.894	182.447	225.709	265.192	65.5247	263.703	320.481	279.314	360.749	277.638	118.577	105.084	15.8115	60.5918	81.043	155.538	64.6335	8.29923	30.4039	24.9232	56.1143	1.24121	48.6583	50.2072
PHLDA1	-76.1	0.542754	-78.75	0.56093							PHLDA1	241.457	17.5714	207.188	133.816	176.364	115.122	120.664	63.2996	47.2954	63.6496	75.9657	76.2631	82.567	49.0531	211.48	162.829	51.2185	74.3121	60.2119	94.3105	59.0121	57.6085	57.9517	114.128	172.685	50.0402	61.9283	99.9765	35.1897	10.2552	183.476	145.237	45.6059	30.6748	26.0531	156.393	55.2662	13.6929
B3GNT3	-75.85	0.26117	-68.4	0.220698							B3GNT3	148.67	4.39284	8.63281	0	103.086	77.132	13.3201	5.42568	17.8214	147.505	55.9747	12.3194	75.1829	157.536	121.054	64.0852	118.931	250.621	69.6569	177.633	275.087	132.674	615.736	354.455	51.8056	65.0523	32.9406	72.7102	19.1944	135.882	45.869	6.22443	20.2693	13.4202	17.3687	38.4776	57.6691	17.4965
IPO5	-75.75	0.747115	-80.35	0.75797							IPO5	195.063	243.803	120.859	153.747	156.492	108.215	121.448	92.2366	171.36	186.908	179.919	179.512	185.943	266.962	280.515	210.566	208.346	312.548	126.327	279.269	392.203	336.923	236.153	207.406	140.451	137.611	102.775	142.391	201.541	212.796	141.777	89.2168	74.3207	143.788	169.679	73.8522	145.975	107.261
LHFPL2	-75.6	0.557419	-89.5	0.397609							LHFPL2	64.3181	2.19642	71.9401	79.7204	50.9219	155.415	30.5578	103.088	16.4506	41.4227	51.9765	51.6242	47.6606	22.6399	63.6872	59.5076	26.0433	88.883	36.5994	174.886	66.2751	88.1585	44.9125	49.3823	29.9321	37.5302	28.9877	87.8581	26.6589	10.2552	14.5947	45.6458	47.295	32.5919	18.0368	32.2715	29.4353	12.1714
ADCYAP1R1	-75.55	0.454271	-108.5	0.212068							ADCYAP1R1	49.5566	10.9821	34.5313	28.4716	23.598	41.4441	5.48474	36.1712	34.9575	40.4124	29.3201	48.691	52.3595	22.6399	38.8929	20.9258	26.9114	71.3979	43.6831	70.504	49.9333	41.8971	8.69275	36.2137	49.5031	17.5141	22.3996	87.8581	17.0617	8.54604	27.1044	23.8603	10.1346	9.58586	14.0286	6.20607	12.0144	9.8893
SLPI	-75.25	0.422573	-75.5	0.17822	-0.0635					G2SBCD	SLPI	481.859	261.374	117.982	19.9301	962.549	846.15	355.725	32.5541	493.517	2154.99	1956.45	700.447	1065.99	2075.32	767.163	1055.44	2126.87	2137.56	1491.13	2410.87	4778.16	3522.85	2322.41	2011.51	362.639	195.157	225.314	157.539	802.965	1268.23	894.445	241.715	87.8335	532.335	693.413	70.1286	491.99	346.886
KCNN4	-75.1	0.364556	-105.1	0.202132	-0.0371					G2SBCD	KCNN4	1231.53	127.392	474.805	105.345	1140.15	459.339	203.719	280.327	344.776	852.702	943.574	427.073	791.434	695.234	2641.32	1214.35	1275.25	2763.39	529.51	1606.94	1451.7	1693.34	2712.14	3343.73	590.584	345.278	350.488	336.285	778.439	1509.23	542.088	177.396	354.712	480.571	528.41	230.245	510.612	180.29
ICAM2	-74.95	0.595628	-76.75	0.595943						G2SBCD	ICAM2	253.055	261.374	227.331	31.3187	295.596	255.572	108.911	117.556	320.786	311.176	365.168	365.476	343.693	452.798	352.467	318.464	504.372	397.06	400.822	455.071	603.739	445.157	533.155	373.111	187.651	240.193	106.728	196.923	297.513	294.838	414.906	109.965	108.103	152.096	154.314	22.9624	204.845	126.279
LCT	-74.95	0.102903	-67.15	9.84514e-09							LCT	4.21758	0	0	0	4.96799	0	0	0	0	2.02062	0	0	0.671276	5.65998	11.6679	1.96179	5.20866	10.1997	1.18063	5.49382	22.697	18.33	10.1415	3.29215	0	0	0	18.1775	3.19906	0.854604	0	0	0	0	0	0	0	0
C10orf90	-74.9	0.173511	-100.85	1.86678e-09							C10orf90	14.7615	0	5.75521	11.3886	1.242	3.45367	0	10.8514	0.68544	0	11.9946	4.10647	6.04148	5.65998	16.0433	13.7325	0.86811	18.9423	2.95156	22.8909	4.53939	11.3471	5.79517	20.8503	4.60494	0	0	6.05918	6.39813	0.854604	0	0	0	1.27812	1.33606	3.72364	4.20504	0
KCNK5	-74.85	0.559351	-64.6	0.469419						G2SBCD	KCNK5	15.8159	10.9821	0	5.69432	21.114	19.5708	14.1036	3.61712	11.6525	35.3609	47.9783	4.69311	20.1383	25.4699	28.1974	35.3122	18.2303	41.5273	31.8769	34.7942	21.7891	46.2614	33.3222	50.4797	8.05864	2.50201	25.0349	51.5031	23.4598	18.8013	6.25486	5.18702	5.06732	19.8108	20.7089	10.5503	12.6151	12.1714
LOXL4	-74.45	0.3599	-96.85	0.131956							LOXL4	25.3055	0	17.2656	2.84716	54.6479	48.3514	2.3506	9.0428	18.5069	62.6393	54.642	15.2526	16.1106	55.6564	38.8929	26.8111	24.3071	67.0266	28.9253	53.1069	22.697	44.5157	78.2348	36.2137	28.7809	7.50603	14.4939	33.3255	19.1944	25.6381	20.8495	9.33664	21.9584	14.6983	11.3565	11.1709	21.6259	1.52143
BRF2	-74.4	0.648844								G2SBCD	BRF2	9.48956	13.1785	2.8776	14.2358	16.146	31.0831	18.0213	14.4685	18.5069	29.299	19.991	26.3988	22.1521	32.0732	19.9326	18.964	15.626	25.4992	14.7578	35.7098	30.8679	43.6428	11.5903	31.8242	18.4198	12.5101	28.9877	30.2959	9.59719	14.5283	10.4248	13.4863	10.1346	13.4202	15.3646	10.5503	12.6151	10.65
ETV6	-74.25	0.700205	-66.9	0.677153			cancer_gene_census				ETV6	146.561	68.089	112.227	96.8034	139.104	42.5953	22.7225	74.151	45.2391	77.7939	74.6329	76.8497	65.7851	54.7131	102.094	147.134	70.3169	140.61	76.1503	148.333	65.3672	144.894	115.903	206.308	75.9815	82.5664	59.2931	54.5326	71.4458	46.1486	41.699	49.7954	47.295	85.6337	68.1388	79.4377	57.6691	67.7037
CCL22	-74.2	0.499244	55.9	2.00158							CCL22	74.8621	118.607	31.6537	2.84716	95.6339	23.0245	17.2378	5.42568	21.2486	140.433	85.2948	71.57	119.487	133.009	123.485	94.1659	118.931	118.025	74.3794	99.8043	250.574	138.784	330.325	196.432	55.2593	52.5422	42.164	21.2071	58.6495	52.1308	47.9539	15.5611	45.6059	34.5091	37.4096	20.48	64.277	12.9322
IRF4	-73.75	0.217195					cancer_gene_census				IRF4	9.48956	0	8.63281	28.4716	60.8579	16.1171	9.40241	10.8514	15.0797	14.1444	3.99819	17.0125	12.7542	15.0933	4.86162	9.80895	8.6811	24.0421	4.13219	22.8909	2.72364	5.23714	7.24396	5.48692	9.20988	5.00402	10.541	21.2071	5.33177	8.54604	8.33981	4.14962	5.06732	1.91717	0.668028	25.4449	13.8166	0
GLIPR2	-73.15	0.630621			-0.0258						GLIPR2	243.565	129.589	195.677	39.8602	387.503	348.821	136.335	139.259	220.712	273.794	225.232	374.862	381.956	443.365	427.822	360.316	551.25	609.796	520.065	595.163	806.196	573.467	265.129	471.875	204.92	120.097	172.609	121.184	207.939	212.796	248.109	139.012	92.9008	235.812	148.302	90.6086	219.263	129.322
C2orf88	-73.1	0.312552	-90.85	0.152889							C2orf88	25.3055	6.58926	11.5104	31.3187	3.72599	23.0245	1.56707	19.8942	7.53984	20.2062	10.6618	9.38623	8.05531	9.4333	17.988	7.19323	9.54921	19.6708	3.54188	7.32509	3.63151	8.72857	4.34638	2.19477	6.90741	10.008	3.95287	36.3551	6.39813	1.70921	4.1699	8.29923	5.06732	2.55623	4.00817	11.1709	4.80576	1.52143
ZAP70	-72.95	0.706045									ZAP70	63.2637	96.6425	164.023	93.9562	209.898	125.483	110.478	81.3852	117.21	90.928	87.9603	97.9687	165.134	99.0496	90.9122	109.206	124.14	155.181	89.7275	141.924	135.274	110.853	181.099	75.7195	89.7963	137.611	108.045	93.9173	163.152	177.758	254.364	66.3939	138.507	44.734	66.8028	29.7891	85.3022	71.5072
MRPS9	-72.9	0.727288	-49.6	0.774928							MRPS9	61.1549	19.7678	31.6537	28.4716	26.082	47.2002	38.3932	54.2568	56.8915	46.4743	38.6492	38.1315	46.318	55.6564	48.13	59.5076	33.8563	70.6693	47.225	67.7571	54.4727	77.6842	57.9517	54.8692	48.3519	20.0161	64.5636	78.7694	45.8533	10.2552	29.1893	23.8603	27.0257	63.9058	28.0572	60.8195	30.036	29.6679
CCL28	-72.85	0.350215	-99.95	0.0886852							CCL28	30.5775	0	20.1432	0	1.242	2.30245	1.56707	9.0428	2.74176	6.06187	21.3237	5.27975	4.69893	4.71665	20.4188	8.50109	12.1535	14.571	5.90313	21.0596	4.53939	13.9657	56.5029	13.1686	2.30247	2.50201	0	0	4.26542	5.98222	6.25486	2.07481	3.37821	2.55623	7.34831	4.96485	3.0036	0.760715
GPR146	-72.55	0.453429	-85.8	0.425854							GPR146	20.0335	17.5714	31.6537	85.4148	31.05	33.3855	1.56707	45.214	42.4973	49.5052	58.6402	113.808	44.9755	184.893	36.4621	52.9683	41.6693	101.997	86.1856	86.0698	142.537	214.723	15.9367	70.2326	18.4198	25.0201	22.3996	48.4735	22.3935	30.7657	25.0194	26.9725	16.8911	36.4263	21.3769	24.8243	19.223	16.7357
PIM1	-72.35	0.526326					cancer_gene_census				PIM1	37.9582	13.1785	51.7969	56.9432	322.92	54.1076	65.0334	36.1712	77.4548	47.4846	70.6347	46.3445	41.6191	121.69	20.905	36.6201	39.0649	40.0702	272.134	84.2385	57.1963	29.6771	5.79517	53.7719	119.728	30.0241	34.2582	48.4735	9.59719	14.5283	25.0194	31.1221	28.7148	35.7872	18.0368	87.5055	22.8274	7.60715
LGR6	-72.3	0.530749	-102.45	0.222405	-0.005						LGR6	142.343	28.5535	109.349	128.122	80.7299	107.064	25.8566	45.214	187.125	80.8249	219.901	124.954	241.659	37.7332	212.939	210.566	96.3602	192.337	141.675	121.78	203.365	205.121	126.045	382.987	84.0402	17.5141	94.869	42.4143	75.7112	131.609	83.3981	56.0198	27.0257	74.7697	106.216	32.2715	66.0792	28.9072
RSPO1	-72.25	0.283371	-96.5	0.0942902							RSPO1	113.875	2.19642	20.1432	0	36.0179	5.75612	4.70121	9.0428	15.7651	21.2165	15.9928	18.1858	33.5638	34.9032	109.386	58.1998	62.5039	132.596	24.2028	134.599	134.366	154.496	26.0783	145.952	29.9321	2.50201	6.58812	30.2959	8.53084	23.9289	0	14.5237	8.44553	20.4498	9.35239	5.58546	6.0072	6.84644
LOC100127888	-72.2	0.140822	-95.65	0.00609418							LOC100127888	11.5984	2.19642	5.75521	0	16.146	6.90735	1.56707	0	4.11264	22.2268	21.3237	4.10647	2.01383	11.32	32.5728	7.19323	8.6811	39.3417	12.9869	99.8043	57.1963	68.9557	113.006	70.2326	11.5123	0	0	0	6.39813	5.98222	10.4248	0	0	3.19529	1.33606	0	1.80216	0.760715
RPL27	-72.15	0.586733	-79.45	0.626379							RPL27	338.461	303.106	166.901	364.436	177.606	173.835	327.517	213.41	270.749	405.135	205.241	246.975	165.134	293.375	295.586	312.579	138.898	312.548	152.301	367.17	325.928	398.023	378.135	418.104	280.901	150.121	254.302	181.775	181.28	65.8045	275.214	297.735	180.734	231.978	250.51	292.926	160.392	166.597
CHRM1	-72.1	0.242856	-104.05	0.0595881	-0.0656						CHRM1	98.0588	103.232	23.0208	8.54148	42.2279	20.722	6.26828	3.61712	32.2157	120.227	73.3002	19.9457	24.1659	73.5797	154.599	96.1277	72.9212	224.393	34.2381	276.522	326.836	265.348	405.662	348.968	37.9908	10.008	9.22337	30.2959	20.2607	47.8578	81.3131	4.14962	1.68911	5.75152	17.3687	0	6.60792	6.08572
NLRC5	-72.1	0.622271	51.95	1.88753							NLRC5	57.9918	24.1606	77.6953	68.3318	139.104	105.913	28.2072	45.214	54.1498	61.629	69.302	53.3842	96.6637	72.6364	71.4658	58.1998	37.3287	82.3261	97.4016	118.117	66.2751	95.1414	21.7319	46.0902	46.0494	45.0362	65.8812	51.5031	54.3841	36.748	43.784	35.2717	28.7148	56.2371	24.049	19.8594	43.8525	12.1714
LOC339290	-72	0.615114	-76.7	0.557299							LOC339290	37.9582	26.357	25.8984	54.096	68.3099	65.6198	57.9816	59.6825	58.2624	89.9177	53.3092	43.4113	48.3319	53.7698	95.2877	85.0109	57.2953	100.54	75.56	131.852	184.299	197.266	52.1565	61.4535	27.6296	7.50603	26.3525	24.2367	39.4551	64.9499	43.784	24.8977	43.9168	71.5744	44.7579	27.9273	26.4317	28.9072
TMEM158	-72	0.497203	-50	0.629434							TMEM158	25.3055	6.58926	51.7969	51.2489	13.662	70.2247	12.5366	48.8311	7.53984	9.0928	18.6582	22.2923	36.2489	5.65998	78.272	48.3908	35.5925	18.2137	16.5288	15.5658	44.486	24.44	30.4246	25.2398	20.7222	5.00402	40.8464	39.3847	10.6635	7.69143	4.1699	8.29923	20.2693	6.39058	12.0245	12.4121	18.6223	6.84644
PLXNA4	-71.85	0.56534	-84.05	0.407907							PLXNA4	78.0253	35.1427	155.391	5.69432	36.0179	36.8392	12.5366	52.4483	36.3283	58.598	74.6329	117.914	55.7159	194.326	56.3948	69.9705	63.372	32.0562	106.256	39.3724	82.6169	112.599	72.4396	57.064	43.7469	57.5463	2.63525	87.8581	29.8579	23.9289	85.483	10.374	28.7148	17.2546	42.0858	16.1358	30.6367	10.65
BCL11A	-71.65	0.40426	-99.35	0.25178			cancer_gene_census			G2SBCD	BCL11A	62.2093	41.732	43.1641	122.428	18.63	11.5122	3.13414	59.6825	21.2486	30.3093	39.9819	34.0251	49.0032	37.7332	80.7028	64.7391	26.0433	90.3401	14.1675	106.214	128.919	138.784	57.9517	74.6222	25.3272	20.0161	35.5759	18.1775	59.7159	35.8933	20.8495	22.8229	21.9584	14.0593	12.6925	21.7212	31.2374	2.28215
BOC	-71.65	0.647833	-113	0.360946							BOC	313.155	87.8568	235.964	250.55	249.642	553.739	87.7559	323.732	512.709	519.3	357.172	421.207	504.8	319.789	388.929	338.736	391.518	429.844	396.1	658.342	478.452	457.377	228.909	561.861	225.642	150.121	162.068	293.87	215.404	245.271	164.711	155.611	228.029	325.919	264.539	248.243	291.95	207.675
ANGPTL4	-71.6	0.603183	-112.95	0.246571						G2SBCD	ANGPTL4	432.302	153.749	877.669	441.31	2594.53	824.277	396.468	560.654	477.752	1740.77	1472.67	912.81	739.746	2367.76	711.255	697.743	518.262	1320.86	1343.55	1181.17	614.634	929.592	1050.37	511.381	737.942	955.768	366.3	330.225	351.897	584.549	2641.63	491.73	508.421	666.537	360.735	648.534	555.065	412.308
XPNPEP1	-71.45	0.679664									XPNPEP1	54.8286	37.3391	69.0625	159.441	83.2139	81.7369	47.0121	63.2996	34.272	57.5877	129.275	80.3696	78.5393	123.576	109.386	94.1659	41.6693	104.911	69.6569	128.189	140.721	240.908	27.527	25.2398	74.8303	50.0402	63.246	51.5031	47.986	58.9676	31.2743	45.6458	48.9841	53.0418	72.147	39.0982	48.0576	24.3429
TNFAIP3	-71.35	0.652524					cancer_gene_census			G2SBCD	TNFAIP3	42.1758	54.9105	120.859	51.2489	54.6479	27.6294	51.7133	27.1284	52.0935	55.5671	85.2948	138.447	64.4425	18.8666	42.7822	46.429	86.811	31.3276	83.8244	75.9978	128.011	55.8628	114.455	82.3039	40.2932	60.0483	28.9877	33.3255	59.7159	33.3295	25.0194	21.7855	28.7148	40.8997	55.4463	107.986	75.09	18.2572
FLNC	-71.3	0.55695	-54.15	0.62932							FLNC	33.7407	28.5535	57.5521	19.9301	105.57	246.362	40.7438	32.5541	88.4218	64.6599	70.6347	87.4092	82.567	188.666	77.2997	36.6201	82.4704	45.8986	154.662	72.3353	166.142	53.2443	53.6053	69.1352	48.3519	22.5181	14.4939	84.8286	54.3841	56.4038	41.699	26.9725	23.6475	35.1482	35.4055	3.72364	29.4353	15.2143
HSD11B2	-71.25	0.481982	-76.6	0.531599	-0.0134					G2SBCD	HSD11B2	76.9709	10.9821	97.8386	8.54148	79.4879	122.03	7.05181	48.8311	63.0605	176.804	83.9621	94.4489	120.83	138.669	110.359	103.975	119.799	140.61	112.75	153.827	312.31	544.663	50.7077	161.316	54.108	62.5503	21.082	51.5031	37.3224	35.8933	22.9345	20.7481	20.2693	26.8404	22.7129	5.58546	27.0324	66.1822
FAM150B	-71.05	0.381001	-104.2	3.52948e-09							FAM150B	66.4269	0	11.5104	0	58.3739	10.361	3.91767	1.80856	21.2486	29.299	6.66366	5.27975	8.05531	11.32	9.23707	25.5033	6.94488	20.3994	9.445	2.74691	2.72364	7.85571	15.9367	23.0451	23.0247	2.50201	26.3525	33.3255	0	5.12762	2.08495	7.26183	1.68911	0	3.34014	12.4121	0	3.80358
SURF4	-71	0.761897									SURF4	217.205	182.303	227.331	259.091	248.4	236.001	228.009	265.858	203.576	213.176	174.588	247.562	297.375	277.339	264.472	207.296	249.148	276.849	387.835	358.929	463.926	344.778	108.659	308.365	210.676	197.659	241.125	157.539	178.081	153.829	152.202	240.678	163.843	216.001	201.744	219.695	194.033	182.572
S1PR2	-70.95	0.677136	-75.45	0.66792							S1PR2	355.331	408.534	388.477	256.244	464.507	359.182	242.896	191.707	345.462	551.63	586.402	355.503	503.457	502.795	532.347	312.579	658.027	330.761	536.594	407.458	649.133	429.445	634.571	506.992	339.614	325.261	144.939	133.302	315.641	564.038	439.925	163.91	199.315	323.363	290.592	106.124	358.029	273.857
MANF	-70.9	0.622476									MANF	12.6527	19.7678	23.0208	45.5545	48.4379	40.2929	52.4968	32.5541	10.2816	15.1547	34.651	21.7056	23.4947	38.6765	28.1974	26.8111	23.439	38.6131	31.8769	34.7942	48.1176	26.1857	26.0783	13.1686	37.9908	12.5101	39.5287	18.1775	26.6589	23.9289	27.1044	52.9076	20.2693	13.4202	22.0449	21.7212	27.6331	11.4107
NDRG2	-70.85	0.42698	-122.6	0.14273	-0.1477					G2SBCD	NDRG2	10534.5	2580.79	3818.58	1480.52	6484.47	3529.65	1532.59	1987.61	5733.02	6768.07	7897.76	3208.33	4555.95	6896.68	10318.3	9164.18	6603.71	13403.1	5069.01	12628.5	10919.1	10298	13943.2	9757.95	4330.95	2594.59	1712.91	2402.47	3774.9	7187.22	8748.46	2239.76	3030.26	2156.18	3258.64	991.109	2137.36	2047.08
FOLR1	-70.8	0.326386	-94.65	0.0505677	-0.0281			intrinsic		G2SBCD	FOLR1	54.8286	24.1606	14.388	0	44.7119	43.7465	7.83535	3.61712	56.2061	73.7527	115.948	15.2526	52.3595	98.1063	173.56	108.552	78.1299	254.264	59.6216	252.716	364.059	375.328	144.879	256.788	8.05864	5.00402	3.95287	9.08877	54.3841	58.113	12.5097	9.33664	6.75643	24.9232	31.3973	1.86182	19.8238	6.08572
NFIB	-70.7	0.637638	-115.2	0.317912	-0.0245		cancer_gene_census	intrinsic		G2SBCD	NFIB	947.902	289.927	540.99	771.58	627.209	505.388	253.082	741.51	573.714	700.145	479.783	365.476	651.138	466.948	818.21	747.442	520.866	866.974	547.81	459.649	946.917	459.123	534.604	1157.74	410.991	210.169	606.107	460.498	497.988	807.6	575.447	504.179	658.751	348.286	464.279	389.741	288.946	154.425
CPM	-70.5	0.54124								G2SBCD	CPM	15.8159	17.5714	25.8984	17.083	7.45199	2.30245	12.5366	43.4055	13.0234	10.1031	18.6582	87.4092	30.8787	62.2597	15.5572	41.8515	10.4173	14.571	32.4672	20.144	24.5127	20.0757	44.9125	28.532	6.90741	12.5101	36.8935	3.02959	12.7963	5.98222	16.6796	19.7107	8.44553	10.2249	9.35239	8.06789	13.8166	8.36787
DUSP22	-70.5	0.748506									DUSP22	32.6863	37.3391	48.9193	34.1659	85.6979	65.6198	35.2591	56.0654	65.8023	46.4743	58.6402	52.7975	63.7712	140.556	77.2997	55.5841	42.5374	125.311	89.7275	135.514	108.038	128.31	60.8493	66.9405	51.8056	7.50603	50.0697	54.5326	65.0477	48.7124	22.9345	31.1221	43.9168	58.1542	45.4259	15.5152	46.2554	22.8215
MESP1	-70.4	0.492922	-46.35	0.495292							MESP1	133.908	296.517	25.8984	2.84716	150.282	59.8637	38.3932	37.9798	143.942	254.598	306.528	262.228	222.864	521.661	260.096	262.88	250.884	294.334	240.848	385.483	665.475	528.078	678.035	714.397	78.284	42.5342	60.6107	30.2959	107.702	168.357	331.507	39.4214	50.6732	217.28	122.917	111.709	109.932	76.0715
DERL3	-70.2	0.315303			-0.0528						DERL3	105.44	448.07	342.435	99.6506	575.045	356.88	75.2193	117.556	361.912	400.083	374.497	190.658	559.844	554.678	570.754	888.691	1032.18	998.841	242.618	849.71	1089.45	569.975	495.487	931.68	36.8395	250.201	267.478	157.539	155.688	808.455	629.656	69.5061	92.9008	67.7401	104.88	92.4704	165.799	50.2072
RGS6	-70.15	0.342707	-64.45	0.240266							RGS6	11.5984	0	2.8776	0	16.146	5.75612	3.91767	0	4.79808	4.04124	5.33092	5.27975	6.71276	4.71665	8.75091	9.80895	13.0216	16.0281	12.9869	12.8189	14.5261	17.4571	8.69275	18.6555	1.15123	7.50603	5.2705	57.5622	6.39813	0	0	7.26183	0	1.27812	1.33606	1.24121	1.80216	2.28215
CD248	-70.1	0.681263	-83.25	0.466621							CD248	1350.68	599.623	3622.9	1426.43	678.131	3575.7	371.395	2305.91	766.322	1037.59	1371.38	2256.21	2427.33	2394.17	2528.53	1640.71	1841.26	924.529	1891.36	1282.81	2286.95	942.685	1767.53	1099.58	724.127	2019.12	433.498	1941.97	775.24	895.625	1363.56	454.383	1003.33	564.288	535.758	117.295	1012.81	799.512
FAM19A5	-70.1	0.420623									FAM19A5	14.7615	0	5.75521	17.083	7.45199	3.45367	0.783535	5.42568	5.48352	11.1134	7.99639	0.586639	6.04148	13.2066	18.9603	29.4269	14.7579	15.2995	12.9869	16.4815	23.6048	64.5914	8.69275	5.48692	4.60494	5.00402	9.22337	15.148	6.39813	8.54604	2.08495	0	10.1346	5.11246	4.00817	9.3091	7.80936	2.28215
FAM3B	-70	0.316392	-102.95	3.96044e-09				intrinsic			FAM3B	39.0126	2.19642	25.8984	34.1659	32.292	9.2098	5.48474	14.4685	10.967	14.1444	5.33092	1.75992	2.6851	21.6966	27.7112	5.23144	6.07677	29.8705	1.77094	12.8189	10.8945	14.8386	23.1807	50.4797	64.4692	75.0603	11.8586	57.5622	5.33177	4.27302	2.08495	7.26183	20.2693	4.4734	8.68436	3.72364	2.40288	3.04286
KIT	-70	0.47897	-112.25	0.123177	-0.0011		cancer_gene_census	intrinsic		G2SBCD	KIT	344.787	19.7678	169.779	179.371	201.204	66.771	39.1767	90.428	120.637	594.063	167.924	58.0773	115.459	150.933	225.579	264.188	79.8661	227.307	64.9344	48.5287	45.3939	47.1343	168.06	229.353	118.577	90.0724	125.174	87.8581	59.7159	16.2375	108.418	89.2168	74.3207	69.0182	108.221	269.343	84.7015	34.2322
CEBPB	-69.85	0.61394	-64.85	0.776472						G2SBCD	CEBPB	202.444	114.214	233.086	113.886	599.885	120.879	220.173	166.388	248.815	327.341	275.875	262.228	236.289	504.681	169.184	210.566	159.732	305.262	445.096	272.86	571.055	501.02	169.509	249.106	332.707	162.631	239.808	81.799	133.294	92.2972	233.515	387.989	104.725	206.416	164.335	536.204	222.266	74.5501
GSN	-69.85	0.75479	-95.85	0.61985						G2SBCD	GSN	1623.77	522.748	1729.44	1323.93	1886.6	2026.16	1284.21	2257.08	3444.34	4075.59	2000.43	2735.5	2663.62	3181.85	1307.29	2147.51	2325.67	2293.47	3450.38	2139.84	2029.11	2840.28	1541.51	2139.9	1841.98	1276.03	1184.54	1333.02	1210.31	524.727	1845.18	2080	1087.78	1932.51	1490.37	4275.98	1949.94	1141.07
LOC400236	-69.75	0.578415	-56.5	0.620948							LOC400236	5.27198	6.58926	23.0208	17.083	6.20999	12.6635	4.70121	7.23424	9.59616	13.134	7.99639	5.27975	7.38404	11.32	11.1817	7.19323	11.2854	10.9282	5.90313	13.7345	25.4206	10.4743	15.9367	6.58431	5.75617	2.50201	23.7172	0	2.13271	4.27302	25.0194	13.4863	0	4.4734	6.68028	3.72364	5.40648	0
KLF13	-69.65	0.547858									KLF13	22.1423	32.9463	54.6745	2.84716	13.662	19.5708	7.83535	12.6599	15.0797	34.3506	34.651	23.4656	23.4947	14.1499	16.5295	32.0426	32.9882	26.9563	30.1059	23.8065	38.1309	34.0414	28.9758	40.6032	42.5957	25.0201	5.2705	12.1184	18.128	9.40064	33.3592	0	20.2693	11.503	9.35239	11.7915	12.0144	8.36787
C5orf4	-69.65	0.671719	-107.55	0.377991							C5orf4	45.339	17.5714	37.4089	22.7773	12.42	56.41	31.3414	34.3626	39.0701	63.6496	35.9837	50.451	28.8649	32.0732	29.6559	48.3908	55.559	81.5976	31.2866	65.9258	49.0254	77.6842	86.9275	68.0379	25.3272	30.0241	17.1291	30.2959	19.1944	22.2197	27.1044	24.8977	70.9425	28.1185	24.049	17.377	24.0288	15.975
AIF1L	-69.5	0.422163	-83.6	0.277204	-0.0645						AIF1L	311.047	90.0532	143.88	28.4716	222.318	162.323	43.8779	61.4911	99.3888	154.578	361.17	224.096	153.722	478.268	542.556	339.39	218.764	625.824	180.636	632.705	665.475	694.794	731.64	301.781	124.333	85.0684	146.256	90.8877	219.669	311.93	129.267	72.6183	65.8751	56.2371	201.076	15.5152	85.3022	33.4715
SMARCAL1	-69.4	0.722206									SMARCAL1	16.8703	6.58926	2.8776	0	3.72599	37.9904	14.1036	19.8942	10.2816	16.165	14.66	16.4259	14.0968	27.3566	20.905	13.0786	13.8898	22.585	20.0706	51.2756	31.7757	57.6085	26.0783	24.1425	16.1173	7.50603	18.4467	33.3255	20.2607	17.9467	12.5097	12.4489	8.44553	13.4202	14.6966	3.72364	13.8166	5.32501
BMP6	-69.35	0.476719								G2SBCD	BMP6	13.7071	48.3212	8.63281	0	9.93599	3.45367	4.70121	19.8942	8.22528	16.165	15.9928	18.7725	20.8096	13.2066	14.0987	18.964	59.8996	21.8565	17.1191	42.1193	33.5915	44.5157	28.9758	43.8954	6.90741	7.50603	6.58812	18.1775	6.39813	11.1098	8.33981	3.11221	8.44553	7.66869	6.68028	19.2388	13.2158	5.32501
HAPLN3	-69.3	0.442863	-78.85	0.334277	-0.0726						HAPLN3	520.871	70.2855	397.109	148.052	823.445	254.421	37.6097	103.088	150.111	430.392	291.868	153.113	330.939	396.198	1373.41	410.668	248.279	1470.94	243.799	1351.48	1450.79	1478.62	492.589	454.317	390.269	135.109	169.974	206.012	274.053	242.707	268.959	71.5809	86.1444	244.759	132.938	39.7188	126.752	55.5322
STK40	-69.15	0.701831									STK40	114.929	171.321	146.758	102.498	242.19	187.65	134.768	74.151	128.177	136.392	257.217	198.284	186.615	216.966	176.477	103.975	160.6	244.064	322.901	256.378	275.087	211.231	215.87	138.27	195.71	125.101	137.033	93.9173	151.422	151.265	120.927	95.4412	50.6732	130.368	144.294	34.754	129.155	96.6108
SH3RF3	-69.05	0.562874									SH3RF3	16.8703	13.1785	11.5104	14.2358	11.178	2.30245	9.40241	10.8514	15.7651	17.1753	13.3273	9.38623	27.5223	13.2066	11.6679	15.0404	13.8898	18.9423	26.5641	24.7222	14.5261	24.44	8.69275	15.3634	6.90741	15.0121	9.22337	45.4439	6.39813	9.40064	10.4248	12.4489	5.06732	7.66869	7.34831	8.06789	15.6187	8.36787
PDZK1IP1	-69	0.425653	-58.65	0.350417	-0.0234						PDZK1IP1	219.314	129.589	48.9193	8.54148	204.93	78.2833	155.923	23.5113	131.605	206.103	273.21	105.595	208.096	264.132	617.425	378.626	191.852	1147.47	174.142	912.889	1323.69	1464.65	420.15	670.502	136.997	35.0282	63.246	33.3255	244.195	134.173	129.267	38.384	27.0257	147.622	114.233	11.7915	64.8777	133.125
SCN3B	-69	0.48307	-84.55	0.30974							SCN3B	5.27198	0	2.8776	0	22.356	27.6294	12.5366	16.277	23.305	41.4227	22.6564	37.5449	22.8234	64.1464	14.5849	26.1572	54.6909	21.8565	39.5509	42.1193	59.92	55.8628	8.69275	32.9215	6.90741	12.5101	0	30.2959	17.0617	18.8013	2.08495	7.26183	1.68911	22.367	9.35239	1.24121	16.2194	10.65
ABCB6	-68.95	0.685865	-67.85	0.670539							ABCB6	28.4687	2.19642	54.6745	19.9301	32.292	36.8392	24.2896	27.1284	16.4506	15.1547	18.6582	8.79959	21.4808	34.9032	26.7389	25.5033	9.54921	29.142	25.3834	41.2036	30.8679	38.4057	20.2831	32.9215	25.3272	32.5261	18.4467	12.1184	13.8626	13.6737	27.1044	18.6733	18.5802	12.1421	8.68436	5.58546	8.41008	12.1714
C17orf53	-68.85	0.527524									C17orf53	24.2511	19.7678	14.388	2.84716	8.69399	29.9318	5.48474	9.0428	15.7651	17.1753	19.991	19.3591	24.1659	30.1865	42.7822	21.5797	20.8346	26.9563	20.0706	30.216	29.0521	31.4228	44.9125	21.9477	10.3611	7.50603	9.22337	24.2367	23.4598	21.3651	0	12.4489	15.202	8.94681	13.3606	0	12.0144	6.08572
TRIM2	-68.75	0.502469	-109.4	0.325461						G2SBCD	TRIM2	91.7324	2.19642	57.5521	17.083	42.2279	34.5367	10.9695	32.5541	16.4506	24.2475	22.6564	12.9061	24.8372	16.0366	48.6162	26.8111	20.8346	27.6849	23.0222	28.3847	29.0521	16.5843	42.015	49.3823	18.4198	30.0241	13.1762	30.2959	20.2607	10.2552	10.4248	40.4588	33.7821	17.2546	14.6966	14.8946	19.223	6.84644
FXN	-68.65	0.539881	-72.35	0.624013							FXN	9.48956	8.78568	8.63281	25.6244	11.178	12.6635	7.83535	14.4685	9.59616	4.04124	9.32912	9.97286	8.72659	9.4333	9.72323	11.1168	11.2854	11.6568	11.2159	9.15636	13.6182	14.8386	10.1415	13.1686	14.9661	10.008	0	36.3551	12.7963	8.54604	4.1699	1.0374	8.44553	5.11246	10.6884	8.06789	4.20504	9.12858
CORO2B	-68.6	0.528941	-85.1	0.311413							CORO2B	37.9582	6.58926	60.4297	11.3886	19.872	11.5122	7.83535	21.7027	37.6992	110.124	42.6474	52.2109	88.6084	97.1629	44.2407	43.8133	36.4606	72.855	93.2694	66.8414	130.734	85.5399	11.5903	53.7719	36.8395	32.5261	6.58812	33.3255	20.2607	35.0387	25.0194	14.5237	15.202	19.1717	21.3769	5.58546	22.8274	11.4107
ADAMTS12	-68.55	0.462341	-48.55	0.561738							ADAMTS12	7.38077	4.39284	28.776	0	11.178	12.6635	5.48474	12.6599	6.8544	22.2268	17.3255	22.8789	17.4532	32.0732	20.4188	14.3865	4.34055	4.3713	17.7094	21.0596	32.6836	34.9143	17.3855	19.7529	4.60494	2.50201	10.541	3.02959	14.929	5.12762	0	0	6.75643	8.94681	13.3606	0	4.20504	4.56429
CALB2	-68.3	0.359971	-78.35	0.372507						G2SBCD	CALB2	13.7071	13.1785	8.63281	42.7074	4.96799	4.6049	0	30.7455	13.7088	22.2268	22.6564	93.8623	22.1521	127.349	22.3634	21.5797	11.2854	15.2995	51.3572	24.7222	51.7491	19.2028	2.89758	7.68169	6.90741	17.5141	10.541	3.02959	6.39813	10.2552	43.784	12.4489	15.202	7.02963	6.68028	12.4121	7.80936	0.760715
SLIT3	-68.25	0.614068	-86.4	0.455769							SLIT3	132.854	52.7141	178.412	56.9432	90.6659	195.708	73.6522	108.514	312.561	288.949	197.244	236.416	215.48	264.132	149.252	170.022	355.057	91.7972	339.43	175.802	212.444	209.486	246.295	127.297	71.3766	102.582	32.9406	99.9765	62.9149	57.2584	72.9733	32.1595	87.8335	110.557	92.1879	189.285	162.194	82.1572
DNAJB1	-68.15	0.553383									DNAJB1	815.048	153.749	71.9401	125.275	166.428	94.4004	52.4968	108.514	671.046	72.7424	146.6	70.9833	116.131	884.843	71.9519	188.986	78.998	284.134	186.539	421.193	321.389	432.064	140.533	109.738	676.926	57.5463	218.726	78.7694	67.1804	702.484	47.9539	112.04	62.4969	131.646	52.1062	120.398	67.2806	38.0358
GLG1	-68.1	0.761851	-49.1	0.821117				intrinsic			GLG1	249.892	151.553	235.964	287.563	132.894	224.489	86.9723	222.453	211.116	264.701	257.217	218.23	181.916	473.551	186.686	199.449	228.313	265.921	273.315	420.277	267.824	353.507	689.625	313.852	130.09	115.093	189.738	318.107	207.939	135.882	150.117	208.518	217.895	219.197	219.781	98.6765	149.579	82.1572
COPS3	-68.05	0.719251									COPS3	34.7951	21.9642	31.6537	19.9301	67.0679	24.1757	68.1675	27.1284	34.9575	39.4021	35.9837	33.4384	36.2489	47.1665	52.5055	41.8515	31.252	45.1701	41.3219	58.6007	49.9333	64.5914	14.4879	28.532	36.8395	27.5221	28.9877	18.1775	26.6589	27.3473	18.7646	34.2343	30.4039	34.5091	30.7293	42.8219	33.6403	19.0179
LARP1	-67.85	0.735757									LARP1	359.549	166.928	394.232	182.218	115.506	65.6198	97.1583	97.6623	126.121	156.598	142.602	199.457	195.341	209.419	249.401	241.954	189.248	266.649	182.997	159.321	263.285	203.376	221.665	291.904	90.9476	195.157	90.9161	112.095	151.422	302.53	106.333	63.2817	140.196	156.569	151.642	96.194	102.122	184.854
GPHN	-67.8	0.670913	-52.35	0.801999			cancer_gene_census				GPHN	27.4143	32.9463	17.2656	19.9301	14.904	21.8733	19.5884	9.0428	8.91072	18.1856	11.9946	17.0125	18.1245	19.8099	20.4188	25.5033	26.9114	17.4852	15.9384	22.8909	11.8024	24.44	21.7319	23.0451	31.0833	22.5181	6.58812	15.148	12.7963	5.12762	8.33981	9.33664	16.8911	7.02963	10.6884	11.1709	10.813	8.36787
PPP1R1A	-67.75	0.488579	-81.05	0.291446	-0.0324						PPP1R1A	54.8286	41.732	69.0625	28.4716	52.1639	72.5271	23.506	92.2366	161.078	94.9692	371.832	361.956	201.383	1093.32	227.524	204.026	85.0748	199.623	626.322	242.644	521.122	280.187	175.304	152.536	29.9321	32.5261	26.3525	24.2367	69.3131	79.4781	173.051	63.2817	35.4712	104.166	244.498	10.5503	69.6835	13.6929
HNRPDL	-67.75	0.75815	-60.7	0.721181							HNRPDL	115.984	79.0711	66.1849	37.0131	78.2459	56.41	57.9816	41.5969	54.8352	47.4846	74.6329	49.2777	49.6744	37.7332	49.5885	60.8155	65.9763	56.0983	57.8506	60.432	67.183	61.9728	84.0299	83.4012	74.8303	47.5382	57.9755	36.3551	51.185	58.113	25.0194	49.7954	54.0514	56.2371	47.43	24.2037	42.0504	41.0786
IL15RA	-67.65	0.534093	-56.15	0.547324						G2SBCD	IL15RA	34.7951	8.78568	28.776	8.54148	74.5199	21.8733	12.5366	5.42568	39.7555	42.4331	23.9892	23.4656	42.2904	42.4498	22.8496	22.2336	27.7795	45.1701	46.6347	62.2633	67.183	107.361	40.5662	36.2137	49.5031	10.008	17.1291	30.2959	6.39813	11.1098	10.4248	32.1595	5.06732	30.6748	14.6966	13.6533	22.2266	15.2143
PPPDE2	-67.45	0.712057									PPPDE2	71.6989	63.6962	57.5521	28.4716	125.442	67.9222	57.198	56.0654	61.0042	73.7527	99.9548	100.902	99.3489	133.953	146.335	106.591	73.7893	158.095	115.701	144.671	156.155	193.774	53.6053	116.323	89.7963	32.5261	60.6107	27.2663	67.1804	62.3861	54.2088	71.5809	43.9168	85.6337	70.811	49.6485	63.0756	67.7037
TCF19	-67.45	0.591994									TCF19	26.3599	17.5714	8.63281	31.3187	37.2599	28.7806	10.9695	16.277	39.7555	40.4124	25.3219	25.8121	33.5638	32.0732	34.0313	23.5415	33.8563	53.9127	44.8638	60.432	75.3539	54.99	21.7319	41.7006	8.05864	10.008	14.4939	3.02959	23.4598	35.8933	39.6141	6.22443	15.202	19.8108	12.6925	3.72364	24.6295	12.1714
RAB36	-67.1	0.516323									RAB36	134.963	103.232	63.3073	22.7773	132.894	78.2833	43.0944	27.1284	107.614	104.062	111.949	56.904	133.584	105.653	228.496	204.026	137.161	193.794	122.785	347.942	291.429	189.41	227.46	251.301	67.9229	55.0442	46.1169	18.1775	74.6448	103.407	81.3131	39.4214	21.9584	72.2135	69.4749	4.34425	66.0792	138.45
TNFRSF1B	-67.05	0.550153								G2SBCD	TNFRSF1B	117.038	169.124	195.677	51.2489	161.46	108.215	61.1157	43.4055	163.135	169.732	190.581	305.052	302.745	254.699	196.409	231.491	235.258	239.693	371.307	328.713	388.572	312.483	359.3	308.365	164.627	112.591	108.045	51.5031	166.351	145.283	123.012	41.4962	72.6316	93.9415	84.8395	60.8195	191.63	73.0287
NGEF	-67.05	0.478682									NGEF	18.9791	8.78568	2.8776	0	12.42	3.45367	10.1859	0	10.2816	19.1959	18.6582	4.10647	20.1383	28.2999	21.8773	17.6561	21.7027	49.5414	36.5994	46.6974	36.3151	34.0414	14.4879	51.5771	2.30247	2.50201	2.63525	24.2367	11.7299	8.54604	16.6796	2.07481	6.75643	7.66869	9.35239	6.82667	10.2122	4.56429
ERG	-67	0.655662	-64.7	0.68573							ERG	25.3055	8.78568	17.2656	54.096	49.6799	31.0831	32.1249	30.7455	25.3613	27.2784	29.3201	39.3048	22.1521	30.1865	13.1264	24.8493	33.8563	15.2995	29.5156	16.4815	26.3285	14.8386	31.8734	26.3372	36.8395	30.0241	30.3054	36.3551	14.929	9.40064	50.0389	20.7481	15.202	13.4202	11.3565	16.7564	22.2266	10.65
RBP7	-66.85	0.511799	-75.3	0.330984							RBP7	29.5231	8.78568	89.2058	133.816	68.3099	47.2002	54.0639	130.216	16.4506	38.3918	90.6257	111.461	47.6606	266.019	63.6872	61.4694	12.1535	59.7411	34.2381	87.9011	92.6036	189.41	42.015	25.2398	44.8982	52.5422	28.9877	51.5031	20.2607	11.1098	85.483	77.8053	23.6475	18.5327	76.1552	17.9976	9.61152	23.5822
NMB	-66.8	0.556527	-59	0.765648						G2SBCD	NMB	13.7071	4.39284	14.388	17.083	23.598	19.5708	21.1554	56.0654	50.7226	27.2784	41.3147	65.7036	31.55	287.715	8.26475	28.7729	21.7027	37.8846	44.2734	46.6974	60.8278	39.2785	10.1415	9.87646	6.90741	10.008	25.0349	9.08877	17.0617	4.27302	31.2743	44.6084	11.8237	22.367	13.3606	39.0982	12.6151	9.12858
KCNH2	-66.75	0.508767									KCNH2	3.16319	4.39284	11.5104	2.84716	2.484	3.45367	6.26828	12.6599	8.91072	5.05155	7.99639	8.21295	8.05531	29.2432	16.5295	13.0786	11.2854	14.571	5.31281	9.15636	21.7891	18.33	1.44879	17.5582	20.7222	10.008	0	9.08877	22.3935	8.54604	6.25486	1.0374	5.06732	2.55623	4.6762	3.10303	5.40648	4.56429
CRYAB	-66.65	0.655693	-119.75	0.247995	-0.0513					G2SBCD	CRYAB	500.838	263.57	115.104	293.257	382.535	335.006	152.789	198.942	1146.74	473.836	867.608	625.357	551.789	1034.83	468.174	831.799	376.76	1072.42	888.42	1161.94	1214.74	944.431	294.105	937.167	343.068	95.0764	384.746	287.811	367.892	286.292	373.206	408.737	216.206	331.671	324.662	387.879	225.27	69.2251
CDC6	-66.5	0.386593							PAM50		CDC6	5.27198	2.19642	2.8776	19.9301	1.242	2.30245	3.91767	1.80856	0.68544	2.02062	5.33092	1.75992	3.35638	4.71665	4.37546	4.57751	0.86811	2.18565	2.36125	0.915636	0.907878	2.61857	0	0	0	2.50201	6.58812	15.148	7.46448	0.854604	2.08495	0	1.68911	1.27812	0	0.620607	0	1.52143
AQP5	-66.4	0.291379	-90.15	0.115597	-0.0095						AQP5	464.988	76.8747	83.4505	8.54148	294.354	34.5367	11.753	16.277	19.8778	171.753	211.904	50.451	95.3212	329.222	794.388	455.789	245.675	802.133	134.001	694.968	608.278	394.531	1085.14	1513.29	157.719	22.5181	63.246	48.4735	136.493	340.987	110.502	41.4962	6.75643	20.4498	64.1307	13.6533	41.4497	18.2572
FAM13A	-66.4	0.668462	-114.65	0.33752							FAM13A	46.3934	17.5714	54.6745	31.3187	33.534	19.5708	32.9084	70.5339	78.8256	78.8042	71.9675	103.248	54.3734	57.5431	58.8256	105.937	78.998	64.1124	52.5378	105.298	64.4594	174.571	201.382	139.368	23.0247	32.5261	19.7644	21.2071	37.3224	23.0743	33.3592	57.0572	52.3623	39.6216	56.1143	75.0934	42.0504	25.1036
NPAS2	-66.35	0.562223	-73.35	0.650459							NPAS2	48.5022	19.7678	11.5104	51.2489	65.8259	28.7806	53.2803	48.8311	23.9904	57.5877	30.6528	30.5052	44.3042	43.3932	51.5331	50.3526	26.9114	115.111	44.2734	50.36	62.6436	44.5157	46.3613	69.1352	47.2006	5.00402	50.0697	18.1775	40.5215	55.5492	85.483	26.9725	28.7148	26.8404	36.7415	69.5079	45.6547	57.0536
CD82	-66.25	0.360432								G2SBCD	CD82	5.27198	4.39284	0	34.1659	0	0	0	1.80856	3.4272	9.0928	29.3201	12.3194	2.6851	1.88666	8.26475	10.4629	4.34055	9.47114	7.67406	13.7345	8.17091	17.4571	49.2589	36.2137	5.75617	2.50201	5.2705	3.02959	5.33177	7.69143	0	0	3.37821	3.83435	6.01225	1.86182	3.0036	0.760715
POLR3D	-66.05	0.608472									POLR3D	24.2511	24.1606	37.4089	42.7074	24.84	14.9659	10.9695	12.6599	7.53984	9.0928	23.9892	15.2526	14.0968	79.2397	26.7389	20.2718	4.34055	11.6568	20.6609	40.288	36.3151	66.3371	15.9367	8.77908	13.8148	20.0161	6.58812	15.148	11.7299	23.9289	14.5947	5.18702	5.06732	10.2249	22.0449	8.06789	6.60792	3.04286
C1QL2	-65.9	0.218318									C1QL2	4.21758	4.39284	0	0	11.178	1.15122	0	1.80856	4.79808	17.1753	3.99819	1.17328	8.05531	3.77332	20.4188	4.57751	3.47244	18.9423	8.85469	3.66254	12.7103	4.36428	2.89758	2.19477	1.15123	2.50201	0	6.05918	3.19906	4.27302	2.08495	0	1.68911	1.91717	0.668028	1.24121	0	0.760715
RPS23	-65.85	0.484292									RPS23	76.9709	59.3034	54.6745	76.8733	33.534	25.3269	24.2896	287.561	32.9011	30.3093	65.3038	55.1441	51.017	22.6399	54.9363	49.0448	57.2953	359.175	30.6963	98.8887	73.5381	62.8457	188.343	172.289	39.142	25.0201	14.4939	36.3551	36.2561	29.0565	22.9345	36.3092	244.92	29.3966	34.0694	26.0655	34.8418	28.1465
SCARA3	-65.75	0.522952								G2SBCD	SCARA3	214.042	155.946	83.4505	14.2358	170.154	141.601	29.7743	88.6195	274.862	203.072	347.843	211.777	366.517	357.522	729.243	475.407	421.901	907.773	423.844	1269.07	936.93	693.048	224.563	633.191	154.265	57.5463	51.3874	99.9765	179.148	182.885	120.927	41.4962	59.1187	182.77	199.74	31.0303	91.3094	130.843
CHI3L2	-65.6	0.600115	-68.3	0.424849				intrinsic		G2SBCD	CHI3L2	46.3934	8.78568	69.0625	31.3187	95.6339	79.4345	19.5884	30.7455	78.8256	80.8249	69.302	27.572	116.802	81.1263	189.117	136.671	19.9665	168.295	66.7053	61.3476	330.468	331.686	37.6686	68.0379	64.4692	35.0282	32.9406	45.4439	47.986	17.0921	37.5291	23.8603	30.4039	66.462	40.0817	51.5104	32.4389	50.2072
RPS12	-65.4	0.568482								G2SBCD	RPS12	8.43516	17.5714	8.63281	14.2358	6.20999	4.6049	9.40241	7.23424	6.8544	15.1547	23.9892	6.45303	8.05531	2.82999	13.1264	7.19323	12.1535	8.74259	2.36125	34.7942	24.5127	27.9314	14.4879	37.3111	8.05864	7.50603	9.22337	9.08877	7.46448	0.854604	27.1044	11.4114	6.75643	8.30775	8.68436	4.34425	4.80576	3.80358
MMRN1	-65.3	0.442476	-76.05	0.332087							MMRN1	3.16319	4.39284	11.5104	8.54148	26.082	27.6294	28.2072	27.1284	27.4176	64.6599	6.66366	45.1712	15.4393	54.7131	6.80626	13.7325	29.5157	8.74259	22.4319	4.57818	9.98666	15.7114	8.69275	7.68169	0	2.50201	7.90575	30.2959	3.19906	1.70921	14.5947	14.5237	6.75643	17.2546	6.01225	19.2388	6.0072	4.56429
MUC16	-65.15	0.435004									MUC16	68.5357	21.9642	28.776	0	275.724	51.8051	26.6402	28.937	26.0467	174.784	91.9584	18.1858	108.075	81.1263	62.2287	106.591	121.535	43.713	72.6084	47.6131	89.88	110.853	244.846	70.2326	48.3519	15.0121	22.3996	75.7398	23.4598	155.538	110.502	9.33664	77.6989	22.367	44.7579	9.3091	22.8274	19.7786
HABP4	-65.1	0.71812	-61.9	0.717668							HABP4	29.5231	21.9642	23.0208	31.3187	80.7299	48.3514	36.0426	50.6397	67.1731	72.7424	66.6366	63.9437	54.3734	90.5596	37.9206	41.8515	70.3169	46.6272	87.3663	79.6603	66.2751	56.7357	43.4638	23.0451	43.7469	20.0161	54.0226	36.3551	49.0523	49.567	79.2282	37.3466	28.7148	38.9825	38.0776	19.2388	21.0252	16.7357
JSRP1	-64.95	0.447613									JSRP1	6.32637	2.19642	54.6745	25.6244	40.9859	63.3173	18.0213	32.5541	41.8119	21.2165	98.6221	12.3194	13.4255	38.6765	41.8099	35.9662	34.7244	51.727	7.67406	42.1193	39.0388	18.33	50.7077	10.9738	11.5123	37.5302	31.623	66.651	10.6635	42.7302	166.796	10.374	5.06732	7.02963	22.7129	27.3067	9.61152	7.60715
CD180	-64.95	0.407916								G2SBCD	CD180	10.544	17.5714	20.1432	8.54148	12.42	10.361	7.05181	0	11.6525	8.08249	6.66366	22.2923	25.5085	19.8099	31.1143	24.8493	19.9665	34.9704	6.49344	56.7694	53.5648	34.0414	24.6295	47.1875	6.90741	2.50201	1.31762	39.3847	17.0617	25.6381	8.33981	15.5611	11.8237	8.94681	6.68028	1.86182	13.8166	2.28215
TTYH1	-64.9	0.293495	-111.2	0.103906	-0.0392					G2SBCD	TTYH1	269.925	76.8747	46.0417	22.7773	166.428	87.4931	28.9908	30.7455	81.5674	139.423	287.87	93.2756	175.203	275.452	765.705	498.295	520.866	627.281	138.133	977.899	1158.45	981.091	902.597	884.492	96.7037	22.5181	54.0226	103.006	168.484	264.927	160.541	65.3565	33.7821	47.2903	59.4545	47.7867	43.8525	22.8215
GABRP	-64.9	0.400711	-120.9	0.057953	-0.0166					G2SBCD	GABRP	344.787	19.7678	132.37	298.952	387.503	124.332	87.7559	119.365	126.806	776.929	321.188	102.662	128.885	146.216	505.122	483.254	247.411	390.503	69.0666	118.117	203.365	174.571	314.388	399.448	138.148	32.5261	90.9161	181.775	154.621	68.3683	239.77	154.573	111.481	282.463	153.646	468.558	85.3022	16.7357
NFKBIA	-64.8	0.626328	-59.65	0.719083							NFKBIA	307.884	213.053	549.623	253.397	633.419	164.625	246.03	168.196	281.716	449.588	657.036	576.08	408.136	183.006	380.178	337.428	480.065	206.908	530.691	172.14	514.767	533.315	486.794	166.802	398.327	417.836	283.289	115.124	199.408	120.499	314.828	497.954	128.372	280.546	354.723	507.036	241.489	114.107
CYP11A1	-64.8	0.576604	-84.95	0.322104							CYP11A1	24.2511	21.9642	17.2656	0	32.292	39.1416	3.91767	12.6599	58.2624	71.7321	43.9801	42.8247	40.9478	81.1263	61.2564	30.0808	55.559	64.1124	30.1059	68.6727	80.8012	70.7014	63.7468	65.8431	23.0247	15.0121	9.22337	33.3255	31.9906	21.3651	29.1893	2.07481	6.75643	14.6983	26.0531	1.24121	34.8418	21.3
CNTFR	-64.8	0.683502	-98.2	0.148401							CNTFR	31.6319	8.78568	40.2865	5.69432	22.356	17.2684	1.56707	37.9798	108.985	99.0105	77.2984	87.4092	84.5808	134.896	35.0036	123.593	45.1417	51.727	162.926	77.8291	63.5515	89.9042	13.0391	50.4797	17.2685	35.0282	2.63525	27.2663	14.929	12.8191	25.0194	19.7107	35.4712	20.4498	16.0327	7.44728	13.8166	12.1714
FERMT3	-64.6	0.657094									FERMT3	37.9582	76.8747	51.7969	0	127.926	70.2247	52.4968	28.937	42.4973	49.5052	70.6347	93.2756	203.397	135.839	66.118	96.1277	105.041	104.911	94.45	149.249	154.339	123.073	98.5178	126.199	61.0155	57.5463	88.2808	30.2959	101.304	79.4781	12.5097	14.5237	27.0257	34.5091	38.7456	14.274	101.522	42.6001
MYL3	-64.6	0.429195								G2SBCD	MYL3	2.10879	6.58926	2.8776	0	7.45199	5.75612	6.26828	10.8514	17.136	21.2165	19.991	10.5595	20.1383	156.593	10.2094	285.114	11.2854	14.571	21.2513	15.5658	22.697	13.9657	7.24396	14.266	4.60494	12.5101	1.31762	6.05918	6.39813	6.83683	18.7646	1.0374	1.68911	10.2249	4.00817	0	5.40648	10.65
ITPRIPL1	-64.55	0.226299	-89.45	0.149105							ITPRIPL1	5.27198	0	0	0	3.72599	11.5122	3.13414	1.80856	5.48352	4.04124	15.9928	9.97286	13.4255	10.3766	6.3201	15.0404	4.34055	20.3994	4.13219	17.3971	11.8024	15.7114	10.1415	9.87646	4.60494	0	5.2705	0	11.7299	6.83683	29.1893	0	1.68911	0.639058	4.6762	0	0.60072	1.52143
SCARB1	-64.4	0.760011	-100.65	0.534179							SCARB1	806.613	1091.62	673.36	390.061	594.917	709.154	631.529	558.845	506.54	1389.18	602.394	1169.76	1223.06	1119.73	1288.81	1017.52	1474.92	1360.2	935.645	1495.23	1727.69	1433.23	1832.72	2222.2	610.155	865.696	405.828	442.32	550.239	1598.11	677.61	379.69	499.975	655.034	416.849	292.926	649.378	960.023
MAP2K3	-64.35	0.560281	-61.2	0.538545						G2SBCD	MAP2K3	190.846	263.57	169.779	51.2489	435.941	261.328	178.646	41.5969	165.877	277.835	255.884	161.326	211.452	415.065	380.178	248.493	372.419	273.935	810.499	340.617	628.252	363.981	1592.22	504.797	244.062	85.0684	140.986	78.7694	108.768	319.622	150.117	82.9923	74.3207	217.28	140.954	31.6509	182.619	119.432
MATN4	-64.35	0.362507	-64	0.3958							MATN4	7.38077	2.19642	8.63281	0	34.7759	3.45367	4.70121	5.42568	6.8544	30.3093	11.9946	4.10647	7.38404	11.32	23.3358	17.0022	16.4941	34.9704	11.8063	34.7942	19.0654	14.8386	139.084	38.4085	8.05864	10.008	10.541	33.3255	17.0617	14.5283	18.7646	4.14962	13.5129	10.2249	7.34831	6.82667	2.40288	1.52143
IGLL5	-64.35	0.253533			-0.0617						IGLL5	2631.77	12343.9	19251.2	2405.85	14665.5	5820.59	936.324	3333.18	9573.54	25975.1	24378.3	8252.25	10522.3	10205.9	11921.2	15693.7	56678	29418.8	3567.85	34794.2	37110.4	20138.5	18732.9	51037.2	1534.6	14121.4	6026.81	3526.44	8960.58	21189.9	17463.6	1997	1678.97	1772.11	4886.62	3843.42	2474.37	340.8
TMEM93	-64.25	0.68654									TMEM93	30.5775	54.9105	20.1432	45.5545	34.7759	40.2929	52.4968	18.0856	29.4739	27.2784	49.311	22.8789	43.6329	63.2031	42.7822	32.0426	30.3838	60.4696	47.225	76.9134	76.2618	64.5914	42.015	51.5771	40.2932	30.0241	38.2111	21.2071	30.9243	11.9644	41.699	34.2343	25.3366	35.7872	31.3973	27.3067	27.6331	21.3
RNF112	-64.2	0.558116	-72.65	0.492555							RNF112	9.48956	2.19642	0	2.84716	11.178	19.5708	7.05181	5.42568	17.8214	22.2268	9.32912	9.97286	16.1106	22.6399	17.0157	11.7707	18.2303	18.2137	18.89	28.3847	13.6182	22.6943	10.1415	10.9738	6.90741	5.00402	2.63525	21.2071	13.8626	7.69143	25.0194	1.0374	3.37821	4.4734	1.33606	0.620607	10.813	9.12858
RPS20	-64.2	0.528716									RPS20	112.82	180.106	60.4297	11.3886	26.082	18.4196	29.7743	9.0428	38.3847	41.4227	103.953	62.1837	52.3595	29.2432	83.1336	53.6223	57.2953	74.3121	55.4894	171.224	82.6169	142.276	663.547	150.342	32.2346	17.5141	19.7644	30.2959	55.4505	46.1486	0	30.0847	18.5802	61.3495	24.717	3.72364	28.8346	20.5393
FLT4	-64.05	0.635976	-74.9	0.673499							FLT4	48.5022	59.3034	74.8177	59.7903	55.8899	164.625	51.7133	94.0451	82.9383	155.588	158.595	190.071	126.2	266.962	96.26	103.321	278.663	95.44	195.984	153.827	204.273	133.547	56.5029	140.465	33.3858	57.5463	9.22337	127.243	95.9719	120.499	37.5291	24.8977	64.186	71.5744	80.1634	47.1661	78.0936	105.739
[truncated: 8 more rows]
[truncated: 34 more columns]

## Sheet: Table S8
Supplemental Table 8: FISH results for chromosome 1q amplification in early neoplasias
cases	Tissue id (STT#)	green*	red**	yellow***	ratio green/red	ratio green/yellow	call
1-1	5574	263	161	172	1.63354	1.52907	1q ampli
1-2	5574	319	212	194	1.50472	1.64433	1q ampli
[truncated: 20 more rows]

## Sheet: Table S9
Supplemental Table 9: Differential genes in early neoplasias with 1q amplification vs wild early neoplasias
[truncated: 99 more rows]

[truncated: 6 more sheets: Table S10, Table S11, Table S12, Table S13, Table S14, Table S15]
