# Supplementary material for: A shared transcriptional program in early breast neoplasias despite genetic and clinical distinctions
Source: Genome Biol. 2014 May 23;15(5):R71. doi: 10.1186/gb-2014-15-5-r71 (PMC4072957; doi:10.1186/gb-2014-15-5-r71)
Supplement: Additional file 3 — Perl and R scripts used in analysis. See the documentation files for details. [file gb-2014-15-5-r71-S3.zip]

Archive with 42 entries (33 files):
- Additional_file_3/
- Additional_file_3/.DS_Store
- __MACOSX/
- __MACOSX/Additional_file_3/
- __MACOSX/Additional_file_3/._.DS_Store
- Additional_file_3/Additional file 3.docx
- __MACOSX/Additional_file_3/._Additional file 3.docx
- Additional_file_3/Classification_analysis/
- Additional_file_3/Classification_analysis/all.classification.R
- Additional_file_3/Classification_analysis/arrange.data.R
- Additional_file_3/Classification_analysis/balanced.folds.R
- Additional_file_3/Classification_analysis/breast_peaks_lnc_novel_raw_counts.csv
- __MACOSX/Additional_file_3/Classification_analysis/
- __MACOSX/Additional_file_3/Classification_analysis/._breast_peaks_lnc_novel_raw_counts.csv
- Additional_file_3/Classification_analysis/exome_breast_78_gene_counts.txt
- __MACOSX/Additional_file_3/Classification_analysis/._exome_breast_78_gene_counts.txt
- Additional_file_3/Classification_analysis/npSeq.estimate.depth.R
- Additional_file_3/Classification_analysis/pamr.plotcen.jun.R
- Additional_file_3/Classification_analysis/pamr.plotcv.jun.R
- Additional_file_3/Classification_analysis/pamr.plotcvprob.jun.R
- Additional_file_3/Classification_analysis/permute.rows.R
- Additional_file_3/Classification_analysis/run.all.R
- __MACOSX/Additional_file_3/._Classification_analysis
- Additional_file_3/Differential_expression/
- Additional_file_3/Differential_expression/.DS_Store
- __MACOSX/Additional_file_3/Differential_expression/
- __MACOSX/Additional_file_3/Differential_expression/._.DS_Store
- Additional_file_3/Differential_expression/lncRNA_neoplasia_cancer_SAM_paired.R
- Additional_file_3/Differential_expression/lncRNA_normal_cancer_SAM_paired.R
- Additional_file_3/Differential_expression/lncRNA_normal_neoplasia_SAM_paired.R
- Additional_file_3/Differential_expression/RefSeq_neoplasia_cancer_SAM_paired.R
- Additional_file_3/Differential_expression/RefSeq_normal_cancer_SAM_paired.R
- Additional_file_3/Differential_expression/RefSeq_normal_neoplasia_SAM_paired.R
- Additional_file_3/Processing_read_files/
- Additional_file_3/Processing_read_files/count_unique_file.pl
- __MACOSX/Additional_file_3/Processing_read_files/
- __MACOSX/Additional_file_3/Processing_read_files/._count_unique_file.pl
- Additional_file_3/Processing_read_files/exon_annotation_file_hg18_symbol_110901.bed
- Additional_file_3/Processing_read_files/gene_file.txt
- __MACOSX/Additional_file_3/Processing_read_files/._gene_file.txt
- Additional_file_3/Processing_read_files/process_overlap_file.pl
- __MACOSX/Additional_file_3/Processing_read_files/._process_overlap_file.pl
