# Supplementary material for: A shared transcriptional program in early breast neoplasias despite genetic and clinical distinctions
Source: Genome Biol. 2014 May 23;15(5):R71. doi: 10.1186/gb-2014-15-5-r71 (PMC4072957; doi:10.1186/gb-2014-15-5-r71)
Supplement: Additional file 3 — Perl and R scripts used in analysis. See the documentation files for details. [file gb-2014-15-5-r71-S3.zip › Additional_file_3/Classification_analysis/all.classification.R]

#############################################################
#	Using pamr for classification
#############################################################
all.classify <- function(x, y, classes, gname, sname, n, depth, file.res, seed=20,
file.siggene="pamr.siggene.csv", file.prob="pamr.prob.csv")
{
	library("pamr")
	
	# get the folds
	source("balanced.folds.R")
	set.seed(seed)
	folds <- balanced.folds(y=y, nfolds=10)

	# cv
	mydata <- list(x=x, y=factor(classes[y], levels=classes), geneid=1:nrow(x), genenames=gname)
	mytrain <- pamr.train(mydata, n.threshold=100)
	mycv <- pamr.cv(mytrain, mydata, n.threshold=100, folds=folds)
	
	# get the best error
	best.thrd <- max(mycv$threshold[mycv$error == min(mycv$error)])
	cat("best threshold =", best.thrd, fill=T)
	cat("smallest cv error =", min(mycv$error), fill=T)
	cat("The best threshold is Number", which.min(abs(mycv$threshold - best.thrd)), fill=T)
	
	# get confusion matrix
	pred0 <- mycv$yhat[, which(mycv$threshold == best.thrd)]
	yhat <- rep(1, length(pred0))
	for (i in 2 : length(classes))
	{
		yhat[pred0 == classes[i]] <- i
	}
	conf.mat <- matrix(0, max(y), max(y))
	for (i in 1 : max(y))
	{
		for (j in 1 : max(y))
		{
			conf.mat[i, j] <- conf.mat[i, j] + sum(y == i & yhat == j)
		}
	}
	rownames(conf.mat) <- classes
	colnames(conf.mat) <- classes
	pred <- data.frame(y=y, yhat=yhat)
		
	# significant gene list
	genelist <- pamr.listgenes(fit=mytrain, data=mydata, threshold=best.thrd, genenames=TRUE)
	expr <- robust.expr(n, y, depth, gname, classes)[match(genelist[, "name"], gname, nomatch=0), ]
	genelist <- cbind(genelist, expr)
	write.csv(genelist, file=file.siggene, quote=F, row.names=F)
		
	# write the probabilities to a file
	prob <- mycv$prob[, , which.min(abs(mycv$threshold - best.thrd))]
	colnames(prob) <- classes
	prob <- cbind('sample' = sname, prob)
	write.csv(prob, file=file.prob, quote=F, row.names=F)
	
	# return results
	res <- list(mydata=mydata, mytrain=mytrain, mycv=mycv, pred=pred, conf.mat=conf.mat, genelist=genelist, best.thrd=best.thrd)
	save(res, file=file.res)
}

#############################################################
#	Plot figures
#############################################################
plot.figures <- function(file.res, cols=cols,
fig.siggene="pamr.siggene.eps", siggene.w=6, siggene.h=8,
fig.cv="pamr.cv.eps", cv.w=8, cv.h=10,
fig.prob="pamr.prob.eps", prob.w=8, prob.h=5)
{
	load(file.res)
	
	# plot significant genes
	source("pamr.plotcen.jun.R")	# so that butt end will be used
	postscript(fig.siggene, paper="special", width=siggene.w, height=siggene.h, horizontal=FALSE)
	pamr.plotcen.jun(fit=res$mytrain, data=res$mydata, threshold=res$best.thrd, cols=cols)
	dev.off()

	# plot cv errors
	source("pamr.plotcv.jun.R")
	postscript(fig.cv, paper="special", width=cv.w, height=cv.h, horizontal=FALSE)	
	pamr.plotcv.jun(res$mycv, cols=cols)
	dev.off()

	# plot probabilities
	source("pamr.plotcvprob.jun.R")
	postscript(fig.prob, paper="special", width=prob.w, height=prob.h, horizontal=FALSE)
	pamr.plotcvprob.jun(fit=res$mycv, data=res$mydata, threshold=res$best.thrd, col=cols)
	dev.off()

	return
}

#############################################################
#	Robust mean expression of each class
#############################################################
robust.expr <- function(n, y, depth, gname, classes, trim=0.25)
{
	expr <- matrix(1, nrow(n), max(y))
	for (i in 1 : max(y))
	{
		expr[, i] <- apply(scale(n[, y == i], center=F, scale=depth[y == i]), 1, mean, trim=trim)
	}
	
	colnames(expr) <- paste("expr", classes, sep=".")
	
	return(expr)
}

#############################################################
#	1. 3 class PAMR (24 normal, 25 CCL, 23 cancer)
#############################################################
ana.1 <- function()
{
	load("dat.4class.RData")
	dat$y[dat$y == 2 | dat$y == 3] <- 2
	dat$y[dat$y == 4] <- 3
	dat$classes <- c("normal", "CCL", "cancer")
	
	all.classify(x=dat$n.samr, y=dat$y, classes=dat$classes, 
	gname=dat$gname, sname=dat$sname, n=dat$n, depth=dat$depth, 
	file.siggene="pamr.siggene.1.csv", 
	file.prob="pamr.prob.1.csv",
	file.res="res.pamr.1.RData", seed=20)
	
	return()
}

#############################################################
#	3. 2 class PAMR (24 normal, 25 CCL)
#############################################################
ana.3 <- function()
{
	load("dat.4class.RData")
	dat$y[dat$y == 2 | dat$y == 3] <- 2
	keep <- (dat$y < 2.5)
	dat$y <- dat$y[keep]
	dat$n <- dat$n[, keep]
	dat$sname <- dat$sname[keep]
	dat$depth <- dat$depth[keep]
	dat$n.samr <- dat$n.samr[, keep]
	dat$classes <- c("normal", "CCL")
	
	all.classify(x=dat$n.samr, y=dat$y, classes=dat$classes, 
	gname=dat$gname, sname=dat$sname, n=dat$n, depth=dat$depth, 
	file.siggene="pamr.siggene.3.csv", 
	file.prob="pamr.prob.3.csv",
	file.res="res.pamr.3.RData", seed=10)

	return()
}

############################################################
plot.1to4 <- function()
{
	library("pamr")
	cols <- c('black', 'red', 'purple')
	plot.figures("res.pamr.1.RData", cols=c('yellow', cols),
	fig.siggene="pamr.siggene.1.eps", siggene.w=4, siggene.h=4,
	fig.cv="pamr.cv.1.eps", cv.w=8, cv.h=10,
	fig.prob="pamr.prob.1.eps", prob.w=8, prob.h=5)
	
	cols <- c('black', 'red')
	plot.figures("res.pamr.3.RData", cols=c('yellow', cols),
	fig.siggene="pamr.siggene.3.eps", siggene.w=4, siggene.h=12,
	fig.cv="pamr.cv.3.eps", cv.w=8, cv.h=10,
	fig.prob="pamr.prob.3.eps", prob.w=8, prob.h=5)

	return()
}


#############################################################
#	1. 3 class PAMR (24 normal, 25 CCL, 23 cancer)
#############################################################
ana.lnc.1 <- function()
{
	load("dat.lnc.4class.RData")
	dat$y[dat$y == 2 | dat$y == 3] <- 2
	dat$y[dat$y == 4] <- 3
	dat$classes <- c("normal", "CCL", "cancer")
	
	all.classify(x=dat$n.samr, y=dat$y, classes=dat$classes, 
	gname=dat$gname, sname=dat$sname, n=dat$n, depth=dat$depth, 
	file.siggene="pamr.lnc.siggene.1.csv", 
	file.prob="pamr.lnc.prob.1.csv",
	file.res="res.lnc.pamr.1.RData", seed=20)
	
	return()
}

#############################################################
#	3. 2 class PAMR (24 normal, 25 CCL)
#############################################################
ana.lnc.3 <- function()
{
	load("dat.lnc.4class.RData")
	dat$y[dat$y == 2 | dat$y == 3] <- 2
	keep <- (dat$y < 2.5)
	dat$y <- dat$y[keep]
	dat$n <- dat$n[, keep]
	dat$sname <- dat$sname[keep]
	dat$depth <- dat$depth[keep]
	dat$n.samr <- dat$n.samr[, keep]
	dat$classes <- c("normal", "CCL")
	
	all.classify(x=dat$n.samr, y=dat$y, classes=dat$classes, 
	gname=dat$gname, sname=dat$sname, n=dat$n, depth=dat$depth, 
	file.siggene="pamr.lnc.siggene.3.csv", 
	file.prob="pamr.lnc.prob.3.csv",
	file.res="res.lnc.pamr.3.RData", seed=20)

	return()
}

############################################################
plot.lnc.1to4 <- function()
{
	library("pamr")
	cols <- c('black', 'red', 'purple')
	plot.figures("res.lnc.pamr.1.RData", cols=c('yellow', cols),
	fig.siggene="pamr.lnc.siggene.1.eps", siggene.w=4, siggene.h=12,
	fig.cv="pamr.lnc.cv.1.eps", cv.w=8, cv.h=10,
	fig.prob="pamr.lnc.prob.1.eps", prob.w=8, prob.h=5)
	
	cols <- c('black', 'red')
	plot.figures("res.lnc.pamr.3.RData", cols=c('yellow', cols),
	fig.siggene="pamr.lnc.siggene.3.eps", siggene.w=4, siggene.h=3,
	fig.cv="pamr.lnc.cv.3.eps", cv.w=8, cv.h=10,
	fig.prob="pamr.lnc.prob.3.eps", prob.w=8, prob.h=5)

	return()
}
