# Supplementary material for: A shared transcriptional program in early breast neoplasias despite genetic and clinical distinctions
Source: Genome Biol. 2014 May 23;15(5):R71. doi: 10.1186/gb-2014-15-5-r71 (PMC4072957; doi:10.1186/gb-2014-15-5-r71)
Supplement: Additional file 3 — Perl and R scripts used in analysis. See the documentation files for details. [file gb-2014-15-5-r71-S3.zip › Additional_file_3/Classification_analysis/arrange.data.R]

################################################################################
## this function comes from the "read.data" function in "store.dat.diss3.R"
## Modifications:
##	1. The last line in the function was changed from 
##	save(dat, file="dat.3class.RData")
##	to
##	save(dat, file="dat.3class.unsorted.RData")
read.data <- function(thrd=1)
{
	## read in data
	dat <- read.table("exome_breast_78_gene_counts.txt", header=T, stringsAsFactors=F)
	gname <- dat[, 1]
	sname <- names(dat)[-1]
	n <- as.matrix(dat[, -1])
	n <- matrix(as.numeric(n), nrow=nrow(dat), ncol=ncol(dat)-1)
	
	## only keep those four classes
	type <- substr(sname, start=20, stop=nchar(sname))
	s.keep <- type %in% c("normal", "CCL", "DCIS", "IDC")
	n <- n[, s.keep]
	sname <- sname[s.keep]
	type <- type[s.keep]
	snum <- as.numeric(substr(sname, start=16, stop=18))
	sid <- substr(sname, start=1, stop=7)
	
	## set the class labels
	y <- rep(NA, ncol(n))
	y[type == "normal"] <- 1
	y[type == "CCL"] <- 2
	y[type == "DCIS" | type == "IDC"] <- 3
	classes <- c("normal", "CCL", "cancer")
	
	## filter the very lowly expressed genes
	keep <- (rowMeans(n) >= thrd)
	cat("Total number of genes =", length(keep), fill=T)
	cat("Total number of genes kept =", sum(keep), fill=T)
	n <- n[keep, ]
	gname <- gname[keep]
	
	dat <- list(n=n, y=y, classes=classes, gname=gname, sname=sname, sid=sid, type=type, snum=snum)
	
	## normalize data
	library("samr")
	dat$n.samr <- samr.norm.data(dat$n)
	dat$depth <- samr.estimate.depth(dat$n)
	dat$depth <- dat$depth / (prod(dat$depth)^(1/length(dat$depth)))

	save(dat, file="dat.3class.unsorted.RData")
}

################################################################################
## Sort the data
##	This function is written on June 16, 2012.
##	Previously, I just type on the command line and did not recrod it
sort.data <- function()
{
	load("dat.3class.unsorted.RData")
	
	ord <- c(2, 4, 5, 8, 10, 13, 16, 20, 21, 23, 26, 29, 33, 36, 39, 44, 49, 52, 54, 59, 63, 65, 68, 71, 1, 3, 6, 9, 11, 12, 14, 19, 24, 27, 30, 31, 34, 37, 40, 42, 45, 48, 51, 53, 58, 62, 69, 70, 72, 7, 15, 17, 18, 22, 25, 28, 32, 35, 38, 41, 43, 46, 47, 50, 55, 56, 57, 60, 61, 64, 66, 67)
	
	dat$n <- dat$n[, ord]
	dat$y <- dat$y[ord]
	dat$sname <- dat$sname[ord]
	dat$sid <- dat$sid[ord]
	dat$type <- dat$type[ord]
	dat$snum <- dat$snum[ord]
	dat$n.samr <- dat$n.samr[, ord]
	dat$depth <- dat$depth[ord]
	
	save(dat, file="dat.3class.noCCL12.RData")
}

################################################################################
## Add the CCL1 and CCL2 and further sort the data accordingly
## This is the content of file make.data.R. I just made them into a function
## Modifications:
##	1. The last line in the function has changed from
##		save(dat, file="dat.3class.RData")
##		to
##		save(dat, file="dat.4class.RData")
add.CCL12 <- function()
{
	load("dat.3class.noCCL12.RData")
	sid.CCL <- dat$sid[25 : 49]
	CCL1 <- c("STT5424", "STT5431", "STT5442", "STT5445", "STT5511", "STT5426")
	
	ord1 <- 1 : 24
	ord2 <- c(25, 27, 29, 30, 35, 26)
	ord3 <- c(28, 31 : 34, 36 : 49)
	ord4 <- c(50 : 72)
	
	ord <- c(ord1, ord2, ord3, ord4)
	
	dat0 <- dat
	dat$n <- dat0$n[, ord]
	dat$y <- c(rep(1, 24), rep(2, 6), rep(3, 19), rep(4, 23))
	dat$classes <- c('normal', 'CCL1', 'CCL2', 'cancer')
	dat$sname <- dat0$sname[ord]
	dat$sid <- dat0$sid[ord]
	dat$type <- c(dat0$type[1:24], rep("CCL1", 6), rep("CCL2", 19), dat0$type[50:72])
	dat$snum <- dat0$snum[ord]
	dat$n.samr <- dat0$n.samr[, ord]
	dat$depth <- dat0$depth[ord]
	
	save(dat, file="dat.4class.RData")
}

################################################################################
## This is function is modified from the three functions on the above
read.lnc.data <- function(thrd=1)
{
	## read in data
	dat <- read.csv("breast_peaks_lnc_novel_raw_counts.csv", stringsAsFactors=F)
	gname <- dat[, 1]
	sname <- names(dat)[-1]
	n <- as.matrix(dat[, -1])
	n <- matrix(as.numeric(n), nrow=nrow(dat), ncol=ncol(dat)-1)
	sid <- substr(sname, start=12, stop=18)
	
	## filter the very lowly expressed genes
	keep <- (rowMeans(n) >= thrd)
	cat("Total number of genes =", length(keep), fill=T)
	cat("Total number of genes kept =", sum(keep), fill=T)
	n <- n[keep, ]
	gname <- gname[keep]
	
	## get the permutation of the rows
	load("dat.4class.RData")
	dat0 <- dat
	ord <- match(dat0$sid, sid, nomatch=0)
	if (sum(ord == 0) > 0)
	{
		stop("There are no matches on the sample name!")
	}
	n <- n[, ord]

	dat <- list(n=n, y=dat0$y, classes=dat0$classes, gname=gname, sname=dat0$sname, 
		sid=dat0$sid, type=dat0$type, snum=dat0$snum)
	
	## normalize data
	library("samr")
	dat$n.samr <- samr.norm.data(dat$n)
	dat$depth <- samr.estimate.depth(dat$n)
	dat$depth <- dat$depth / (prod(dat$depth)^(1/length(dat$depth)))

	save(dat, file="dat.lnc.4class.RData")
}

################################################################################
## June 25, 2012
## re-write from new.filter.R
Triplet.data <- function(lnc=FALSE)
{
	load(switch(lnc+1, "dat.4class.RData", "dat.lnc.4class.RData"))
	
	### rearrange
	ind <- c(4, 7, 8, 10, 11, 13, 14, 15, 16, 18, 17, 19, 20, 21, 22, 23, 31, 32, 33, 34, 35, 37, 38, 39, 41, 43, 42, 44, 45, 46, 49, 47, 50, 51, 52, 55, 56, 58, 59, 60, 62, 64, 63, 66, 69, 70, 71, 72)
	dat0 <- dat
	dat <- list()
	dat$n <- dat0$n[, ind]
	dat$y <- c(rep(1, 16), rep(2, 16), rep(3, 16))
	dat$classes <- c("normal", "CCL", "cancer")
	dat$gname <- dat0$gname
	dat$sname <- dat0$sname[ind]
	dat$sid <- dat0$sid[ind]
	dat$type <- dat0$type[ind]
	dat$snum <- dat0$snum[ind]
	
	### filter out
	thrd <- 5

	rmeans <- matrix(NA, nrow(dat$n), 3)
	for (i in 1 : 3)
	{
		rmeans[, i] <- rowMeans(dat$n[, dat$y == i])
	}
	
	keep <- (rmeans[, 1] >= thrd) | (rmeans[, 2] >= thrd) | (rmeans[, 3] >= thrd)
	cat(sum(keep), "out of", length(keep), "features are left.", fill=T)
	
	dat$n <- dat$n[keep, ]
	dat$gname <- dat$gname[keep]
	
	save(dat, file=switch(lnc+1, "dat.triplet.RData", "dat.lnc.triplet.RData"))
}
