# Supplementary material for: A shared transcriptional program in early breast neoplasias despite genetic and clinical distinctions
Source: Genome Biol. 2014 May 23;15(5):R71. doi: 10.1186/gb-2014-15-5-r71 (PMC4072957; doi:10.1186/gb-2014-15-5-r71)
Supplement: Additional file 3 — Perl and R scripts used in analysis. See the documentation files for details. [file gb-2014-15-5-r71-S3.zip › Additional_file_3/Classification_analysis/breast_peaks_lnc_novel_raw_counts.csv]

	Breast_001_STT5424_CCL	Breast_001_STT5425_normal	Breast_002_STT5430_normal	Breast_002_STT5431_CCL	Breast_003_STT5437_DCIS	Breast_003_STT5439_normal	Breast_003_STT5440_CCL	Breast_004_STT5441_normal	Breast_004_STT5442_CCL	Breast_005_STT5445_CCL	Breast_005_STT5446_normal	Breast_006_STT5449_CCL	Breast_006_STT5450_DCIS	Breast_006_STT5451_normal	Breast_007_STT5462_DCIS	Breast_007_STT5463_IDC	Breast_007_STT5465_CCL	Breast_007_STT5466_normal	Breast_008_STT5472_normal	Breast_008_STT5474_IDC	Breast_009_STT5475_normal	Breast_009_STT5476_CCL	Breast_009_STT5477_IDC	Breast_010_STT5502_normal	Breast_010_STT5503_CCL	Breast_010_STT5504_DCIS	Breast_011_STT5510_normal	Breast_011_STT5511_CCL	Breast_012_STT5567_CCL	Breast_012_STT5568_DCIS	Breast_013_STT5570_normal	Breast_013_STT5571_CCL	Breast_013_STT5572_IDC	Breast_014_STT5573_normal	Breast_014_STT5574_CCL	Breast_014_STT5575_IDC	Breast_015_STT5576_normal	Breast_015_STT5577_CCL	Breast_015_STT5578_IDC	Breast_016_STT5580_CCL	Breast_016_STT5581_IDC	Breast_017_STT5611_normal	Breast_017_STT5612_CCL	Breast_017_STT5613_DCIS	Breast_018_STT5618_DCIS	Breast_018_STT5619_CCL	Breast_018_STT5620_normal	Breast_019_STT5614_IDC	Breast_019_STT5616_CCL
lnc_13	9	12	0	2	0	1	9	2	10	0	1	5	1	1	1	3	3	0	0	12	1	9	1	2	9	10	2	6	1	6	4	14	6	3	15	12	29	10	8	8	8	9	6	4	26	6	7	2	6
lnc_63	0	1	1	0	1	0	0	1	0	2	2	0	0	0	0	1	5	1	3	0	1	4	0	2	1	6	4	3	3	4	6	3	3	2	5	7	5	8	5	4	0	8	12	5	7	4	0	6	3
lnc_73	7	9	3	4	5	2	4	3	6	4	4	0	2	4	5	4	5	3	5	10	2	5	13	7	17	21	6	16	2	9	5	5	12	6	17	17	31	20	21	11	7	21	25	38	47	6	6	6	6
novel_92	0	4	0	1	7	1	0	4	3	0	15	4	0	7	1	1	4	0	4	3	7	5	7	3	3	8	10	6	0	16	9	6	11	10	33	12	25	13	14	3	25	10	14	24	1	8	14	16	15
lnc_106	20	15	1	3	16	0	7	10	7	1	13	6	11	8	3	5	5	0	16	14	10	37	6	16	54	72	12	25	1	33	15	8	10	8	91	17	36	33	10	43	2	31	31	21	100	31	32	7	5
lnc_112	1	5	2	3	15	0	0	7	8	1	11	5	3	6	4	1	4	0	8	12	8	16	4	16	23	10	16	30	1	12	21	29	23	13	15	9	26	38	24	59	26	24	43	48	11	21	29	7	23
lnc_170	1	4	1	1	1	0	0	0	0	0	0	0	0	0	0	0	0	0	5	8	1	6	4	1	3	7	7	3	3	0	8	6	7	10	5	3	8	12	3	3	9	11	8	4	0	13	5	0	2
novel_192	2	20	2	6	13	0	1	0	0	0	16	2	5	11	9	6	7	10	20	23	9	26	8	5	26	27	19	16	7	9	16	18	24	9	35	17	40	20	25	23	34	13	26	29	56	34	50	13	15
novel_193	13	5	3	4	14	2	16	9	13	2	17	3	2	11	3	9	6	4	21	14	13	30	6	11	28	14	23	39	6	14	20	37	17	15	12	11	33	30	32	20	6	16	44	25	34	29	27	5	9
novel_241	1	1	1	1	0	0	0	0	7	0	0	0	0	0	0	0	0	0	2	1	0	3	2	2	6	3	0	2	0	3	3	1	1	1	0	1	3	27	4	5	40	0	6	0	2	4	2	0	5
lnc_252	49	24	17	18	9	9	9	18	19	6	31	11	11	14	6	12	4	9	21	51	26	75	8	21	48	40	17	10	13	80	37	56	32	40	98	92	56	77	32	56	83	60	134	44	157	38	41	46	43
novel_253	7	10	0	1	9	0	12	4	12	0	1	5	4	0	13	4	4	6	13	10	1	9	4	2	2	5	9	6	4	5	5	15	11	6	8	7	5	8	11	6	3	11	13	7	11	8	4	6	14
novel_291	4	5	1	4	3	1	0	0	5	0	6	1	0	5	0	1	1	0	2	1	3	0	7	1	2	9	1	5	0	2	1	0	1	1	6	3	3	1	0	1	0	2	1	1	1	2	0	0	0
novel_294	3	24	14	11	25	0	10	10	0	6	8	17	11	0	6	1	12	7	7	19	9	10	13	3	12	11	19	15	0	35	41	11	25	14	60	32	55	55	22	26	9	17	11	12	16	40	25	22	2
novel_296	1	3	2	2	3	5	4	3	0	0	0	0	0	5	2	3	1	2	1	3	1	4	1	3	2	8	2	4	0	3	2	6	3	0	2	1	2	2	2	1	1	1	2	6	5	2	1	2	0
lnc_434	4	6	6	3	6	11	7	15	26	2	17	34	5	36	5	6	9	9	7	9	7	10	11	5	8	5	5	4	3	7	10	9	11	2	10	8	7	9	6	8	14	4	6	2	10	10	6	0	7
novel_437	12	8	1	2	2	3	0	6	8	4	9	0	1	3	1	0	5	2	3	23	0	15	5	7	7	13	12	30	1	2	26	41	23	4	11	1	66	129	23	141	21	47	196	23	2	28	22	8	27
novel_438	9	6	1	7	1	0	0	1	3	6	3	7	4	1	17	3	8	10	2	3	0	2	0	1	4	5	2	11	0	8	2	7	2	1	3	10	22	22	34	14	0	14	93	4	2	6	2	2	1
novel_468	24	37	11	6	5	2	13	11	8	0	14	3	5	4	29	19	28	13	21	35	9	15	2	3	11	14	13	20	4	4	27	12	21	15	16	29	21	20	25	13	1	21	42	38	30	28	31	11	11
lnc_507	9	8	1	1	3	0	3	13	0	0	7	0	2	6	3	4	2	3	19	15	10	13	10	16	14	12	25	12	0	2	17	13	11	13	5	7	29	28	32	23	31	15	13	13	21	14	19	11	19
lnc_601	270	310	345	294	55	21	15	32	23	13	13	34	17	19	42	103	112	128	22	65	13	19	136	10	18	97	10	26	37	65	17	25	48	24	27	55	89	70	42	59	37	84	87	116	20	143	66	25	7
lnc_602	0	1	1	0	0	0	0	2	0	3	3	0	7	0	0	2	0	0	2	3	0	5	1	6	1	21	2	5	0	6	4	6	8	2	2	3	8	6	12	2	14	12	6	17	1	1	4	10	2
lnc_603	58	27	15	15	23	27	9	62	69	14	18	64	24	66	53	40	25	32	47	105	36	60	93	17	75	100	44	20	93	25	35	71	67	24	46	34	81	54	36	21	32	46	64	49	55	46	13	15	49
lnc_604	15	6	1	1	0	0	0	0	1	6	2	0	1	0	5	5	3	3	4	5	0	2	3	1	1	4	4	1	5	2	2	1	2	7	5	0	5	3	0	0	3	4	6	18	8	4	3	1	7
novel_630	7	2	3	1	11	0	4	7	2	2	11	9	6	2	9	9	3	3	13	29	5	15	10	18	27	28	36	22	23	29	12	16	9	18	30	28	31	28	23	61	115	6	7	9	63	36	34	16	21
novel_631	2	9	2	5	2	2	2	1	0	0	1	4	0	17	4	18	4	1	10	28	5	14	11	5	12	12	17	5	8	9	19	20	10	9	20	11	25	40	34	31	32	4	6	14	30	16	11	5	26
novel_653	22	25	8	11	9	0	15	10	2	0	3	15	0	9	45	46	28	13	17	19	24	23	7	7	4	11	11	11	0	15	37	28	28	11	32	12	41	34	47	6	0	18	15	15	7	35	19	28	29
lnc_734	9	9	5	8	17	3	5	3	12	6	15	6	3	13	8	9	11	6	10	15	2	14	30	3	14	10	10	5	19	8	14	18	9	10	17	4	15	24	11	10	6	5	18	2	14	14	10	3	6
novel_738	14	15	4	1	4	9	3	6	7	9	15	34	6	18	6	5	12	8	16	14	13	11	10	2	15	9	9	6	22	5	8	11	11	2	7	10	8	10	6	10	9	7	7	6	5	11	5	5	11
novel_739	2	1	0	3	1	1	1	5	6	2	4	1	5	4	1	4	5	6	2	4	6	9	7	1	10	2	8	8	9	5	4	11	7	5	3	0	5	8	6	8	1	9	6	3	3	10	6	4	7
novel_780	0	0	0	0	0	0	0	0	0	0	0	0	0	0	0	0	0	0	0	1	0	0	0	0	0	2	1	2	0	1	2	3	1	1	0	0	3	1	1	0	3	1	1	0	2	1	0	1	0
novel_781	2	0	0	0	0	0	0	0	0	0	0	0	0	0	0	0	0	0	1	0	0	1	0	0	4	0	3	0	1	0	1	3	1	1	1	0	0	1	2	1	1	3	2	1	0	0	2	5	3
lnc_791	25	36	12	20	2	8	28	30	5	0	14	0	10	9	19	20	22	16	36	45	16	18	6	17	26	23	33	28	0	19	38	15	18	29	30	32	107	89	45	30	4	49	65	34	60	57	51	22	12
novel_792	12	16	2	8	15	0	6	14	14	0	5	5	1	2	11	1	3	3	5	16	18	20	7	5	11	19	20	19	0	14	18	10	18	11	29	28	66	35	20	18	20	15	34	8	67	20	40	10	10
novel_832	34	27	11	16	106	0	30	19	18	12	37	17	59	76	57	28	18	9	108	79	57	125	182	82	157	90	109	80	70	82	58	114	102	63	181	106	90	99	203	79	495	60	101	123	64	95	46	463	90
novel_833	4	8	2	2	3	0	2	0	3	0	0	0	0	12	7	3	5	3	3	8	8	7	2	1	7	7	16	5	0	7	21	15	10	13	14	15	23	25	17	28	13	20	20	7	21	15	18	6	10
novel_855	5	4	1	5	5	0	1	7	4	0	0	4	5	0	1	2	4	2	8	4	3	5	0	1	4	5	1	6	0	4	3	2	3	5	15	14	11	9	5	6	6	1	4	2	1	15	12	3	3
lnc_897	9	1	0	2	0	6	0	8	1	1	6	17	0	10	4	4	7	4	7	8	7	11	7	3	8	3	2	2	11	1	4	2	11	0	3	2	2	1	3	5	1	5	2	1	1	5	1	1	6
lnc_936	3	5	4	6	5	3	2	2	21	0	5	2	1	3	7	13	8	9	35	30	23	49	16	6	19	12	9	13	2	18	20	17	32	8	40	23	27	34	23	23	20	20	62	106	32	20	11	21	12
lnc_948	10	13	1	3	10	0	3	28	28	3	3	7	4	19	2	9	7	4	19	21	13	53	41	23	54	44	38	25	1	56	32	38	49	20	32	39	80	87	17	52	120	29	65	111	471	31	23	18	15
novel_966	2	1	1	8	2	0	0	1	0	1	0	0	1	0	10	13	3	8	2	2	4	4	5	0	4	4	1	4	0	6	0	4	4	0	1	2	3	7	8	2	0	11	5	6	10	4	3	1	0
novel_978	5	18	7	10	3	0	0	5	0	1	7	5	2	1	8	9	10	4	14	16	10	14	2	5	11	10	3	10	0	9	8	11	7	10	12	6	20	32	39	3	1	17	16	15	7	25	16	6	5
novel_988	4	6	0	1	0	0	0	5	0	0	4	0	0	2	0	0	0	2	5	4	6	8	2	1	3	5	5	4	0	0	8	3	1	13	4	7	22	17	2	12	1	15	18	3	7	11	18	10	6
lnc_1000	1	3	0	0	0	0	6	0	0	0	7	0	0	1	0	0	1	2	3	0	2	4	0	1	2	3	3	0	0	0	0	2	0	1	1	2	5	4	3	1	0	3	8	0	5	1	8	1	3
novel_1142	5	12	2	0	0	0	3	8	3	1	5	2	5	0	9	1	21	16	1	4	3	11	1	0	8	5	17	10	5	6	10	4	11	1	5	5	16	10	12	5	0	7	16	4	4	19	16	6	6
novel_1199	0	0	0	1	0	0	0	0	0	8	0	1	0	5	0	0	0	0	0	0	0	0	0	1	4	0	1	0	0	1	0	6	0	1	0	0	1	1	0	0	0	0	0	1	0	1	0	0	0
lnc_1343	13	5	1	2	4	8	2	12	4	1	12	13	10	8	1	6	7	9	4	8	4	4	5	0	3	1	3	3	14	1	4	7	5	7	4	1	4	3	8	4	2	5	9	2	7	4	4	1	7
novel_1347	2	1	0	1	1	0	0	0	0	0	2	0	0	1	0	3	0	0	3	16	0	7	3	2	2	7	5	1	15	11	8	24	35	10	17	20	24	17	32	27	15	21	25	12	27	60	12	30	9
lnc_1399	9	15	1	3	0	1	2	6	7	2	3	2	2	6	20	9	11	7	11	27	11	16	3	4	9	12	9	13	0	10	9	6	10	11	15	19	12	13	15	22	10	11	24	11	11	29	29	11	18
lnc_1402	23	11	4	3	5	13	21	11	16	11	27	34	13	25	23	3	14	15	30	44	15	21	30	5	17	14	24	12	37	9	14	24	16	8	14	10	24	17	13	18	6	16	23	6	19	23	15	9	11
lnc_1444	1	6	1	0	1	3	4	13	7	0	2	2	2	1	4	3	1	1	3	2	7	4	0	0	1	3	2	3	6	2	5	5	4	0	1	1	5	2	1	0	0	0	3	0	0	8	4	3	1
lnc_1447	20	16	2	4	13	16	11	14	50	4	17	38	12	25	14	8	16	19	15	16	14	16	15	5	13	14	6	12	25	5	16	27	14	12	16	11	19	16	15	22	6	16	16	4	12	14	18	7	6
novel_1492	11	1	1	3	1	0	0	3	1	0	4	0	1	4	2	3	1	3	8	6	6	9	7	7	7	9	5	7	3	7	18	24	16	5	12	12	21	17	14	18	45	9	19	34	25	10	14	31	13
lnc_1632	11	4	5	2	3	6	0	18	1	0	11	5	11	3	26	13	10	2	6	11	6	28	4	7	18	15	9	12	9	8	13	16	11	10	36	80	27	36	27	18	24	8	36	14	13	9	20	9	8
lnc_1640	1	1	0	0	1	0	0	0	0	3	6	9	0	1	0	0	4	3	2	4	5	8	2	1	0	1	4	5	3	0	5	7	5	1	0	1	2	9	0	7	3	7	7	2	2	4	6	1	2
novel_1680	0	0	0	0	0	0	0	0	0	0	0	0	0	0	0	0	0	0	0	0	0	0	0	0	0	0	0	2	0	3	0	0	1	0	0	0	0	1	1	0	0	4	1	0	0	0	1	0	0
novel_1681	1	0	0	2	0	0	0	0	0	0	0	0	0	0	0	2	0	0	1	0	0	2	0	0	0	2	0	12	0	0	0	0	0	0	0	1	0	0	0	0	0	1	0	1	0	0	0	0	0
novel_1682	0	1	0	0	0	0	0	0	0	0	0	0	0	0	0	0	0	0	1	1	0	1	0	0	0	1	1	0	0	0	1	0	0	0	1	0	1	0	0	0	1	1	0	0	1	0	0	1	1
novel_1732	0	0	0	0	0	0	0	1	1	0	0	0	0	0	0	2	0	0	0	1	0	0	0	0	0	4	0	5	0	1	0	0	0	0	0	0	0	0	0	0	0	0	2	2	0	0	0	1	0
lnc_1762	9	3	1	0	4	0	0	0	0	0	1	0	4	2	0	2	1	0	13	7	4	8	13	5	6	3	5	3	0	3	9	4	8	10	3	11	7	6	6	3	6	6	1	7	8	4	7	11	1
lnc_1763	12	2	0	1	0	0	0	3	0	1	5	2	5	1	1	1	0	0	14	11	2	9	22	9	8	4	4	2	1	3	13	12	60	5	13	24	8	10	21	9	32	7	12	19	10	7	8	15	6
novel_1843	1	0	0	0	2	0	0	9	0	0	0	2	0	4	1	3	1	2	0	1	0	10	1	0	0	3	2	12	0	0	2	3	3	5	2	0	0	1	2	4	2	1	1	3	2	2	3	2	8
novel_1844	2	3	1	3	8	10	9	2	5	3	3	8	3	5	1	5	4	7	5	3	8	7	8	3	6	8	5	4	5	2	0	2	5	4	2	5	2	5	2	3	2	3	5	2	2	4	1	1	5
novel_1864	13	26	3	0	2	0	8	37	4	4	15	26	11	2	8	3	12	7	26	38	24	62	7	13	23	22	20	20	6	11	24	14	13	25	30	36	28	24	71	11	9	22	30	22	29	33	64	11	14
novel_1896	8	9	2	1	4	18	2	2	0	0	0	0	10	15	16	4	6	0	7	15	10	12	8	3	11	14	5	11	1	7	18	16	12	7	28	36	34	19	47	10	27	11	29	17	32	14	14	14	14
lnc_1974	50	116	59	59	47	0	35	93	55	10	28	42	117	25	715	346	127	87	84	309	43	50	48	34	43	32	79	80	16	34	265	95	158	87	56	104	232	262	403	162	96	182	142	203	111	182	194	121	54
novel_2017	3	4	0	1	2	0	0	2	3	0	1	0	0	0	0	0	0	0	6	22	0	5	2	5	8	18	46	11	4	6	9	14	10	0	1	3	5	3	5	6	0	10	13	13	10	14	5	10	0
novel_2019	25	19	13	9	23	34	21	38	39	8	25	33	16	44	9	8	14	23	20	35	35	40	33	8	38	31	23	10	36	19	13	14	13	19	29	22	36	31	12	18	13	20	17	6	17	11	12	7	14
lnc_2102	1	0	1	0	0	0	0	0	0	0	0	0	0	1	0	1	3	0	4	7	1	0	0	0	0	5	0	9	0	1	2	6	6	3	1	3	0	5	1	11	0	2	7	4	2	0	0	3	5
novel_2189	0	0	1	0	0	0	0	0	0	0	0	0	0	0	2	0	0	0	0	0	0	0	0	0	0	4	0	12	0	1	0	0	0	0	0	1	0	0	2	0	0	1	0	0	0	1	0	1	0
lnc_2208	0	0	0	0	0	0	0	0	0	0	0	0	5	0	0	0	0	0	0	1	0	0	0	0	1	0	0	0	0	0	0	4	0	27	0	0	0	0	2	0	0	0	0	0	72	0	0	2	0
lnc_2240	16	30	2	8	3	3	67	35	25	5	47	6	29	11	4	9	20	14	40	26	26	92	14	31	47	19	69	59	1	10	47	51	31	27	49	61	58	83	79	38	132	72	73	163	19	78	84	59	50
lnc_2251	2	0	3	0	1	0	11	6	0	1	2	2	6	0	6	9	4	0	7	9	3	2	2	1	0	0	1	1	3	8	5	0	4	3	2	4	4	6	26	5	9	1	2	1	3	5	3	11	0
lnc_2253	11	12	5	3	2	10	13	3	13	10	8	3	5	6	0	8	9	18	13	8	7	4	5	2	5	1	7	1	5	4	9	4	0	5	8	4	20	8	11	4	6	10	11	6	1	10	8	2	7
lnc_2261	1	4	2	0	0	1	7	8	5	0	5	4	0	1	2	1	2	0	15	6	7	11	2	10	7	4	8	4	0	1	7	6	0	4	3	14	14	8	8	8	7	8	4	2	7	0	11	8	2
lnc_2264	2	8	2	1	0	0	0	0	8	5	9	1	5	1	1	6	2	15	6	36	8	14	12	14	15	29	19	17	19	7	12	19	5	7	13	13	27	23	30	15	25	25	30	24	44	13	35	8	5
novel_2360	1	2	0	2	0	0	0	0	1	0	0	1	0	0	0	0	1	0	1	4	0	3	6	3	3	10	1	5	0	3	4	3	9	2	9	4	15	6	10	10	10	10	8	10	8	9	11	5	2
lnc_2363	5	11	3	0	0	2	6	7	2	3	9	0	3	0	0	1	1	0	12	10	12	16	1	18	9	9	21	28	6	75	16	16	14	2	5	2	33	39	9	8	10	9	13	0	6	32	41	2	0
lnc_2389	4	2	2	1	5	0	2	0	0	3	5	8	1	2	1	3	5	1	1	5	1	3	14	2	6	14	6	5	6	6	1	7	2	11	2	8	4	2	11	3	10	2	11	34	15	6	5	2	2
novel_2405	2	2	2	1	0	1	0	3	1	0	0	0	1	0	0	1	1	0	5	9	1	4	2	0	4	7	0	7	0	1	0	1	2	2	4	3	6	4	6	1	0	5	0	5	5	4	4	1	1
novel_2406	0	6	2	3	0	1	0	0	0	0	0	0	1	5	2	1	1	1	1	6	0	10	6	3	2	7	2	11	1	2	4	4	1	1	1	4	5	7	6	4	2	1	2	2	0	2	0	0	0
lnc_2437	1	10	0	0	0	0	3	5	0	3	5	0	7	2	6	1	7	8	14	6	11	6	2	1	3	4	4	1	1	2	7	13	4	12	11	3	14	9	5	8	3	3	4	2	4	7	9	4	7
novel_2438	1	0	0	0	0	0	3	0	0	0	0	0	0	0	0	0	0	0	0	0	0	0	0	0	0	0	0	5	0	0	0	0	0	0	0	0	1	0	1	0	0	1	0	2	1	0	0	0	0
lnc_2439	0	0	0	0	0	0	0	0	0	0	0	0	0	0	0	0	0	0	0	0	0	0	0	0	0	0	0	0	0	0	0	0	0	0	0	1	1	1	0	0	0	0	0	0	0	0	1	0	0
lnc_2462	7	7	3	2	6	1	1	17	20	0	10	3	4	17	1	3	3	2	11	41	18	21	7	17	43	18	70	34	7	9	35	31	16	37	8	16	84	57	44	36	16	30	56	55	92	16	39	32	9
novel_2463	1	11	6	2	10	0	1	9	0	0	4	2	7	3	7	3	5	7	21	12	13	19	3	3	11	14	19	6	0	7	24	9	13	9	17	16	20	17	9	17	19	20	23	12	11	17	10	16	11
lnc_2482	3	0	1	0	0	0	0	0	4	0	0	0	2	0	0	0	0	0	4	12	2	3	11	1	2	9	9	1	0	4	7	10	4	3	8	8	8	8	20	26	12	13	9	11	35	11	11	19	1
lnc_2483	9	8	1	2	0	0	9	3	7	0	6	3	10	2	2	2	3	1	10	17	12	12	12	5	8	18	11	11	0	3	14	18	12	10	18	24	20	20	124	7	18	29	26	15	6	25	40	7	10
novel_2503	2	23	6	5	1	1	11	15	5	0	3	6	1	2	10	8	20	3	17	9	10	12	16	4	1	5	4	15	0	6	3	4	6	10	15	21	63	24	14	6	24	18	14	31	4	28	31	26	2
novel_2504	6	13	6	6	22	16	14	5	2	5	7	14	9	18	4	5	7	8	11	18	12	12	15	8	8	16	18	12	9	3	0	2	5	6	8	2	7	6	6	18	28	10	5	15	25	6	8	3	1
novel_2616	9	7	2	5	2	4	8	0	12	0	5	6	4	4	0	0	4	0	22	25	1	24	0	5	21	11	11	5	8	4	6	18	8	3	35	11	10	14	2	18	4	4	22	14	5	9	8	3	6
novel_2637	7	2	3	1	21	1	11	14	6	0	0	1	2	17	18	26	8	3	8	12	3	12	10	3	7	6	11	8	5	9	10	15	14	4	5	6	10	9	8	9	19	10	14	13	20	14	1	28	15
lnc_2684	4	5	1	0	2	1	0	6	25	4	15	2	0	13	2	2	3	6	7	6	6	11	5	3	1	3	2	1	8	1	8	8	4	3	17	7	8	5	34	3	11	2	2	9	7	4	4	18	3
novel_2690	8	8	1	3	1	0	0	0	0	3	19	0	0	4	1	3	4	0	6	6	14	5	1	9	9	7	10	12	0	3	14	20	14	10	13	11	34	24	15	23	4	28	14	5	4	13	19	16	8
lnc_2709	0	8	2	1	6	0	0	1	0	0	0	0	0	0	3	4	5	3	6	2	1	1	3	2	2	3	9	9	0	5	7	0	3	1	5	5	3	3	4	13	10	5	9	7	4	24	14	16	2
lnc_2710	2	6	0	2	3	0	0	0	0	0	3	5	8	0	5	1	1	4	15	33	5	12	4	20	20	15	16	4	1	12	15	5	9	8	14	15	21	21	11	15	42	16	19	15	21	3	14	19	11
novel_2711	1	5	0	0	0	0	0	3	0	0	5	0	0	0	3	0	0	0	2	0	1	2	0	1	5	0	4	3	0	1	7	1	1	3	6	5	2	2	0	2	13	3	2	2	4	2	7	1	1
novel_2725	2	18	11	5	2	10	0	7	0	1	5	7	6	0	16	7	15	12	14	17	7	3	1	17	11	9	12	9	2	0	12	7	9	8	1	6	14	16	25	3	0	13	5	10	13	17	8	7	3
novel_2726	4	4	3	0	0	0	5	2	0	0	1	1	5	2	6	7	4	4	8	9	3	6	1	3	8	11	7	12	8	1	2	3	1	1	2	2	5	2	7	0	1	3	1	3	1	7	1	5	4
novel_2727	1	3	1	1	0	0	0	3	0	2	0	0	1	0	2	1	1	11	2	1	4	3	0	4	1	7	4	5	2	1	3	3	3	1	1	6	5	1	12	5	1	6	3	6	2	6	3	5	2
lnc_2728	6	6	7	8	5	11	4	29	15	1	9	7	16	12	22	3	1	0	15	40	7	11	6	11	15	9	60	38	4	4	33	33	48	7	7	14	45	16	107	14	29	14	14	37	48	61	90	39	7
lnc_2760	0	1	0	0	0	0	0	0	0	4	4	0	5	1	1	2	2	1	2	3	3	5	1	3	4	4	17	4	0	2	4	5	4	2	3	4	11	16	6	4	1	13	9	7	9	5	5	7	2
novel_2766	1	12	4	1	2	0	4	5	3	0	5	0	1	0	2	2	4	3	0	4	4	5	1	2	12	7	6	6	0	9	9	3	12	3	8	3	13	8	8	8	14	5	6	3	8	13	8	11	18
novel_2795	0	4	2	0	0	0	0	3	0	0	0	0	0	0	11	7	3	0	3	2	3	2	0	1	2	3	2	8	0	2	4	4	2	2	3	2	5	9	11	5	0	6	4	0	4	4	2	2	1
novel_2835	13	11	10	9	1	0	0	2	0	0	1	0	1	2	9	6	18	5	13	8	8	9	5	6	9	11	11	13	0	2	27	8	9	7	16	21	20	11	15	11	1	12	14	6	10	13	9	8	3
lnc_2847	15	13	2	7	18	1	6	3	10	1	13	7	3	16	3	6	9	1	24	16	16	31	11	27	97	105	41	37	3	58	27	38	37	26	50	45	80	75	36	79	39	76	121	67	70	39	47	8	16
lnc_2848	3	2	0	1	1	0	0	0	0	2	2	2	0	4	0	0	3	2	6	3	3	12	6	4	4	3	15	4	0	2	8	9	7	2	1	2	10	17	4	14	33	7	6	27	3	10	15	3	3
novel_2850	1	2	2	1	0	0	2	1	1	1	3	0	1	0	1	1	0	0	3	1	1	5	0	3	2	6	3	8	0	4	9	4	5	3	6	5	6	10	4	11	3	8	12	8	4	7	6	8	2
novel_2852	4	6	0	3	3	0	12	0	2	0	4	0	1	2	7	2	4	0	6	25	2	3	3	2	5	8	4	3	1	2	18	11	14	3	17	4	9	17	44	4	14	9	12	24	9	13	15	26	8
lnc_2917	5	1	1	1	1	0	0	0	0	2	0	2	2	1	2	2	1	0	3	2	0	4	0	3	3	6	0	10	0	5	5	4	7	2	13	18	4	12	4	2	24	1	8	1	1	3	1	4	4
novel_2961	1	2	1	0	0	0	0	0	0	4	0	3	0	2	6	0	0	1	1	8	0	9	0	0	5	3	6	0	1	0	7	0	7	2	3	3	5	6	3	3	3	9	2	1	4	7	2	2	4
lnc_2976	18	21	4	2	6	4	3	21	20	5	18	9	5	39	15	4	14	9	24	20	21	18	24	6	18	9	14	5	26	3	15	21	14	7	10	7	20	8	12	18	17	12	23	4	16	14	10	2	10
novel_2977	28	62	21	11	17	3	31	28	13	10	17	5	41	17	62	15	39	30	72	60	60	125	26	48	79	74	74	62	13	59	93	63	47	47	80	62	168	154	73	105	48	109	161	71	68	76	97	66	50
novel_2978	12	18	4	5	5	0	4	8	14	6	13	29	9	24	8	9	10	15	22	22	13	20	10	11	19	12	11	6	29	3	14	26	18	17	22	6	31	23	9	18	7	21	24	7	12	25	15	5	21
novel_3028	2	0	0	0	0	0	0	0	1	0	0	1	0	0	0	0	1	1	0	0	0	1	1	0	3	5	1	9	0	0	0	0	0	0	1	0	1	0	0	0	0	0	1	1	1	0	0	1	0
novel_3046	11	10	2	4	1	0	12	7	2	6	12	11	18	1	4	3	8	7	24	15	18	20	1	0	16	14	38	13	0	11	66	52	54	19	30	25	24	27	10	40	13	36	35	12	15	34	37	14	32
lnc_3068	0	0	0	0	0	0	0	0	0	2	2	0	2	0	0	0	0	0	0	3	0	0	0	0	2	3	0	0	0	2	0	0	0	0	1	0	1	0	0	1	7	0	3	1	3	1	0	1	2
novel_3101	2	6	1	4	1	0	18	2	0	0	0	0	1	1	12	1	8	5	10	8	4	13	2	6	9	7	19	14	0	4	13	6	20	2	7	9	23	16	10	5	0	12	22	10	7	14	11	2	12
lnc_3134	42	36	11	28	32	4	45	42	45	17	27	23	38	12	35	15	16	7	46	55	72	103	74	147	190	96	81	64	110	125	68	76	66	78	145	103	212	226	113	220	193	102	134	105	265	106	87	82	38
novel_3135	1	2	5	3	1	0	10	2	0	0	3	0	2	0	4	4	3	5	1	3	8	4	4	1	0	0	2	8	0	2	0	2	1	1	6	1	1	5	2	0	3	2	5	0	6	0	0	1	0
novel_3136	2	4	9	2	4	0	1	1	0	8	2	2	0	1	11	5	8	4	9	4	3	8	15	0	3	8	1	13	4	4	3	4	4	0	6	2	2	9	7	2	0	1	8	3	5	3	2	1	0
novel_3182	17	13	3	3	4	12	3	5	18	5	8	24	8	12	7	10	6	17	15	21	13	22	16	3	13	10	14	9	32	12	10	15	9	8	23	8	12	12	19	3	15	14	12	7	24	16	11	2	8
novel_3193	4	4	3	2	4	11	6	0	1	7	5	9	9	3	4	1	1	1	7	6	2	8	0	1	8	5	3	11	0	1	3	4	1	2	4	2	9	11	8	2	2	4	6	3	5	4	14	6	3
novel_3242	0	1	0	0	0	0	1	0	0	0	0	0	0	0	0	0	1	1	0	0	2	2	0	0	0	2	0	11	0	1	0	0	0	0	0	0	0	1	0	0	0	3	0	2	1	0	0	2	0
lnc_3310	11	19	5	18	34	7	18	19	29	5	23	20	12	20	4	10	8	12	21	16	17	49	41	24	49	37	25	24	35	24	21	11	21	19	44	44	71	52	40	55	177	47	52	107	60	48	41	38	24
novel_3331	5	6	4	3	1	0	0	0	0	1	0	0	2	1	4	2	6	0	4	6	2	5	5	2	3	2	2	11	0	5	9	7	1	3	4	3	6	11	9	4	0	3	6	6	3	3	4	3	2
novel_3333	0	10	3	2	2	0	2	3	1	3	1	0	4	0	15	1	4	2	18	13	3	24	8	9	11	18	18	10	0	18	17	7	10	1	10	8	24	20	15	5	3	20	37	7	9	21	11	8	9
novel_3368	12	9	2	1	1	0	0	14	4	0	3	6	7	4	2	1	7	1	13	9	8	9	3	7	9	3	11	5	0	1	25	10	12	15	7	10	13	11	6	8	2	8	19	2	5	16	17	4	6
lnc_3453	1	0	1	2	2	0	4	6	11	0	8	5	6	6	0	7	3	5	4	12	4	1	4	1	4	3	2	0	4	2	1	0	3	2	0	2	4	2	12	1	0	1	1	4	0	2	3	0	1
lnc_3479	39	46	15	21	26	0	68	46	44	7	26	21	28	58	35	27	23	17	57	73	39	66	43	22	59	53	60	50	46	43	82	79	96	51	104	74	124	137	95	80	73	77	106	84	101	87	62	78	55
novel_3503	5	15	2	2	9	5	2	6	9	8	10	5	1	14	2	3	9	9	14	22	17	13	10	12	28	20	28	19	3	8	27	7	14	23	17	9	46	45	27	11	5	108	145	109	24	17	31	13	8
novel_3592	0	1	0	0	0	0	0	0	6	1	0	1	0	0	2	0	2	1	1	2	2	2	1	1	0	4	1	12	1	0	0	0	0	1	1	0	2	3	1	1	0	2	2	7	1	0	0	1	2
novel_3597	1	0	0	0	0	0	1	0	0	0	0	0	1	0	1	2	0	0	0	0	0	4	0	0	1	5	0	13	1	0	0	0	0	0	1	0	1	1	1	0	0	1	0	4	1	0	0	2	0
lnc_3617	30	12	0	5	13	0	19	19	4	4	9	3	9	6	8	15	2	7	24	52	15	18	9	10	15	9	33	11	1	24	46	35	33	22	33	38	39	43	17	30	31	32	44	24	152	15	26	36	20
novel_3658	4	6	8	5	8	0	12	9	2	0	4	2	3	0	10	0	10	8	4	15	5	17	8	0	17	14	6	14	0	21	8	13	11	4	26	19	21	31	10	5	8	14	27	9	16	26	10	21	6
lnc_3665	0	0	0	1	2	0	2	0	0	0	1	0	0	0	2	0	0	0	13	25	0	0	0	0	0	2	2	0	0	0	40	30	22	18	21	13	3	2	1	0	0	1	1	1	0	0	1	3	1
lnc_3666	3	2	2	2	4	5	1	15	2	6	32	4	3	12	1	0	0	0	4	10	12	27	21	4	15	15	2	0	2	0	6	10	9	7	11	6	1	0	0	11	6	1	4	0	3	6	4	1	9
lnc_3724	7	10	0	3	5	0	1	7	5	0	2	11	7	11	11	6	4	5	4	7	2	9	5	9	15	5	7	4	0	17	13	6	6	13	19	8	16	15	12	14	39	8	14	22	26	21	20	7	5
lnc_3739	0	2	0	0	2	5	0	5	9	0	0	2	0	4	1	1	5	2	22	20	0	1	0	0	0	0	6	5	0	0	27	21	25	2	0	5	2	1	4	1	3	0	2	0	1	0	2	7	3
novel_3756	8	23	12	14	4	0	6	41	10	6	8	0	13	0	45	17	16	4	16	11	19	11	5	7	11	7	15	49	0	5	26	19	17	28	9	8	48	49	75	26	6	35	47	46	8	26	27	10	6
novel_3782	260	476	301	286	44	22	27	25	64	21	39	40	25	9	135	219	141	301	108	60	11	25	50	58	27	57	133	90	134	125	31	24	47	35	24	49	54	69	98	141	347	102	110	122	65	303	148	115	60
novel_3787	7	7	2	2	2	8	2	2	10	3	2	5	0	5	2	8	5	8	1	11	5	7	5	5	11	8	14	4	18	0	9	5	4	1	1	1	11	10	7	15	0	16	4	2	3	9	7	3	4
novel_3788	7	19	6	6	14	0	6	14	30	1	4	2	13	5	37	21	13	9	17	23	10	12	1	5	8	7	19	18	0	6	21	10	22	8	7	13	22	20	32	24	20	12	14	14	18	16	36	17	14
novel_3789	2	6	5	1	1	7	0	11	2	0	0	11	0	3	16	3	8	9	17	16	10	12	8	2	12	8	8	9	9	9	14	17	23	2	8	8	6	9	16	10	14	11	8	17	10	18	4	10	11
novel_3790	0	1	4	2	2	1	5	1	2	0	1	7	2	1	4	5	7	3	4	13	1	6	5	1	2	5	3	15	2	1	4	3	2	0	3	1	1	0	1	5	2	4	3	7	1	4	1	3	1
novel_3816	3	2	1	0	0	0	0	2	2	1	5	6	0	0	3	1	1	0	0	1	2	9	2	3	6	12	1	6	0	3	6	5	6	6	8	15	25	13	2	4	14	10	12	13	11	5	10	6	5
lnc_3825	0	7	5	10	6	3	4	2	1	0	3	6	3	3	1	3	17	13	9	7	8	18	7	3	18	19	6	16	1	12	4	4	0	1	6	6	4	12	13	1	1	7	4	10	8	10	4	3	1
novel_3935	0	0	0	0	0	0	0	0	0	3	0	0	0	0	3	1	1	0	3	3	1	0	0	0	0	0	0	5	0	0	2	3	0	1	0	1	3	3	1	1	0	0	0	2	0	9	1	0	1
novel_3946	1	1	4	1	0	1	1	0	8	0	1	2	0	0	0	1	6	4	4	1	2	5	0	2	0	5	4	10	1	0	4	1	1	0	3	0	3	4	0	4	1	4	4	2	1	4	4	4	0
lnc_3979	2	3	0	0	2	0	3	3	6	2	1	0	0	10	1	2	2	1	15	4	8	6	17	0	11	7	9	2	6	2	3	3	3	5	13	9	9	6	4	4	4	4	3	3	2	5	3	0	1
novel_4037	0	0	0	0	0	0	0	1	0	0	0	0	0	0	3	1	0	0	0	0	1	2	0	0	0	0	0	3	0	2	0	1	0	0	1	1	1	4	4	0	4	0	0	2	2	0	2	1	0
lnc_4058	3	8	4	11	5	2	14	9	4	0	4	2	6	4	2	3	5	6	17	21	10	11	46	8	12	14	13	18	13	107	10	10	52	17	15	20	10	21	49	17	64	14	5	41	10	26	10	44	15
lnc_4069	2	1	0	0	2	0	0	7	0	0	0	3	0	3	1	0	0	0	5	6	5	7	3	3	9	9	7	6	3	7	6	2	3	5	6	5	15	26	12	5	6	13	19	9	6	4	5	6	6
lnc_4081	12	21	6	5	8	4	14	6	24	2	18	2	2	15	3	3	11	8	16	6	13	32	11	4	17	8	11	10	28	5	11	10	9	4	11	9	13	14	6	9	3	14	26	4	12	19	11	1	10
novel_4085	0	1	0	0	0	0	0	1	3	0	0	0	0	0	0	3	0	0	0	0	0	3	0	0	1	4	1	5	0	0	0	0	0	0	0	0	0	0	0	0	0	0	1	1	3	0	0	2	0
novel_4101	5	9	1	3	3	3	2	5	0	1	10	0	0	1	0	0	6	8	9	3	4	11	3	2	6	6	9	9	0	11	8	12	3	2	10	7	32	31	13	14	13	10	20	6	4	20	20	14	12
lnc_4147	4	7	2	2	5	5	4	1	0	3	5	0	4	2	6	7	4	1	10	8	8	11	3	13	16	8	14	5	0	3	23	17	14	13	25	10	46	37	33	16	26	24	23	23	16	18	24	15	14
lnc_4162	0	0	0	0	0	0	0	0	0	0	0	0	0	0	0	0	0	0	0	0	0	0	0	0	0	0	0	0	0	0	0	0	0	0	0	0	0	0	0	0	0	0	0	0	0	0	0	0	0
novel_4164	0	0	0	0	0	0	0	0	0	0	0	0	0	0	0	0	0	0	0	0	0	0	0	0	0	0	0	0	0	0	0	0	0	0	0	0	0	0	0	0	0	0	0	0	0	0	0	0	0
lnc_4167	4	0	1	3	0	2	1	2	6	0	1	10	4	4	2	0	3	5	1	7	2	7	1	1	6	4	1	0	5	0	2	6	6	0	1	0	3	10	5	4	0	2	19	2	18	7	5	1	3
novel_4254	3	10	9	1	0	0	0	2	3	2	0	0	0	0	5	2	0	0	0	1	0	0	2	1	0	5	0	2	0	3	6	0	1	3	1	0	12	5	5	2	0	3	4	4	0	1	0	3	0
novel_4284	3	12	9	8	7	0	0	1	8	0	0	0	0	1	5	2	8	0	10	3	5	7	1	3	5	4	15	37	2	4	4	3	2	3	8	7	4	7	4	3	2	6	9	19	4	5	5	2	2
novel_4308	3	5	0	0	5	0	0	2	2	0	0	3	1	0	4	5	2	0	3	3	3	5	3	3	16	6	2	4	4	10	7	4	4	6	9	16	8	7	9	3	1	11	9	5	28	8	5	13	4
lnc_4335	20	10	1	5	10	0	0	8	16	1	21	10	5	4	8	3	5	4	31	34	24	39	21	27	31	11	44	38	0	14	97	79	70	51	30	27	110	70	21	83	17	51	66	28	131	39	39	61	89
novel_4355	0	0	1	0	0	0	0	0	0	0	0	0	2	0	0	0	0	0	1	0	3	1	0	0	0	1	2	5	0	0	1	0	0	2	0	0	3	1	0	1	0	0	1	3	0	0	1	1	0
novel_4356	1	0	0	0	0	0	0	2	0	0	0	0	0	0	0	0	0	0	0	0	0	4	0	0	0	6	1	5	1	1	0	1	0	0	1	0	0	0	1	0	0	1	1	4	2	1	0	0	0
novel_4357	2	1	0	0	2	0	0	0	0	0	0	2	0	0	0	0	0	0	0	0	1	0	1	0	2	0	0	3	0	0	2	0	2	3	0	0	1	0	1	0	0	0	2	1	2	1	1	2	1
lnc_4361	3	3	0	1	0	0	0	4	3	0	1	2	4	0	0	0	1	1	7	8	3	5	1	11	12	7	8	8	0	0	14	6	5	11	4	6	11	11	11	7	3	15	17	21	4	6	17	9	0
lnc_4426	16	12	6	11	11	9	33	18	12	18	22	19	7	11	15	12	22	12	31	35	8	36	20	31	29	32	24	33	26	26	21	36	18	25	27	16	44	104	30	53	105	40	109	66	20	55	34	22	34
lnc_4462	5	2	0	0	15	0	6	2	5	1	5	0	0	12	0	2	1	1	4	4	4	6	2	9	31	20	5	8	4	1	5	4	5	9	8	5	12	7	8	4	3	13	26	27	0	8	14	9	5
lnc_4508	31	19	5	15	23	0	17	35	24	10	49	13	24	6	26	19	27	7	54	65	21	68	27	42	42	31	28	29	2	33	55	58	46	43	71	77	127	130	53	59	63	75	96	115	38	86	49	45	53
novel_4575	0	1	1	1	3	0	0	0	0	0	0	0	3	0	0	0	0	0	1	0	1	3	0	1	1	6	1	6	0	2	0	0	0	0	0	1	2	1	0	0	0	1	1	1	0	0	0	0	0
novel_4583	0	1	0	0	0	0	0	0	0	0	0	0	0	0	0	1	0	1	0	1	0	2	1	0	1	4	0	11	0	4	0	1	0	0	0	1	0	0	2	0	0	0	1	4	0	0	0	0	0
lnc_4621	22	13	13	16	7	54	9	14	8	12	29	21	13	17	4	2	12	32	22	24	21	37	10	13	21	21	27	10	51	6	37	39	17	43	16	15	36	28	9	125	8	44	18	5	10	40	9	2	16
novel_4641	0	3	1	1	0	0	0	1	0	9	7	1	63	0	0	1	0	2	3	3	8	3	1	1	3	1	2	0	0	1	6	15	36	4	1	0	11	10	5	3	4	2	1	1	5	4	10	6	5
novel_4682	9	13	5	5	6	14	3	6	10	6	5	22	5	9	5	4	8	1	24	19	11	6	2	5	11	9	23	5	30	3	14	15	12	8	13	10	29	21	8	3	12	18	14	7	11	9	16	4	14
novel_4693	0	0	0	0	0	0	0	0	0	0	0	0	10	0	0	0	0	0	0	0	0	0	0	0	0	0	0	0	0	0	0	0	1	0	0	0	0	0	1	0	0	0	0	0	0	0	0	1	0
novel_4694	0	0	0	0	0	0	0	1	0	0	0	0	2	0	0	0	0	0	0	0	1	0	1	0	0	0	0	0	0	0	0	1	0	1	0	0	0	0	0	0	0	0	0	0	1	0	0	5	0
novel_4698	1	2	3	2	0	0	1	1	3	0	5	18	5	2	4	5	2	0	11	13	1	9	0	1	5	4	2	5	5	9	9	8	6	4	41	53	5	6	8	2	0	1	6	2	4	3	2	4	3
lnc_4701	5	7	0	0	4	0	0	1	0	0	0	1	4	2	2	0	2	3	8	16	3	10	2	3	11	8	1	3	5	45	6	5	7	5	52	59	7	6	4	2	6	11	11	17	26	9	2	5	3
lnc_4702	3	7	0	2	0	0	3	1	0	2	9	1	2	2	2	1	4	3	7	5	0	11	0	1	7	3	3	4	0	12	13	10	14	6	22	30	9	10	24	0	1	10	7	5	33	5	9	4	10
novel_4732	9	7	2	5	5	10	1	3	3	6	1	0	0	3	1	3	0	2	1	10	4	4	0	2	11	13	6	7	9	0	1	3	4	2	1	0	9	6	6	1	5	8	1	1	13	1	6	5	0
novel_4738	0	0	0	0	0	0	7	0	0	0	0	0	0	1	2	1	1	0	0	3	0	0	0	0	1	1	2	6	0	3	3	5	2	0	0	0	0	0	2	0	0	0	1	4	1	0	0	0	0
lnc_4744	3	3	6	1	2	0	0	3	0	0	5	3	4	4	6	1	3	8	4	14	5	9	11	1	7	7	1	6	7	1	4	4	4	1	0	1	9	3	5	1	0	4	1	5	0	3	2	4	7
lnc_4785	32	53	8	16	24	17	67	50	16	19	58	14	25	48	46	54	35	13	51	66	49	51	51	36	78	39	43	29	46	25	48	49	56	64	53	41	202	82	95	35	90	60	63	45	124	86	93	71	48
lnc_4797	5	12	5	1	0	0	0	0	0	1	0	0	0	0	4	1	5	0	10	7	3	3	1	5	11	7	8	8	0	2	9	14	3	0	2	6	12	3	3	5	1	3	2	6	3	3	3	13	0
lnc_4847	4	6	4	2	0	0	3	3	0	0	1	1	2	1	0	0	2	0	13	8	0	2	3	2	2	5	2	6	1	1	6	7	0	1	6	1	4	5	2	8	5	11	8	9	2	7	7	5	5
lnc_4867	31	16	9	10	7	5	6	19	12	8	28	31	11	16	17	9	17	32	53	55	27	38	20	3	26	22	14	11	65	11	21	33	19	24	54	24	23	24	28	20	20	30	33	11	26	39	22	4	21
novel_4889	0	0	0	0	2	2	2	0	0	0	0	1	1	0	1	3	7	1	1	1	0	0	1	1	2	2	0	14	1	0	1	0	0	3	0	0	1	2	1	0	0	2	2	4	2	1	0	1	0
novel_4946	0	0	0	0	0	0	0	0	0	0	0	1	0	0	0	2	0	0	0	0	0	1	0	0	0	9	0	10	0	0	0	0	0	0	0	0	0	0	0	0	0	0	2	1	1	0	0	1	0
novel_5036	4	10	4	1	9	0	0	6	4	1	9	0	2	4	9	3	10	7	5	12	16	13	9	2	16	16	9	7	2	3	4	3	4	9	9	6	25	28	9	14	0	16	32	38	9	27	18	4	7
novel_5041	4	8	1	3	1	0	3	0	0	2	5	0	6	2	10	3	6	2	9	21	11	8	0	2	2	9	8	6	0	4	25	15	18	5	10	7	17	14	10	13	8	16	7	4	15	10	13	15	6
novel_5042	6	17	18	29	4	11	38	7	0	7	24	8	21	5	112	22	45	40	35	76	25	16	23	18	17	14	33	20	0	21	35	31	37	21	18	15	25	36	29	17	3	39	20	27	17	54	19	25	23
novel_5043	5	13	13	16	0	0	13	2	0	1	1	0	0	1	14	4	9	10	9	20	4	3	0	3	3	5	4	5	0	3	3	6	3	4	0	3	3	3	10	4	3	23	28	16	4	4	4	5	3
novel_5075	0	0	0	2	0	0	0	3	0	0	0	0	1	0	0	3	1	0	1	1	0	4	0	0	3	2	2	7	0	0	4	1	1	1	0	1	1	3	0	0	0	4	0	2	1	1	2	0	2
novel_5097	1	0	0	0	0	0	0	0	0	0	0	0	0	0	0	0	0	0	0	0	0	0	0	0	0	1	0	0	0	0	5	1	0	1	0	2	1	0	1	0	0	0	0	0	8	0	0	2	0
novel_5103	4	2	1	1	1	0	7	3	0	0	1	4	0	1	5	4	1	1	3	3	1	3	2	5	8	6	3	2	0	1	8	10	5	7	3	3	12	11	4	8	3	1	7	10	6	3	9	6	5
lnc_5124	0	1	1	0	0	0	0	4	0	1	6	0	0	4	0	0	0	0	5	3	2	2	1	1	3	2	2	5	0	1	3	2	4	2	7	3	3	1	4	3	4	1	2	2	2	1	4	1	4
novel_5131	3	3	0	0	0	0	0	1	0	0	3	9	0	4	5	1	4	1	2	9	0	4	0	0	4	0	3	5	0	16	1	4	2	1	3	5	2	4	2	12	22	3	12	1	12	2	3	1	5
lnc_5226	1	3	3	2	1	0	1	7	0	0	13	0	0	1	0	0	2	3	6	1	7	23	4	1	9	4	0	3	0	2	5	4	9	2	19	12	15	19	8	6	10	8	35	3	10	7	1	2	5
novel_5327	0	0	1	0	0	0	0	0	0	0	0	0	0	0	2	0	1	0	2	1	0	2	0	0	0	1	0	2	0	0	0	0	0	0	0	0	0	0	0	0	8	0	6	0	0	0	0	0	1
novel_5398	5	13	9	0	4	0	4	0	2	3	4	11	4	3	6	2	22	13	21	10	16	14	1	2	10	6	4	9	7	0	3	3	2	5	3	0	4	12	2	6	0	9	6	3	4	17	20	1	0
novel_5426	10	11	7	2	2	12	2	16	17	15	43	27	11	24	5	8	9	31	17	27	31	22	22	7	12	14	31	6	33	3	27	25	61	27	13	76	32	22	46	47	75	21	10	6	16	30	15	12	30
novel_5427	1	5	6	0	1	5	3	1	0	5	14	11	0	4	2	4	2	3	9	9	7	3	15	2	3	2	2	0	14	1	8	2	8	2	3	10	6	7	14	8	10	4	4	0	4	7	1	4	7
novel_5432	2	0	0	0	1	0	1	0	2	0	0	1	0	0	0	0	0	0	0	0	0	0	0	0	0	5	0	11	1	0	0	0	0	0	0	0	2	0	0	0	0	1	2	4	2	0	0	0	2
novel_5440	0	0	1	0	0	0	0	0	2	0	0	0	0	0	0	0	0	0	0	3	0	0	0	0	0	0	0	0	0	0	0	1	0	0	0	1	1	0	1	0	0	0	1	2	0	0	0	0	0
novel_5443	1	0	1	0	0	1	0	2	4	0	0	0	1	1	0	1	0	0	0	1	0	2	0	0	0	5	0	11	0	1	1	1	0	2	0	0	0	0	2	0	0	4	1	3	1	0	0	1	1
novel_5464	2	9	1	1	0	0	0	0	0	1	1	1	2	0	4	4	5	2	3	2	5	6	2	3	3	3	1	8	1	3	1	2	1	6	5	1	11	12	5	3	0	4	7	6	2	8	6	1	2
lnc_5471	10	39	15	11	1	0	0	0	0	1	0	0	0	1	7	2	22	10	0	15	1	2	6	4	2	6	8	0	2	1	9	6	11	3	3	3	3	6	9	5	7	13	5	8	5	4	1	5	0
lnc_5606	4	3	0	2	1	0	0	4	0	2	2	0	5	11	1	5	6	4	3	10	1	4	4	0	7	9	4	1	8	3	3	7	5	1	12	5	15	5	12	5	7	8	8	7	5	7	4	3	9
novel_5607	216	175	53	136	116	29	134	102	123	47	181	75	59	164	82	121	78	59	403	377	277	526	257	268	481	430	484	393	212	259	386	455	407	314	458	380	620	595	348	730	625	420	717	612	680	744	601	329	285
novel_5649	4	8	1	1	2	0	9	0	0	0	0	4	6	1	1	0	6	2	12	8	4	3	0	5	2	2	5	2	4	1	5	4	3	6	2	1	6	11	9	3	1	2	5	0	0	12	7	2	1
lnc_5655	9	9	2	2	3	2	6	14	0	3	11	3	16	10	1	7	7	3	18	22	15	29	2	7	36	21	19	9	1	10	17	18	20	14	21	21	43	33	50	21	184	21	26	24	20	21	16	31	13
lnc_5674	0	0	0	1	0	0	2	0	0	2	0	0	0	0	0	0	0	0	0	0	0	0	0	1	0	0	3	1	1	0	0	3	0	6	0	1	2	0	0	1	0	4	0	0	0	5	1	5	0
lnc_5675	0	0	0	0	0	0	0	0	0	0	0	0	0	0	0	0	0	2	0	0	0	0	0	0	0	1	7	0	2	0	1	2	0	13	0	0	1	0	0	2	1	2	0	0	0	1	1	3	1
lnc_5676	1	0	0	0	0	0	0	0	0	0	0	0	0	0	0	0	3	0	6	1	2	1	0	2	0	2	7	1	0	0	3	1	2	6	2	0	8	5	2	4	0	2	4	0	1	1	1	3	4
lnc_5702	11	3	0	2	0	0	1	2	0	1	1	6	2	3	0	1	1	0	2	6	0	1	1	2	34	22	2	6	1	2	2	13	7	2	0	0	8	6	0	4	26	3	13	0	1	7	4	9	5
lnc_5708	3	0	1	0	0	0	1	1	0	0	0	2	1	0	3	0	1	2	1	1	3	0	0	0	8	6	2	0	4	1	0	5	2	0	1	1	2	0	0	2	2	0	0	0	0	5	0	5	0
lnc_5735	18	21	3	2	0	0	12	22	9	4	42	4	13	17	2	3	17	8	26	21	6	26	10	10	24	18	30	13	2	10	43	24	17	34	33	22	59	46	5	32	51	55	57	33	26	24	50	19	24
lnc_5736	1	2	2	0	0	0	3	2	0	0	4	0	0	0	0	2	2	0	6	3	4	1	3	4	6	5	1	4	0	2	15	10	4	8	5	3	11	8	6	6	2	7	5	7	5	3	12	3	7
lnc_5737	3	3	1	1	0	0	18	5	2	0	7	2	8	3	4	2	9	3	13	5	5	17	3	5	3	7	12	4	4	4	17	10	11	14	20	8	27	14	2	4	10	21	31	14	8	13	19	8	17
novel_5746	1	5	0	2	0	0	1	3	14	1	0	0	0	5	3	5	5	0	4	5	7	2	3	1	5	2	10	0	0	4	5	10	9	7	5	4	6	12	1	13	9	17	17	2	6	11	23	5	2
novel_5767	0	0	0	0	0	0	4	2	5	0	0	0	0	0	0	0	1	0	2	9	1	1	0	2	5	3	0	1	0	1	2	2	4	1	1	0	2	2	3	4	3	2	3	3	5	1	2	0	2
novel_5817	2	1	2	0	0	1	5	1	0	0	0	0	0	1	2	2	4	1	3	5	3	8	5	0	3	5	0	7	1	4	2	3	3	0	2	5	7	14	7	2	3	3	6	5	2	11	6	0	0
novel_5859	1	3	0	1	1	0	0	1	0	1	0	0	0	2	7	2	2	0	2	1	2	2	0	0	1	4	3	4	0	6	1	2	2	3	0	1	4	5	20	8	0	4	4	3	0	5	0	1	1
lnc_5876	219	162	59	134	521	27	502	13	134	2	43	122	316	412	0	4	41	0	658	1315	142	941	29	325	3144	2234	57	597	31	187	3923	807	1380	96	68	1542	804	3359	1499	1677	244	200	2344	2984	31534	763	267	18	201
novel_5881	0	2	0	0	0	0	1	0	0	0	0	0	0	0	0	1	0	0	0	1	0	1	0	0	0	6	1	4	0	0	1	0	0	0	0	0	2	0	0	0	0	0	0	1	1	0	0	1	0
lnc_5887	9	5	2	1	2	0	4	3	0	4	8	3	2	19	1	2	3	2	8	10	4	5	5	2	6	4	3	3	15	3	6	9	2	3	8	6	5	4	9	7	3	6	10	2	6	15	1	2	8
lnc_5894	19	9	4	7	6	0	1	4	10	7	10	11	10	18	12	7	12	10	19	19	11	31	20	12	30	11	20	22	2	24	14	23	30	10	24	22	29	43	22	41	67	13	31	12	10	27	13	9	17
lnc_5901	2	3	0	0	1	5	2	5	7	5	1	4	0	2	1	1	0	7	6	3	5	3	4	0	5	0	6	2	7	1	5	2	5	3	0	1	1	4	3	5	2	3	5	1	3	6	5	3	0
novel_5909	13	6	3	4	5	8	4	12	12	1	8	11	5	11	8	4	7	2	2	2	3	4	6	3	4	0	3	1	3	3	3	13	2	2	5	4	9	4	1	4	7	2	10	1	4	6	8	2	4
novel_5910	11	7	1	2	1	1	2	9	2	2	3	2	9	11	1	1	6	2	8	8	10	6	6	3	11	3	4	2	12	1	9	12	6	2	11	1	8	4	1	4	4	6	13	0	5	4	6	2	10
lnc_5944	36	29	5	11	12	0	29	40	29	1	30	14	28	30	18	30	17	11	31	64	27	60	33	15	43	43	83	37	16	55	85	74	86	67	66	76	113	78	85	107	138	83	126	79	302	75	85	134	61
novel_5959	1	5	0	0	0	0	0	1	0	0	1	0	4	5	1	0	1	2	1	3	1	5	2	1	2	1	4	2	7	3	7	7	9	4	3	8	4	7	7	7	9	5	6	2	5	9	5	7	3
novel_6013	7	4	2	2	2	0	4	7	0	0	6	3	2	0	2	0	5	1	12	5	5	5	1	0	4	4	11	4	0	6	2	2	2	6	4	5	17	11	3	10	1	7	9	7	1	11	7	3	6
novel_6025	0	0	2	0	0	0	0	1	0	0	0	0	0	0	0	1	4	4	1	0	0	2	1	0	1	4	0	7	3	0	0	0	1	0	0	1	1	1	1	1	0	1	0	3	0	1	0	2	0
novel_6026	0	0	1	1	0	4	6	0	4	0	1	0	0	0	0	1	2	0	3	2	0	2	2	0	1	3	2	7	0	0	0	1	0	1	0	1	2	3	4	0	0	1	0	4	1	0	1	1	0
novel_6029	3	7	1	1	12	10	1	1	0	0	0	0	0	0	0	1	0	1	1	32	2	2	0	1	0	1	0	12	3	1	2	1	1	0	0	1	1	6	2	2	0	6	2	0	14	7	1	1	0
lnc_6119	0	0	0	0	0	0	0	0	0	0	1	0	1	0	0	0	0	0	0	0	0	0	0	0	0	0	0	0	0	0	4	0	0	1	0	0	0	2	2	1	0	0	2	0	0	0	0	0	0
novel_6124	187	194	29	81	109	18	79	118	160	30	156	44	94	220	46	52	42	40	321	406	175	525	233	266	480	499	440	321	97	277	406	331	283	319	566	450	668	587	431	1110	1974	562	798	514	715	396	618	499	245
novel_6185	0	1	0	1	5	0	0	0	2	0	0	0	1	1	0	0	0	0	0	2	0	0	0	0	2	0	0	0	0	0	2	4	0	0	0	0	2	3	0	0	0	2	0	0	10	2	0	0	0
lnc_6204	33	48	4	3	10	0	0	9	22	5	23	5	0	11	6	6	16	5	36	36	33	61	8	23	30	35	36	27	0	19	15	8	4	21	44	38	67	54	51	15	17	42	51	44	45	27	55	33	23
lnc_6205	54	60	4	9	9	1	8	59	23	1	27	22	13	21	12	2	19	30	84	46	66	71	9	19	27	34	62	22	16	8	17	20	6	51	48	42	120	80	93	15	17	81	109	58	30	28	62	44	72
lnc_6215	15	16	2	3	12	14	1	4	6	7	13	15	6	6	2	10	17	2	40	33	16	68	4	35	49	32	12	27	6	22	50	61	41	14	35	18	25	30	18	47	176	26	43	10	105	71	47	39	19
novel_6237	0	0	2	0	0	0	0	0	0	0	1	1	4	2	3	0	7	0	1	2	2	4	2	0	0	1	7	2	0	0	4	8	10	3	2	4	5	1	0	4	2	2	1	1	4	3	2	3	8
lnc_6239	41	48	7	7	12	3	8	40	28	25	62	25	19	23	11	28	30	35	61	51	41	98	51	33	67	52	75	72	39	9	128	64	51	53	94	94	193	172	73	92	129	112	182	154	41	81	196	52	65
novel_6310	4	6	2	5	0	0	1	5	0	2	9	2	3	6	4	2	3	1	19	15	10	12	5	8	2	15	40	11	8	4	20	13	6	13	10	6	24	24	10	20	15	20	10	4	11	9	6	12	4
novel_6311	0	0	0	0	5	0	0	1	2	0	2	0	0	6	0	0	0	0	0	0	1	0	0	0	0	0	1	0	0	0	0	2	0	5	1	2	0	6	1	2	1	0	0	0	0	3	1	1	1
lnc_6324	4	4	12	14	29	80	10	8	11	2	9	16	12	100	7	1	7	0	11	32	12	18	8	74	61	51	14	20	1	86	17	65	20	28	33	7	64	48	110	192	373	53	84	953	107	45	6	28	14
lnc_6358	1	6	0	0	1	0	0	2	4	0	1	0	0	1	0	0	1	0	6	6	3	13	2	14	12	9	12	11	0	9	4	7	3	11	1	7	16	14	12	8	3	17	23	23	57	6	14	5	1
lnc_6359	1	3	0	0	0	0	13	1	0	0	0	0	3	1	1	1	1	1	2	4	2	1	2	0	2	1	2	2	1	3	2	2	3	2	5	2	3	2	8	5	0	3	7	5	12	0	4	1	6
lnc_6361	19	26	9	12	29	5	19	21	38	9	26	12	7	11	22	18	18	10	58	36	47	75	53	39	89	55	60	57	8	53	69	59	57	45	73	75	102	109	112	96	72	43	79	59	156	95	70	50	54
lnc_6362	0	5	6	3	5	0	3	0	0	2	6	2	7	4	6	7	6	1	7	6	3	22	7	3	2	3	8	4	6	6	6	5	9	9	8	5	6	4	12	15	4	7	10	11	37	14	8	7	6
novel_6380	0	0	0	0	0	0	0	0	0	0	0	0	0	0	0	1	0	0	0	0	0	0	0	0	0	1	0	0	0	1	0	0	0	0	0	0	0	0	0	0	0	0	0	0	0	0	0	0	0
lnc_6406	32	33	11	12	27	38	18	23	39	20	37	57	25	64	11	12	16	28	51	39	43	64	77	9	50	45	39	25	41	31	32	26	39	21	32	41	46	39	30	60	48	51	65	71	67	64	40	21	20
lnc_6427	0	0	0	0	0	0	0	0	0	0	0	0	0	0	0	0	0	0	0	1	0	0	0	0	0	1	0	0	0	0	0	0	0	0	0	0	0	0	0	0	0	0	1	0	0	0	0	6	0
lnc_6428	0	0	0	0	0	0	0	0	0	0	0	0	0	0	0	0	0	0	0	0	0	0	0	0	0	0	0	0	1	0	0	0	0	0	0	0	0	0	0	0	0	0	0	1	0	0	0	632	0
novel_6448	3	4	3	2	1	6	2	0	8	1	1	0	2	1	1	0	4	0	2	6	2	4	5	0	0	6	1	2	0	2	0	1	0	1	1	0	1	2	3	2	0	5	0	3	3	2	0	2	0
novel_6465	2	5	0	1	2	0	0	2	6	0	3	1	2	2	3	0	6	1	2	7	4	2	7	1	6	14	6	10	4	0	2	5	5	2	3	0	3	5	4	1	2	9	5	5	2	2	0	2	1
novel_6466	4	13	0	3	3	0	3	1	0	0	1	0	3	0	11	2	9	10	9	3	5	2	2	1	5	11	4	14	0	3	17	7	12	10	12	2	10	14	26	3	2	11	23	26	10	14	3	6	8
novel_6481	0	0	0	0	0	0	0	3	0	0	0	0	0	0	0	0	0	0	0	0	0	4	0	0	0	6	0	4	0	0	0	0	1	0	1	0	0	0	0	0	0	1	2	3	2	0	0	1	0
novel_6505	0	1	16	18	2	0	0	0	0	0	0	1	6	0	14	4	2	5	0	8	1	2	2	3	3	9	19	23	0	1	27	3	0	2	2	0	2	0	2	6	6	2	1	0	0	0	0	3	1
lnc_6624	2	8	0	6	1	0	0	0	4	0	2	7	3	1	0	0	1	0	6	15	2	9	5	13	7	20	15	7	4	15	15	20	10	2	20	16	15	25	8	18	6	29	35	11	15	12	7	7	7
lnc_6625	26	29	3	2	7	8	2	9	24	11	13	6	4	7	6	3	8	5	34	65	20	65	13	24	41	63	28	9	0	24	54	39	28	36	48	93	139	124	25	95	19	54	135	54	54	29	137	14	28
lnc_6626	89	43	5	28	34	1	9	42	79	6	48	21	6	20	7	31	4	4	82	243	55	67	20	125	283	212	77	77	0	22	83	116	83	174	37	61	301	260	57	92	4	151	445	199	192	118	248	9	54
lnc_6627	19	8	6	9	10	25	9	9	32	7	9	23	13	27	0	2	10	5	13	22	6	12	22	14	29	39	12	10	4	3	11	9	8	41	13	15	21	17	7	26	2	20	62	37	23	32	18	3	10
novel_6647	1	1	0	2	4	0	0	0	0	0	0	0	3	0	3	0	2	3	0	1	0	3	2	0	0	1	1	5	0	1	0	0	0	0	1	5	9	11	5	2	0	1	3	5	1	2	0	3	2
novel_6680	0	0	0	0	0	0	0	0	1	0	0	0	1	0	0	0	0	0	0	0	0	1	0	0	0	6	0	4	0	0	0	0	0	0	0	0	0	0	11	0	0	0	0	1	2	0	0	3	0
novel_6709	2	8	7	1	8	7	3	6	10	0	1	4	6	3	8	7	15	16	5	3	3	3	10	2	6	9	3	8	2	2	0	2	1	0	7	2	5	0	11	4	1	9	4	1	1	16	3	1	3
novel_6710	0	3	0	3	3	1	2	2	0	1	4	8	0	6	6	3	7	6	11	3	3	5	18	1	16	13	3	13	8	5	1	3	4	2	3	2	8	11	12	6	1	6	11	13	5	12	9	3	0
novel_6741	0	0	0	0	3	0	0	0	0	0	0	0	2	1	0	4	0	0	0	7	0	9	1	7	12	10	0	6	0	11	4	4	7	0	12	10	6	12	4	1	1	5	8	4	20	4	3	3	1
lnc_6762	3	2	0	0	13	0	1	0	0	0	0	0	0	4	0	1	0	0	0	3	0	2	0	1	8	2	2	1	0	0	11	1	0	1	0	2	2	2	0	0	0	1	2	3	34	1	0	1	1
lnc_6778	0	4	3	2	0	0	5	1	0	0	1	1	2	2	8	1	9	2	13	10	8	5	1	7	18	17	12	13	0	5	11	9	7	4	4	1	7	15	9	15	10	4	9	4	14	32	14	5	3
lnc_6779	7	7	1	0	12	1	10	1	10	4	16	8	4	20	3	1	4	4	24	17	19	12	6	14	10	11	23	6	30	4	12	17	7	14	13	2	13	12	4	15	7	20	16	7	10	26	35	1	12
lnc_6809	9	10	2	3	0	19	3	4	20	4	0	7	5	12	2	2	3	3	11	9	2	10	2	7	9	5	9	1	1	2	15	5	7	9	11	22	17	13	28	10	5	12	9	12	8	15	30	6	7
lnc_6810	3	7	6	4	4	0	4	26	13	1	18	13	3	7	4	5	6	5	20	17	14	24	2	9	9	8	5	5	1	2	22	15	10	19	13	25	20	14	27	7	6	15	28	26	18	15	41	7	7
novel_6842	24	23	8	12	22	38	24	11	8	4	10	22	14	23	8	16	15	14	30	46	22	41	57	13	48	40	40	19	40	14	21	23	20	30	26	26	32	28	29	49	32	49	27	31	27	16	17	16	19
lnc_6849	5	9	0	3	1	1	4	7	13	2	4	8	2	8	1	0	9	11	10	2	8	3	2	2	10	4	10	6	7	0	6	8	2	1	4	0	6	7	1	7	0	1	11	1	0	9	6	0	4
lnc_6917	7	3	3	0	0	0	1	5	6	0	0	1	0	0	0	0	1	2	3	7	1	2	3	8	5	7	7	10	3	5	7	10	8	4	3	6	17	6	2	19	8	13	17	9	1	7	14	1	0
lnc_6918	217	214	21	50	61	22	91	93	122	42	104	208	63	204	32	22	66	68	234	158	163	140	159	79	204	169	107	52	304	88	117	132	86	62	77	79	281	171	69	261	85	120	155	45	61	162	149	35	111
lnc_6939	10	4	4	5	5	3	3	7	3	13	4	8	7	7	6	0	3	7	11	10	6	10	8	4	13	8	6	7	16	0	9	12	11	3	9	6	11	4	8	7	4	6	8	7	8	15	9	1	6
lnc_6963	4	6	1	2	5	0	2	1	1	6	5	10	1	8	2	0	3	4	13	13	1	12	9	6	4	4	9	9	21	0	2	11	11	2	7	2	6	5	0	7	10	3	6	0	4	7	7	0	1
novel_6985	3	4	2	7	12	2	4	0	2	1	6	1	4	4	1	7	5	1	4	9	2	5	16	4	8	11	4	15	7	8	3	3	7	1	7	6	6	9	14	9	8	10	7	5	25	3	2	5	3
novel_7008	6	0	2	1	3	0	0	0	0	0	5	2	3	0	1	2	1	0	7	16	8	13	6	4	14	18	18	7	0	12	18	6	10	9	24	21	21	12	28	19	11	14	33	12	26	6	9	8	6
novel_7049	2	7	3	2	2	0	2	9	0	0	3	0	0	0	3	3	3	1	8	4	7	9	1	0	4	3	22	13	6	2	2	3	3	14	3	5	7	20	5	3	2	12	15	14	16	7	12	7	5
lnc_7059	8	17	0	1	2	4	4	9	19	4	9	25	7	4	0	3	10	3	16	17	7	10	6	4	21	20	9	7	63	5	16	21	22	3	19	8	30	24	3	10	9	23	26	7	20	31	17	3	6
lnc_7061	10	5	1	5	2	15	0	6	19	1	1	4	0	0	0	4	3	5	10	4	12	9	12	1	9	11	4	2	7	6	6	3	4	2	6	5	13	9	6	2	5	3	9	2	3	7	6	0	3
novel_7147	0	0	1	3	0	0	0	4	0	1	0	4	0	0	6	1	7	0	0	1	1	3	4	0	1	6	4	5	0	15	3	3	9	0	6	2	3	8	0	2	0	1	2	1	1	6	2	1	5
lnc_7153	0	0	0	0	0	0	0	0	0	0	0	0	0	1	0	0	0	0	0	0	5	1	0	1	0	1	2	0	0	0	5	0	0	2	0	1	1	1	1	4	0	2	0	0	0	1	0	1	2
lnc_7156	0	1	0	0	0	0	0	0	0	0	0	0	0	0	0	0	0	0	0	0	0	0	0	0	0	0	0	0	0	0	0	0	0	1	0	0	1	0	0	0	0	0	0	0	0	0	0	0	0
novel_7168	5	2	5	4	4	0	1	0	0	1	0	8	0	0	1	1	1	0	10	3	2	8	1	4	11	10	2	11	2	3	3	8	9	5	4	2	11	17	7	5	0	2	10	8	5	5	7	6	2
novel_7191	2	11	3	2	0	0	9	2	0	0	0	0	1	0	3	3	3	0	6	2	11	11	0	4	3	3	3	5	0	2	3	2	5	4	1	1	4	3	0	1	0	7	4	1	7	3	12	0	0
lnc_7194	1	4	2	2	1	0	5	3	0	0	0	5	2	0	1	0	0	0	2	11	2	6	2	5	5	10	8	6	1	15	10	10	5	5	4	17	24	14	11	18	15	9	13	21	58	10	16	3	4
novel_7196	11	9	0	1	6	0	0	5	4	0	0	7	6	1	3	0	2	0	13	13	13	13	1	4	8	4	15	4	0	7	13	13	10	12	4	3	12	7	17	16	5	12	12	5	76	25	23	2	5
novel_7227	0	0	0	0	0	0	1	0	0	0	0	0	1	0	1	2	0	0	0	0	0	3	0	0	1	8	0	13	0	1	0	0	0	0	1	1	1	2	1	0	0	5	0	5	0	0	0	0	0
novel_7228	0	0	0	0	0	0	0	0	2	1	0	0	0	0	0	1	0	2	0	0	0	6	0	0	0	12	0	29	1	1	0	0	0	0	0	0	1	1	1	0	0	3	2	9	2	0	0	1	0
lnc_7244	148	197	21	16	16	4	51	72	54	14	173	50	38	56	64	21	109	73	96	44	184	365	125	119	317	263	75	64	28	68	139	126	112	184	234	185	367	273	167	268	212	366	454	298	172	162	261	292	203
lnc_7251	2	9	0	0	0	16	6	8	0	0	9	3	6	7	0	3	6	0	14	7	11	19	2	2	10	7	17	10	0	1	11	15	9	11	14	7	15	23	18	6	5	10	9	28	11	18	10	10	16
novel_7258	6	14	1	1	9	1	0	7	6	5	14	3	4	22	2	3	0	2	8	15	13	35	25	15	21	23	20	4	5	14	34	19	11	26	16	21	77	64	54	53	100	28	71	42	51	16	40	68	17
lnc_7267	13	5	1	6	0	5	0	0	21	3	4	4	0	5	1	1	4	2	15	18	5	13	14	12	30	15	17	18	3	1	8	45	16	6	0	3	11	29	71	16	1	24	26	6	111	32	18	16	18
lnc_7269	9	22	4	8	12	0	22	7	13	9	26	3	1	1	0	1	20	25	29	24	20	49	3	11	18	21	45	29	8	8	51	16	10	15	6	18	49	78	10	37	8	6	31	0	15	87	80	4	24
lnc_7298	43	42	3	0	20	1	1	17	0	4	42	9	1	13	14	6	10	6	128	84	71	158	11	75	69	175	72	34	1	25	87	26	13	79	41	79	85	43	18	125	95	47	154	105	160	30	150	71	16
lnc_7299	26	24	7	10	43	16	6	12	13	17	44	27	10	38	7	10	15	25	77	35	28	55	28	25	51	87	74	27	97	28	44	67	60	34	23	30	33	13	7	68	41	37	72	52	69	74	30	25	17
lnc_7300	6	5	1	0	2	1	0	2	5	1	4	5	1	9	2	1	2	0	12	7	3	10	6	3	8	13	11	3	13	3	4	14	6	2	2	1	11	1	0	7	3	1	13	11	8	4	7	4	2
lnc_7304	28	11	5	5	29	1	12	31	41	13	50	24	14	18	6	8	13	28	111	77	53	104	5	69	90	84	119	65	28	17	91	109	83	101	37	79	138	150	54	190	30	59	146	33	72	65	62	79	76
lnc_7305	4	5	0	0	3	3	0	0	6	0	5	26	4	0	0	1	5	9	9	5	5	12	2	11	7	6	7	1	11	1	5	6	3	9	1	4	4	4	6	13	3	4	7	4	9	13	12	7	9
novel_7306	0	0	0	0	0	0	0	0	0	0	0	0	0	0	0	1	0	0	0	0	0	1	0	0	0	3	0	13	0	0	0	0	0	0	0	0	0	0	0	0	0	1	1	3	1	0	0	0	0
lnc_7312	24	21	5	5	22	12	10	21	41	15	24	34	16	62	10	11	8	11	18	26	31	41	51	14	36	41	41	18	88	9	22	30	25	13	18	23	46	50	31	37	38	32	40	24	50	29	21	15	15
lnc_7313	12	9	0	1	6	0	1	4	8	0	8	9	1	3	2	2	3	7	17	5	14	12	14	3	18	14	7	4	29	4	17	15	11	6	6	6	12	12	8	19	11	9	16	8	13	22	8	6	4
lnc_7314	94	97	25	36	27	52	24	54	55	22	89	87	42	90	45	22	57	76	147	142	98	131	115	50	115	95	117	61	168	34	75	116	79	56	100	52	105	115	71	122	85	119	141	35	86	146	102	22	50
novel_7355	6	2	0	1	6	0	1	0	5	0	1	0	0	4	3	2	1	0	6	5	5	10	4	3	4	8	4	4	0	3	7	6	9	5	19	11	6	8	20	10	20	5	15	12	4	6	7	16	2
lnc_7364	4	2	1	1	3	1	2	4	6	1	4	10	1	6	3	1	6	1	12	8	8	16	14	3	9	8	10	8	10	0	5	3	1	2	10	3	2	4	0	1	4	9	10	4	7	7	1	3	3
lnc_7436	3	0	1	0	0	0	0	0	0	0	0	0	0	0	0	0	2	0	1	0	0	0	1	0	0	1	1	0	0	1	4	0	1	3	1	1	1	0	1	3	0	1	1	0	0	0	4	2	4
lnc_7461	5	12	4	6	6	3	1	5	6	2	2	5	3	0	16	4	8	3	30	25	13	27	3	7	13	15	25	12	0	12	25	14	23	13	17	9	26	38	19	26	9	30	41	16	17	22	33	40	24
novel_7474	33	20	4	10	139	40	19	19	20	11	19	17	13	123	5	4	28	26	34	25	27	31	448	18	30	26	48	20	89	48	24	41	34	10	62	49	44	53	21	74	49	47	152	130	11	89	40	7	27
lnc_7525	0	3	0	1	3	0	0	0	1	0	5	4	0	0	1	0	0	0	1	4	3	4	0	4	1	2	3	4	0	3	2	0	0	1	3	6	6	4	5	1	0	7	7	0	18	3	27	0	2
lnc_7526	1	4	2	1	5	2	3	3	2	1	2	6	1	27	1	1	0	0	4	15	5	2	0	4	9	3	7	7	7	2	5	8	2	5	14	9	8	17	15	9	1	10	24	1	60	11	17	0	3
novel_7545	0	0	1	0	2	0	0	1	0	0	1	0	0	0	0	1	0	1	0	4	0	1	0	0	0	5	0	7	0	0	0	0	1	0	1	3	0	1	2	0	1	2	1	1	1	3	0	3	0
novel_7595	5853	6942	6884	6033	1389	321	471	518	316	199	305	473	535	522	2169	2854	1706	4432	1101	821	1055	877	699	977	1003	882	904	403	1133	3390	520	611	816	557	1048	830	1197	1148	1021	1852	1795	1278	1152	1971	829	2159	1332	1519	444
novel_7596	1631	2930	1769	1353	254	71	192	205	125	111	192	234	218	116	1058	1277	835	1498	454	344	185	263	211	378	258	459	371	293	520	557	223	255	342	158	302	358	388	407	500	539	953	458	356	718	236	839	474	484	216
lnc_7640	9	6	1	0	3	0	2	3	0	5	1	0	0	4	2	4	3	3	3	4	1	3	4	2	8	3	9	2	2	5	2	9	7	3	3	3	16	17	2	13	17	8	12	1	5	6	9	1	6
novel_7644	18	21	9	8	15	1	7	14	3	1	18	1	10	5	6	11	6	0	20	17	15	16	22	34	24	6	32	12	11	4	15	11	6	10	9	15	18	12	10	13	7	11	14	9	19	18	11	23	16
novel_7665	4	6	1	1	2	0	0	4	7	0	0	0	0	0	3	0	0	0	2	5	5	5	1	1	3	2	1	8	0	2	3	0	5	1	3	2	12	4	4	5	2	8	7	5	0	7	8	1	4
novel_7697	0	1	0	0	0	0	0	0	0	6	0	0	2	0	0	1	1	0	1	5	0	4	0	0	0	2	0	2	1	3	0	2	2	0	0	2	1	1	10	0	2	1	3	3	6	1	1	7	2
novel_7699	0	0	0	0	0	0	0	0	0	2	0	2	0	0	2	7	2	2	1	1	0	1	0	0	1	6	0	5	0	2	0	1	0	0	0	1	1	1	4	0	0	2	0	1	1	0	0	1	0
lnc_7719	3	9	0	1	0	0	5	12	6	0	10	2	9	0	1	2	1	0	6	13	2	7	0	3	5	6	4	3	0	4	10	5	3	6	7	1	16	14	5	5	0	6	10	7	26	5	11	3	2
novel_7727	29	13	4	5	10	3	56	15	8	5	19	8	27	17	9	18	1	0	13	20	11	15	12	5	11	21	23	14	8	29	80	34	57	13	23	21	37	25	12	30	58	22	24	24	49	17	18	51	25
novel_7741	2	2	6	0	0	2	0	0	0	0	1	1	0	2	3	7	1	1	2	3	0	5	0	0	0	6	2	8	3	4	0	1	1	12	4	2	3	4	1	1	1	5	6	0	2	2	5	3	0
lnc_7755	1	4	0	1	3	0	0	0	4	0	1	0	2	2	0	1	0	0	6	4	12	2	1	1	6	4	7	1	0	4	8	8	9	7	13	11	5	12	4	13	4	13	17	11	11	5	6	5	1
lnc_7756	7	5	1	2	1	7	0	7	8	0	2	11	0	5	8	2	7	4	7	7	2	8	9	0	4	5	2	6	12	2	5	7	10	1	13	5	2	5	5	2	7	0	6	5	10	18	5	0	4
novel_7757	8	12	5	11	10	0	3	1	1	6	1	6	5	0	0	3	2	4	15	32	10	12	23	26	16	38	451	35	33	5	24	18	10	3	5	9	5	15	8	18	21	68	50	24	30	42	23	16	0
novel_7758	6	5	0	5	2	0	2	1	1	0	1	4	1	1	0	1	2	2	4	13	4	3	13	4	6	20	48	5	11	2	18	7	13	0	7	5	6	16	7	8	14	26	11	14	15	11	6	7	2
novel_7759	6	14	6	7	0	0	0	1	0	0	3	1	6	0	1	2	0	0	4	18	2	6	7	5	15	26	68	4	8	13	22	15	10	6	15	25	9	16	13	10	21	23	11	23	7	4	3	22	2
novel_7760	7	4	4	6	1	0	2	7	0	4	7	26	5	13	1	3	6	2	9	17	5	2	22	14	16	21	45	2	17	19	19	17	13	8	2	4	7	16	7	6	9	13	8	11	5	12	2	10	3
novel_7763	3	12	4	5	2	0	4	8	0	0	0	2	0	0	9	10	7	7	14	11	3	6	1	2	3	5	5	3	0	1	10	2	9	10	4	1	2	7	2	6	0	14	3	6	6	12	7	2	4
novel_7764	5	19	6	11	10	0	8	13	1	2	5	0	11	0	22	34	14	1	24	29	12	28	5	22	23	15	25	32	0	8	23	14	21	23	14	15	27	44	30	29	7	34	35	13	24	41	33	34	20
novel_7765	0	0	2	1	0	0	0	0	0	0	2	0	3	1	4	4	1	2	1	4	1	2	1	2	1	1	0	0	0	2	0	0	1	2	0	1	2	2	1	1	0	0	0	2	2	1	0	1	0
novel_7775	0	0	0	0	0	0	0	0	0	0	0	0	0	1	0	0	9	0	1	2	0	5	0	0	3	0	1	7	0	0	0	2	0	0	22	5	0	5	14	0	2	2	5	1	4	3	0	1	0
novel_7777	0	0	0	0	1	0	0	2	1	0	0	0	0	0	0	2	0	0	0	0	0	1	0	0	0	3	0	14	0	2	0	0	0	0	0	1	0	0	0	0	0	5	2	0	5	0	0	1	1
novel_7782	0	3	1	1	2	0	3	7	0	1	2	0	0	0	9	1	2	0	1	2	4	2	3	0	2	1	3	7	1	6	3	2	5	1	4	1	6	5	5	4	2	2	7	3	0	3	3	4	3
lnc_7807	1	2	0	0	2	0	0	4	0	0	5	4	1	0	0	0	0	0	8	3	5	6	0	6	0	10	5	4	0	2	2	5	1	18	4	9	18	11	7	13	7	11	7	7	5	6	25	1	1
lnc_7808	92	135	22	18	32	10	38	63	40	29	56	111	18	70	24	10	52	57	204	90	171	133	92	85	130	113	153	56	245	32	63	92	79	51	90	37	172	118	47	110	72	181	142	31	49	205	169	10	39
lnc_7809	8	9	1	3	3	0	0	12	5	7	9	10	1	3	3	2	0	10	19	17	27	26	20	13	11	12	19	6	8	1	14	12	9	10	15	4	28	22	10	4	8	22	24	9	6	18	29	1	21
novel_7842	5	7	10	7	0	0	7	2	0	3	8	1	3	0	3	1	3	9	4	1	3	2	3	3	4	0	8	8	5	8	3	1	1	6	5	2	11	11	4	4	0	13	6	5	2	9	15	3	0
novel_7843	0	0	3	0	0	0	0	0	1	0	0	0	0	0	0	1	0	2	0	0	0	3	0	0	1	6	0	4	0	1	0	1	1	0	0	0	0	2	0	0	0	0	0	1	1	0	0	0	0
novel_7878	1	1	1	0	1	3	1	3	9	0	12	0	0	1	2	3	1	2	11	6	4	6	5	2	5	9	1	1	8	0	7	7	15	1	2	10	6	4	5	8	10	5	8	5	3	12	2	3	0
novel_7882	0	1	0	0	0	0	0	0	0	0	1	0	0	0	0	0	1	0	0	1	0	0	0	0	1	1	1	0	0	0	0	0	0	2	0	0	5	5	0	0	0	0	0	1	1	1	0	0	1
lnc_7911	1	1	0	0	0	0	1	0	0	0	0	0	0	1	0	0	0	1	0	0	1	0	0	0	1	2	1	0	0	0	1	1	0	1	0	0	0	0	1	0	0	1	0	0	18	0	1	0	1
novel_7945	3	5	0	0	5	0	2	0	7	4	0	0	0	14	1	1	1	5	5	2	3	14	13	2	7	5	4	13	1	3	5	8	5	9	13	20	24	11	35	11	10	11	21	13	4	16	6	3	5
lnc_7964	3	2	0	6	28	0	7	9	3	3	2	3	3	29	0	0	0	2	5	1	0	4	7	3	3	6	12	18	0	52	5	4	4	7	67	16	6	6	4	30	57	4	5	28	0	13	1	4	5
lnc_8004	1	2	1	0	4	0	0	3	0	0	0	0	0	4	1	0	0	0	4	8	1	5	14	1	4	0	0	0	0	10	5	4	5	1	0	10	1	3	20	1	7	3	7	12	3	2	1	5	2
novel_8055	4	3	2	0	0	0	0	0	0	0	0	0	1	4	3	4	2	0	0	3	2	3	2	2	1	1	4	4	1	0	5	3	1	1	2	3	2	6	5	1	6	5	3	3	1	6	2	6	1
novel_8063	1	8	6	8	4	0	0	4	0	0	2	7	2	1	8	5	6	6	0	4	3	2	1	3	8	7	1	6	0	8	6	5	2	3	1	0	11	26	19	6	0	4	5	6	3	3	4	4	5
novel_8133	1	1	1	0	1	0	0	1	5	0	0	1	1	1	3	3	6	3	3	10	1	2	1	2	4	5	4	4	2	2	3	1	2	2	6	2	2	1	2	0	0	1	0	15	1	1	0	1	0
novel_8146	0	14	5	3	4	0	5	2	4	0	0	0	3	2	31	10	12	13	4	14	0	4	1	4	7	14	7	10	0	2	7	2	9	5	4	2	13	16	20	12	1	7	5	6	0	2	2	4	6
lnc_8201	6	48	18	10	8	2	12	4	8	9	6	4	6	11	12	3	25	18	95	26	74	59	4	21	36	19	36	26	6	10	30	34	16	40	30	9	65	98	11	105	7	42	128	18	27	113	61	11	19
lnc_8204	4	3	0	2	5	0	0	8	0	0	3	0	0	0	0	1	0	0	12	13	1	1	0	15	7	5	9	2	0	1	19	16	6	10	1	1	16	13	0	26	0	8	30	0	2	0	7	2	1
lnc_8205	5	13	7	2	5	0	11	8	7	0	5	8	6	15	4	1	6	0	27	15	34	33	3	24	20	13	12	5	1	2	6	20	7	8	16	4	64	71	7	24	1	8	30	3	0	17	6	1	5
lnc_8206	6	19	9	6	7	13	8	18	6	4	15	37	3	36	3	5	14	14	28	13	27	21	4	20	18	10	12	6	17	1	5	13	5	12	7	3	29	29	1	16	1	12	12	1	7	14	6	1	5
novel_8321	1	2	0	2	0	0	0	0	0	1	2	0	1	0	3	0	0	0	2	3	1	3	4	0	0	0	5	1	0	1	5	1	2	0	1	5	11	8	9	11	1	9	8	4	4	2	0	2	1
lnc_8390	2	4	1	4	0	0	6	1	0	0	8	0	11	8	2	2	2	1	3	16	3	5	1	3	8	1	9	6	4	0	12	8	8	10	13	6	9	8	6	20	22	7	2	3	9	13	4	7	7
novel_8414	61	1	2	20	36	0	40	13	3	6	20	45	2	18	0	0	28	5	65	9	13	98	1	85	150	78	24	61	4	195	20	93	108	39	74	77	12	47	0	242	4	11	122	769	0	64	38	2	36
novel_8415	29	4	1	0	13	0	2	0	4	1	0	9	0	16	0	0	6	1	26	2	2	19	1	33	51	40	14	15	13	51	21	33	114	19	42	45	9	35	0	83	25	13	68	767	4	39	4	2	34
novel_8422	0	0	0	0	0	0	0	0	5	0	0	3	0	0	0	5	3	0	0	3	1	4	0	0	6	4	0	1	0	0	0	5	1	0	0	0	1	1	5	1	1	1	2	2	0	3	0	5	3
novel_8427	60	34	22	45	10	0	66	38	30	6	33	14	46	12	40	36	18	4	64	131	27	42	51	24	30	37	132	73	35	13	166	135	120	65	30	64	43	188	89	81	87	77	54	145	43	131	54	135	56
lnc_8446	0	0	0	0	0	0	0	1	0	0	0	0	2	0	0	2	0	0	4	1	1	0	0	0	0	0	1	0	0	0	1	0	0	0	1	0	1	1	0	0	1	2	3	1	1	1	0	1	1
lnc_8480	13	2	3	7	31	0	0	5	2	7	8	7	0	14	3	2	9	4	16	32	4	21	17	5	40	49	8	20	3	163	21	17	8	11	42	70	22	23	22	21	31	15	31	33	3	23	0	21	8
lnc_8498	2	7	0	0	0	0	2	5	0	0	0	0	0	0	0	0	1	0	1	7	4	8	2	2	6	1	2	5	0	2	10	5	9	6	4	9	11	8	2	11	4	7	7	11	22	2	10	1	1
lnc_8520	19	33	3	7	19	0	10	71	18	2	8	17	12	18	6	8	10	3	20	25	23	43	25	10	34	26	27	27	17	57	59	39	50	24	115	64	115	46	37	32	66	49	64	61	120	52	119	25	18
lnc_8522	1	2	0	1	0	0	1	1	0	0	4	0	0	1	2	12	0	0	2	5	4	2	12	2	2	2	1	0	0	4	0	2	1	2	0	0	8	4	6	3	3	8	6	32	3	2	1	13	2
lnc_8532	11	12	1	8	11	4	7	10	16	7	21	35	7	12	10	6	8	20	18	24	17	30	26	9	31	33	24	16	46	6	22	38	20	6	28	15	22	21	29	35	36	13	30	20	32	34	14	8	12
lnc_8544	6	9	0	0	7	0	9	2	0	0	4	4	0	6	2	6	3	3	6	4	10	3	1	2	4	6	9	4	0	5	7	3	7	7	5	8	13	14	8	9	77	11	10	16	15	6	8	4	5
lnc_8554	5	8	0	1	2	3	2	15	5	0	10	6	1	14	4	4	5	7	15	22	14	20	16	7	24	24	18	9	40	2	12	21	8	5	13	14	18	10	10	4	10	18	22	15	24	25	12	2	13
lnc_8555	19	18	4	0	12	2	10	26	7	2	12	20	10	4	2	2	1	6	26	44	27	42	16	33	52	49	29	26	2	9	29	16	6	39	17	19	65	72	28	60	46	38	44	30	45	18	75	13	10
lnc_8556	0	3	0	2	0	0	0	0	7	0	0	0	1	0	0	4	2	0	12	24	14	33	4	40	53	39	43	20	0	3	23	8	8	7	2	5	38	35	23	14	1	15	31	10	25	11	28	15	3
lnc_8557	2	9	7	3	2	0	5	1	3	1	0	4	11	0	6	3	8	5	8	2	1	8	5	4	11	11	15	12	0	12	5	8	4	7	7	7	17	17	14	10	23	8	5	5	5	9	8	6	3
novel_8575	12	6	21	16	17	0	20	8	0	8	10	5	16	28	28	27	12	4	7	14	4	12	11	7	26	13	11	24	0	16	15	1	13	5	22	16	12	25	33	9	1	9	17	16	24	20	13	17	20
novel_8576	6	9	5	5	7	12	15	2	1	2	3	0	0	3	8	7	18	12	15	22	10	23	11	2	16	21	8	17	7	5	8	12	8	7	10	7	22	23	34	4	6	9	21	14	9	14	14	3	3
novel_8634	4	18	17	13	16	0	2	0	1	0	2	0	1	2	8	17	5	1	8	18	16	14	0	11	19	10	30	33	1	23	28	13	14	24	28	30	33	35	46	24	5	12	19	37	45	35	32	27	11
novel_8635	1	4	3	4	0	1	1	3	0	0	2	0	3	0	1	3	4	4	2	9	4	4	2	0	7	5	8	15	1	7	9	7	5	8	13	9	6	3	5	7	5	3	11	13	14	6	7	2	2
lnc_8658	0	0	0	0	0	0	0	0	0	4	0	0	0	0	0	0	0	0	0	1	0	2	1	0	0	0	0	0	0	0	1	1	1	1	0	0	0	1	0	0	3	1	0	0	0	0	1	0	0
novel_8660	0	0	0	0	0	0	0	0	0	0	3	0	0	0	0	0	0	0	1	1	3	0	0	1	0	0	0	1	0	1	0	1	0	0	0	0	0	0	0	0	0	0	0	0	0	0	0	1	0
lnc_8665	11	8	0	6	9	2	8	2	0	0	4	0	2	12	6	6	7	0	8	10	10	20	4	6	24	21	12	11	1	22	9	24	7	7	16	14	39	45	18	30	55	21	53	18	29	13	32	14	16
lnc_8666	1	2	1	0	0	0	5	4	1	0	0	0	0	7	1	4	0	0	2	1	0	6	1	0	2	4	1	4	0	6	10	9	2	1	8	1	9	7	2	2	7	6	5	9	12	10	7	10	5
lnc_8678	1	4	1	0	0	0	0	0	1	0	0	2	1	0	2	1	2	5	0	7	0	3	1	1	2	2	2	0	1	1	8	7	1	1	3	0	11	5	11	8	12	7	8	1	8	10	12	1	4
novel_8689	1	3	1	0	1	0	0	0	0	0	4	0	5	0	1	5	4	1	6	3	3	2	6	2	1	0	2	5	0	2	2	2	3	5	6	2	11	6	5	8	27	7	7	2	5	7	3	7	6
lnc_8812	7	9	2	3	8	10	3	3	9	1	7	3	3	1	1	4	5	6	8	11	20	8	1	6	8	6	13	5	13	1	6	8	5	5	3	1	12	6	10	9	5	7	12	2	4	16	10	4	4
lnc_8817	6	5	2	1	4	0	0	1	2	0	5	5	2	3	1	5	1	1	3	4	2	9	0	9	5	7	6	4	2	2	8	4	0	6	1	4	21	21	4	7	4	8	23	22	5	3	17	5	1
lnc_8822	14	10	0	1	4	7	2	7	19	1	18	5	5	21	13	5	18	14	11	6	6	19	2	8	22	7	14	5	55	2	20	27	17	6	10	3	46	40	16	19	38	21	41	15	2	46	30	6	8
lnc_8852	8	4	1	0	2	0	6	14	1	0	25	2	7	5	0	1	1	2	13	7	3	8	1	12	8	8	15	8	0	4	17	9	17	8	4	11	32	27	10	8	2	15	9	26	4	11	17	4	5
lnc_8915	2	2	4	2	1	2	1	6	5	0	2	4	6	2	12	6	1	11	10	16	1	2	7	0	4	4	4	1	5	0	4	3	4	5	1	3	5	4	17	0	2	11	5	3	3	4	2	2	3
lnc_8998	2	3	1	4	0	0	0	1	2	2	3	4	3	1	9	6	4	2	4	24	5	4	3	2	1	2	13	4	5	5	29	7	14	7	6	12	11	11	52	5	12	8	6	42	19	17	8	29	1
lnc_8999	14	7	1	2	7	0	0	15	0	0	26	0	3	8	23	9	8	2	11	59	15	14	12	2	5	11	38	12	2	0	45	13	17	6	9	27	29	21	61	15	38	14	17	38	39	13	22	31	12
lnc_9003	4	6	3	3	2	8	2	0	0	0	2	13	12	12	6	4	6	5	9	7	9	13	19	4	8	7	12	6	3	2	2	5	3	5	7	7	6	3	6	9	11	2	1	1	16	16	12	0	3
lnc_9059	0	4	0	2	0	0	0	1	0	0	0	0	0	0	1	1	1	0	5	12	0	8	2	14	4	9	56	9	7	5	16	13	10	1	3	7	12	12	11	9	3	25	15	11	19	9	10	14	1
lnc_9065	1	5	1	2	9	0	0	2	6	4	3	4	2	8	2	0	4	4	7	9	6	10	24	6	11	18	16	13	12	5	6	9	8	7	10	5	13	11	7	29	28	22	18	18	37	10	11	0	1
novel_9158	0	0	0	1	2	0	6	0	0	0	0	0	0	0	0	0	1	3	0	0	1	1	0	0	0	0	6	1	0	1	0	0	0	1	0	0	1	2	0	0	5	1	3	2	1	0	0	3	3
lnc_9179	6	3	0	1	4	0	15	3	0	0	0	0	3	3	2	0	2	0	2	8	4	8	7	6	12	13	10	13	2	13	3	9	0	3	9	6	9	7	12	8	5	8	11	11	13	4	5	9	8
lnc_9189	8	19	2	3	10	7	3	27	18	5	16	21	1	14	9	12	11	6	25	22	20	32	13	3	23	25	7	8	10	12	12	20	18	16	31	39	59	42	66	11	12	13	37	36	20	34	37	15	12
lnc_9210	3	4	3	1	4	8	0	1	2	0	1	4	1	5	8	3	1	4	12	8	12	4	5	1	3	7	9	1	14	1	6	3	6	1	4	6	6	5	9	1	8	3	2	3	9	0	2	0	2
novel_9258	15	26	19	10	35	11	9	12	4	11	28	0	20	4	52	20	24	31	21	28	20	20	6	9	10	11	36	14	0	8	38	13	38	16	14	25	53	40	51	23	10	32	17	8	18	42	37	80	25
lnc_9286	5	4	2	1	4	1	2	4	12	1	15	17	5	23	2	0	3	3	10	5	10	7	13	5	6	9	9	1	10	3	6	8	1	7	3	3	6	3	5	8	7	8	11	8	12	8	11	2	3
lnc_9287	5	6	8	6	11	9	5	12	4	10	14	1	3	29	23	5	6	4	7	24	19	15	16	2	8	9	16	7	25	32	7	16	10	7	11	7	14	22	14	47	13	6	18	10	7	28	11	5	11
novel_9323	1	0	0	0	0	0	0	0	0	0	0	2	0	0	0	3	0	0	0	0	0	5	0	0	1	9	0	18	0	0	0	0	0	0	0	0	1	2	1	0	0	2	0	4	2	0	0	1	1
novel_9406	2	3	2	0	1	2	5	3	1	1	1	4	2	2	2	0	3	0	3	3	3	6	2	1	4	4	2	12	11	5	3	8	5	0	2	2	8	8	4	0	3	2	2	6	4	3	3	4	3
novel_9463	0	1	2	2	1	0	4	0	0	1	0	0	0	0	0	3	0	0	1	0	3	0	0	0	0	0	3	4	0	0	1	1	0	1	0	1	0	5	4	0	0	3	2	0	0	1	1	1	0
lnc_9514	14	7	3	4	1	5	4	9	7	0	5	14	1	14	1	4	3	2	13	12	3	11	14	0	0	1	8	5	11	1	2	9	7	5	6	5	2	2	1	12	6	4	4	2	4	7	7	2	0
novel_9520	0	14	5	2	0	0	2	0	0	0	1	0	6	2	8	1	6	2	4	4	4	3	0	3	5	3	7	1	0	1	3	1	1	0	3	5	2	6	1	4	0	5	14	1	0	2	9	0	0
lnc_9522	2	0	0	0	0	0	0	1	0	0	1	0	0	0	0	0	0	4	8	4	3	1	1	0	2	1	0	1	0	0	2	5	5	5	2	2	1	2	5	1	3	27	35	12	1	2	7	3	5
lnc_9523	4	5	0	0	1	6	1	3	7	0	4	2	0	4	1	0	8	0	6	9	7	9	2	2	5	4	5	1	0	0	7	7	1	1	0	0	7	4	3	3	0	3	6	1	4	2	12	1	1
novel_9570	4	6	0	1	4	0	1	0	1	0	0	0	0	0	3	4	3	0	2	2	1	6	1	2	7	5	4	4	2	4	4	1	5	1	14	8	5	4	3	7	2	8	12	3	4	6	4	2	2
novel_9588	7	4	6	2	6	2	5	15	14	4	19	26	9	19	6	2	5	4	25	19	10	8	9	3	10	10	2	3	28	0	8	21	11	7	5	7	8	11	9	10	4	12	11	3	5	17	10	11	15
novel_9604	13	13	1	2	10	0	9	6	4	2	3	3	1	7	2	2	6	3	13	33	7	17	1	14	38	31	19	12	26	7	28	36	9	16	51	35	59	60	35	37	2	27	72	3	62	22	34	13	21
novel_9606	2	0	0	0	0	0	0	0	0	0	0	0	0	0	0	3	1	0	0	0	0	6	0	0	1	7	0	11	0	0	0	0	1	0	0	0	0	1	0	0	0	0	2	4	1	0	0	1	0
novel_9619	0	4	2	3	1	0	0	0	2	0	6	1	0	1	10	0	3	1	2	2	1	1	0	2	3	6	5	15	0	1	2	0	2	1	1	0	3	3	3	2	0	10	8	1	4	0	4	1	2
novel_9627	0	0	1	2	1	1	0	0	0	1	0	0	1	1	0	0	2	7	1	5	4	6	0	0	0	3	2	8	1	0	3	0	0	1	1	1	1	3	1	4	0	4	2	1	2	1	0	3	0
novel_9697	8	13	8	7	4	0	0	7	0	13	2	1	3	1	45	10	22	16	5	13	4	6	2	3	9	9	8	9	0	9	13	6	8	2	9	5	26	25	28	12	12	8	16	11	11	20	19	14	5
novel_9698	1	4	4	4	0	0	0	2	5	0	0	0	1	0	11	3	4	2	8	23	3	3	1	4	5	5	4	5	0	7	9	4	6	5	2	5	1	2	19	5	6	4	7	6	3	2	0	7	7
novel_9699	2	10	12	4	6	5	10	1	4	2	5	12	24	3	94	29	21	9	4	26	6	6	8	2	10	10	17	14	0	17	7	9	9	5	4	3	3	6	19	17	9	1	4	7	1	10	5	18	7
novel_9729	2	12	10	3	0	4	2	3	2	0	1	2	2	3	9	0	10	6	8	0	5	7	2	1	1	2	4	9	3	1	2	3	2	1	3	0	12	12	0	7	1	3	7	2	1	11	1	0	1
novel_9730	8	30	10	6	2	0	0	13	26	4	7	0	8	0	12	4	19	12	20	10	10	22	0	9	10	2	17	25	0	0	37	15	7	15	18	5	86	71	4	48	0	33	37	1	1	31	34	2	14
novel_9734	8	5	4	2	0	2	1	3	1	2	9	3	3	2	10	2	13	16	15	11	13	12	0	4	8	2	2	17	8	1	7	5	4	5	5	0	25	19	2	8	2	6	7	1	2	12	5	1	0
novel_9735	2	17	5	0	4	10	8	2	3	2	8	10	0	3	9	0	11	10	10	3	6	7	1	1	4	1	2	6	8	1	3	1	2	4	2	0	14	7	1	6	0	10	9	2	3	12	4	0	9
novel_9736	4	5	4	1	1	1	2	1	0	0	2	0	0	0	5	2	5	13	12	5	3	5	0	1	4	3	3	3	1	0	3	1	1	0	3	1	12	18	1	2	0	3	1	1	1	11	4	0	0
novel_9737	1	13	4	0	3	0	0	1	0	0	0	0	0	0	15	4	15	6	5	5	2	12	0	8	4	1	10	9	0	1	13	4	1	2	3	0	19	25	1	9	0	11	12	0	1	14	4	0	1
novel_9738	1	2	7	0	2	2	2	0	2	0	3	0	0	2	4	2	8	5	8	1	5	9	1	1	7	3	0	10	1	1	2	1	4	0	1	0	9	11	2	6	0	9	4	2	1	7	2	1	1
novel_9789	9	12	1	1	5	1	3	3	6	1	3	5	3	6	2	3	4	4	11	6	3	14	5	2	13	10	6	5	13	5	2	13	10	1	16	16	16	13	9	7	7	9	16	10	8	9	9	4	4
novel_9802	5	5	1	6	11	0	3	4	1	2	4	7	2	0	7	9	3	4	9	7	14	9	3	7	9	7	12	7	7	6	8	5	2	3	4	3	24	21	17	21	22	20	15	5	6	22	11	7	6
lnc_9900	13	23	8	11	11	0	21	19	10	3	14	11	11	5	10	4	12	2	22	11	7	12	3	15	22	7	20	12	6	12	28	23	28	12	16	12	51	42	12	53	3	31	35	24	4	85	36	28	12
novel_9910	0	5	1	0	0	0	1	0	1	4	4	0	3	0	0	1	4	2	2	2	1	1	3	0	1	0	1	0	0	3	6	14	6	5	4	1	14	9	4	21	0	6	3	0	1	9	4	3	2
lnc_9912	4	1	6	16	9	2	9	9	0	0	1	0	2	11	2	0	5	2	6	7	3	5	0	2	5	3	4	2	10	3	11	11	6	16	5	5	14	6	2	3	0	31	30	7	5	9	9	2	5
lnc_9914	25	9	9	14	19	0	14	9	11	0	10	12	5	28	2	3	1	0	16	19	14	30	10	11	20	31	14	3	4	7	32	32	27	38	36	18	34	52	30	9	5	26	35	10	20	29	18	7	11
lnc_9933	15	10	5	5	8	0	2	13	1	6	16	5	8	6	14	11	7	1	18	44	12	8	14	6	17	3	19	8	10	5	34	27	16	17	10	31	11	14	45	16	24	16	15	15	39	23	31	41	15
lnc_9955	28	38	9	21	9	0	26	18	18	2	41	3	15	13	9	19	24	21	32	58	40	41	32	22	65	53	83	67	9	95	70	42	41	78	103	67	170	96	55	131	178	136	200	85	183	88	88	52	38
novel_9957	0	0	0	1	0	0	0	0	2	0	0	0	0	0	0	2	0	0	0	0	0	1	0	0	0	2	0	2	1	0	0	0	0	0	0	0	1	0	0	0	0	0	0	3	1	0	0	0	0
lnc_9965	5	10	2	1	1	1	0	0	1	1	0	1	0	2	1	6	0	0	13	26	7	12	1	6	13	24	20	10	1	10	19	8	12	8	12	10	21	26	13	25	21	14	22	5	18	13	7	10	7
lnc_9966	5	5	2	2	4	0	0	3	1	0	1	3	0	6	2	2	4	0	9	8	5	8	3	6	11	5	7	4	1	5	3	6	7	5	12	2	13	17	9	14	13	8	15	1	9	12	8	7	7
lnc_9967	4	4	1	2	0	0	12	2	1	1	4	3	1	4	3	1	4	1	11	17	4	9	3	4	9	6	7	6	8	18	15	13	14	5	21	16	12	12	12	18	26	12	25	21	34	7	9	16	10
lnc_9968	7	7	0	0	1	1	3	1	16	3	15	10	5	10	1	1	8	11	17	24	12	18	6	2	8	16	8	12	8	0	14	19	6	25	14	13	21	22	7	17	22	11	28	8	20	15	22	12	7
novel_9969	3	4	0	0	0	0	0	0	0	0	0	0	0	5	0	0	1	2	0	0	0	1	0	3	0	0	0	2	8	0	6	68	42	1	0	0	1	1	0	52	188	6	5	0	0	10	9	0	2
novel_10016	0	2	2	0	0	0	0	0	0	0	3	0	0	0	0	0	1	1	0	0	0	0	1	0	1	0	5	2	0	0	7	2	2	1	0	0	3	3	7	5	0	3	5	0	0	0	3	4	2
novel_10018	0	0	0	0	0	0	0	0	0	0	0	0	0	0	0	0	0	0	0	0	0	1	1	1	0	1	2	2	0	0	0	0	0	2	0	0	0	0	0	0	0	0	1	0	0	0	0	0	1
novel_10041	14	13	2	4	21	5	25	20	7	7	10	5	12	7	7	6	7	4	30	38	11	29	29	20	39	42	37	35	4	33	24	25	21	22	40	51	50	45	70	27	32	30	42	40	53	51	41	18	28
lnc_10086	18	37	7	10	20	9	8	11	28	1	11	28	9	31	4	16	6	9	30	79	7	18	5	13	56	53	23	37	13	44	38	39	32	30	55	84	184	110	42	156	117	69	89	81	132	24	126	28	18
novel_10097	2	1	0	1	1	0	2	4	0	4	4	0	1	0	2	5	6	5	5	6	4	5	1	2	1	7	10	8	1	0	8	4	6	9	2	15	6	20	31	7	2	6	4	7	4	7	5	23	8
novel_10104	0	0	0	0	0	0	0	0	2	0	3	0	1	0	0	0	0	0	0	1	2	3	0	1	0	6	0	9	0	2	0	1	1	0	0	0	3	2	3	0	0	2	1	1	3	1	0	0	1
novel_10115	0	0	0	0	0	0	0	0	0	0	0	0	0	0	0	3	0	0	0	7	0	0	0	0	0	0	0	0	0	0	0	5	0	0	0	0	1	0	0	0	0	0	0	0	0	0	0	0	1
lnc_10169	0	2	1	0	4	0	0	5	0	0	1	1	0	7	2	1	0	0	1	1	2	5	3	5	13	6	4	6	3	11	1	2	4	10	18	3	0	3	2	13	19	2	5	2	6	0	0	4	8
lnc_10170	2	4	2	0	1	6	0	0	0	2	3	19	1	8	0	4	6	10	2	9	8	16	7	2	14	11	8	3	23	2	8	7	14	4	8	0	8	5	7	7	5	4	5	0	2	3	1	0	2
lnc_10173	35	47	10	3	16	18	15	37	9	5	23	31	3	24	12	8	26	24	47	23	30	35	11	24	34	10	35	24	74	9	36	38	38	32	34	19	53	44	14	14	5	42	41	4	13	35	31	10	8
lnc_10176	33	19	5	9	11	2	28	51	16	8	44	40	20	23	5	9	8	10	144	99	46	89	16	46	73	47	106	74	16	19	97	107	69	80	97	105	243	208	134	71	66	104	79	16	49	129	142	98	87
lnc_10186	0	0	0	0	0	0	0	0	0	1	0	0	2	0	1	1	0	0	0	0	0	1	0	0	0	0	0	2	1	0	3	0	3	3	0	5	1	0	2	1	2	4	2	0	1	0	0	4	4
lnc_10187	1	3	2	1	3	0	0	0	3	3	2	0	7	3	1	3	1	1	5	6	3	4	4	2	2	1	6	4	2	1	7	6	14	20	4	27	15	29	22	4	9	13	6	3	3	11	9	37	31
novel_10230	15	14	5	4	6	0	2	26	3	3	1	1	7	4	21	2	9	5	11	4	9	9	3	11	22	28	12	4	0	15	10	10	5	15	17	7	36	21	12	0	1	26	20	6	7	22	27	16	17
lnc_10241	20	14	6	2	8	2	5	21	16	4	11	13	0	28	3	4	15	5	20	37	10	35	4	17	38	42	25	29	19	7	22	19	12	25	24	21	32	48	32	23	0	11	56	28	25	16	56	12	3
lnc_10278	4	8	2	3	2	2	2	3	7	2	3	14	2	11	2	0	2	0	17	4	4	7	12	2	2	8	7	6	15	8	9	9	8	5	3	3	8	12	4	11	4	12	4	4	3	10	6	2	4
lnc_10342	7	11	0	2	5	0	2	0	0	4	0	1	2	0	6	1	2	0	2	3	1	1	1	1	2	5	8	17	0	0	7	7	6	3	13	3	4	7	4	5	26	16	14	19	37	14	15	2	3
novel_10388	8	13	15	6	21	36	19	8	18	11	28	30	12	17	12	10	15	22	33	31	32	29	41	13	26	22	20	14	15	12	8	6	9	14	8	4	14	14	7	14	8	15	8	13	17	13	4	3	11
novel_10437	7	4	1	0	3	0	3	5	2	3	3	14	3	11	3	0	7	5	12	13	9	14	9	2	20	6	6	6	15	4	5	19	13	2	7	3	7	11	5	8	3	5	12	3	7	18	6	2	4
lnc_10457	2	4	1	0	7	4	0	0	1	4	0	6	0	4	3	1	1	1	2	4	8	2	4	4	2	2	3	1	10	1	4	4	2	3	7	0	3	2	4	1	14	3	2	0	2	1	1	1	2
lnc_10518	10	19	6	1	4	0	5	12	6	3	2	2	5	11	2	3	0	0	13	23	18	42	21	9	7	29	12	18	4	19	15	31	32	35	40	50	21	29	7	44	197	55	50	109	165	36	45	70	14
lnc_10582	20	13	2	3	13	5	9	31	17	21	26	30	7	29	8	3	7	10	49	16	43	24	14	21	29	18	46	12	90	0	30	31	16	15	15	11	17	15	14	21	6	25	21	2	8	19	8	13	20
lnc_10584	2	3	4	0	4	5	3	4	1	5	19	8	0	6	2	1	3	14	15	13	11	5	7	2	7	2	13	3	27	0	16	22	15	12	8	4	7	5	6	10	3	14	4	0	3	11	6	5	17
novel_10691	0	3	0	2	4	8	3	1	4	4	3	3	3	4	1	2	0	1	7	2	2	4	5	1	6	5	2	5	2	1	1	0	0	6	2	3	1	3	2	6	2	4	3	3	4	1	1	0	1
novel_10695	1	3	0	0	4	0	0	6	1	0	0	9	0	5	2	1	3	0	2	5	4	6	1	2	9	8	3	2	0	3	6	12	6	4	5	8	14	13	9	1	1	7	12	15	9	3	8	7	7
lnc_10733	1	9	0	2	4	0	9	1	0	0	2	2	1	1	2	2	1	0	5	7	2	9	2	3	6	6	20	6	2	14	28	13	14	20	19	12	34	26	15	22	8	13	32	8	13	10	8	8	9
novel_10912	0	1	0	0	0	0	0	0	1	0	0	0	0	0	0	0	0	0	0	2	0	2	0	0	1	3	0	6	0	2	0	0	0	0	1	0	0	0	1	0	0	2	1	2	2	0	0	3	2
novel_10979	0	0	0	0	0	0	0	0	7	0	0	0	0	0	0	0	0	0	0	0	0	1	0	0	0	4	1	15	0	0	0	1	0	0	0	0	0	1	1	0	0	0	0	8	2	0	0	1	0
lnc_10982	0	0	0	0	0	0	0	0	0	4	0	1	0	0	0	0	0	0	0	0	0	0	0	0	0	1	0	4	0	0	0	0	0	0	0	0	0	0	0	0	0	0	0	0	0	0	1	4	0
novel_11035	12	2	1	0	6	0	0	0	2	0	8	0	0	3	4	3	3	1	2	12	5	23	8	4	50	39	1	8	1	5	5	21	17	2	6	14	8	26	14	10	55	1	31	41	7	18	4	25	12
lnc_11042	2	3	0	0	0	0	2	0	0	2	0	0	5	2	1	2	0	0	4	1	3	9	1	4	4	1	8	2	0	2	7	4	5	2	2	2	5	8	2	12	31	6	11	9	4	6	12	1	6
novel_11050	1	0	1	1	0	0	0	1	0	0	0	0	0	0	0	0	1	1	0	0	0	3	0	0	1	1	0	3	0	1	2	0	1	0	1	0	1	1	1	1	0	2	0	2	2	3	2	2	1
novel_11108	3	11	0	1	4	0	0	1	0	3	8	0	0	12	3	4	3	3	13	13	11	18	16	3	11	12	16	3	24	6	8	17	5	7	5	10	21	11	8	19	22	7	12	12	13	19	15	3	11
lnc_11125	1	2	1	0	2	0	3	1	0	0	0	5	2	1	2	3	0	0	0	6	2	3	3	0	1	1	1	0	8	2	1	0	2	1	0	1	2	3	6	2	2	2	2	1	9	0	3	2	4
lnc_11264	12	8	4	6	3	7	4	10	24	13	21	15	8	39	8	5	7	13	33	15	22	30	9	10	36	33	24	10	21	7	35	22	19	25	43	33	44	45	32	44	10	39	49	19	14	30	49	11	18
lnc_11273	12	14	3	2	4	14	5	9	10	9	12	18	2	29	12	4	11	9	13	24	16	28	16	5	12	15	15	5	32	8	13	30	15	15	17	13	20	23	20	20	10	8	24	10	9	16	11	11	9
lnc_11303	2	22	0	2	1	0	11	3	0	4	0	2	15	9	0	5	1	0	8	40	12	17	9	9	30	31	4	14	1	8	6	13	8	8	3	0	44	42	3	20	0	24	61	4	78	61	33	3	0
lnc_11311	0	0	1	0	3	2	5	1	1	0	6	4	5	2	3	7	3	2	4	22	1	6	3	4	13	9	13	14	0	2	16	18	9	11	10	11	14	8	21	12	11	6	17	1	10	5	4	23	11
lnc_11318	0	0	0	0	0	0	0	0	0	0	0	0	0	0	1	0	0	0	1	1	0	0	0	2	1	0	0	0	0	0	0	1	0	0	0	0	5	2	1	2	1	2	3	0	0	0	0	0	0
novel_11338	2	11	6	2	7	0	0	2	1	0	9	5	2	0	3	2	6	1	5	4	6	25	1	8	4	2	13	7	0	1	21	9	18	3	6	4	14	22	5	11	0	6	5	1	2	25	19	4	7
lnc_11359	0	7	2	0	1	0	2	5	2	3	10	0	8	3	17	3	1	0	10	4	6	5	4	4	2	1	3	3	0	3	16	7	9	1	0	4	6	5	15	3	5	1	4	2	19	9	15	4	3
lnc_11362	1	3	0	0	0	0	0	1	0	0	0	0	0	1	1	0	1	0	5	0	3	1	0	1	1	6	1	1	0	0	3	4	1	2	2	0	4	3	2	1	19	0	3	5	17	4	4	2	4
lnc_11473	12	6	3	17	44	1	3	3	15	0	2	0	3	40	0	1	1	0	2	0	2	4	6	10	43	110	4	14	0	39	6	34	9	4	30	14	11	3	52	14	9	3	4	25	89	30	5	23	11
lnc_11487	1	2	1	0	4	0	0	6	0	2	1	2	0	2	1	2	0	0	3	4	0	2	2	2	5	5	2	6	0	2	10	8	13	4	3	6	18	14	17	6	8	11	15	2	8	8	4	7	3
lnc_11552	1	2	1	1	3	0	0	1	11	0	1	0	0	0	0	0	0	1	7	8	3	7	1	22	27	23	36	12	1	10	6	23	11	3	1	4	10	15	4	6	7	14	19	9	15	11	3	3	0
lnc_11554	29	25	4	5	8	8	4	21	2	7	40	46	9	37	15	5	15	10	55	33	31	31	12	17	36	38	49	20	74	8	38	57	28	22	43	22	44	51	28	44	25	52	51	8	21	45	45	11	30
novel_11613	0	0	0	0	0	0	1	3	0	0	0	0	0	0	0	1	0	0	0	0	0	3	0	0	0	4	0	8	0	1	0	0	0	0	0	0	1	0	0	0	0	0	1	0	2	0	0	2	0
novel_11615	0	0	0	0	0	0	0	0	0	0	0	0	0	0	0	0	0	0	0	0	0	0	0	0	0	0	0	0	0	0	0	0	0	0	0	0	0	0	0	0	0	0	0	0	0	0	0	0	0
novel_11666	0	0	0	0	0	0	0	0	0	0	0	0	0	0	0	0	0	0	0	112	1	0	0	0	0	0	0	0	0	0	0	1	0	0	0	0	0	1	0	0	175	0	0	0	4	0	0	0	0
novel_11739	5	6	3	4	2	0	9	0	13	0	2	0	3	0	6	1	7	12	8	14	2	2	5	2	7	0	1	5	0	5	7	6	14	3	9	11	7	9	8	0	7	5	10	11	12	13	8	10	8
novel_11768	2	4	6	3	4	0	9	4	8	4	13	0	0	1	15	2	6	1	11	7	2	27	9	5	8	10	11	9	1	20	9	2	6	8	8	5	19	12	11	1	6	3	6	8	1	11	7	12	5
novel_11825	0	0	0	0	0	0	0	0	11	0	0	0	0	0	0	0	0	0	1	0	1	3	1	0	0	7	0	20	0	1	0	1	0	0	0	0	0	1	1	0	0	2	2	4	3	0	0	2	0
novel_11826	1	1	0	0	0	0	1	0	0	0	2	7	0	2	0	2	8	4	0	2	0	0	8	0	0	4	0	4	1	1	0	0	1	0	2	0	1	1	0	0	1	0	0	0	1	2	0	1	2
novel_11845	1	1	2	0	0	9	0	0	0	0	0	0	0	0	5	1	1	1	2	4	1	0	1	1	3	0	2	1	0	1	3	0	1	1	2	5	3	9	6	1	0	1	1	3	0	1	1	7	2
novel_11865	1	1	0	3	0	0	3	0	3	0	0	0	0	3	2	2	14	0	7	11	0	20	27	3	38	91	67	21	0	128	8	53	20	1	53	11	16	22	27	9	24	2	9	3	0	25	8	3	0
novel_11888	6	3	2	1	0	2	0	2	0	1	0	0	0	0	4	2	1	1	3	6	0	3	2	0	0	2	4	7	1	1	1	0	2	0	3	2	1	0	8	2	0	2	2	1	1	1	1	0	2
lnc_11921	1	5	2	6	35	12	0	1	12	4	2	1	0	151	0	2	21	22	5	0	0	1	3	1	10	1	1	3	1	0	5	26	25	2	30	77	10	5	12	1	0	0	3	0	0	5	1	0	8
novel_11948	12	23	4	9	9	0	20	12	3	6	23	15	18	6	18	9	22	18	49	59	50	41	9	24	34	26	58	14	4	6	79	33	45	53	22	17	40	27	20	54	22	61	23	28	44	107	63	40	45
lnc_11969	1	0	1	0	1	0	0	0	0	1	0	0	0	0	0	6	0	0	4	4	1	5	3	4	3	3	3	3	0	6	3	2	2	3	3	4	11	3	13	2	3	3	4	3	4	3	3	2	0
novel_12040	0	2	0	1	0	1	2	2	1	0	2	2	1	2	0	1	0	1	3	7	0	2	3	0	3	2	1	4	1	0	1	2	1	1	1	1	1	3	3	1	0	4	2	0	2	1	0	0	1
lnc_12049	8	6	0	1	3	0	0	5	6	0	1	0	5	7	1	0	1	14	11	13	12	12	18	2	6	6	11	5	15	6	5	9	8	4	4	5	9	13	13	7	25	8	7	8	8	10	15	1	3
lnc_12071	1	2	2	0	0	0	1	1	0	0	0	6	0	0	3	2	0	0	3	5	1	1	0	5	2	2	3	0	1	0	5	1	2	1	3	2	4	3	4	1	2	5	4	0	5	2	2	2	2
lnc_12072	2	1	1	0	0	1	0	3	0	4	9	1	1	7	6	17	1	3	4	13	2	3	2	2	2	1	2	1	9	0	9	9	5	8	2	5	8	6	5	12	2	8	10	3	6	8	17	5	2
novel_12090	2	9	2	1	0	8	4	0	0	0	5	0	4	0	6	5	6	4	8	5	1	2	0	1	2	4	1	6	0	8	5	2	2	3	5	1	11	9	17	2	1	6	8	9	5	25	11	6	1
lnc_12125	6	11	2	0	10	2	9	10	12	4	14	35	11	24	9	3	9	10	14	9	20	11	5	5	22	24	10	6	17	6	8	19	14	6	14	4	11	13	4	4	5	17	20	5	7	16	7	0	3
lnc_12132	3	7	5	6	3	2	3	5	0	0	10	0	3	6	2	1	1	12	2	8	4	3	2	0	6	2	14	2	5	0	13	4	7	2	3	5	6	6	8	16	2	13	5	3	3	15	2	5	4
novel_12182	3	3	2	4	3	0	0	0	0	0	2	0	2	0	7	2	2	0	4	11	6	8	16	2	4	10	2	9	3	1	1	3	1	1	3	2	3	5	1	2	1	7	3	5	1	5	2	3	0
novel_12184	4	8	15	4	3	0	1	2	2	0	1	0	0	4	2	3	5	0	5	12	11	7	12	3	9	8	6	10	0	13	14	4	6	4	9	9	21	13	11	8	1	8	21	18	5	13	22	13	1
novel_12185	6	8	5	1	0	0	7	1	0	0	0	0	3	0	3	1	2	0	5	5	3	6	2	2	5	5	1	3	1	19	13	9	5	6	7	7	22	15	3	6	2	13	11	10	2	8	7	13	3
lnc_12193	0	7	4	1	1	0	4	18	1	0	3	2	3	10	1	1	2	0	6	8	10	27	8	25	25	54	10	14	4	4	2	2	3	14	3	2	49	29	6	26	17	12	44	27	38	2	9	3	4
lnc_12194	62	83	72	81	33	7	33	67	1	6	17	9	11	27	70	65	38	15	60	62	46	52	97	17	51	80	31	52	4	89	70	40	61	48	79	74	177	214	114	93	286	48	82	67	69	133	106	20	20
lnc_12197	4	8	1	2	4	0	2	11	3	0	10	0	0	1	1	3	2	1	11	26	7	21	5	12	20	46	6	13	0	4	14	9	12	25	2	8	47	21	3	9	6	23	50	37	27	8	33	9	5
novel_12222	0	0	0	0	0	0	0	0	0	0	0	0	0	0	0	0	0	0	0	0	0	0	0	0	0	0	0	0	0	0	0	0	0	0	0	0	0	0	1	0	0	0	0	3	3	0	0	0	0
lnc_12225	8	11	5	7	3	1	9	14	2	4	9	8	6	10	5	9	10	0	8	60	9	26	26	7	22	24	14	11	1	47	23	35	32	13	25	34	43	34	46	18	35	18	41	56	36	26	23	43	14
novel_12232	0	0	0	0	0	0	0	0	4	0	0	1	0	0	0	1	0	0	0	0	0	3	0	0	0	6	0	10	0	1	0	0	0	0	0	1	0	0	0	0	0	1	0	4	2	0	0	0	1
novel_12235	0	0	0	0	0	0	0	0	0	0	0	0	0	1	0	0	0	0	0	1	0	0	0	0	0	1	0	0	0	0	0	1	0	2	0	0	0	0	3	0	0	0	0	0	1	0	0	3	0
lnc_12242	14	11	1	3	5	0	1	14	11	0	18	3	4	3	4	4	2	0	13	19	3	17	7	4	14	9	11	12	2	6	18	18	12	10	21	10	16	23	13	38	28	14	31	7	11	22	12	19	16
novel_12245	0	3	0	1	0	0	0	0	0	0	0	0	0	0	1	0	0	6	0	3	1	3	3	2	1	3	0	1	1	5	0	3	5	2	7	5	11	8	1	5	9	0	10	8	2	3	3	3	0
novel_12273	59	77	28	30	11	9	55	114	11	13	61	22	28	19	28	108	26	25	136	366	66	110	61	43	57	37	107	90	1	34	107	83	76	138	91	67	146	197	92	77	57	119	175	251	40	169	125	276	62
novel_12275	0	0	0	0	0	0	0	0	0	0	0	0	4	0	0	0	0	0	0	2	0	0	1	0	0	0	0	1	0	0	0	0	0	1	0	0	0	0	0	0	0	0	0	0	1	0	1	367	0
lnc_12291	7	8	3	3	0	0	0	0	0	1	0	0	2	0	0	1	0	0	1	1	1	2	1	0	0	4	2	2	0	1	10	1	1	1	1	2	2	3	1	1	45	5	0	22	1	2	2	14	7
lnc_12306	42	39	8	32	23	9	26	43	16	16	34	18	29	14	28	56	22	7	75	171	37	101	55	50	82	80	71	70	16	68	104	154	127	59	107	100	127	135	68	84	40	106	210	242	213	98	97	117	57
lnc_12307	20	11	0	3	4	0	9	13	0	0	7	2	4	7	5	13	2	0	10	15	6	17	25	2	11	10	9	11	1	9	20	23	24	11	51	36	22	14	17	17	54	8	8	22	44	17	16	16	5
lnc_12313	68	39	10	26	54	14	125	70	56	16	34	22	16	42	9	14	54	17	60	62	46	113	103	50	117	78	33	86	59	100	72	100	59	32	138	67	148	182	22	49	59	91	173	155	83	128	108	24	52
novel_12354	4	5	1	5	6	0	1	2	10	0	2	2	1	0	0	1	3	3	2	9	5	16	13	6	12	7	8	9	5	22	4	7	3	4	13	8	16	23	9	13	28	7	21	14	20	17	17	14	8
novel_12376	0	0	1	0	0	0	0	0	0	0	1	0	0	0	0	0	0	0	1	8	0	1	1	1	1	1	2	2	0	18	2	0	1	1	0	3	5	3	1	3	40	5	7	16	10	5	9	3	3
lnc_12396	4	1	0	8	16	0	34	4	6	0	6	13	5	6	9	3	59	57	36	17	19	7	1	8	4	2	83	1	1	5	16	66	40	193	7	9	23	15	0	9	0	2	1	1	6	30	23	21	25
lnc_12439	3	14	12	9	7	0	0	4	3	0	2	13	1	3	10	23	5	1	7	9	1	11	0	9	20	19	6	18	0	17	24	7	1	5	18	15	27	35	16	19	16	10	32	28	3	52	16	18	9
novel_12447	0	0	0	0	0	0	9	0	0	0	0	2	0	0	0	2	0	0	0	0	0	1	0	0	1	4	0	7	0	0	1	0	0	1	0	2	3	2	0	0	0	0	0	0	1	1	0	0	0
lnc_12475	0	1	0	0	0	0	0	2	0	0	0	0	0	0	0	0	1	1	1	2	0	2	0	1	3	2	4	3	1	0	1	2	2	0	1	0	3	4	0	3	0	1	2	0	0	5	2	4	0
novel_12476	0	1	2	0	0	5	0	0	0	1	0	0	0	0	0	0	3	0	0	1	1	1	0	1	0	0	0	4	0	0	4	1	0	0	2	1	6	6	3	5	0	0	2	1	5	4	1	7	2
novel_12477	1	0	2	1	0	0	2	0	0	0	0	3	0	0	0	0	4	1	2	0	0	1	0	0	1	5	1	2	0	0	0	2	0	1	0	1	2	1	2	4	0	2	5	5	1	5	2	1	1
novel_12478	0	0	0	0	1	0	0	0	0	2	0	0	0	0	0	1	1	0	0	3	0	0	1	0	1	1	0	4	0	2	1	1	0	0	0	0	1	2	0	1	0	2	4	1	0	3	0	2	1
novel_12479	1	0	0	0	0	0	0	0	0	0	0	0	1	0	0	1	0	0	2	2	0	2	0	0	1	2	1	2	0	2	0	2	1	1	0	8	3	2	3	6	0	2	1	3	0	0	0	1	0
novel_12480	0	0	0	1	0	0	0	0	0	0	0	0	3	0	7	0	0	1	2	5	0	1	1	0	0	3	1	2	0	1	2	0	2	0	47	6	0	2	1	0	0	0	0	0	0	2	0	1	0
novel_12483	3	4	8	3	2	0	0	2	11	0	0	0	5	0	2	9	4	7	3	3	1	3	3	1	3	8	0	8	0	6	10	3	1	0	7	0	4	2	6	5	0	4	8	5	4	13	5	3	0
lnc_12516	13	8	0	1	12	9	7	8	8	12	14	32	1	36	9	10	14	6	34	45	14	38	5	6	34	34	23	18	71	17	22	31	21	10	19	8	19	30	32	43	25	20	24	10	23	29	20	5	24
novel_12563	0	1	0	0	0	0	0	0	0	0	0	1	0	0	0	0	0	0	0	1	0	0	0	0	0	0	1	0	0	0	0	0	0	2	1	0	2	0	0	0	0	0	0	0	0	0	0	0	1
lnc_12585	5	4	0	4	3	0	3	9	7	0	3	6	7	6	0	2	3	1	7	9	1	8	0	4	17	18	4	13	1	3	5	5	1	13	9	20	26	27	7	3	0	10	14	33	4	3	16	4	1
lnc_12604	61	47	30	17	45	51	33	76	65	14	62	95	34	140	55	49	53	50	113	184	125	145	133	46	158	150	105	39	198	81	82	135	119	36	147	76	130	118	107	160	125	107	128	107	63	135	90	24	70
lnc_12656	2	0	2	0	3	0	0	1	0	0	4	0	4	2	2	3	0	0	4	13	4	3	3	0	2	2	12	2	1	1	8	4	10	9	4	9	4	5	8	8	9	3	4	3	4	4	0	6	3
novel_12676	1593	3305	1926	1628	344	57	210	149	115	39	138	105	101	101	419	432	278	363	365	239	292	389	392	889	391	862	610	936	472	1673	317	370	474	374	331	647	1204	1030	650	2079	961	1850	1195	970	753	2193	2111	1591	180
lnc_12679	0	0	0	0	0	0	0	0	0	0	0	0	0	0	0	0	0	0	0	0	0	0	0	0	0	0	0	0	0	0	0	0	0	0	0	0	0	0	0	0	0	0	0	0	0	0	0	0	0
novel_12684	4	0	1	1	4	0	0	3	8	0	5	6	6	3	0	0	0	2	5	9	4	11	3	4	23	18	11	16	3	22	10	7	13	12	17	15	16	25	28	30	21	8	27	40	100	16	3	16	11
novel_12686	3	3	0	3	6	5	5	2	12	4	9	16	8	9	6	11	8	6	6	9	5	9	14	5	6	6	7	5	11	3	3	7	9	5	8	8	8	10	4	8	6	5	7	2	11	8	6	4	2
novel_12699	12	6	0	2	8	6	0	1	6	1	4	5	4	32	2	2	4	1	13	18	8	39	12	3	41	17	7	8	29	9	17	46	21	1	28	10	21	43	34	38	35	3	48	10	54	25	9	7	18
lnc_12753	0	0	0	0	4	0	0	1	0	0	0	5	0	0	0	0	0	0	6	0	8	9	1	0	1	6	4	4	0	3	5	10	10	4	5	11	1	2	4	4	48	0	1	0	0	4	1	0	2
novel_12782	0	0	0	2	0	4	0	0	0	0	1	0	0	0	0	0	0	0	1	0	0	0	0	0	0	2	1	1	0	0	0	0	0	0	0	0	2	0	0	4	0	0	0	0	1	1	1	0	2
lnc_12874	1	3	1	1	0	0	4	10	5	0	1	0	2	0	2	0	4	2	8	2	8	11	4	6	11	17	10	4	0	15	14	3	9	8	15	14	12	17	13	11	6	7	13	20	10	17	8	9	6
novel_12898	0	0	0	0	0	0	0	0	1	0	0	0	0	0	0	0	0	0	0	0	0	2	0	0	0	9	0	8	0	1	0	0	0	0	0	0	0	1	0	0	0	1	1	1	4	0	0	2	0
novel_12917	6	20	7	5	12	0	3	4	0	3	22	0	0	0	33	31	40	19	12	28	9	9	0	7	10	3	19	16	1	1	21	12	19	33	7	13	26	22	13	6	0	9	17	11	12	22	22	11	7
novel_12918	0	4	1	0	0	0	2	0	3	0	0	0	0	1	0	4	2	5	1	3	3	7	1	2	2	3	2	9	0	1	6	0	1	5	0	1	1	1	2	2	0	4	4	4	5	2	4	1	1
novel_12987	0	0	1	0	0	0	0	0	0	0	0	0	0	0	0	1	0	0	0	0	0	0	0	0	0	0	0	1	0	2	0	1	0	0	0	0	0	0	0	0	0	0	0	0	1	0	0	0	0
novel_12988	0	0	0	0	0	0	0	0	0	1	0	0	0	0	0	1	1	0	0	0	0	2	0	0	0	6	0	4	0	0	0	1	0	0	0	0	0	0	0	0	0	0	0	1	2	0	0	0	0
novel_12991	2	1	2	0	0	0	0	0	2	0	3	0	1	9	2	1	1	0	2	4	3	5	2	5	1	6	3	7	0	1	3	1	4	4	0	2	2	1	3	1	0	4	6	5	0	2	2	2	2
lnc_12998	1	2	3	4	5	0	9	3	0	0	5	3	1	0	13	4	3	0	14	19	4	7	2	9	9	13	13	14	1	2	15	5	14	7	8	13	23	13	13	7	5	21	25	16	27	7	8	2	8
lnc_12999	3	12	5	6	10	9	21	17	28	3	24	23	19	12	4	10	15	30	33	33	14	14	20	11	38	23	8	6	8	5	9	12	18	4	14	5	15	13	18	7	6	27	24	12	23	13	4	4	6
novel_13014	3	8	2	0	1	2	0	2	0	1	5	7	3	5	2	2	2	4	2	11	10	16	11	5	11	13	5	2	23	2	6	10	9	5	6	3	13	23	4	3	0	16	19	7	19	7	6	3	4
lnc_13018	4	4	3	1	4	0	1	6	7	1	6	7	0	1	8	4	9	9	6	3	5	6	0	1	10	5	4	8	10	4	13	12	7	1	13	5	17	13	6	6	3	7	12	8	12	6	5	1	5
novel_13026	0	0	0	0	0	0	0	0	0	0	0	0	0	0	1	1	0	0	0	1	0	0	0	0	0	1	0	5	0	0	0	0	0	0	0	0	1	1	0	0	0	1	0	0	1	0	0	0	0
lnc_13165	2	1	2	0	6	0	0	0	6	0	0	0	2	16	2	0	0	0	4	9	2	5	6	1	4	3	5	3	4	4	2	6	4	2	6	4	4	4	10	9	5	3	7	7	22	5	0	1	0
lnc_13186	3	5	0	0	3	0	1	4	0	0	7	0	1	0	1	1	4	0	3	9	5	11	13	3	28	31	4	5	0	2	6	6	1	5	8	4	12	23	22	2	20	5	26	98	4	6	7	16	6
lnc_13187	2	3	1	0	3	0	6	3	4	2	1	7	2	3	3	4	8	5	9	7	10	9	4	0	3	2	6	3	7	0	3	9	2	5	2	2	4	6	7	3	6	2	3	12	11	9	0	5	1
lnc_13188	5	3	2	2	2	0	1	13	1	3	2	6	4	2	6	5	1	2	16	18	5	12	1	8	5	5	12	19	0	2	13	14	11	9	7	13	32	37	62	9	33	13	19	26	16	22	25	44	15
lnc_13189	54	88	50	58	130	24	74	92	29	17	51	60	80	153	113	72	57	67	154	145	141	235	88	92	162	116	153	116	57	216	195	165	165	127	239	289	266	247	298	200	175	192	245	166	406	148	129	258	199
lnc_13190	20	16	6	15	23	4	3	17	35	7	15	7	9	40	12	21	5	5	41	65	34	75	55	33	64	67	67	54	9	70	52	77	65	63	65	98	88	86	93	103	115	52	104	85	241	56	53	90	62
lnc_13194	1	9	5	2	1	1	14	12	0	3	14	4	4	12	3	69	4	0	21	5	13	5	10	11	6	3	14	7	0	2	20	11	17	5	4	5	30	16	12	7	6	23	9	13	17	49	41	17	3
lnc_13240	0	0	0	0	3	0	0	0	0	0	0	0	0	0	0	0	0	0	0	0	0	0	0	0	1	0	0	0	0	1	0	0	1	1	0	0	1	0	0	0	0	0	0	0	0	0	0	0	0
lnc_13275	0	0	2	0	0	6	0	0	0	0	1	0	0	0	0	0	0	0	3	0	0	0	0	0	0	0	0	0	0	0	0	1	0	22	0	0	4	2	1	0	0	0	0	0	0	0	0	0	0
lnc_13295	7	16	4	6	8	5	3	8	17	1	23	31	11	13	4	9	6	15	46	46	21	67	26	15	40	32	45	18	21	7	39	32	27	56	28	49	54	62	39	64	46	44	55	72	132	42	70	24	16
lnc_13309	4	0	1	3	0	0	0	1	0	0	8	0	3	0	3	2	1	2	4	7	2	2	2	3	3	2	5	1	5	1	4	6	3	0	3	4	8	5	31	8	23	3	6	8	4	1	1	9	8
lnc_13310	3	0	0	0	0	0	0	0	0	0	1	0	3	0	2	1	1	0	0	0	1	1	0	2	1	1	2	0	1	0	0	0	3	0	4	0	1	1	1	4	0	3	0	0	0	1	2	0	3
novel_13319	9	10	7	28	48	9	27	15	19	0	15	9	14	26	11	2	7	4	9	7	13	29	9	8	50	21	28	10	0	20	48	34	14	21	53	78	11	22	47	16	1	5	8	5	61	56	18	65	28
novel_13330	8	4	2	4	6	0	13	3	11	0	3	3	13	10	8	27	1	0	11	14	7	9	15	8	7	16	15	12	1	11	14	15	17	7	22	16	15	14	49	28	35	4	9	14	121	12	12	59	5
novel_13331	4	2	0	1	1	0	1	0	0	0	0	1	5	2	13	18	0	0	5	2	5	2	3	2	2	0	1	0	1	1	11	9	5	3	6	8	12	13	18	5	19	5	2	6	46	3	4	34	3
lnc_13337	4	6	2	1	9	0	17	2	2	3	3	11	0	1	2	2	0	0	12	18	11	9	13	20	12	15	18	12	2	11	4	4	6	9	29	10	27	18	13	20	27	24	15	48	14	27	22	19	6
lnc_13354	16	13	6	11	15	0	36	25	18	2	35	14	30	14	14	33	13	9	53	28	14	66	39	20	64	55	54	36	23	43	32	32	27	33	69	57	91	94	66	21	55	50	39	49	63	42	43	53	57
novel_13356	1	0	0	0	0	0	0	0	3	0	0	1	0	0	4	2	0	1	1	10	0	0	0	0	0	1	1	3	2	0	0	7	2	0	2	9	3	3	13	1	2	1	0	1	7	0	0	5	0
novel_13505	3	19	3	3	0	0	1	11	0	1	2	1	0	1	2	0	17	9	9	5	20	19	18	8	22	24	4	10	3	5	11	3	5	5	5	1	35	39	32	0	1	27	18	11	10	49	103	15	9
lnc_13507	0	3	0	1	0	0	0	0	0	3	1	1	3	1	2	0	0	2	6	4	7	4	0	0	0	2	4	1	3	0	1	2	0	2	0	0	4	2	5	2	1	1	4	0	1	1	3	0	0
lnc_13509	0	4	0	0	1	0	0	2	0	1	2	1	0	0	0	0	0	4	2	4	0	0	0	0	3	1	5	2	0	0	12	2	0	2	2	0	8	4	0	8	1	12	7	5	6	5	7	0	7
novel_13527	0	0	1	1	1	9	0	0	1	0	2	3	0	0	1	0	3	1	3	3	1	3	0	3	3	8	5	10	4	0	2	2	1	3	3	1	4	12	4	3	3	2	3	3	1	6	3	3	1
lnc_13568	7	12	2	2	4	2	4	20	3	6	4	10	14	16	6	1	6	5	12	9	6	9	3	15	10	22	30	14	4	6	9	14	15	8	11	12	9	17	12	11	4	29	20	8	23	27	22	6	4
novel_13627	33	53	21	12	22	18	16	50	54	12	31	75	55	69	21	43	54	40	52	80	48	79	50	31	62	34	45	31	135	11	29	57	84	29	30	70	51	70	88	59	43	39	59	6	20	73	28	16	59
novel_13628	5	12	4	2	12	4	2	26	44	4	13	24	18	15	6	13	9	13	24	56	19	39	20	13	32	25	36	26	55	3	26	28	30	36	9	25	46	56	61	22	18	29	52	16	43	26	41	18	16
lnc_13657	6	21	35	12	13	9	17	7	7	1	9	12	9	8	33	19	42	29	19	24	18	33	42	7	28	24	9	18	15	21	14	8	14	9	22	10	25	35	32	5	10	24	16	8	11	15	10	9	1
lnc_13695	15	34	7	20	18	18	20	15	14	7	47	10	15	9	21	44	4	11	67	90	32	40	40	31	56	52	60	41	2	46	56	43	59	43	64	67	58	61	106	102	94	46	90	87	46	52	36	88	34
lnc_13698	6	2	4	1	1	0	2	1	3	3	4	4	2	6	2	4	5	3	12	8	5	4	9	0	4	4	7	4	13	6	2	10	11	5	4	3	5	6	5	6	7	2	2	3	2	5	6	1	3
lnc_13718	3	15	1	0	3	0	1	11	13	5	17	13	5	13	4	1	9	1	15	5	4	8	3	20	30	31	16	16	6	20	42	24	19	13	23	10	122	113	15	34	6	32	65	27	7	27	55	17	26
novel_13738	21	43	20	24	17	9	3	7	10	10	0	10	1	20	3	3	112	14	7	7	7	38	0	7	38	41	18	34	4	74	20	73	105	6	28	74	18	51	20	47	69	43	217	39	35	60	13	8	46
novel_13740	52	17	6	10	35	1	6	4	36	11	44	19	3	35	0	1	54	13	14	4	13	82	0	10	48	74	19	46	26	64	46	169	109	11	58	138	43	147	17	74	44	26	142	17	130	85	41	3	33
novel_13741	847	427	176	310	637	61	204	225	524	343	741	259	180	223	22	33	1478	543	395	233	194	1890	17	252	1231	1548	570	1003	242	1449	640	1152	1360	236	850	3095	999	2333	784	1462	745	668	4166	714	1607	1285	688	114	944
lnc_13742	409	138	50	122	273	133	92	103	656	174	425	734	44	1006	5	9	614	303	243	113	110	585	13	130	1182	1198	192	180	1663	295	276	1234	798	42	437	703	283	523	85	763	317	245	1237	109	250	472	104	7	353
novel_13743	321	106	43	93	775	25	65	7	27	74	182	27	173	52	9	20	143	59	101	78	66	396	13	118	391	413	692	1224	0	541	121	178	322	60	269	2022	357	607	621	230	197	141	811	281	791	305	117	136	115
novel_13746	1	8	2	2	0	0	0	0	0	3	1	2	0	0	3	1	5	0	2	3	2	5	0	1	2	1	3	4	0	0	4	2	4	0	4	2	7	6	1	7	1	8	4	1	1	5	4	3	0
novel_13747	5	2	3	0	0	0	6	9	0	4	6	0	1	3	0	7	4	2	6	8	12	7	2	7	13	3	30	1	0	1	21	8	15	5	8	10	38	17	4	18	7	31	10	2	4	14	30	12	16
lnc_13761	0	0	0	0	0	0	0	0	0	0	0	0	0	0	0	3	0	0	1	2	0	1	0	1	0	2	1	0	0	0	0	3	2	0	1	1	0	1	1	1	0	0	0	0	0	1	0	1	2
lnc_13762	0	1	0	0	1	0	0	0	0	0	0	0	4	0	0	0	0	0	0	0	0	0	0	0	2	2	3	0	0	0	0	0	0	5	0	0	1	0	3	0	0	0	0	2	2	0	2	1	0
novel_13846	0	0	0	1	0	0	0	0	0	0	0	0	0	4	0	1	1	0	0	0	0	1	0	0	0	4	0	5	0	0	0	0	0	2	0	0	0	0	0	0	0	1	0	2	0	0	0	1	0
novel_13849	10	19	9	5	1	0	4	5	2	6	4	2	0	0	10	12	10	5	6	4	5	19	2	5	14	15	22	20	0	4	20	7	14	10	20	13	47	51	22	15	14	28	35	21	18	34	40	50	7
novel_13850	9	3	2	2	0	0	0	3	4	1	1	0	0	0	0	1	3	0	0	0	4	7	1	1	5	4	0	2	0	4	9	7	10	1	7	11	13	9	12	0	1	15	14	7	6	9	7	0	5
novel_13851	1	7	4	6	5	0	0	8	0	1	1	0	2	0	3	15	3	5	5	0	3	8	2	4	6	9	3	13	0	0	1	2	2	2	3	2	14	18	10	3	1	13	23	10	4	20	8	4	1
lnc_14009	31	12	4	9	7	0	11	10	13	5	13	3	1	2	7	7	12	3	15	28	12	35	34	34	42	38	42	40	4	27	41	33	76	26	47	27	64	51	49	64	74	63	76	46	16	36	26	118	20
lnc_14023	0	0	0	1	0	0	2	2	0	0	4	3	6	2	0	2	0	0	1	2	1	1	0	0	0	0	2	0	0	0	7	1	0	5	1	0	6	1	3	1	2	3	2	5	7	2	3	2	1
lnc_14038	6	5	2	1	0	2	0	4	5	2	3	0	0	1	4	3	1	4	11	12	4	7	1	4	4	4	16	4	12	7	11	12	6	8	6	7	15	6	19	23	6	16	33	5	7	6	9	17	8
novel_14060	2	12	2	4	5	2	5	9	2	1	6	9	5	7	7	1	7	13	12	9	7	13	5	3	10	5	15	9	3	6	26	39	26	15	25	12	16	23	8	18	12	11	25	5	11	18	34	5	6
lnc_14148	12	8	5	2	9	8	6	5	12	0	9	23	10	12	7	8	9	2	10	19	8	8	13	3	24	20	10	1	18	7	7	16	11	20	14	6	8	20	12	15	6	11	14	21	13	9	11	5	6
lnc_14182	1	2	1	2	18	5	1	0	2	0	1	3	2	10	0	0	1	0	2	12	0	4	3	0	3	4	1	2	3	3	6	2	5	1	3	7	3	4	0	1	5	2	2	2	8	2	1	1	4
lnc_14209	0	0	0	0	0	0	0	0	0	0	0	0	0	0	0	0	0	0	0	0	0	0	0	0	0	1	0	2	0	0	0	6	1	0	3	0	1	1	0	1	3	0	0	0	3	0	0	1	2
lnc_14222	4	5	2	1	0	0	4	2	17	0	2	0	0	0	0	0	2	0	4	1	4	4	4	0	5	3	4	4	1	0	8	7	3	8	14	4	18	12	8	12	21	10	10	3	5	13	16	2	4
lnc_14258	4	3	0	1	1	0	2	6	0	1	4	2	0	0	1	2	0	0	17	17	3	12	9	5	7	10	19	3	0	11	11	8	3	24	13	3	8	4	1	2	1	5	14	16	11	6	10	3	6
lnc_14291	8	15	6	4	8	0	4	4	13	0	11	19	8	13	0	0	4	9	12	5	22	11	9	3	9	9	5	5	40	4	6	17	5	3	7	6	15	11	11	10	11	16	24	17	22	16	11	2	5
novel_14309	21	19	7	14	17	15	23	10	7	3	15	4	5	10	2	23	6	4	18	64	16	24	14	18	18	20	29	25	0	11	50	47	55	28	19	24	51	55	66	57	32	31	44	56	60	30	17	56	30
lnc_14319	20	38	20	13	6	0	4	24	26	1	2	4	10	16	32	13	25	23	22	42	17	36	13	8	27	29	22	33	1	13	32	17	16	18	30	32	37	55	85	30	18	30	34	50	34	43	39	24	18
lnc_14323	7	5	2	1	4	0	10	2	6	0	3	11	4	9	4	1	1	4	5	10	2	2	5	1	3	9	7	5	9	1	7	13	5	1	3	5	7	7	3	5	2	8	6	2	4	12	3	3	7
lnc_14359	0	3	0	2	4	0	0	0	0	0	0	0	0	1	1	2	0	0	7	1	3	6	17	15	21	31	6	2	0	35	11	2	7	4	40	4	7	0	2	0	0	3	2	3	1	7	3	15	2
novel_14375	1	5	0	0	2	0	0	2	1	0	3	0	0	2	0	0	4	5	5	7	3	4	0	4	21	10	8	8	0	2	12	13	7	8	0	4	35	23	11	7	1	8	17	10	19	7	18	12	7
novel_14415	8	10	8	1	5	0	2	6	3	0	0	6	0	0	3	0	9	3	7	13	1	1	7	0	3	8	1	8	4	4	2	3	2	3	3	3	1	3	1	3	3	0	0	1	0	2	3	6	2
novel_14426	4	3	4	5	10	5	19	2	5	1	12	13	11	8	1	4	8	21	11	17	6	15	6	10	4	8	6	4	7	0	2	7	3	4	2	6	3	3	8	8	10	7	4	1	6	10	3	8	14
lnc_14459	1	12	9	2	1	1	2	0	0	0	4	0	2	3	14	3	11	7	6	3	9	4	0	2	2	5	3	6	1	1	3	2	1	1	5	1	14	15	9	2	1	9	11	4	3	12	11	3	3
lnc_14467	6	4	1	2	2	2	3	13	10	1	7	13	3	19	1	0	3	0	10	8	6	6	6	1	6	5	6	2	16	3	6	4	7	4	14	9	7	8	9	8	6	5	7	0	4	15	5	0	2
lnc_14477	2	5	4	6	6	0	19	8	4	0	1	4	3	6	6	5	3	0	5	6	8	19	11	7	14	21	8	8	3	12	10	9	18	11	16	17	24	23	33	15	62	16	38	43	20	16	23	23	11
novel_14525	9	3	0	1	6	0	2	1	0	2	5	2	4	7	19	2	13	10	5	4	5	14	3	0	3	4	1	0	1	6	1	2	0	0	4	2	9	10	29	1	2	3	8	11	2	11	6	0	2
lnc_14540	62	25	2	22	24	0	82	30	9	3	37	21	13	4	22	8	30	7	73	71	27	215	155	56	229	248	87	88	6	74	112	176	125	70	274	487	100	241	258	41	105	95	190	812	115	149	110	71	49
lnc_14577	4	0	2	8	20	0	6	2	0	0	0	0	2	17	8	5	6	0	3	4	5	6	10	7	20	7	16	3	1	6	7	6	1	4	11	1	16	10	4	21	32	11	53	10	3	12	2	20	6
novel_14584	0	0	0	0	0	0	0	0	0	0	0	0	0	0	0	0	0	0	1	2	0	0	0	0	0	0	2	0	0	0	7	0	1	4	1	0	0	0	0	0	0	0	1	0	1	1	1	4	0
lnc_14602	8	16	0	3	2	0	5	20	9	2	7	0	2	3	0	0	3	0	8	4	20	23	27	9	8	3	4	5	5	0	10	3	5	16	3	2	70	23	6	6	6	20	12	5	2	20	111	5	4
novel_14608	9	15	0	1	0	0	0	9	0	4	8	0	0	4	0	2	2	3	5	1	8	5	14	6	6	3	12	2	2	1	2	1	0	6	0	0	12	15	3	9	0	14	5	0	0	14	19	0	18
lnc_14638	2	5	10	1	6	0	5	8	0	2	7	1	1	8	7	4	5	5	9	4	7	5	5	0	9	5	12	8	3	0	17	10	13	12	10	13	23	5	8	2	1	9	9	7	8	1	11	3	4
lnc_14739	4	1	2	1	8	4	3	4	9	4	1	5	1	11	4	1	8	7	11	17	6	12	10	2	8	8	5	5	14	2	4	9	9	8	7	3	3	4	5	9	7	10	5	4	13	14	5	0	1
novel_14822	1	5	0	1	0	0	0	0	0	0	6	0	0	0	0	1	0	0	10	9	0	15	5	9	17	8	20	10	0	1	7	4	5	8	3	14	21	16	9	19	9	12	19	14	28	7	26	1	1
lnc_14859	4	4	1	2	1	0	0	6	4	3	10	12	0	7	1	5	2	2	13	9	5	9	3	1	6	5	5	3	29	0	7	3	5	6	5	2	8	15	4	5	2	4	7	6	1	8	1	1	1
lnc_14868	0	0	0	0	0	1	10	0	0	0	0	2	0	0	0	0	0	0	8	4	3	1	1	6	4	1	1	3	4	2	3	4	27	2	4	4	15	11	1	0	2	19	5	0	0	5	3	1	2
lnc_14877	0	0	0	0	0	0	0	0	0	0	0	1	0	0	0	0	0	0	0	2	0	1	0	2	3	4	0	0	0	1	0	0	0	0	0	0	0	0	6	1	3	0	0	0	0	1	0	6	0
novel_14971	3	2	2	0	5	1	2	0	8	1	0	12	0	8	2	1	5	7	4	10	2	0	2	3	3	4	3	4	13	1	2	3	4	2	2	3	5	5	3	12	0	7	6	0	3	6	1	1	0
novel_15045	0	0	0	0	0	0	0	0	0	0	0	0	0	0	0	0	0	0	0	0	0	0	0	0	0	0	0	0	0	0	0	0	0	1	0	0	0	0	0	0	0	0	0	0	0	0	0	6	0
novel_15084	6	1	1	2	3	14	0	2	4	1	5	2	8	12	4	9	5	4	3	10	5	9	14	5	12	8	6	2	25	1	4	21	14	1	13	12	15	12	17	7	1	4	15	7	33	12	6	3	6
lnc_15134	7	9	0	1	0	0	0	7	5	1	5	0	5	0	4	0	2	0	12	8	8	11	3	4	5	3	5	4	1	4	11	9	4	10	6	7	12	14	16	11	13	11	14	9	2	18	30	6	7
lnc_15172	2	6	1	0	0	0	8	14	2	6	4	0	0	0	0	0	0	0	8	3	8	12	0	21	11	14	8	5	5	7	5	4	4	2	7	8	43	24	6	16	13	13	22	23	29	8	34	6	6
novel_15176	0	3	0	2	1	0	0	1	0	0	3	0	0	0	0	0	2	1	4	3	3	5	6	4	7	6	2	3	1	5	5	2	2	1	2	3	15	16	4	2	0	6	5	21	6	8	2	4	1
lnc_15231	0	0	0	0	0	0	0	0	2	0	0	0	0	0	0	0	0	0	0	0	0	0	0	0	0	1	0	1	0	0	1	1	1	0	0	0	0	0	1	0	1	0	0	0	1	0	0	4	0
lnc_15251	2	2	1	3	13	7	0	0	0	0	1	0	1	8	0	9	0	0	2	19	0	1	1	1	11	12	4	7	1	4	4	5	9	0	4	7	6	5	15	8	9	4	8	5	130	4	2	8	8
lnc_15318	1581	1203	438	953	1199	566	1019	2726	1430	692	2119	2425	1638	4025	534	260	680	931	2139	2324	1370	1706	1345	673	1050	882	1197	582	3273	1714	1565	2438	2300	884	1227	1653	1056	1099	773	1043	945	1324	1525	1141	3458	1174	742	634	1365
lnc_15319	86	458	299	144	10	0	12	36	9	1	3	3	20	36	366	200	250	40	60	218	58	98	50	64	62	107	109	37	17	33	39	59	55	74	48	75	50	101	121	57	51	75	119	88	116	129	59	148	26
lnc_15320	25	28	16	15	4	5	1	9	12	5	1	5	6	9	11	21	8	11	12	42	5	14	12	34	7	16	44	12	54	14	13	15	18	17	9	17	13	15	19	11	15	19	21	18	15	22	4	18	4
lnc_15322	7	11	5	3	0	0	4	6	0	0	0	0	6	1	4	3	7	0	15	31	0	9	2	5	6	8	15	6	2	5	16	9	7	23	7	10	14	13	11	10	13	8	11	13	5	1	6	13	5
lnc_15323	4	5	4	6	3	0	2	3	0	0	0	0	7	4	5	6	2	1	1	51	0	0	0	5	3	2	7	0	5	2	1	4	8	4	4	3	1	0	6	2	6	1	1	24	11	5	2	7	2
lnc_15325	3	1	4	1	0	4	0	1	2	0	0	0	0	2	4	2	2	0	4	7	0	1	1	1	2	4	3	2	10	1	1	5	3	1	1	5	0	3	4	6	2	3	3	2	6	0	4	6	1
lnc_15326	9	17	10	0	3	0	1	0	0	2	0	0	7	0	23	5	18	4	3	22	7	8	2	7	7	10	3	0	1	4	6	0	2	5	1	3	3	2	8	1	1	4	6	5	12	1	5	3	6
lnc_15327	5	16	9	2	2	1	0	0	0	0	0	2	5	2	17	1	9	2	3	14	3	4	2	3	5	10	4	2	5	4	0	5	4	2	3	6	5	3	10	2	0	4	5	6	6	5	2	9	5
lnc_15328	64	238	101	57	21	9	18	81	42	33	7	5	98	17	193	57	110	14	245	816	198	418	101	184	185	331	319	149	3	108	256	127	140	246	91	185	276	290	575	144	102	260	423	334	734	223	250	315	95
lnc_15329	14	76	100	17	16	2	13	18	4	4	2	4	63	13	115	28	80	28	43	168	52	98	40	44	18	56	57	33	8	37	47	25	51	32	28	57	57	69	119	21	33	57	77	81	120	60	37	65	44
lnc_15330	4	10	8	7	1	0	0	0	3	2	2	10	7	2	23	6	10	17	5	35	3	10	8	2	5	15	24	8	11	16	12	20	14	2	10	19	17	21	63	11	9	15	18	15	25	17	7	22	4
lnc_15331	10	5	1	3	4	0	0	0	7	0	0	0	1	1	2	4	4	2	1	8	0	3	1	4	1	6	6	0	1	7	4	8	2	2	2	3	0	3	8	0	4	1	8	7	8	3	0	4	4
lnc_15332	5	8	3	2	7	17	11	5	0	0	2	0	1	2	2	7	6	1	1	8	2	8	3	7	3	10	10	6	3	2	2	1	6	4	2	9	6	8	15	3	3	6	8	10	5	5	0	10	2
lnc_15333	1	4	1	0	1	0	2	1	0	1	0	4	0	0	1	3	2	0	2	2	0	1	1	0	2	3	5	2	3	5	1	4	1	1	2	1	0	1	10	0	0	1	0	3	2	0	1	2	0
lnc_15334	25	29	39	13	8	0	0	5	0	0	4	6	5	5	13	13	16	17	0	14	3	6	5	8	5	14	10	4	8	15	7	5	6	3	0	9	10	4	20	5	4	14	19	27	13	9	3	10	5
lnc_15335	77	182	151	62	21	7	35	23	12	13	17	51	185	58	107	40	72	66	29	141	12	35	47	35	30	54	49	29	72	29	32	50	28	52	19	44	55	65	111	39	57	63	44	89	128	46	19	64	29
novel_15336	5	6	1	3	1	0	3	1	0	0	6	0	11	1	5	0	0	3	34	33	19	7	2	13	5	6	42	3	8	5	19	6	14	23	7	10	14	18	19	45	38	20	9	7	17	13	8	22	21
novel_15337	1	5	1	3	4	0	3	2	7	2	8	0	6	9	0	2	2	0	11	15	6	5	1	0	1	1	3	6	5	0	7	5	2	2	3	7	6	2	5	6	3	2	3	3	2	8	0	5	10
novel_15338	0	6	1	2	2	0	1	3	4	3	2	2	7	5	2	0	3	6	17	12	5	1	3	1	8	1	4	5	11	1	1	1	1	1	3	2	8	2	4	7	3	1	2	0	3	5	2	1	11
novel_15339	4	12	4	4	1	9	4	0	0	6	2	0	1	0	4	0	5	4	9	7	2	1	0	3	3	3	4	3	0	1	5	2	5	4	8	3	15	9	9	4	1	6	8	2	2	12	2	8	12
lnc_15340	2534	8062	7033	3460	992	246	388	491	498	305	658	613	486	842	3088	1593	6594	2278	2309	4979	938	3135	3001	1282	3674	4607	2650	1264	5847	3257	1426	2299	2440	599	1663	1855	1641	1957	2552	1725	1521	3204	3371	3317	2915	4036	1340	1058	1127
lnc_15341	314	159	33	48	93	62	119	426	290	146	178	345	165	400	122	48	77	80	316	282	266	393	116	89	227	333	234	139	534	59	117	427	300	136	156	234	157	263	230	197	91	163	196	144	154	160	72	21	82
novel_15439	8	3	1	1	1	7	3	9	12	0	6	7	6	5	9	1	4	0	6	8	6	16	19	2	8	8	3	7	8	2	7	9	8	8	16	6	40	30	24	9	6	15	18	13	21	16	13	9	8
lnc_15503	7	9	2	3	0	0	1	7	0	1	3	2	2	4	3	0	1	2	1	4	3	2	11	6	3	4	5	4	1	6	16	7	10	11	14	14	34	22	19	8	9	36	15	14	14	13	25	8	4
lnc_15504	3	9	8	9	7	2	6	9	10	4	11	15	12	16	5	1	5	6	11	19	8	14	27	16	23	13	30	14	6	31	16	19	13	5	21	24	21	23	11	16	13	48	24	11	33	26	16	8	5
lnc_15534	148	422	31	11	4	35	50	153	12	31	36	4	26	4	7	156	18	22	11	135	345	15	6	69	49	18	28	23	7	3	8	9	8	192	7	7	1831	388	15	38	0	562	185	20	18	111	541	28	21
novel_15535	0	2	1	0	0	0	0	0	3	1	0	0	1	0	5	4	0	1	0	1	6	0	1	2	1	0	8	0	0	0	2	2	1	4	1	0	3	2	4	3	3	2	1	0	2	2	4	0	1
novel_15536	0	0	0	0	0	0	0	0	0	0	0	0	1	1	0	0	0	0	1	0	0	0	7	0	0	1	0	0	0	0	0	2	0	0	2	2	1	0	0	14	191	1	1	8	0	0	0	0	0
novel_15546	16	49	21	20	0	0	0	20	46	0	3	8	1	0	2	0	37	8	10	5	8	17	1	8	19	5	13	31	9	4	94	84	28	36	50	24	10	36	0	116	1	7	24	2	4	77	23	7	65
lnc_15572	47	45	6	25	44	1	4	24	11	2	11	12	10	15	28	26	14	5	20	51	68	59	22	44	135	84	65	52	4	89	81	80	103	81	118	66	198	153	91	46	114	29	31	40	279	160	186	68	47
novel_15635	3	2	0	5	11	0	1	3	0	0	0	0	0	0	2	1	1	2	1	14	6	7	3	1	4	5	18	12	0	1	11	11	7	4	2	5	7	6	13	3	3	6	7	9	10	8	7	7	2
lnc_15701	4	8	2	6	25	7	1	4	5	5	7	12	5	22	12	5	4	8	14	13	20	18	22	13	20	10	19	8	23	9	12	20	10	7	19	15	18	16	17	12	14	19	28	9	14	20	12	3	1
novel_15738	0	6	4	2	0	2	0	4	0	0	0	0	3	0	7	10	3	3	3	11	3	1	0	3	3	0	3	2	0	1	7	5	2	3	2	1	6	10	15	1	1	3	5	2	2	6	12	1	0
novel_15745	0	0	0	0	0	0	0	0	4	0	0	0	0	0	0	0	0	0	1	0	1	0	1	0	0	0	0	6	0	0	1	0	1	0	0	1	0	4	0	1	0	1	0	0	1	2	0	4	0
novel_15746	0	8	3	4	0	0	2	1	0	0	0	2	2	0	0	2	0	0	13	13	7	7	4	17	15	26	19	18	1	14	6	23	17	5	15	22	23	32	30	48	40	46	32	44	44	49	13	14	4
lnc_15751	24	64	46	26	4	0	0	1	9	5	3	5	7	2	5	4	26	5	17	24	11	24	16	29	10	38	29	11	6	16	13	28	29	4	9	10	38	38	20	32	5	38	31	7	14	40	18	9	3
lnc_15752	18	46	32	18	12	9	5	13	2	5	10	9	6	8	9	6	23	9	12	26	19	26	26	16	20	18	29	12	13	12	7	9	11	3	6	2	20	26	24	19	7	19	22	13	9	18	13	4	2
lnc_15814	6	14	0	3	0	0	11	8	8	6	5	9	4	3	7	7	11	3	25	32	11	13	2	11	15	13	14	15	1	12	21	35	42	40	20	20	85	47	12	18	0	42	47	9	52	30	73	6	6
lnc_15883	2	2	0	1	1	0	1	5	0	0	2	4	3	2	2	0	4	1	6	6	7	3	49	0	2	1	3	1	10	1	3	4	5	1	4	3	4	0	2	4	2	4	5	2	2	2	4	3	7
novel_15905	29	27	10	22	0	0	1	0	2	0	3	0	3	6	8	4	7	3	41	27	0	9	1	3	6	4	21	6	0	2	14	12	8	16	9	12	9	8	20	4	5	17	6	3	6	25	17	16	17
novel_15906	24	9	6	6	7	0	9	13	4	0	5	0	0	0	5	0	3	3	30	13	3	4	2	3	7	3	11	7	0	7	8	9	11	19	8	9	11	17	6	9	2	11	7	3	5	17	3	4	4
novel_15909	4	11	1	1	1	1	1	1	0	0	1	0	2	9	1	4	1	5	0	4	1	2	2	1	1	4	1	4	3	4	2	4	4	0	2	2	4	2	2	1	3	3	3	2	0	5	0	0	1
novel_16014	9	1	1	6	6	0	7	0	20	0	2	0	2	6	0	0	0	0	2	13	1	3	3	7	9	16	5	6	1	8	8	13	5	6	10	10	14	22	9	10	16	5	8	9	41	10	7	10	8
lnc_16048	25	24	6	5	13	2	4	20	16	5	27	12	8	13	25	13	17	11	28	56	33	73	11	28	84	97	69	34	9	40	63	45	49	61	83	67	143	152	106	70	56	93	144	66	87	79	128	38	37
lnc_16053	0	5	4	1	3	5	5	11	0	1	3	10	6	2	3	0	5	4	5	6	0	4	2	2	4	1	3	4	7	1	6	9	3	7	1	3	6	17	14	7	2	4	10	3	8	10	12	0	1
lnc_16131	0	3	0	1	5	0	0	0	3	7	4	6	3	1	0	1	3	0	3	6	2	6	5	2	12	4	4	9	0	13	3	6	2	2	5	1	6	11	5	3	11	5	9	9	4	4	8	4	9
lnc_16144	0	0	0	2	8	0	0	0	5	0	7	0	2	0	0	1	3	6	11	6	3	5	1	3	7	0	20	10	2	0	16	32	6	15	2	3	15	18	11	6	0	13	3	1	1	6	11	1	1
lnc_16154	9	12	1	3	19	2	4	3	5	3	6	9	4	34	7	10	4	8	13	13	12	14	14	3	9	8	14	4	13	7	8	9	6	5	17	1	15	10	5	5	9	7	12	16	14	10	8	3	5
lnc_16206	37	55	6	14	9	10	4	51	32	4	70	28	19	20	10	5	25	6	61	97	35	85	26	22	37	62	72	67	16	16	69	78	55	60	69	76	103	112	80	58	28	89	169	59	149	80	159	39	52
novel_16216	5	9	1	4	11	13	11	4	11	10	9	13	12	8	4	4	5	5	4	6	9	9	8	2	20	11	10	10	4	2	2	2	2	4	1	2	1	7	4	6	3	10	7	7	3	9	3	2	3
novel_16227	0	0	0	0	0	0	0	0	0	0	0	0	5	0	0	0	0	0	0	3	0	0	0	0	0	0	0	1	0	0	0	1	9	0	0	0	0	0	0	0	0	1	0	2	1	3	1	0	0
lnc_16229	0	5	1	6	4	0	0	0	0	0	3	0	1	0	0	1	0	0	7	3	1	1	0	1	0	1	4	1	0	0	3	0	3	2	8	5	12	1	0	3	0	0	2	6	5	3	11	3	1
lnc_16248	174	545	324	243	32	0	17	23	4	2	20	26	20	10	20	52	91	51	88	146	41	146	192	83	76	161	73	60	44	108	46	52	77	26	80	64	85	112	69	155	65	166	179	78	37	284	151	72	21
lnc_16297	142	115	25	35	43	0	55	53	73	15	92	29	15	105	12	34	23	14	68	155	48	174	81	132	278	362	93	203	9	330	137	164	163	85	311	300	410	364	187	253	274	232	398	185	331	201	485	98	74
lnc_16301	13	11	2	7	6	0	16	3	4	3	4	2	4	4	3	4	2	2	13	36	7	22	18	20	24	31	43	25	19	26	24	49	30	19	58	34	15	33	28	30	59	37	71	13	43	48	27	32	6
lnc_16308	17	19	5	9	28	5	12	17	10	12	15	7	5	20	31	8	17	18	25	11	26	35	6	14	20	14	22	31	14	20	66	82	87	19	63	37	45	60	27	42	14	29	60	17	12	36	16	28	17
novel_16317	34	16	5	3	15	0	27	7	14	6	13	7	25	20	23	37	11	3	15	64	23	31	16	11	22	30	35	23	1	13	53	32	40	46	30	39	57	52	59	73	72	26	35	33	50	43	42	38	31
novel_16321	108	83	105	185	482	114	370	68	50	25	46	174	161	358	70	56	60	38	372	374	67	85	65	44	88	71	355	227	99	226	123	138	157	331	427	261	511	484	446	474	626	119	156	81	130	104	84	119	89
lnc_16325	23	28	9	10	13	35	18	33	20	16	62	55	18	34	10	13	38	53	37	27	21	33	21	5	11	21	15	8	47	2	31	23	20	22	17	10	36	45	14	22	4	24	24	12	12	25	13	8	31
lnc_16328	7	12	5	3	9	3	4	23	14	9	27	22	35	42	8	3	15	13	24	31	8	24	9	10	17	8	36	20	23	8	59	91	41	8	16	28	44	49	34	65	21	29	30	12	16	49	12	23	30
novel_16335	15	4	4	2	0	14	9	3	1	1	5	13	10	23	4	4	11	10	10	15	2	5	12	1	13	6	7	1	23	2	5	10	13	2	6	1	4	9	6	9	9	10	7	4	4	7	9	1	1
novel_16340	0	1	0	0	1	0	1	0	1	0	0	0	0	2	0	2	0	1	0	2	2	5	0	1	7	4	2	5	0	2	1	3	2	2	0	1	3	2	3	3	1	4	3	1	6	1	3	2	2
lnc_16344	4	4	1	1	1	0	0	2	0	0	2	12	1	1	0	2	1	1	1	0	4	3	1	3	3	0	1	4	11	0	4	5	4	1	0	1	17	6	2	3	24	5	2	1	0	4	2	0	3
novel_16348	1	1	0	1	1	0	3	6	0	0	5	0	0	0	7	1	4	1	7	4	4	6	1	0	4	3	7	24	0	3	5	0	6	5	5	1	6	7	8	0	1	16	10	1	5	2	2	4	6
novel_16380	1	4	8	3	4	0	0	1	0	1	0	0	3	1	0	5	2	0	0	4	2	8	3	2	4	3	0	0	0	1	7	1	5	6	16	6	6	1	8	7	2	6	11	9	2	3	10	6	6
novel_16411	1	3	1	2	1	0	0	0	0	3	1	0	1	0	8	7	4	0	2	5	3	6	2	0	4	12	0	11	3	1	0	1	1	1	0	0	3	1	10	3	0	1	5	3	1	2	0	1	0
novel_16413	0	0	0	0	0	0	0	0	1	0	0	0	0	3	1	3	1	0	0	0	1	1	0	0	2	7	0	5	2	0	0	0	1	1	0	1	1	0	2	1	0	2	1	1	1	0	0	0	1
novel_16416	5	5	3	0	14	0	8	6	15	3	2	0	9	3	3	1	3	0	7	27	10	13	6	3	10	6	16	3	5	8	25	16	16	6	16	10	27	24	23	31	61	11	15	24	36	5	12	31	15
novel_16430	6	14	1	8	0	0	3	5	0	2	0	0	5	0	8	6	12	1	6	7	2	7	1	1	2	3	2	2	0	3	6	8	8	6	4	4	5	9	2	4	1	6	10	2	1	8	7	7	2
novel_16432	1	0	0	0	0	0	1	0	0	0	0	0	1	0	0	5	0	2	0	1	0	1	1	0	1	3	0	4	3	1	0	0	0	0	0	1	2	1	2	0	0	0	2	0	1	1	0	1	0
novel_16512	6	6	2	2	4	8	0	9	14	5	10	15	5	19	7	5	4	11	14	21	12	35	7	1	21	19	14	5	25	20	6	12	15	10	50	14	11	12	14	12	0	9	5	5	4	25	6	1	5
novel_16528	2275	3422	2167	2333	171	144	122	220	86	56	198	262	107	56	943	1103	934	1265	402	549	90	254	192	355	220	568	422	340	235	1124	403	672	687	164	244	509	539	699	793	1163	579	839	470	373	310	1069	711	1147	214
novel_16546	1	0	1	0	5	0	0	0	0	0	0	0	1	0	2	1	1	0	0	0	0	3	1	0	0	0	0	2	0	0	0	1	1	0	0	3	0	1	2	0	1	0	0	0	0	0	0	1	0
lnc_16575	3	3	1	5	5	2	0	2	10	0	0	5	3	7	0	4	1	0	7	12	0	11	3	8	6	1	9	13	5	5	5	8	9	9	10	6	17	13	14	14	20	9	19	14	9	16	9	9	5
lnc_16588	0	0	0	1	0	0	0	0	0	0	0	0	3	0	1	10	2	3	3	3	0	0	1	3	4	4	3	4	0	1	1	2	0	0	1	0	3	2	6	0	1	2	3	3	0	2	2	3	1
lnc_16772	5	4	2	3	5	0	0	4	0	0	1	2	6	3	3	3	0	0	2	7	1	3	0	1	4	2	9	4	0	5	8	10	9	4	4	7	8	2	1	5	8	6	10	6	11	9	7	3	2
lnc_16780	790	816	251	441	320	153	705	481	406	200	870	356	298	412	270	298	652	352	1000	804	503	1056	433	644	1248	1056	1220	981	8	496	1673	1797	1501	883	1618	1112	2595	2435	950	1659	1155	1658	2500	1349	1437	1835	1438	627	953
lnc_16888	2	0	1	1	0	0	0	9	0	0	3	0	3	4	1	2	2	0	4	3	3	3	1	1	1	0	3	0	5	2	6	2	2	6	4	0	3	10	5	1	2	1	6	1	0	1	2	3	0
novel_16890	0	0	0	0	0	0	0	4	0	0	0	8	0	0	0	0	0	0	1	0	0	0	0	0	1	1	0	4	1	0	0	0	0	0	0	0	1	1	1	0	0	0	0	1	0	1	3	0	0
lnc_16954	5	5	2	0	2	4	1	7	7	3	8	1	9	12	1	3	6	5	7	6	7	5	4	4	10	8	2	2	13	1	6	4	10	2	6	5	7	5	6	8	6	4	0	0	5	7	5	0	3
novel_16956	0	0	0	0	0	0	0	0	0	0	0	0	0	0	0	2	0	0	0	1	0	0	0	1	0	4	0	18	0	0	0	0	0	0	0	0	0	0	0	0	0	1	0	2	1	0	0	0	1
novel_17044	1	4	1	1	1	2	1	0	4	0	0	3	2	0	2	4	2	2	4	3	3	6	3	2	1	7	4	16	3	4	0	7	3	2	1	2	5	9	11	1	0	4	5	6	9	3	0	3	4
novel_17068	3	5	0	1	11	5	11	7	5	3	10	11	9	10	2	2	21	24	6	1	8	7	1	2	6	17	6	10	12	8	4	4	3	1	6	7	6	15	4	1	2	9	4	12	5	12	6	5	4
novel_17069	2	4	3	2	5	2	6	0	6	13	3	3	5	0	6	3	13	10	5	7	4	6	1	6	16	8	3	13	8	1	5	4	3	7	5	8	5	9	7	0	0	2	4	8	2	5	3	3	4
novel_17091	0	0	0	0	0	0	0	0	0	0	0	0	0	0	0	0	0	0	0	0	0	0	0	0	0	0	0	3	0	0	0	0	0	0	0	0	0	0	0	0	0	0	0	0	0	0	0	0	0
novel_17101	0	0	0	0	0	0	0	0	7	0	0	0	0	0	0	1	0	1	0	0	0	5	0	0	1	6	0	23	0	0	0	0	0	0	0	0	0	0	0	0	0	3	0	5	7	0	0	1	1
novel_17112	1	2	0	0	0	3	2	0	1	0	0	1	0	0	1	0	0	1	1	2	1	5	0	0	0	4	0	5	0	0	0	2	0	0	0	0	1	1	1	0	0	3	0	2	2	1	0	0	0
novel_17114	4	8	5	6	2	0	0	3	0	0	2	0	0	0	4	1	2	0	13	1	8	10	3	3	1	6	13	10	0	7	12	9	8	4	18	18	19	24	15	10	16	7	13	3	8	27	18	8	8
novel_17115	2	2	0	0	5	0	0	3	1	3	2	7	0	3	0	0	2	6	0	5	5	2	3	0	7	13	13	3	5	1	3	6	4	2	13	3	5	4	3	5	2	7	6	4	0	6	3	0	2
novel_17120	8	4	0	1	1	0	6	7	3	5	4	1	2	4	0	1	1	0	6	5	7	8	5	4	6	3	5	4	3	3	8	5	3	6	10	5	10	9	6	4	3	10	9	8	10	5	2	8	10
novel_17126	1	0	0	0	0	0	0	0	0	0	0	0	0	0	0	1	0	0	0	0	0	1	0	0	0	4	0	5	0	2	0	0	0	0	0	0	1	0	0	0	0	4	0	2	0	0	0	1	0
lnc_17129	8	14	4	8	1	0	0	0	0	1	0	1	0	0	0	1	1	0	6	22	2	14	7	33	17	26	101	8	9	35	6	35	13	3	8	6	6	10	6	32	23	24	34	7	9	13	5	47	0
lnc_17131	0	0	0	0	0	3	0	0	0	0	1	0	0	0	0	0	2	1	2	2	1	1	1	0	0	2	4	7	5	1	3	2	3	3	1	0	2	2	1	2	3	6	6	2	1	8	2	0	2
novel_17134	1	0	0	2	0	1	0	0	5	0	1	0	5	0	11	0	4	0	0	12	0	3	0	0	0	0	1	12	0	0	1	2	3	0	0	0	1	2	17	3	2	3	2	4	11	2	1	8	0
lnc_17151	79	33	7	38	26	6	61	65	39	8	12	22	46	32	28	77	8	8	17	147	48	28	164	20	50	51	20	28	87	273	41	49	29	23	42	42	23	19	19	37	128	22	49	275	230	18	26	93	22
novel_17223	5	10	4	5	2	2	9	3	3	1	3	0	2	1	0	1	1	4	7	10	9	13	20	7	18	13	6	10	9	6	3	2	5	4	6	3	7	10	9	6	8	15	5	5	8	4	7	6	8
lnc_17327	0	0	0	0	0	0	0	5	0	0	0	0	0	0	0	0	1	0	0	1	1	2	0	0	0	0	0	0	0	0	0	1	4	1	1	0	0	5	6	0	0	5	0	1	16	0	0	44	0
lnc_17328	0	0	0	0	0	0	0	0	0	0	0	0	0	0	0	2	0	0	0	0	0	0	0	0	0	5	0	9	0	0	0	0	0	0	0	2	0	1	0	0	0	2	0	2	0	0	0	1	0
lnc_17332	4	3	1	3	2	0	0	3	0	4	2	6	4	7	1	0	0	0	14	9	12	20	2	4	11	4	12	8	2	3	9	21	10	8	21	6	26	19	2	21	8	8	11	2	13	16	16	8	2
novel_17376	0	0	0	0	0	0	1	1	2	2	0	0	0	1	0	0	5	0	1	2	1	0	0	0	2	11	1	13	0	0	0	0	0	0	0	0	1	1	1	0	0	2	3	4	4	1	0	3	0
lnc_17383	4	9	1	0	2	0	4	6	4	0	7	3	2	2	1	0	0	0	11	5	3	9	1	12	3	5	12	6	0	11	6	1	0	3	10	7	64	33	9	7	29	9	6	24	3	5	32	1	0
lnc_17384	21	22	12	5	2	0	14	28	5	5	10	2	3	8	3	0	3	9	25	16	10	22	28	9	16	6	17	20	0	38	30	22	17	10	55	12	136	89	29	6	71	35	33	87	10	21	79	5	3
lnc_17416	13	10	10	14	7	1	9	11	0	8	13	15	12	5	0	2	2	0	17	34	15	31	7	28	23	26	44	17	20	13	55	31	18	30	23	26	50	56	86	49	34	72	99	49	54	30	38	49	10
lnc_17417	6	10	0	2	0	0	3	1	2	0	4	1	0	0	0	1	2	1	13	20	5	13	8	33	16	32	84	11	5	6	14	18	12	4	1	4	6	9	16	7	6	15	21	6	12	11	9	12	2
lnc_17420	12	12	2	3	12	2	20	19	25	6	8	2	4	31	2	6	7	3	41	20	23	40	12	6	17	26	24	9	6	17	22	30	20	36	37	32	67	57	26	54	94	41	40	51	34	24	42	47	36
novel_17441	3	11	8	1	1	2	1	2	0	1	2	8	10	15	23	3	11	4	4	12	2	3	3	3	2	5	5	1	4	2	5	7	4	7	1	3	4	4	5	3	10	6	7	14	20	1	2	9	6
novel_17443	7	12	5	5	18	8	7	1	15	2	5	16	19	5	12	6	12	13	9	16	8	19	16	6	15	9	10	6	11	10	10	10	11	2	4	3	16	15	14	4	9	7	9	11	25	14	6	3	6
lnc_17444	0	1	1	0	4	0	0	0	4	1	1	1	4	7	6	3	2	6	7	7	6	2	6	0	4	1	4	1	9	0	2	4	2	2	2	4	1	0	7	1	6	2	3	4	5	11	3	2	2
lnc_17478	1	3	0	0	0	0	0	2	0	0	11	0	0	2	2	0	0	0	18	6	3	3	1	5	1	1	10	3	1	1	10	5	2	7	1	3	3	2	4	12	5	2	3	2	5	7	3	5	3
lnc_17514	13	13	3	2	5	0	2	13	5	6	38	17	6	16	3	5	10	9	25	25	35	61	20	9	38	42	75	40	15	3	28	24	20	28	23	21	97	87	24	41	65	58	68	42	41	37	95	27	41
novel_17550	1	0	0	0	0	0	0	4	0	0	0	0	1	0	0	0	0	0	1	3	0	1	0	0	1	3	0	8	0	0	3	0	2	1	1	0	2	3	4	0	0	1	0	2	2	1	1	2	0
novel_17552	3677	2725	1647	2156	446	134	236	184	111	62	159	263	165	54	499	608	405	998	265	286	163	143	212	242	243	310	240	222	354	615	161	260	332	124	171	285	345	408	307	705	497	626	391	374	283	938	630	976	173
novel_17553	3304	7348	3224	3522	330	90	418	360	212	176	394	609	291	94	1239	1956	1120	1846	896	711	242	408	321	744	412	899	761	530	619	1820	303	530	593	225	283	430	441	525	639	1056	1013	1051	718	561	452	1553	840	990	181
lnc_17586	2	2	0	1	0	0	6	3	0	0	0	6	0	0	0	0	1	0	5	5	3	1	1	1	3	7	5	5	1	2	2	0	3	4	15	3	6	2	6	8	1	13	14	14	2	11	15	2	3
novel_17587	0	3	1	3	3	0	0	0	3	0	0	0	4	4	4	1	0	0	7	1	2	8	2	2	8	3	1	2	1	1	3	7	4	0	5	4	4	6	6	4	0	4	5	27	7	11	13	9	0
novel_17610	6	7	0	0	2	0	3	4	0	1	0	2	0	0	5	2	5	3	2	6	1	6	2	1	4	6	5	9	0	9	9	10	13	1	5	5	13	11	1	0	4	12	16	4	13	8	17	11	4
novel_17659	18	8	0	0	4	0	0	6	10	0	4	1	1	4	1	5	4	3	8	37	12	18	1	1	2	4	2	1	1	3	9	2	2	3	2	13	3	9	5	3	5	1	7	3	12	0	12	3	0
novel_17660	55	35	8	45	48	9	52	30	26	13	38	29	41	92	62	71	35	11	48	218	77	84	47	27	65	64	91	31	30	64	171	153	185	93	121	103	117	147	202	125	180	77	120	115	217	113	96	248	161
novel_17673	0	3	0	1	0	0	0	6	6	0	2	2	1	7	1	0	0	0	11	8	4	11	1	4	7	8	8	2	1	6	15	8	2	5	7	8	15	29	9	12	8	13	21	18	13	6	17	6	2
lnc_17688	3	2	1	1	1	0	6	0	11	3	8	0	0	1	1	3	3	2	8	9	4	8	3	6	5	8	2	2	4	0	6	4	6	6	2	0	21	13	8	8	6	5	9	9	3	5	5	2	12
novel_17691	6	3	1	2	1	0	1	2	0	0	1	0	3	5	4	9	4	4	4	7	1	9	2	0	2	2	4	2	3	5	7	7	4	5	15	7	3	6	11	2	3	3	6	13	10	7	2	3	1
lnc_17701	3	12	0	1	8	0	3	3	1	0	4	1	5	0	1	1	1	5	6	15	4	16	3	7	9	5	7	2	1	8	14	4	0	5	7	13	10	14	5	11	9	6	12	5	19	8	11	2	1
novel_17717	1	0	0	1	5	0	0	2	0	0	4	0	0	8	0	1	0	0	0	4	3	2	1	5	4	3	3	6	1	7	6	8	3	7	16	3	9	10	8	19	1	8	9	11	5	1	7	1	0
novel_17767	7	2	2	0	0	0	0	0	0	0	0	0	0	0	0	2	1	0	3	1	2	2	1	0	1	2	4	2	0	1	4	3	0	3	10	10	9	12	4	3	3	6	12	5	2	1	0	4	1
novel_17770	1	4	0	1	0	0	11	7	0	1	1	0	6	0	0	1	0	0	11	18	1	3	0	4	1	3	11	6	1	1	2	5	7	2	0	0	0	1	1	1	0	2	1	3	1	2	4	0	0
lnc_17791	67	55	22	15	30	13	62	40	9	9	47	47	9	55	23	5	51	45	44	30	47	56	6	33	28	18	23	11	48	5	52	38	34	49	34	20	156	87	18	22	7	48	51	12	8	64	77	13	65
lnc_17831	0	0	1	2	0	0	2	0	0	0	0	0	7	0	2	0	1	0	0	1	0	3	2	1	16	2	2	6	1	0	0	1	0	1	1	0	16	5	36	1	19	1	2	6	3	0	2	2	0
lnc_17855	23	28	7	8	8	0	19	24	17	8	28	4	12	24	6	7	9	7	37	29	23	58	10	29	66	54	48	28	5	21	41	39	32	38	53	43	108	105	32	64	41	58	86	29	44	51	46	16	37
novel_17877	0	0	0	0	0	0	0	0	0	0	0	3	0	0	0	0	0	0	0	1	0	5	0	0	0	6	0	6	0	1	0	0	0	0	0	1	1	0	0	0	0	2	2	7	1	0	0	0	0
novel_17885	0	0	0	0	0	0	0	0	0	0	0	0	0	0	0	0	0	0	0	0	0	0	1	0	0	0	0	3	0	0	0	0	0	0	0	0	0	0	0	0	0	2	0	0	0	0	0	0	0
novel_17886	1	0	0	0	0	0	0	2	0	0	0	1	0	0	0	0	0	0	0	0	0	0	0	0	0	5	0	7	0	0	0	0	0	0	0	0	1	0	0	0	0	1	0	2	1	0	0	2	0
novel_17888	0	1	0	0	0	0	2	0	0	0	0	1	0	0	0	0	0	1	0	0	0	1	0	1	0	1	0	5	0	2	0	0	0	1	0	0	0	0	0	0	0	1	1	1	2	0	0	1	2
lnc_17891	0	0	0	0	0	0	0	0	0	0	0	0	0	0	0	0	0	0	0	0	0	0	0	0	0	0	0	0	0	0	0	0	0	0	0	0	0	0	0	0	0	1	0	0	0	0	1	0	0
novel_17892	0	0	0	0	0	0	0	0	0	0	0	3	0	0	0	0	0	0	0	0	0	0	0	0	0	4	0	9	0	0	0	1	0	0	0	0	0	0	0	0	0	1	1	2	2	0	1	0	0
novel_17894	0	0	0	0	0	0	0	0	0	2	0	0	0	0	0	0	0	0	0	0	0	0	0	0	0	0	0	0	0	0	0	0	0	0	0	0	0	0	0	0	0	0	0	0	0	0	0	0	0
lnc_17947	30	9	1	2	3	0	6	12	5	0	2	7	5	14	4	2	4	5	15	15	4	1	13	2	10	3	3	4	30	4	8	12	14	3	4	3	11	4	3	4	1	5	7	1	2	12	5	1	3
lnc_18075	0	0	0	0	0	0	0	0	0	0	0	0	0	0	0	7	0	1	1	0	0	0	0	1	1	0	1	0	0	0	0	1	0	1	0	0	1	0	0	0	0	0	0	0	0	0	0	4	0
novel_18077	0	0	0	0	0	0	0	0	0	0	0	0	0	0	0	0	0	0	0	0	2	0	0	1	0	2	3	4	0	0	0	0	0	0	0	1	0	0	0	0	0	2	0	0	2	0	0	1	1
novel_18078	0	0	0	0	0	0	0	0	0	0	0	0	0	0	0	0	0	0	0	0	0	0	0	0	0	0	0	0	0	0	0	0	0	1	0	0	0	0	0	0	0	0	0	0	0	0	0	0	0
lnc_18165	6	21	1	1	5	0	1	6	7	1	6	0	2	0	3	0	7	5	17	11	11	18	5	14	12	14	19	19	4	12	17	22	11	8	26	30	20	30	18	20	9	12	27	9	31	22	27	12	7
lnc_18192	3	0	2	2	0	0	0	1	0	1	2	0	0	0	0	0	0	0	3	8	0	8	1	10	14	18	27	5	3	26	14	17	10	0	3	14	9	17	15	7	5	15	21	16	11	12	10	5	5
lnc_18193	4	19	11	3	2	4	8	4	0	4	4	1	5	2	4	1	6	0	7	8	7	18	3	1	5	3	3	5	2	8	10	1	3	2	4	7	14	14	5	5	5	7	14	8	4	3	14	3	3
lnc_18194	52	104	10	16	15	10	28	103	26	15	60	26	26	23	17	7	19	12	89	87	60	97	25	62	94	77	116	48	20	38	108	97	81	111	76	70	290	149	98	69	125	180	174	120	182	111	183	84	89
novel_18266	5	15	7	5	2	5	0	0	0	2	0	0	1	0	7	2	4	3	4	4	1	2	5	2	2	7	3	8	0	3	8	0	7	4	6	8	13	13	6	10	3	3	9	4	3	6	6	10	1
lnc_18290	6	8	3	4	9	10	4	10	29	4	11	3	4	13	9	5	5	13	13	26	11	13	13	4	13	7	13	2	31	4	12	19	16	6	13	13	19	9	21	18	9	11	11	13	6	16	9	5	10
lnc_18307	0	0	0	0	0	0	0	0	0	0	0	0	0	0	0	0	0	0	0	0	0	0	0	0	0	0	0	0	0	0	0	0	0	0	0	0	0	0	0	0	0	0	0	0	0	0	0	0	0
lnc_18309	0	0	0	0	3	1	0	0	0	0	0	0	0	0	0	0	0	0	1	2	1	0	0	1	6	1	0	1	0	0	4	0	0	0	4	0	0	0	1	0	0	0	2	1	0	1	5	37	0
novel_18316	15	1	1	1	21	0	2	0	0	0	0	4	0	8	0	1	6	0	12	10	4	10	5	3	26	20	1	9	0	31	11	8	14	31	195	82	3	5	8	14	21	2	6	8	8	8	4	7	2
novel_18340	1	0	1	0	1	5	1	0	3	0	0	1	1	0	1	2	0	1	4	3	1	1	1	0	2	2	5	7	1	0	3	2	0	0	0	0	0	1	0	0	0	2	0	1	6	0	1	2	0
novel_18350	0	0	0	0	0	0	0	0	0	3	0	0	0	0	0	0	0	0	2	0	1	2	0	0	0	4	3	1	0	6	0	0	0	0	0	1	0	0	0	0	0	0	1	2	2	0	0	0	0
lnc_18375	11	22	6	0	2	10	6	13	0	8	4	11	2	1	1	0	5	6	14	5	14	12	3	10	6	7	9	17	9	0	28	16	10	17	3	3	125	56	9	9	3	36	17	3	12	25	80	1	7
novel_18392	0	0	2	0	3	4	0	0	1	1	0	1	0	3	2	1	4	3	1	2	2	8	2	1	0	5	7	12	4	4	3	5	1	0	6	2	2	3	4	1	1	5	4	1	2	2	2	0	0
novel_18434	7	6	1	0	1	1	0	2	12	2	1	10	3	6	4	1	1	4	14	14	10	9	9	4	8	8	7	5	12	3	8	13	4	1	3	1	12	11	2	4	2	9	7	5	3	16	2	2	3
novel_18457	3	3	2	0	4	3	0	3	0	1	6	4	0	3	0	0	0	6	4	5	3	5	3	3	6	1	4	2	11	1	0	3	2	1	1	3	0	1	4	5	3	4	0	0	4	3	4	2	1
novel_18458	3	9	6	2	3	1	4	2	9	0	1	1	12	1	2	6	8	4	9	14	9	19	9	18	33	25	7	14	18	5	3	11	8	1	5	4	11	9	12	7	5	14	7	6	6	6	4	3	3
novel_18459	48	25	6	18	38	14	7	44	40	10	33	46	24	70	22	12	18	33	68	73	82	78	49	35	118	97	51	34	229	25	43	87	52	36	59	28	63	62	87	69	53	51	69	42	52	61	32	23	34
novel_18475	1	3	0	0	2	0	4	2	5	0	3	7	7	0	2	4	2	4	8	7	2	5	1	4	4	1	6	2	1	3	10	4	5	5	7	10	5	9	8	2	11	7	4	1	6	5	6	12	3
novel_18493	5	9	0	0	2	0	0	2	0	0	3	0	0	0	0	0	1	0	5	17	5	5	0	4	14	13	9	5	0	4	3	1	1	7	1	8	21	11	10	10	1	9	21	11	6	3	26	1	1
novel_18494	6	4	3	3	1	0	2	3	2	1	10	6	4	2	4	3	2	1	7	4	4	2	1	6	9	3	4	0	4	4	1	2	6	11	2	3	20	11	3	13	4	3	11	22	5	2	3	1	2
lnc_18582	0	1	3	2	2	1	0	1	0	0	0	0	1	9	2	1	2	6	3	1	1	1	2	0	8	8	3	4	5	1	2	1	3	1	3	3	4	5	5	3	16	0	9	4	19	1	3	5	2
novel_18583	2	0	1	0	0	0	0	1	0	3	11	0	0	3	0	0	0	0	1	5	2	2	0	2	2	1	2	6	0	0	9	0	1	3	1	1	8	5	1	18	3	8	3	2	0	4	5	0	1
novel_18584	2	2	3	0	0	1	1	0	1	1	1	5	0	0	0	0	1	6	0	7	0	0	0	2	3	1	4	2	0	0	4	2	1	7	1	0	9	2	0	9	1	5	0	3	1	2	2	4	2
novel_18590	17	14	10	7	11	5	15	35	10	0	15	2	21	3	60	21	23	25	13	22	22	38	6	7	17	20	20	31	20	30	20	21	20	4	10	4	51	83	39	64	11	17	44	11	13	10	8	28	30
novel_18604	3	4	2	0	2	0	0	11	5	1	8	1	2	1	3	2	1	1	3	17	6	13	3	5	11	14	5	1	0	4	8	5	9	10	10	6	26	18	16	8	22	13	11	25	13	6	16	9	3
novel_18613	10	6	1	0	3	3	4	18	2	1	7	22	7	5	8	2	10	4	9	10	12	8	5	2	12	8	9	3	11	4	5	6	4	5	5	5	7	4	8	5	4	9	6	1	2	7	8	6	5
novel_18632	2	4	2	0	1	0	4	0	0	1	4	0	0	0	7	5	4	7	3	8	1	2	1	3	3	8	9	14	0	7	4	4	5	3	5	6	5	11	15	8	1	5	7	17	4	11	3	6	2
novel_18638	7	7	1	2	13	2	0	6	24	5	22	21	14	17	7	7	11	10	25	17	7	13	13	6	19	15	14	1	23	7	11	20	11	4	13	8	10	14	19	15	18	12	9	10	8	7	6	6	8
novel_18654	1	9	7	1	0	0	13	2	0	0	0	0	1	0	3	2	10	6	3	7	0	2	0	0	1	1	1	2	0	2	1	4	2	1	2	0	7	7	8	3	1	3	3	4	2	3	6	4	1
novel_18701	18	11	1	0	1	3	1	7	10	2	4	5	2	17	5	1	8	5	4	2	8	8	2	3	8	8	3	7	8	5	1	9	5	2	3	1	12	7	3	6	4	3	7	0	3	6	5	0	3
novel_18713	0	6	2	1	0	0	9	0	0	0	0	0	0	0	0	1	6	3	0	2	0	1	1	0	3	1	4	7	0	2	1	2	2	1	3	3	3	4	1	2	1	1	5	45	5	4	2	10	1
lnc_18740	0	1	1	0	0	0	0	3	12	0	2	0	0	0	1	0	0	0	3	4	2	0	0	0	3	1	1	1	0	0	7	0	2	2	1	2	4	2	2	4	2	2	1	1	3	0	4	4	2
lnc_18808	1	0	0	2	0	0	0	3	0	1	0	0	0	1	9	0	2	0	6	3	2	7	10	1	6	5	5	9	1	7	5	3	3	1	16	7	3	9	14	5	6	6	12	9	2	11	8	3	4
lnc_18809	78	109	21	25	39	11	61	79	105	8	78	50	35	76	43	38	124	26	128	102	74	180	72	73	177	158	157	151	2	70	171	243	166	118	181	106	359	279	118	136	104	206	340	310	64	271	338	111	98
lnc_18826	0	6	4	0	0	0	4	5	0	0	0	0	7	0	0	2	2	0	3	5	2	3	5	1	1	7	4	11	0	3	4	1	2	2	1	2	14	10	7	2	5	5	8	7	2	4	10	6	0
lnc_18859	123	610	362	82	4	14	33	12	5	58	62	29	32	1	168	78	696	433	24	65	63	71	24	20	36	28	161	91	5	3	23	30	15	67	86	47	306	232	82	116	28	40	32	13	13	61	41	61	63
lnc_18860	9	14	21	11	0	0	3	7	8	13	9	3	3	0	1	2	6	9	6	4	1	13	1	27	8	6	89	14	7	0	32	14	7	9	9	11	16	14	7	9	2	41	12	3	16	19	8	26	18
lnc_18863	57	38	16	35	8	8	8	14	17	36	154	7	8	10	5	4	64	86	31	17	27	27	1	15	27	14	45	29	13	8	72	60	20	32	40	13	143	112	13	96	11	60	59	10	7	73	65	26	60
lnc_18864	6	17	19	11	1	1	7	0	0	5	4	0	3	0	7	0	31	15	5	10	5	2	1	2	9	0	3	2	5	1	5	4	2	8	4	0	15	10	1	3	1	11	6	2	1	8	2	0	3
lnc_18870	2	2	2	0	1	0	0	1	0	1	1	1	0	0	2	0	1	2	0	0	2	1	0	2	2	2	3	0	0	0	2	4	1	0	1	0	9	5	0	4	0	1	2	0	1	2	4	0	1
lnc_18878	75	38	25	24	2	24	13	64	9	18	139	27	8	15	9	3	28	22	56	24	22	20	4	23	32	7	109	22	8	3	64	47	24	66	37	31	181	66	26	61	10	60	56	4	24	63	71	70	143
novel_18879	0	0	0	0	0	0	0	0	0	0	0	0	0	0	0	0	0	0	0	0	0	0	0	0	0	0	0	0	0	0	0	1	0	0	0	0	0	0	0	0	0	0	0	0	0	0	0	0	0
novel_18890	2	8	1	1	8	4	5	1	5	2	2	8	1	6	2	2	6	5	14	15	13	19	14	10	7	8	18	20	5	17	22	27	17	18	22	20	40	31	34	31	10	17	13	14	45	15	25	7	7
lnc_18906	0	0	0	0	0	0	0	0	2	0	0	4	0	0	1	0	0	0	1	0	1	0	0	0	0	0	0	0	0	0	0	1	0	1	4	0	4	1	0	1	0	1	0	4	0	3	1	3	0
novel_18911	6	1	3	2	0	1	3	0	0	1	6	0	0	1	0	0	3	0	4	9	2	5	0	3	5	6	7	1	1	2	12	5	5	1	6	7	16	6	5	1	1	2	2	2	6	6	9	11	10
novel_18912	0	1	2	1	2	0	0	0	3	2	0	3	0	0	2	2	1	0	3	2	0	1	3	1	0	6	3	1	0	2	1	1	3	0	3	2	2	1	10	0	3	1	2	3	1	1	2	3	2
lnc_18921	8	15	1	0	1	0	3	11	0	5	2	4	5	0	8	15	14	2	5	3	7	1	5	5	2	2	7	1	0	4	5	9	8	50	8	5	26	10	6	2	5	13	7	14	4	8	14	19	11
lnc_18922	2	2	3	2	0	0	0	1	0	0	1	0	0	0	0	1	0	1	2	10	1	11	6	13	21	27	71	7	15	17	5	15	6	2	4	2	4	10	4	4	2	24	18	11	13	0	5	17	2
novel_18924	5	2	2	0	0	0	4	0	0	0	2	0	1	2	1	1	0	0	0	7	1	2	0	0	0	2	18	1	2	3	9	3	0	2	1	3	7	1	0	13	2	7	3	4	0	1	2	5	4
novel_18944	1	0	0	0	2	0	0	1	0	0	0	0	0	3	0	0	4	2	0	0	2	1	0	0	1	2	0	1	1	1	5	2	1	1	1	0	4	0	0	4	10	0	0	1	2	2	4	13	2
lnc_18959	7	3	2	1	3	0	5	3	0	1	0	0	3	5	1	3	0	1	4	10	8	13	1	3	10	0	2	9	3	13	8	10	10	7	9	8	34	33	14	6	6	12	10	57	7	10	24	18	5
novel_18963	15	9	3	6	0	0	7	1	7	0	6	3	0	0	10	9	5	3	8	13	4	20	9	4	14	28	5	14	2	9	7	14	13	6	15	8	66	33	15	10	1	17	23	35	63	18	24	8	9
novel_18990	4	0	3	10	13	0	0	1	5	1	5	17	1	26	0	17	1	0	4	6	1	11	73	24	190	119	0	4	44	28	4	21	31	22	108	71	6	4	39	6	1	0	3	42	3	24	2	62	9
lnc_18991	3	18	4	2	5	2	0	17	7	2	21	1	3	16	3	4	2	5	25	12	13	23	25	11	33	14	45	21	3	28	26	22	27	21	25	30	91	77	49	39	3	45	38	30	8	20	28	38	12
lnc_18992	7	3	0	1	1	0	1	2	0	0	5	3	0	10	2	0	0	2	8	6	6	8	3	2	11	5	11	5	0	10	9	13	24	7	19	16	25	16	8	16	7	19	9	19	3	9	12	28	5
novel_18994	1	4	1	4	1	0	6	0	0	1	6	2	0	1	0	1	2	1	24	2	1	8	0	8	11	3	13	7	0	6	23	8	17	3	9	14	29	18	8	7	1	12	8	21	4	10	13	6	6
lnc_19052	2	4	2	1	3	12	4	5	9	1	14	15	2	19	6	0	15	5	13	13	6	15	9	4	12	10	12	6	29	1	7	20	14	3	13	3	8	14	8	13	3	8	16	3	8	8	5	3	6
lnc_19053	20	24	1	7	8	5	1	9	14	5	42	58	9	27	12	5	24	23	31	23	20	38	19	10	33	16	19	15	67	8	16	44	28	5	15	18	25	40	12	46	10	19	57	8	18	41	18	6	21
novel_19092	8	3	1	1	0	0	0	3	0	2	5	0	5	3	2	3	3	0	4	10	6	9	3	2	6	7	13	4	2	3	14	5	11	4	6	2	12	6	11	7	7	7	6	10	13	4	9	25	16
lnc_19098	6	14	4	0	0	0	7	9	0	0	5	4	0	1	1	6	11	11	20	6	19	20	2	20	14	5	14	11	4	0	14	13	14	13	5	3	20	14	0	8	0	24	12	0	31	36	31	2	4
lnc_19121	8	9	3	6	7	6	6	28	12	2	7	30	6	13	9	5	3	1	24	37	27	23	8	23	29	24	39	12	30	5	27	28	20	35	12	6	41	28	32	15	4	22	26	13	33	9	33	5	10
lnc_19131	44	54	11	34	22	7	46	20	18	11	35	26	43	21	29	11	22	25	153	105	71	98	78	69	108	51	144	85	34	57	130	81	100	110	110	95	200	171	143	118	263	156	122	202	93	192	204	137	105
novel_19141	4	6	1	3	9	0	0	0	13	0	0	7	2	2	1	0	6	2	15	11	1	10	10	34	33	49	22	27	4	22	9	25	13	7	35	21	31	31	16	29	21	32	75	32	63	24	27	12	7
lnc_19147	4	1	0	3	1	0	2	6	0	4	3	8	1	0	2	6	1	1	5	25	4	8	3	6	8	3	7	7	0	0	4	10	4	7	2	1	9	18	12	10	4	10	14	7	72	7	9	16	4
lnc_19154	3	19	21	14	3	8	2	0	0	1	0	3	2	3	9	8	17	12	4	9	5	9	6	12	7	9	9	4	0	3	3	5	3	1	3	3	1	4	5	4	1	5	4	7	4	10	2	7	0
lnc_19155	4	5	4	2	5	1	4	7	0	1	10	11	4	18	14	6	5	9	6	11	1	2	11	2	8	4	4	7	3	2	5	5	3	5	4	3	5	3	11	7	3	5	4	2	6	19	6	1	8
lnc_19156	17	5	5	6	11	10	9	7	10	2	5	5	9	2	2	3	3	15	19	14	11	17	22	7	17	12	20	6	19	3	7	14	19	7	14	8	10	13	10	14	9	6	11	4	10	21	7	1	3
lnc_19251	0	0	0	1	0	0	0	1	0	0	0	0	0	0	4	0	0	0	5	12	2	3	1	2	0	1	8	2	0	1	5	5	7	3	4	6	3	2	10	2	6	3	1	6	7	1	2	3	2
lnc_19252	4	0	3	1	9	6	0	0	0	2	9	4	7	4	3	4	2	0	8	6	3	4	2	3	7	3	11	1	13	0	6	6	4	1	2	5	4	5	14	7	6	2	0	2	1	10	0	1	2
lnc_19264	6	3	1	2	17	1	4	1	19	1	11	10	0	30	2	7	10	0	8	5	0	25	2	2	11	7	8	7	64	8	3	22	15	0	60	12	7	18	10	9	5	9	38	20	2	32	8	2	2
lnc_19287	1	6	2	3	8	4	0	12	3	2	19	11	0	21	0	1	1	4	5	4	3	8	7	0	7	12	7	2	14	2	3	4	4	3	6	2	6	8	3	8	6	5	9	2	8	6	8	0	5
lnc_19289	1	1	2	3	2	0	0	0	0	0	4	1	0	0	11	5	11	0	4	5	17	20	5	4	8	16	3	5	0	19	9	5	2	9	13	17	10	10	4	4	4	15	22	3	17	19	17	6	3
lnc_19306	19	14	2	8	12	14	18	15	37	5	7	50	14	50	12	8	13	12	19	31	17	21	17	2	17	28	25	10	29	7	25	27	19	11	18	12	10	23	13	19	11	18	17	11	21	28	11	3	28
lnc_19312	0	1	0	0	3	0	0	2	0	0	1	0	1	1	1	2	3	0	1	1	4	2	0	5	13	1	3	2	1	2	5	8	8	1	9	6	8	8	10	4	5	3	9	10	2	6	1	2	4
novel_19317	12	3	3	1	6	15	9	6	9	4	4	12	23	8	2	11	4	6	2	19	12	5	2	1	8	4	3	3	14	0	2	5	3	1	2	0	7	7	11	3	6	3	6	2	10	7	3	10	3
lnc_19335	25	25	6	10	12	1	5	38	24	13	46	16	36	36	87	17	28	21	19	185	10	45	8	9	30	41	32	36	7	27	96	64	42	19	73	77	122	137	74	113	189	162	188	160	86	60	101	43	31
lnc_19350	4	7	0	0	0	9	0	5	7	0	9	0	1	7	2	1	3	0	11	3	4	9	9	1	7	7	15	3	7	1	6	19	3	3	11	6	1	15	6	14	10	4	13	4	7	6	6	2	3
novel_19358	3	5	2	6	0	0	0	0	0	0	0	6	3	0	5	2	1	3	8	4	2	2	6	1	6	6	8	9	0	9	8	6	8	4	2	5	15	12	14	8	1	0	11	6	11	8	6	5	3
novel_19365	7	8	9	7	0	0	8	9	0	0	7	0	5	1	0	4	10	10	6	6	1	6	2	4	3	8	13	9	0	14	16	9	11	9	5	23	24	25	17	16	11	25	20	10	9	18	12	19	10
novel_19368	6	15	5	3	0	0	0	1	0	3	1	0	4	0	0	1	6	3	2	2	2	6	0	5	3	2	3	6	0	8	4	3	3	2	6	1	10	6	6	4	1	10	11	5	1	9	3	3	2
novel_19425	3	6	6	3	0	2	0	0	0	0	1	0	1	1	2	2	6	1	0	2	1	2	0	3	0	0	3	2	0	1	2	0	2	2	1	3	5	1	2	2	0	5	3	3	0	5	7	4	0
novel_19426	1	5	3	0	0	7	3	0	0	0	0	0	0	0	4	2	1	0	1	2	0	3	0	1	0	2	2	4	0	0	3	3	0	3	0	3	7	4	3	1	0	5	7	3	1	2	2	0	1
novel_19492	1	3	1	3	2	0	0	0	3	0	2	0	0	0	2	0	3	3	3	6	0	4	6	0	2	2	6	7	0	11	7	3	3	1	2	6	7	3	8	4	3	2	9	3	4	7	10	9	2
lnc_19497	24	10	3	8	23	5	16	1	26	6	10	42	2	16	0	0	12	3	64	11	6	133	14	66	125	134	40	54	8	78	16	44	26	52	325	132	14	61	53	55	17	41	149	140	7	85	85	29	39
novel_19508	0	1	3	5	5	0	0	0	0	5	3	4	0	0	4	2	8	3	5	5	2	5	17	2	5	7	2	11	0	17	7	9	16	4	12	11	2	19	5	10	14	1	13	116	15	11	6	7	2
lnc_19567	10	3	0	4	2	0	9	12	9	0	13	1	4	0	6	1	0	2	7	19	10	25	6	8	25	12	20	12	0	4	16	22	14	11	21	15	32	41	26	16	17	19	29	16	27	17	22	13	5
novel_19599	1	3	3	2	1	0	2	0	2	0	0	5	0	2	3	6	3	0	0	2	1	8	3	0	2	1	0	6	3	0	3	1	3	1	0	2	2	1	6	1	1	2	4	1	1	6	1	0	0
lnc_19672	5	5	1	2	2	1	0	1	6	1	9	4	6	14	2	2	4	4	10	7	5	14	3	0	7	10	5	5	15	4	4	9	7	6	12	5	17	14	2	5	9	4	6	5	5	5	2	4	2
lnc_19737	46	68	27	18	30	2	51	21	21	12	41	15	29	26	21	8	35	27	36	54	76	159	5	54	141	48	96	108	1	15	110	86	53	38	59	16	183	303	65	219	163	66	140	66	171	223	161	144	134
novel_19761	2	1	4	5	3	0	0	4	12	0	0	2	0	1	2	3	4	2	12	4	2	5	3	1	4	6	4	8	1	9	9	4	5	6	8	8	7	5	5	8	2	4	8	2	5	4	0	2	3
lnc_19776	3	10	0	0	3	0	1	3	7	0	1	0	0	2	3	2	0	0	12	15	8	10	1	13	16	2	9	6	1	0	21	4	5	21	10	3	78	18	5	3	3	27	7	0	75	17	57	3	1
lnc_19784	1	1	2	3	0	0	0	0	0	0	0	0	4	0	5	2	0	0	2	0	0	6	2	1	4	2	2	7	0	1	1	2	3	1	8	4	4	4	3	3	4	1	3	2	4	2	6	3	2
lnc_19797	1	1	0	1	0	0	3	4	1	0	0	3	2	0	0	3	1	0	5	7	8	5	1	4	10	9	5	2	8	5	7	6	5	6	5	10	14	16	10	23	44	13	13	7	13	7	8	8	6
lnc_19799	174	139	37	53	94	121	71	242	346	83	220	402	139	433	100	80	161	178	306	358	349	469	231	88	347	260	278	112	1444	104	186	383	318	109	340	139	345	378	263	310	302	232	321	124	124	331	188	96	216
lnc_19800	1	6	2	0	1	0	1	1	4	0	4	2	2	5	0	2	9	5	7	5	6	14	4	6	7	1	8	4	11	0	3	7	4	4	2	0	3	7	2	5	2	7	2	0	2	10	8	4	4
lnc_19801	13	10	4	3	8	0	4	2	12	6	5	30	0	14	8	2	10	14	14	7	14	14	21	3	10	7	7	6	24	6	4	11	6	6	5	6	5	6	4	12	5	10	6	8	8	16	4	1	9
novel_19823	834	1403	291	286	334	155	936	1004	410	210	826	644	554	800	309	257	309	201	1430	1008	1165	1181	216	704	821	593	1147	645	12	793	1153	959	975	1722	1010	732	2835	2032	1000	1257	698	1527	1257	706	714	1579	2689	490	640
novel_19832	1	3	1	0	1	3	2	3	0	2	4	3	0	1	2	0	1	5	14	9	18	7	11	2	6	6	8	3	13	0	12	3	8	4	6	2	15	5	18	8	0	6	3	1	10	9	6	2	3
novel_19833	3	3	0	1	0	0	0	2	0	0	2	0	2	2	0	1	2	0	0	0	2	1	0	0	3	5	2	3	0	1	1	0	0	1	1	0	9	0	4	0	0	5	0	1	2	2	2	1	0
novel_19858	3	3	0	0	3	0	2	0	4	1	0	0	0	3	1	0	2	1	56	16	1	7	0	2	8	4	2	3	0	0	4	4	2	5	30	3	4	2	0	5	16	9	14	0	0	2	3	2	5
novel_19859	4	2	0	0	0	0	0	0	0	0	0	0	0	0	1	0	1	0	3	2	0	1	0	2	1	2	1	1	0	0	0	4	0	2	7	2	0	3	0	4	13	5	9	0	0	1	1	1	1
lnc_19938	9	21	6	5	17	0	0	7	6	2	29	15	183	19	1	2	11	7	13	17	7	30	54	11	33	25	35	38	11	17	23	18	10	22	16	35	77	68	49	49	203	27	67	23	42	30	35	57	14
novel_19953	0	0	0	0	0	0	0	0	0	0	0	0	0	0	0	0	0	0	0	0	0	0	0	0	0	0	0	0	0	1	0	0	0	2	0	0	0	0	0	0	0	0	0	0	0	0	0	0	0
lnc_20004	433	384	114	208	155	31	209	364	216	45	296	139	217	186	108	157	87	81	725	1182	545	1200	982	962	1400	1560	1061	905	405	829	954	821	733	669	1045	923	2391	1943	961	1995	5269	1225	1609	1256	2800	1063	1492	873	946
lnc_20005	567	304	168	476	366	94	337	277	208	68	176	203	297	295	197	339	185	138	464	757	349	436	795	272	648	440	244	164	359	652	384	504	459	432	624	415	841	637	569	388	902	545	963	1001	757	641	313	271	476
novel_20013	0	0	2	3	5	0	0	0	0	0	0	0	0	0	4	3	1	0	0	2	1	4	2	3	4	2	1	4	0	4	3	6	4	3	7	6	7	9	4	9	26	1	6	2	11	3	6	1	1
novel_20085	16	2	0	2	3	0	0	2	1	0	0	0	32	3	8	309	25	0	7	40	2	0	2	0	5	7	3	2	0	3	12	5	3	3	3	3	16	13	1	1	2	4	4	4	159	7	3	7	0
novel_20086	2	6	1	8	3	0	0	4	3	0	0	0	2	7	5	14	0	0	3	7	3	3	0	2	7	11	0	3	5	12	5	5	5	8	7	8	7	14	10	2	5	2	7	9	24	8	4	13	3
novel_20228	0	1	2	2	0	0	0	1	0	1	3	3	0	0	6	3	2	0	2	4	1	2	4	2	5	3	2	2	0	2	5	5	6	0	0	1	19	16	11	4	2	4	5	13	0	0	0	8	3
lnc_20264	1	2	0	1	1	0	0	3	0	0	2	0	0	1	0	2	0	0	5	11	1	3	2	5	5	4	10	3	0	5	6	2	4	13	1	3	6	5	3	2	1	1	5	7	11	2	8	10	3
novel_20268	32	32	12	13	26	1	15	14	35	7	19	10	14	18	9	36	15	18	43	55	26	43	28	16	46	53	54	43	2	145	45	38	89	63	80	72	56	69	66	32	35	51	49	52	124	40	52	92	58
novel_20304	3	1	0	0	1	0	8	1	5	0	4	0	0	0	1	0	0	1	9	5	2	6	1	1	2	4	2	4	0	3	5	4	5	12	9	8	5	6	5	6	4	4	6	6	2	4	4	12	10
novel_20327	4	8	3	10	1	0	10	1	2	0	0	1	3	0	3	5	4	1	8	13	5	9	4	2	6	4	5	15	0	20	16	7	10	2	8	10	27	23	10	10	14	13	11	16	18	18	10	12	5
novel_20390	0	0	0	1	1	0	0	0	0	4	0	3	0	0	1	1	4	2	6	2	0	7	1	2	2	0	1	4	0	0	5	2	2	5	1	4	5	1	0	0	0	3	2	5	1	4	5	2	0
lnc_20500	4	5	0	0	0	0	2	1	0	0	0	4	1	0	3	1	2	3	1	6	1	5	2	1	1	2	1	3	2	0	4	5	4	5	4	4	9	10	4	2	6	10	16	21	8	17	15	10	1
lnc_20523	11	8	0	2	8	0	2	2	0	0	2	0	0	3	5	4	4	0	8	15	3	7	3	4	22	16	8	12	0	11	19	14	13	6	25	18	35	27	27	32	47	22	33	30	50	6	15	14	9
lnc_20560	58	43	16	23	30	10	39	97	40	24	100	22	73	23	28	20	41	17	74	85	48	86	49	34	71	53	66	60	14	49	126	116	91	69	159	199	182	166	143	89	75	95	138	173	130	69	125	148	64
novel_20561	3	6	1	3	3	0	0	2	0	4	8	1	1	0	5	1	4	1	15	11	4	13	0	4	7	12	5	6	0	4	9	15	14	4	22	15	30	17	19	8	0	12	16	11	13	4	20	2	2
novel_20573	42	16	7	22	50	1	48	22	31	6	22	11	43	38	32	33	12	24	36	60	43	64	78	25	64	42	50	53	68	130	70	56	68	44	82	78	56	61	66	85	85	43	65	91	224	68	45	170	104
lnc_20588	7	31	23	18	10	1	5	7	4	0	7	0	8	3	8	5	17	7	20	21	6	13	7	12	14	11	13	13	7	11	8	16	11	4	23	10	44	44	28	11	13	24	16	16	16	26	21	27	10
novel_20593	7	0	1	0	3	5	2	2	0	3	8	1	4	14	5	1	0	2	6	6	5	8	7	7	8	7	6	0	9	0	5	3	3	2	5	3	10	8	17	3	0	0	0	1	3	7	0	4	2
novel_20681	1	5	1	2	0	0	0	0	2	0	2	2	2	2	1	2	13	8	3	5	2	11	6	2	6	11	0	5	1	1	3	0	1	0	2	0	4	6	11	2	0	3	2	2	1	7	2	0	3
lnc_20705	5	8	8	1	0	7	5	12	6	2	5	33	12	13	0	0	2	7	34	22	11	9	3	12	8	4	30	8	76	1	23	30	23	9	8	11	23	28	11	25	9	25	21	7	4	31	12	8	19
lnc_20711	0	0	0	0	0	0	0	2	3	1	0	8	5	1	1	0	1	0	5	4	3	3	2	1	4	4	6	3	10	3	6	3	2	6	4	1	2	4	4	13	96	5	4	11	1	0	4	6	1
novel_20870	2	7	4	4	1	0	1	14	11	1	7	0	1	0	3	2	7	2	18	8	19	10	4	5	4	8	11	12	1	4	7	5	7	13	7	3	27	31	24	5	14	28	25	22	10	19	19	10	10
novel_20950	1	4	2	3	0	2	5	0	0	0	0	0	0	0	6	1	6	14	4	2	2	7	1	1	5	12	3	6	0	2	3	6	11	1	0	10	4	7	12	8	2	8	3	4	6	13	6	6	3
novel_20952	0	0	0	0	0	0	0	0	0	0	0	0	0	0	0	0	0	0	0	0	0	0	0	0	0	0	0	0	0	0	0	0	0	0	0	0	0	0	0	0	0	0	0	0	0	0	0	0	0
lnc_20972	11	8	0	3	0	1	0	20	2	1	7	5	4	4	3	0	4	12	6	1	10	13	2	20	11	4	20	5	5	4	12	9	1	15	10	5	30	27	5	17	6	15	20	15	5	18	14	12	14
lnc_21010	0	1	1	3	0	3	1	1	0	0	0	0	0	0	2	1	0	5	1	0	3	3	0	1	0	0	0	6	0	2	4	1	3	1	1	0	4	1	30	3	1	4	7	6	1	9	3	0	0
novel_21041	4	5	0	1	2	0	0	8	9	0	1	6	4	0	0	1	3	1	9	7	3	9	2	10	7	2	25	11	0	0	18	9	6	8	8	10	20	20	6	10	12	18	18	12	4	15	23	8	0
novel_21042	0	17	9	8	0	0	6	1	6	1	1	0	3	5	8	5	10	2	12	6	10	11	5	5	14	8	11	10	1	6	5	8	10	5	14	8	13	15	18	8	8	17	44	35	7	35	24	9	5
novel_21063	1	3	1	0	0	1	0	0	0	4	0	0	2	0	14	1	4	4	4	2	1	0	0	2	7	14	2	10	0	5	6	2	2	2	4	1	3	13	16	0	0	7	11	8	1	1	0	10	8
novel_21064	7	4	4	3	0	0	0	2	0	0	3	0	1	0	10	3	3	1	4	9	1	6	1	0	3	10	9	4	0	10	8	4	3	4	0	1	9	8	16	1	2	5	5	2	5	8	9	8	5
lnc_21073	0	0	3	1	0	0	6	0	0	0	3	0	4	1	0	3	2	1	3	3	2	3	0	7	6	4	15	7	0	0	13	10	7	3	6	10	21	7	1	24	15	8	7	3	3	5	7	13	3
novel_21077	6	15	18	2	13	3	4	14	2	2	10	0	2	1	10	1	13	10	11	5	7	18	2	7	9	13	7	5	2	1	8	5	1	7	4	10	8	34	35	7	3	3	18	7	18	14	8	8	20
novel_21078	7	18	15	4	1	5	0	3	3	0	5	2	0	0	13	2	24	5	2	10	4	12	0	2	8	14	8	11	0	4	4	3	6	4	4	4	13	19	29	7	5	9	25	5	20	19	7	14	18
novel_21079	19	48	33	26	15	5	32	13	32	21	28	25	21	25	42	7	57	31	38	21	21	92	4	16	46	42	21	22	20	34	64	56	35	41	47	39	87	189	245	37	64	37	106	48	127	64	22	63	71
novel_21080	0	11	9	8	2	0	9	3	0	0	0	2	4	0	7	3	7	0	3	6	1	5	5	2	7	5	1	6	1	1	2	2	0	3	4	1	1	3	8	2	5	7	9	4	6	8	3	4	2
novel_21081	8	7	1	1	3	0	3	10	0	0	1	0	2	3	2	0	3	0	5	6	0	2	1	3	9	15	4	7	2	12	13	8	6	8	27	12	11	25	8	11	7	4	15	5	33	7	3	4	7
novel_21082	3	9	13	9	8	0	7	6	4	0	4	11	12	10	21	3	26	9	17	15	8	25	4	3	9	13	6	17	0	18	13	17	13	4	28	22	13	31	50	9	43	5	5	8	23	14	1	26	9
lnc_21099	68	107	72	22	6	20	45	143	19	29	55	6	7	8	9	107	18	17	88	45	320	108	14	79	33	19	37	55	62	2	69	18	17	68	5	4	590	188	8	34	4	425	166	7	11	133	347	5	13
lnc_21100	16	11	7	6	20	14	52	15	25	2	3	8	6	11	20	9	18	6	28	34	13	30	8	22	49	32	66	49	7	35	51	21	24	49	30	24	120	90	47	73	154	65	81	49	59	54	69	45	39
novel_21110	0	0	0	0	2	0	1	1	0	0	0	0	0	0	0	2	0	0	0	1	1	1	0	0	0	3	0	6	0	0	0	2	1	1	0	0	2	0	1	0	2	1	0	1	1	1	0	4	0
lnc_21126	3	11	2	4	4	15	2	2	4	0	15	3	6	9	9	10	13	9	11	17	4	8	5	9	15	11	18	14	4	11	28	21	25	11	15	14	38	24	32	34	42	18	27	21	11	12	11	24	9
lnc_21127	5	3	1	4	5	0	24	1	5	0	16	0	2	1	9	6	2	9	17	14	10	11	4	21	23	9	25	22	1	7	16	9	8	13	2	11	38	33	20	31	37	22	31	16	18	20	14	38	18
novel_21131	0	1	0	3	0	0	3	3	0	1	3	0	3	3	2	3	1	0	1	1	1	3	6	2	5	5	3	2	1	3	4	7	7	2	3	3	4	4	24	5	63	5	3	11	2	5	2	12	2
lnc_21158	0	2	2	3	1	4	2	1	0	0	1	1	0	4	2	7	7	2	4	4	7	4	2	0	4	7	3	3	9	1	2	3	6	3	7	3	8	6	5	1	1	4	2	3	5	16	2	2	2
lnc_21159	4	3	1	2	2	7	1	21	0	1	2	5	1	3	5	3	1	5	5	7	6	15	1	4	6	9	7	8	1	2	8	12	6	5	8	5	19	12	7	5	3	12	22	15	19	6	24	6	2
lnc_21191	3	6	2	2	0	0	3	4	0	2	5	0	2	0	2	6	3	0	4	6	0	3	1	0	1	4	2	10	0	5	8	8	8	7	10	7	9	7	3	0	23	8	23	12	28	12	21	11	3
lnc_21206	31	24	3	6	9	3	3	18	16	5	17	9	5	25	11	15	13	11	30	31	18	33	14	12	22	23	21	15	76	2	19	41	14	9	11	20	37	28	23	14	18	21	42	11	15	31	15	18	16
lnc_21207	20	16	6	14	8	0	20	18	17	1	24	7	12	0	11	5	12	6	28	10	8	23	4	7	11	9	15	22	7	6	29	41	21	32	42	26	9	9	12	29	83	21	27	17	103	33	22	13	25
lnc_21243	11	16	2	5	13	9	14	3	6	1	14	26	1	10	0	2	2	6	19	18	13	17	19	20	25	18	24	9	27	8	15	14	18	12	19	26	33	26	26	33	30	27	36	26	20	18	25	14	12
lnc_21278	1	4	2	2	2	0	8	2	0	1	2	7	4	1	2	5	4	2	5	6	3	4	2	3	4	4	10	6	0	6	4	2	7	7	11	2	4	12	5	4	10	10	6	12	4	15	2	3	3
novel_21279	3	7	0	4	2	0	0	7	2	1	4	2	0	1	1	4	5	2	13	5	2	5	1	3	6	4	5	6	3	2	9	9	9	8	18	6	12	11	3	8	7	7	19	5	2	5	14	4	7
lnc_21332	36	12	1	14	30	0	31	26	5	16	26	5	11	13	4	28	7	17	22	28	45	59	27	89	164	136	65	48	22	61	46	52	30	35	52	26	104	114	52	107	90	49	108	34	27	57	61	44	44
novel_21333	9	1	0	0	4	0	0	7	13	0	4	0	1	5	5	2	5	0	4	13	9	15	1	7	5	9	6	16	0	10	22	18	13	15	11	17	42	24	12	18	0	11	17	13	8	17	23	4	3
novel_21344	0	0	0	0	0	0	0	0	0	0	0	0	0	0	0	0	0	0	0	0	1	3	0	0	0	1	0	13	0	0	0	0	0	0	0	0	0	1	1	0	0	4	1	2	3	0	0	1	1
novel_21362	0	0	2	0	0	0	0	2	0	4	1	0	4	0	0	2	1	0	0	5	0	2	1	1	1	1	4	6	0	0	3	2	0	0	2	1	0	1	8	1	2	2	6	3	2	1	2	22	1
novel_21363	0	0	0	0	0	0	0	0	0	0	0	0	0	0	0	0	0	0	0	0	0	1	1	0	0	0	0	0	0	0	0	0	0	0	0	0	0	0	3	0	1	0	0	0	1	0	1	1	0
novel_21364	0	0	0	0	0	0	0	0	0	0	0	0	0	0	0	0	0	0	0	0	0	0	0	0	0	0	0	0	0	0	0	0	0	0	0	0	1	0	1	0	0	0	0	0	1	1	0	2	0
lnc_21474	11	32	16	11	5	0	7	13	9	8	8	5	7	2	12	7	22	22	20	16	10	14	2	9	12	10	17	16	0	6	27	16	12	11	13	18	32	35	38	17	2	23	31	16	13	24	14	16	12
novel_21478	7	6	0	1	3	0	0	16	5	9	12	5	0	1	0	0	1	4	23	9	12	25	2	8	13	6	20	17	5	1	20	9	10	36	8	13	56	33	10	14	3	40	30	8	8	13	31	7	10
lnc_21517	24	54	7	6	15	14	38	5	0	6	2	4	12	22	1	1	9	15	19	12	27	26	16	13	14	2	21	15	8	10	0	1	0	31	12	11	0	0	0	0	0	29	27	11	9	16	26	23	7
lnc_21586	6	6	2	8	4	1	23	9	6	0	3	6	16	8	7	6	7	1	7	2	3	2	5	1	4	3	2	1	7	0	2	1	6	6	13	6	2	6	10	11	8	5	12	11	18	5	4	15	13
novel_21604	1127	1351	19	8	16	12	10	3	2	9	2	24	19	295	9	17	18	15	8	21	12	10	30	3	11	15	9	4	7983	2563	73	13	16	11	12	11	8	9	16	6	7	7	5	5	6	9	12	4	5
lnc_21623	17	13	10	22	26	16	49	28	0	1	16	11	20	16	21	5	18	10	24	70	23	49	45	20	27	56	20	29	21	83	29	35	50	25	108	90	78	80	63	60	404	44	106	193	71	76	50	34	36
novel_21743	0	0	0	0	0	0	0	0	0	0	0	0	0	0	0	0	0	0	0	0	0	0	0	0	0	3	0	6	0	0	0	0	0	0	0	0	0	0	0	0	0	0	0	2	0	0	0	3	0
novel_21750	0	6	0	0	2	0	0	3	11	0	3	0	2	4	0	2	1	6	7	17	3	6	4	4	2	5	7	3	0	1	6	13	9	16	10	20	7	17	1	12	4	7	16	14	14	7	11	6	7
novel_21761	9	32	18	17	11	0	16	9	3	3	5	7	12	5	38	7	30	29	29	38	12	15	16	12	12	19	20	23	0	24	32	13	20	11	24	15	26	46	26	20	19	18	27	39	9	44	41	17	10
novel_21762	0	4	6	3	2	0	5	2	0	0	0	0	0	0	1	0	5	0	4	23	4	10	5	3	5	4	1	4	0	8	3	4	6	3	8	1	9	8	4	1	2	12	13	3	6	8	10	5	2
novel_21763	3	8	3	1	5	4	0	1	5	0	1	1	0	2	6	1	6	22	5	12	4	5	9	3	4	7	2	4	3	1	2	2	2	1	4	6	3	10	5	1	1	1	0	4	2	3	3	0	2
lnc_21764	3	5	4	0	3	7	1	11	0	3	3	25	11	20	7	1	6	6	16	19	4	8	7	3	12	5	11	3	22	6	11	10	5	3	14	13	8	8	9	7	8	2	10	3	8	18	7	4	9
lnc_21765	20	18	11	9	8	0	10	24	0	2	10	3	13	4	21	9	29	11	26	40	27	32	12	9	9	10	16	21	1	29	11	17	20	9	45	33	41	41	24	18	23	23	24	30	13	43	32	12	18
novel_21804	14	10	6	5	8	3	3	7	14	4	18	10	11	24	9	9	9	10	28	45	13	23	15	5	18	12	25	9	38	5	32	51	37	10	22	21	18	18	38	32	25	33	25	58	18	35	18	17	14
novel_21805	9	3	1	0	2	0	7	3	0	3	5	0	1	4	3	2	4	2	6	11	10	7	3	1	4	5	7	2	1	0	6	6	6	6	4	4	25	14	25	8	4	7	5	1	11	21	12	9	6
lnc_21819	2	6	0	2	2	0	0	2	4	4	6	0	2	0	7	1	11	2	4	40	0	2	1	1	1	3	6	8	0	5	5	12	8	6	10	18	7	5	8	10	6	3	7	12	14	7	1	6	6
novel_21834	2	3	1	4	2	2	1	6	0	0	7	0	0	2	3	1	5	1	7	8	8	7	4	0	10	1	2	0	4	1	11	7	2	2	6	5	10	6	13	4	50	9	12	12	4	8	5	5	4
lnc_21874	2	6	3	6	3	9	1	1	1	2	5	0	7	1	14	3	3	5	2	16	2	2	4	3	11	7	8	6	0	3	4	9	0	12	3	5	8	5	14	3	1	9	8	6	20	12	18	4	1
lnc_21875	6	1	1	1	0	0	7	11	4	0	5	0	11	0	5	2	5	1	17	46	1	6	3	2	7	3	9	4	1	0	1	4	4	8	1	6	16	5	12	17	1	6	10	27	43	7	5	3	4
lnc_21886	18	7	4	3	5	12	6	9	18	5	12	26	78	17	9	3	11	10	17	72	21	28	18	4	13	16	5	12	38	7	12	15	16	6	20	17	26	20	9	21	11	15	35	21	231	23	14	2	13
lnc_21949	1	1	0	2	4	0	0	5	2	0	2	0	0	4	19	5	4	0	3	48	1	1	1	2	4	5	11	14	0	3	12	13	13	4	5	16	4	9	84	5	13	4	10	28	20	0	4	28	2
novel_21991	4	9	3	0	3	0	5	3	16	1	6	2	0	12	5	2	5	0	8	11	3	13	5	2	10	3	12	8	3	7	8	24	12	7	14	5	8	18	12	13	30	6	15	8	9	10	10	18	5
novel_22062	2	1	0	1	1	0	0	0	0	0	0	6	0	0	0	2	1	0	4	3	1	5	1	1	3	0	1	6	1	1	1	3	3	3	8	6	1	9	8	10	8	4	6	0	6	2	1	4	1
novel_22082	17	14	1	8	3	0	1	10	5	0	2	10	2	8	14	4	7	0	5	17	10	24	28	6	11	17	19	18	0	23	23	12	26	11	45	73	59	52	58	18	13	15	34	68	30	10	48	28	10
novel_22116	2	0	1	0	0	0	2	0	1	0	0	0	0	0	0	0	0	0	0	0	0	1	0	0	1	4	0	6	0	0	1	0	0	0	0	0	0	0	0	0	0	1	0	2	2	0	0	1	1
novel_22117	0	0	0	0	0	0	0	0	0	0	0	0	0	0	0	0	1	0	0	0	0	0	0	0	0	0	0	0	0	0	0	0	1	2	0	0	0	1	0	0	1	1	0	5	0	0	0	0	0
lnc_22201	50	10	1	0	10	0	5	2	2	0	6	5	2	82	8	1	1	2	22	7	12	50	1	3	1	3	108	100	14	62	8	6	1	23	101	4	7	3	10	6	10	2	3	0	1	1	4	10	2
lnc_22202	12	1	0	0	0	0	0	0	0	0	0	0	0	16	0	1	0	0	0	0	0	8	0	0	0	0	7	9	1	4	0	0	0	2	21	0	0	0	1	0	1	0	0	0	0	0	1	2	0
novel_22208	0	0	0	0	0	0	0	0	0	0	0	0	0	0	0	0	0	0	0	0	0	0	0	0	0	0	0	0	0	1	1	0	0	0	0	0	0	0	1	0	0	0	0	0	0	0	0	4	0
novel_22224	2	2	0	0	3	0	0	8	0	3	1	3	8	3	4	4	1	0	4	0	2	9	2	6	13	3	3	1	1	0	9	6	6	2	7	17	8	10	15	5	2	7	6	6	10	2	3	7	3
lnc_22305	2	3	0	1	0	1	0	1	0	0	0	5	0	0	1	0	1	0	5	10	3	7	1	8	10	12	5	9	1	6	5	2	7	5	15	11	19	12	13	6	8	7	19	14	19	5	4	5	8
novel_22307	0	8	0	2	22	0	11	0	5	3	1	0	0	14	2	4	2	3	2	38	1	7	2	3	17	12	2	6	0	1	23	13	3	7	4	6	17	19	2	2	11	3	9	15	559	7	10	0	3
novel_22322	0	0	2	1	0	0	0	0	0	0	2	0	0	0	0	1	2	2	0	2	1	4	0	0	1	2	2	7	1	0	4	0	1	2	2	3	5	10	2	1	4	7	8	2	5	2	4	2	4
novel_22327	1	6	2	5	1	0	0	5	0	6	1	0	0	2	6	2	6	5	5	3	3	13	1	2	5	5	1	7	3	5	3	4	5	1	5	4	12	10	15	5	4	14	7	10	4	7	7	3	0
novel_22328	18	25	0	0	1	0	0	3	14	2	8	0	2	0	0	0	2	4	11	2	9	2	0	4	7	1	37	19	4	0	19	57	18	2	38	1	22	32	49	9	1	12	16	2	2	12	15	16	9
novel_22348	537	343	206	236	37	11	61	8	21	4	9	19	5	2	114	119	99	171	28	75	13	28	15	31	18	38	59	44	37	59	26	32	32	20	26	26	44	53	51	35	50	61	80	53	74	89	69	43	20
novel_22352	1	2	0	0	5	0	2	1	0	1	6	6	0	2	0	0	0	0	1	9	2	0	5	3	3	9	2	1	0	5	8	3	11	10	22	19	10	2	5	2	2	4	6	18	4	1	6	32	1
novel_22374	0	0	0	4	0	0	0	0	0	0	4	0	5	0	2	4	1	2	0	5	3	6	2	4	1	5	1	7	0	2	2	1	5	0	1	2	3	8	17	0	0	1	7	6	4	1	4	0	0
lnc_22673	20	54	35	12	3	13	5	7	0	0	8	0	1	48	2	2	7	1	8	4	2	6	5	5	3	7	3	6	5	9	5	4	3	7	7	3	16	4	3	31	64	12	5	41	21	11	8	1	3
lnc_22675	18	12	1	3	7	1	2	26	7	1	10	3	5	17	2	6	1	5	11	10	8	13	3	5	11	17	19	3	6	4	13	11	8	6	5	9	38	20	4	15	10	19	29	16	18	20	16	7	14
novel_22683	16	22	26	17	24	6	30	1	4	2	5	2	2	3	26	4	28	20	21	11	9	17	18	13	13	20	9	8	11	24	9	15	19	20	22	15	20	16	21	20	9	15	22	37	7	36	19	13	17
novel_22734	7	5	2	5	2	0	0	3	11	0	7	0	0	2	0	0	3	0	3	5	1	31	10	6	16	9	3	12	0	14	24	12	9	1	13	7	16	26	8	19	37	10	49	14	0	17	3	13	22
novel_22804	0	1	0	0	7	0	0	3	0	0	0	8	0	5	1	3	1	0	1	2	1	4	6	0	1	3	3	1	2	9	1	0	1	3	6	1	5	0	0	10	25	0	0	3	2	3	0	1	3
lnc_22837	10	9	2	5	7	0	11	3	6	5	0	0	1	1	0	4	4	0	19	25	10	24	25	16	37	87	30	28	0	25	22	10	17	5	21	24	32	18	7	31	107	21	53	53	40	17	17	52	6
lnc_22838	24	41	16	26	61	7	67	20	31	25	50	29	45	55	7	29	25	22	47	38	29	31	110	15	45	65	20	17	23	50	21	32	40	38	80	50	47	34	23	45	184	27	33	56	39	35	22	42	27
novel_23004	10	1	1	0	4	0	1	5	2	0	4	0	0	4	0	0	5	0	2	0	0	5	0	2	7	20	4	10	1	5	9	7	4	7	17	256	11	3	24	3	63	0	11	3	1	0	1	23	14
novel_23054	0	0	0	0	0	0	1	0	0	0	0	0	0	0	0	1	0	0	0	0	0	3	0	0	0	10	0	6	0	0	0	0	0	0	0	0	0	0	0	0	0	1	0	0	2	0	0	0	0
novel_23105	0	0	0	0	0	0	0	1	0	0	0	0	0	0	0	1	0	0	0	1	0	0	0	0	0	4	0	7	0	1	0	0	0	0	0	0	0	0	0	0	0	1	0	2	1	0	0	0	0
lnc_23229	7	8	1	1	10	0	3	5	6	1	14	12	5	4	2	5	8	1	28	19	13	16	5	13	21	20	45	23	2	3	30	27	16	38	18	18	35	27	18	30	18	30	40	16	18	21	49	22	7
novel_23272	0	0	1	3	0	0	8	4	0	0	0	0	0	0	0	0	1	0	3	0	0	1	0	1	2	0	1	4	0	0	0	0	0	0	0	1	4	1	0	0	0	1	2	2	0	0	1	0	0
novel_23521	14	14	3	11	9	7	12	14	15	10	12	3	6	10	7	4	9	5	23	24	13	31	20	13	30	29	27	21	5	38	40	23	30	13	68	30	56	43	21	36	31	34	63	120	47	47	39	24	12
novel_23550	11	8	0	1	0	0	13	4	2	1	2	4	6	3	2	5	1	3	14	8	8	10	6	9	15	7	12	9	3	4	6	7	15	6	16	11	23	19	14	12	13	18	10	7	9	16	31	14	9
novel_23913	106	35	19	22	76	3	22	22	61	1	54	9	42	55	2	2	17	7	87	37	8	131	113	17	129	352	27	66	23	285	103	77	100	28	258	484	86	216	101	86	562	43	202	241	228	35	27	54	94
novel_23983	8	7	1	1	1	0	4	7	5	2	4	7	1	10	7	2	3	0	9	5	14	12	5	5	8	3	13	2	2	5	25	17	19	17	16	13	19	24	7	25	10	12	26	13	6	9	18	4	10
novel_24017	6	2	1	0	8	0	7	4	0	0	0	0	4	2	4	2	5	1	9	7	3	1	2	7	14	15	8	11	2	22	6	7	10	7	15	10	7	10	6	7	15	13	26	12	5	14	9	13	2
novel_24106	408	487	241	234	34	8	65	41	7	13	37	32	26	5	227	280	151	387	88	47	19	35	37	74	25	36	39	42	65	91	51	16	43	29	25	43	75	54	58	91	59	82	64	79	38	127	87	60	43
novel_24107	344	379	170	145	18	1	16	30	5	12	25	30	36	8	189	257	190	212	54	52	9	16	18	12	14	30	51	9	27	114	17	18	29	8	12	15	4	8	17	27	22	29	40	36	18	38	29	52	11
lnc_24113	29	22	4	8	25	17	37	20	16	1	20	23	17	42	39	51	15	10	78	44	21	46	23	24	42	22	82	61	24	28	56	72	79	75	67	55	76	99	91	113	203	76	95	91	42	79	46	125	60
novel_24124	0	0	0	0	0	1	0	0	0	0	0	0	0	0	0	0	0	0	1	0	0	3	0	0	0	1	0	12	0	3	0	1	0	0	0	0	1	0	2	0	0	2	1	2	1	0	0	2	0
lnc_24136	4	13	1	2	8	0	3	3	0	4	13	1	10	2	0	1	0	3	20	29	9	12	2	12	18	6	36	16	0	2	26	15	16	36	8	11	31	26	26	41	8	27	33	41	31	9	31	14	7
lnc_24137	2	3	3	4	1	0	10	0	3	0	5	3	6	3	7	2	4	9	29	7	11	11	8	16	13	19	26	12	2	12	27	18	16	27	9	12	23	13	16	29	11	18	14	18	14	19	19	9	10
novel_24167	20	40	8	15	13	1	31	92	26	16	34	19	12	31	8	20	37	33	85	38	155	176	49	121	169	117	103	81	1	21	87	117	83	85	58	58	319	297	63	58	19	97	161	77	56	151	153	41	82
novel_24208	2982	4269	3115	4150	316	214	221	135	78	52	127	278	169	75	974	1504	1225	1736	311	511	85	128	251	151	141	264	299	135	393	1200	276	458	509	148	226	352	324	384	475	637	290	470	488	438	216	1083	426	683	155
lnc_24262	1	5	3	1	7	0	5	2	1	3	6	7	5	8	4	4	9	8	14	6	1	5	1	1	6	5	3	9	7	3	3	5	1	0	4	9	6	5	3	7	6	4	12	2	8	8	4	1	5
lnc_24271	10	11	0	3	10	3	0	12	4	3	6	24	0	14	4	6	11	4	17	12	35	29	19	8	23	33	13	13	43	4	11	18	13	9	29	10	17	21	2	18	11	24	24	9	20	27	13	4	16
novel_24357	1	0	0	0	0	0	0	0	0	0	0	0	0	0	0	0	0	0	0	0	0	0	0	0	0	0	0	1	0	0	0	0	0	0	0	1	0	0	0	0	0	0	0	0	0	0	0	3	0
lnc_24396	0	1	0	0	4	0	0	0	16	1	6	9	0	8	1	0	1	4	1	1	0	0	219	4	3	6	1	1	14	24	1	1	4	2	49	33	2	1	5	2	50	0	10	15	0	2	0	2	3
lnc_24441	0	2	1	3	1	0	3	3	0	0	3	0	2	0	7	6	2	2	14	28	3	5	9	3	6	3	8	7	0	3	7	6	16	5	4	10	3	1	25	7	3	3	5	9	9	6	12	12	3
novel_24482	20	23	10	11	22	10	14	10	5	0	4	3	1	3	23	18	26	6	24	19	16	20	21	13	23	34	24	30	3	52	23	10	21	19	31	23	62	41	61	18	11	15	35	38	36	54	47	38	10
lnc_24569	5	4	1	1	3	0	6	4	3	1	0	0	0	0	0	1	1	0	3	3	1	4	6	6	7	21	15	6	5	16	1	4	4	2	2	3	12	5	2	2	1	13	15	6	7	5	5	5	2
novel_24705	0	1	0	0	0	0	0	3	0	0	0	0	0	0	0	0	2	0	0	1	0	0	0	0	0	0	0	1	0	0	1	2	0	0	2	1	3	3	2	2	0	3	0	0	1	2	0	0	0
lnc_24797	5	1	0	1	4	0	1	1	0	0	3	0	4	3	2	2	1	1	1	5	2	2	2	5	4	2	4	8	0	1	10	9	6	11	5	3	6	17	4	13	0	3	12	16	8	4	3	7	0
lnc_24806	0	3	1	1	0	0	11	3	0	1	3	0	1	0	5	0	0	0	3	4	5	10	2	3	8	12	3	4	0	3	10	11	27	8	8	8	10	7	17	19	31	12	22	7	26	7	11	10	1
lnc_24847	0	1	0	0	0	0	0	0	0	0	0	0	0	0	1	0	0	0	0	0	0	10	3	1	1	6	0	0	0	0	1	3	1	0	2	2	0	1	1	2	0	2	4	1	7	4	2	4	4
lnc_24961	12	13	3	7	2	11	8	9	15	4	12	22	3	16	4	4	6	12	12	7	7	10	9	2	14	13	15	2	30	7	9	16	13	3	10	6	9	24	8	18	2	3	10	3	8	9	7	4	9
lnc_24973	46	52	27	32	55	29	15	13	17	10	20	29	29	34	34	69	74	78	48	52	62	56	71	11	50	50	32	17	71	12	21	28	37	15	36	22	50	56	55	24	31	59	46	26	24	76	23	8	20
lnc_25008	14	14	2	0	5	0	2	11	18	5	10	9	0	25	4	2	2	9	10	7	6	28	7	17	41	23	32	27	3	20	15	25	9	12	21	16	55	58	16	54	52	34	65	60	40	23	42	13	27
lnc_25041	37	77	78	125	52	13	10	117	108	3	3	15	6	33	23	12	23	5	197	227	114	203	144	124	211	163	133	90	9	220	110	101	139	141	245	196	177	223	147	290	343	121	160	228	261	309	145	159	94
lnc_25087	4	4	5	2	7	0	0	0	1	2	5	3	0	2	2	0	4	2	9	4	1	5	1	11	17	16	19	13	1	63	11	27	21	5	15	19	25	31	1	59	35	9	30	13	10	19	13	2	8
lnc_25094	0	54	31	13	1	0	0	0	0	1	0	3	0	2	3	5	13	12	10	14	1	8	28	23	12	12	7	2	3	4	1	3	4	1	1	0	6	8	3	7	0	12	0	6	3	9	9	0	0
novel_25146	4	3	6	0	0	0	0	0	0	0	0	0	2	1	2	2	0	0	0	2	4	1	0	0	1	3	2	8	0	2	4	0	3	3	2	0	6	11	3	3	1	5	4	5	4	4	0	8	4
novel_25206	3	3	1	3	0	0	1	0	3	1	1	0	3	0	0	1	2	0	6	3	4	4	1	3	3	4	2	6	0	3	5	1	1	1	1	1	9	9	5	2	1	4	8	3	0	6	2	1	4
novel_25288	0	0	0	0	0	0	0	0	0	0	0	0	0	0	0	1	0	0	0	0	0	0	0	0	0	1	0	1	0	0	0	0	0	0	0	0	0	0	0	0	0	0	0	0	0	0	0	17	0
novel_25292	0	0	0	0	0	0	0	0	0	0	0	0	0	0	0	0	0	0	0	0	0	0	0	0	0	0	0	0	0	0	0	4	0	0	0	0	0	0	0	0	0	0	0	0	0	0	0	0	0
novel_25396	7	2	1	0	4	0	1	4	0	0	11	0	0	0	2	1	6	3	1	6	0	3	3	3	3	5	3	1	0	2	2	10	1	3	5	0	11	4	1	4	1	7	6	1	2	3	3	1	4
lnc_25426	3	0	0	0	1	3	1	4	7	5	7	1	1	3	8	3	1	4	4	16	1	7	3	4	5	5	11	10	3	1	10	10	11	14	10	17	16	16	21	8	5	4	14	17	8	5	11	3	7
lnc_25492	63	71	14	55	53	16	37	52	50	15	77	62	45	56	11	20	25	16	177	186	82	195	116	85	199	246	152	145	73	150	232	203	221	143	397	302	424	417	199	298	330	223	420	354	361	204	251	172	110
lnc_25593	2	4	6	2	6	0	8	6	22	4	5	14	5	2	13	12	5	5	21	34	8	7	16	11	7	4	66	29	0	4	24	24	54	31	16	17	57	34	94	16	209	47	42	31	73	28	19	69	13
novel_25614	5	2	1	3	96	0	2	1	2	0	0	0	3	24	3	20	0	2	2	1	0	8	3	0	20	15	0	10	3	38	3	3	13	6	35	15	3	3	33	2	9	0	4	3	5	4	0	93	3
lnc_25634	171	232	68	44	98	145	87	212	201	81	125	423	121	413	71	104	81	138	295	343	373	343	353	104	283	262	247	128	607	114	125	163	230	193	190	124	449	275	173	299	329	363	301	140	232	380	341	54	91
novel_25635	23	15	1	3	2	0	9	12	0	0	8	4	2	2	3	7	5	1	24	11	17	11	17	5	8	12	11	5	5	5	7	12	19	15	18	23	26	20	20	20	59	22	18	22	72	24	24	11	9
novel_25648	12	10	1	0	4	0	6	12	2	0	9	0	6	0	5	3	1	0	13	22	12	13	5	6	8	8	1	7	0	8	15	12	17	24	26	16	29	13	7	7	12	15	18	12	10	19	19	7	10
lnc_25656	2	3	0	0	1	0	15	1	0	2	2	2	0	0	2	3	1	1	4	2	1	6	0	5	3	0	1	1	2	1	4	7	6	6	5	1	12	3	1	6	21	8	11	0	2	5	7	2	1
lnc_25660	1	0	1	0	2	0	0	3	0	0	0	2	0	0	0	6	0	1	6	14	0	8	1	2	4	7	11	4	0	0	28	10	1	9	0	3	1	1	4	3	2	9	3	11	75	5	4	6	0
novel_25735	2	6	0	0	7	0	11	5	4	1	0	0	5	0	11	5	7	0	3	5	5	10	3	2	9	10	6	7	0	10	3	4	4	4	8	7	4	6	8	1	10	4	7	9	54	5	5	2	2
novel_25778	4	4	0	1	5	0	0	2	7	0	7	0	3	0	1	11	6	3	12	11	2	2	4	5	4	7	14	4	0	9	15	8	6	6	21	13	12	8	12	9	9	9	5	7	35	9	6	4	4
lnc_25796	4	3	1	3	3	0	1	8	8	0	14	3	0	2	6	3	6	1	5	3	6	8	1	8	22	9	5	12	6	11	9	9	6	14	31	17	8	14	8	12	0	14	12	5	2	16	13	2	12
lnc_25817	1	2	1	0	7	0	0	0	0	1	0	0	3	2	2	0	0	1	8	5	9	3	2	2	3	3	7	0	0	4	1	0	5	4	6	3	8	0	8	1	7	3	3	2	2	1	5	1	2
lnc_25825	0	0	0	0	0	0	0	0	0	0	0	0	0	0	0	0	0	0	0	0	0	0	0	0	0	0	0	0	0	1	0	0	0	0	0	0	0	0	0	0	0	0	0	0	0	0	0	0	0
lnc_25839	66	90	23	30	30	2	38	72	44	8	64	17	37	27	90	44	54	13	67	106	84	120	49	29	92	104	86	76	2	86	147	106	133	76	174	141	428	222	183	113	367	147	199	163	234	93	182	93	105
lnc_25840	4	6	8	6	0	0	2	1	8	1	0	9	3	4	13	2	7	6	2	5	3	4	2	0	3	2	2	1	3	1	4	0	3	1	2	1	6	2	3	1	0	2	0	4	6	2	2	2	5
lnc_25928	1	0	1	0	4	2	1	7	3	0	1	3	3	8	12	8	1	2	1	12	0	2	10	3	1	1	2	1	6	1	1	3	3	1	0	4	2	0	8	1	2	2	2	1	4	2	1	1	1
novel_25939	5	12	2	1	1	1	2	5	5	2	7	3	5	9	1	3	14	15	13	1	9	11	0	5	9	1	16	8	4	1	16	26	6	9	6	1	25	19	0	16	1	17	20	3	1	27	10	3	15
novel_25951	5	1	3	2	4	0	0	21	0	0	0	3	0	3	8	18	5	1	6	16	1	4	1	1	3	2	7	12	0	0	4	9	8	4	4	3	3	12	18	9	0	3	7	6	3	7	2	7	0
novel_25952	7	17	10	7	5	0	9	4	0	0	2	9	8	0	25	31	48	4	4	17	5	66	1	4	30	28	29	22	0	8	43	64	29	12	5	32	80	173	100	13	0	32	197	225	52	52	19	13	3
novel_25954	0	1	1	2	3	0	3	1	0	0	0	1	3	0	2	8	11	5	1	3	0	4	3	1	1	5	2	11	0	1	0	3	2	0	2	1	3	5	6	0	0	3	9	7	2	2	0	0	1
lnc_25967	6	6	1	5	1	0	7	2	8	0	3	2	2	6	1	5	2	1	10	8	9	9	2	8	11	12	13	11	11	5	5	7	4	3	4	5	22	6	12	19	15	9	16	14	24	10	8	1	5
lnc_26002	0	1	2	0	0	0	3	1	0	0	0	0	0	1	4	1	1	0	2	5	2	1	0	2	1	0	2	2	0	1	1	6	5	0	0	3	1	0	1	6	24	2	2	12	2	1	0	0	0
lnc_26004	2	1	0	1	0	0	0	3	1	0	1	0	2	2	4	0	2	0	3	8	2	1	0	3	1	0	6	1	1	0	6	8	15	0	0	2	4	3	9	4	11	8	8	13	7	3	3	2	3
lnc_26005	0	3	0	0	3	0	4	2	0	0	0	0	6	0	4	3	4	0	3	0	1	0	1	1	1	1	8	1	0	1	7	15	16	2	1	0	3	3	13	5	10	4	1	8	4	4	0	1	0
lnc_26035	2	1	0	3	2	0	0	0	0	0	3	0	0	5	1	0	0	0	1	8	3	10	0	9	8	11	7	3	2	7	4	2	3	2	2	6	10	13	5	16	3	10	10	7	7	7	8	7	2
novel_26055	3	13	9	4	5	11	2	16	19	6	13	1	0	13	9	0	6	11	4	8	47	12	6	3	7	12	14	7	7	9	19	5	2	14	38	4	52	16	23	6	9	54	45	4	1	45	58	4	1
lnc_26092	1	2	0	0	0	0	0	3	0	0	2	1	0	0	0	2	0	0	0	12	3	4	0	4	10	3	13	7	0	2	3	2	0	15	1	2	26	15	2	5	1	7	27	19	50	2	26	4	3
novel_26103	6	1	1	2	3	0	10	3	0	0	9	0	0	5	4	1	3	1	6	5	2	3	0	5	7	0	4	5	0	2	8	8	3	5	3	6	5	11	8	3	1	5	8	3	2	2	2	6	2
novel_26107	1	3	0	0	2	0	2	0	0	0	2	3	5	9	3	0	0	0	7	6	4	4	2	1	4	2	3	4	0	5	6	4	8	6	6	14	12	6	6	8	9	4	1	0	7	6	6	7	0
novel_26108	2	1	0	0	0	0	4	12	1	2	4	0	1	0	5	2	4	0	5	2	11	8	3	0	1	3	3	4	0	1	6	7	5	3	9	6	9	15	6	0	13	1	4	3	5	8	5	7	6
lnc_26111	4	0	1	0	0	0	0	0	0	1	0	0	0	0	0	0	0	0	3	3	0	2	1	0	5	10	1	1	0	1	0	0	0	2	6	0	2	0	27	1	1	0	5	27	7	1	0	0	0
novel_26144	15	31	10	13	7	5	17	28	3	7	27	12	36	28	48	14	11	8	28	32	18	32	23	13	26	10	27	21	30	7	22	26	28	15	15	13	45	43	49	25	44	48	29	36	23	38	50	40	27
novel_26145	7	4	2	2	3	0	3	2	1	6	1	1	0	4	6	0	6	10	10	10	8	1	5	4	2	6	1	1	15	0	6	4	2	3	1	1	9	4	4	5	6	6	4	6	1	7	13	0	4
novel_26146	6	15	5	2	0	6	0	7	5	3	6	2	3	2	8	9	2	0	5	28	5	3	2	2	4	6	12	6	5	1	18	14	9	11	4	7	90	35	48	5	4	43	22	8	7	7	31	5	4
lnc_26152	7	3	0	4	0	1	0	13	3	13	11	0	5	4	4	4	3	10	12	19	6	16	11	5	12	15	18	8	6	1	19	19	14	18	10	23	31	21	47	14	4	8	16	18	13	18	22	26	13
lnc_26161	2	1	2	1	1	7	2	3	0	1	3	0	0	0	2	1	1	5	5	1	3	3	2	1	6	2	9	2	0	2	5	5	5	0	6	3	9	9	1	2	6	5	10	11	5	4	5	1	6
lnc_26169	28	31	16	13	5	10	5	30	26	3	22	8	26	8	60	22	18	13	35	135	22	18	15	11	21	11	88	64	20	6	117	57	59	42	37	61	78	81	134	34	23	141	99	113	58	25	40	133	29
lnc_26178	8	6	3	2	2	0	0	7	14	1	40	6	4	8	5	3	11	2	6	3	4	5	3	1	5	7	6	2	11	0	5	2	5	4	10	2	8	6	7	8	2	10	4	6	4	6	0	1	2
lnc_26180	0	1	3	0	0	0	5	9	0	4	30	0	0	3	0	0	0	0	7	6	5	5	2	5	8	6	26	1	3	0	7	2	1	22	1	0	7	6	1	10	6	8	12	6	2	12	2	13	11
novel_26188	11	16	4	3	5	4	0	8	5	0	11	1	0	23	4	1	13	8	40	3	28	30	4	13	24	7	30	14	9	3	36	21	9	43	37	18	79	58	17	23	70	27	41	43	14	26	55	10	12
lnc_26189	0	0	0	1	0	0	1	0	0	0	0	0	0	0	0	1	0	0	0	2	0	1	0	0	0	0	1	1	0	0	3	1	0	0	0	0	3	1	1	0	0	0	2	1	1	2	0	4	3
lnc_26191	0	1	0	0	0	0	0	2	0	0	4	2	0	0	1	0	2	1	6	5	12	7	2	7	3	5	11	6	2	1	2	3	8	10	3	10	13	7	6	3	5	12	18	4	2	6	5	7	7
lnc_26202	4	3	2	9	0	0	0	12	2	3	4	3	7	4	0	0	2	0	8	17	3	12	21	9	23	18	29	19	3	9	21	27	44	18	24	43	44	36	44	33	38	61	79	48	44	40	30	20	7
novel_26216	2	2	1	2	0	4	3	2	9	0	1	7	7	1	1	6	2	0	3	6	2	5	4	3	6	8	4	4	0	3	10	17	14	11	15	11	6	7	5	11	21	7	4	7	15	8	12	10	0
lnc_26233	8	25	4	4	17	2	1	14	4	3	8	3	0	11	7	4	6	0	24	27	12	52	5	21	50	53	44	29	4	14	44	24	25	14	76	41	114	107	37	69	83	66	75	57	70	50	97	14	32
lnc_26253	8	4	1	0	2	0	1	3	29	4	4	5	0	0	6	12	1	0	5	11	1	7	4	2	9	0	9	14	3	6	13	14	8	8	5	7	33	34	40	18	3	14	39	60	10	15	22	5	10
lnc_26301	9	6	2	7	15	2	13	3	20	1	0	2	0	30	8	6	7	5	18	8	10	43	7	16	53	54	24	34	16	57	31	42	37	19	77	68	50	64	34	52	92	45	70	83	59	46	40	28	23
lnc_26308	4	5	0	1	2	0	0	7	0	0	0	4	0	0	0	0	1	0	4	3	3	6	0	2	6	4	2	4	0	4	4	7	4	5	4	3	4	6	8	4	11	8	12	13	19	4	10	7	7
lnc_26331	0	8	1	1	4	0	0	3	0	2	14	4	0	1	3	0	0	4	24	8	6	6	0	13	21	15	27	9	3	4	27	13	12	18	10	21	4	6	10	13	2	10	26	19	11	12	17	10	10
lnc_26346	4	7	15	13	6	0	27	4	5	0	5	6	7	7	33	19	13	20	45	38	57	35	37	1	6	6	6	6	24	19	6	5	7	6	6	4	70	55	34	6	9	5	7	9	62	56	22	15	8
lnc_26390	0	1	0	1	2	0	0	0	0	0	0	0	0	0	3	1	0	0	3	2	0	2	0	2	2	3	0	0	0	0	1	7	3	3	1	2	0	3	3	8	1	274	375	242	2	2	6	11	1
lnc_26404	2	4	0	1	0	2	1	3	1	2	0	3	1	11	1	0	2	3	4	3	4	7	3	0	7	8	2	3	6	2	4	4	4	0	6	4	10	4	1	1	10	2	8	4	7	5	3	1	2
lnc_26405	0	0	0	0	0	0	0	1	0	0	4	2	2	0	4	0	0	1	0	11	2	2	3	0	1	0	0	1	0	0	0	3	4	2	0	9	6	0	11	0	4	1	3	1	4	1	4	2	1
lnc_26406	2	14	6	9	5	0	0	22	17	4	7	0	10	6	232	51	25	2	12	151	11	47	23	7	16	21	17	28	4	5	30	31	87	40	18	199	38	22	340	23	63	16	15	39	61	37	26	79	12
lnc_26407	5	5	5	1	3	2	7	15	15	0	5	3	35	18	35	13	6	5	1	52	3	12	10	0	3	5	6	4	16	1	18	11	25	13	5	58	6	4	51	6	16	8	6	5	17	4	10	15	1
lnc_26409	12	28	4	11	13	12	5	16	1	2	42	6	10	31	11	7	9	3	31	62	23	54	5	25	57	49	59	59	1	22	35	31	33	40	17	28	54	45	33	35	7	42	64	40	65	32	46	44	12
lnc_26410	11	30	25	12	5	0	7	5	3	0	1	0	3	0	42	15	13	11	12	31	5	3	4	5	5	5	7	21	1	10	10	12	20	8	16	20	28	28	42	28	8	13	11	21	7	17	13	19	8
novel_26411	2	6	1	2	0	0	0	9	0	0	0	0	3	0	2	3	3	0	5	12	2	14	1	2	4	8	4	6	0	3	6	6	5	5	3	8	27	20	33	6	0	5	11	10	2	13	20	2	3
lnc_26415	25	12	8	4	17	7	15	60	39	5	49	16	38	37	7	5	21	9	58	47	54	99	18	18	70	79	36	22	11	43	71	61	30	63	106	109	123	167	104	54	85	50	144	70	34	48	164	53	48
lnc_26477	9	24	16	10	3	2	0	1	5	2	10	0	0	2	11	10	16	7	9	25	8	13	22	7	20	30	12	15	19	5	10	10	3	3	8	2	9	18	24	7	0	6	7	6	8	23	6	6	3
lnc_26478	133	130	30	29	36	9	33	133	127	31	215	93	75	52	48	44	54	83	164	406	121	199	31	155	331	214	313	131	49	34	232	158	91	395	41	67	532	368	295	121	24	306	506	356	498	98	358	203	72
lnc_26479	7	5	1	3	1	1	3	24	3	4	10	10	6	30	4	1	5	15	13	11	14	23	9	0	10	6	6	5	14	3	5	19	9	7	10	5	19	16	4	13	13	13	19	2	11	16	11	6	18
lnc_26482	12	14	13	11	6	8	9	9	12	3	16	22	38	14	2	5	4	7	49	57	17	55	32	81	74	84	187	94	56	25	51	50	68	67	72	111	137	125	165	155	279	191	185	87	31	139	52	146	29
novel_26530	7	43	15	8	4	2	10	6	6	0	2	3	20	1	25	14	20	5	17	23	15	8	4	3	5	4	6	12	0	14	11	5	19	14	8	12	26	16	30	8	35	16	12	13	22	31	25	17	5
novel_26532	2	5	0	3	0	0	5	8	3	2	3	0	1	1	7	1	2	1	2	7	3	10	1	1	3	9	6	5	4	1	6	4	3	6	11	6	21	12	11	1	10	5	7	5	9	6	16	4	0
novel_26544	3	1	0	0	1	0	2	0	3	0	6	2	1	0	4	4	2	0	2	3	1	2	1	0	5	4	0	2	0	4	2	3	5	0	5	5	3	3	18	1	9	0	3	2	5	5	1	2	6
lnc_26639	19	7	8	4	3	0	2	14	5	4	20	2	8	11	1	5	7	3	12	18	14	23	8	7	18	10	14	15	9	15	25	20	16	23	32	17	34	27	21	12	14	9	34	24	14	11	21	20	8
novel_26661	5	10	5	4	3	0	0	21	15	0	15	0	4	0	10	4	11	2	36	26	16	67	23	10	62	82	28	25	0	44	16	18	24	4	50	47	34	51	77	10	31	20	89	34	146	45	63	10	12
novel_26662	33	28	5	22	38	7	31	33	26	8	47	31	17	25	11	3	29	10	74	61	37	109	17	27	92	143	64	69	2	125	54	69	68	83	210	229	98	174	158	59	101	78	317	220	259	111	134	31	24
lnc_26754	1	1	0	1	0	0	0	0	0	0	2	0	0	0	4	2	1	0	0	10	0	0	4	2	2	1	0	2	0	1	4	0	2	1	1	5	19	12	17	4	9	6	1	10	10	1	2	10	3
novel_26817	0	5	1	1	1	0	4	0	4	0	0	1	0	0	0	1	2	0	4	4	3	10	1	3	5	4	10	5	0	3	6	4	3	3	3	2	11	6	3	8	0	7	12	5	5	5	9	6	7
lnc_26820	1	2	0	0	2	0	0	0	0	0	0	0	0	0	0	1	0	0	0	1	0	3	2	1	9	14	0	2	0	4	5	6	8	2	6	31	6	7	4	1	7	2	3	4	1	5	1	6	3
lnc_26821	2	4	2	0	0	0	7	13	0	3	2	5	2	0	3	2	3	4	9	7	8	7	4	5	14	17	8	8	1	3	15	10	9	9	9	8	37	22	18	17	28	18	20	28	24	13	24	10	3
lnc_26823	1	3	0	0	1	0	0	10	6	0	0	0	0	5	2	2	3	1	12	25	4	9	0	5	16	10	17	8	1	10	4	0	3	18	3	7	8	14	7	7	24	9	16	1	47	2	19	0	3
lnc_26824	4	5	4	5	3	0	3	6	4	1	3	21	13	8	2	3	4	2	14	11	7	3	6	2	5	8	17	1	24	10	6	10	7	3	10	5	7	8	11	12	28	5	7	1	29	10	5	1	4
lnc_26842	6	5	0	4	22	0	6	13	12	4	15	5	8	20	1	10	5	0	11	9	5	38	27	21	69	109	15	13	7	117	13	22	17	28	182	101	7	17	366	23	95	11	18	55	13	23	6	28	8
novel_26843	3	1	1	2	9	0	4	6	0	0	2	5	4	2	6	2	1	2	5	17	4	7	2	7	7	16	8	6	2	20	7	2	7	4	30	17	12	15	10	8	8	9	6	13	273	5	6	6	5
novel_26862	0	0	0	0	0	0	0	0	0	0	2	0	4	0	0	2	0	0	0	7	1	1	1	0	0	0	2	2	0	2	0	7	1	0	0	2	2	3	0	1	1	0	0	6	1	4	1	4	0
novel_26863	0	0	0	1	1	0	0	5	0	0	0	2	2	3	0	0	0	0	1	2	0	0	0	0	0	0	0	1	0	0	0	10	5	2	0	2	1	0	0	0	0	0	5	8	0	7	1	1	2
novel_26871	0	0	0	0	0	0	0	0	0	0	0	0	0	0	0	3	0	1	0	0	0	1	0	0	0	4	0	5	0	0	0	0	0	2	0	0	1	0	0	0	0	2	0	0	2	0	0	3	0
lnc_26873	0	1	0	0	0	0	0	0	0	2	7	0	0	0	0	0	2	4	1	0	1	0	0	0	1	1	0	1	0	0	0	0	0	0	1	0	1	0	0	0	0	1	3	0	0	0	0	3	0
lnc_26875	3	1	0	0	4	0	0	0	0	1	5	0	0	0	0	0	1	2	0	0	1	0	0	0	0	1	0	0	1	1	3	0	1	0	1	0	5	3	0	0	0	2	1	0	0	1	2	8	0
lnc_26876	0	1	0	0	0	0	0	0	0	0	0	0	0	0	0	0	0	0	0	0	0	0	0	0	0	0	1	0	0	0	0	4	0	1	0	0	3	0	0	0	0	0	1	1	0	0	0	7	0
novel_26878	1	0	0	0	0	0	0	1	0	0	0	0	0	0	0	0	0	1	0	0	0	0	0	0	0	0	2	0	0	0	0	0	0	0	0	0	1	1	0	0	0	2	1	0	0	0	2	3	0
novel_26879	0	0	0	0	0	0	0	0	0	0	0	0	0	0	0	0	0	0	0	0	0	0	0	0	0	0	0	0	0	0	0	0	0	0	0	0	0	0	0	0	0	0	1	0	0	0	0	8	0
lnc_26883	4	2	0	1	11	0	10	4	11	0	6	3	2	7	4	0	0	2	4	18	1	23	9	22	24	19	44	18	10	28	18	23	18	12	26	26	23	36	16	16	23	41	63	26	42	40	16	24	6
lnc_26884	1	9	1	0	2	0	1	2	5	0	2	2	6	0	0	2	2	0	2	12	5	3	0	7	5	11	12	4	0	3	5	3	2	4	3	4	5	2	10	3	4	3	10	3	12	1	5	7	1
novel_26928	2	3	0	0	0	0	1	5	1	0	1	0	3	3	3	1	0	0	13	81	2	1	5	2	1	1	9	5	0	0	7	8	12	6	5	10	15	6	227	1	8	2	8	12	26	10	17	17	1
lnc_26933	10	5	4	5	18	4	2	2	5	2	0	0	0	10	1	2	1	2	9	17	2	14	4	6	9	11	20	6	2	15	13	7	13	7	10	8	16	20	23	46	96	7	24	18	62	8	3	19	19
lnc_26934	19	23	18	19	46	0	11	22	16	10	1	12	7	6	26	12	21	28	33	37	15	29	9	6	25	17	15	39	1	40	26	20	24	10	47	32	42	64	85	29	32	21	50	44	28	59	26	13	8
novel_26935	1	10	5	6	4	0	0	1	0	2	5	0	1	4	5	1	7	4	12	11	8	21	3	4	7	12	9	11	0	25	15	10	12	8	21	22	40	37	38	9	9	15	23	21	10	15	11	8	9
novel_26998	1	6	1	1	11	0	0	1	0	0	2	2	8	1	3	0	2	1	7	2	6	5	1	1	7	5	7	5	0	3	5	4	2	0	5	5	15	20	4	8	7	5	7	9	0	3	5	2	4
novel_27038	2	0	2	12	7	2	3	10	16	15	9	31	0	52	1	0	22	2	33	2	11	34	341	12	102	59	6	16	86	31	6	14	18	15	50	28	4	5	71	33	120	1	1	1	0	44	2	11	18
novel_27079	0	2	1	52	7	0	0	0	0	0	1	0	0	0	4	0	5	0	4	6	1	0	2	2	2	1	1	3	0	33	2	2	1	2	11	2	3	0	4	136	697	1	10	22	7	4	3	1	1
novel_27080	0	0	0	19	4	0	0	0	0	0	0	0	4	2	5	0	1	0	2	1	0	3	0	0	0	1	0	1	0	24	1	0	1	2	7	3	0	2	1	29	441	0	4	6	4	3	1	0	2
lnc_27092	6	2	4	2	0	0	0	1	0	3	4	0	13	1	1	2	1	0	1	2	0	4	0	1	3	1	0	9	0	0	1	0	1	0	1	2	1	3	3	2	2	2	3	1	4	2	1	0	0
lnc_27119	6	3	0	1	3	0	0	4	0	0	7	7	1	7	3	3	2	8	3	3	6	5	4	3	4	10	2	2	6	3	3	7	3	2	1	2	6	6	2	4	1	5	1	0	1	4	3	1	3
novel_27208	15	9	9	9	21	0	24	7	0	5	7	9	17	4	32	22	39	18	13	21	18	16	6	9	38	10	15	7	0	25	23	28	19	11	9	7	31	47	31	29	6	4	3	6	11	32	6	15	2
novel_27209	4	13	17	2	1	1	4	0	13	2	6	11	1	0	14	5	15	6	20	19	11	17	8	11	27	35	19	9	16	13	11	20	10	2	18	13	18	22	15	6	1	16	21	12	6	21	12	3	5
novel_27210	19	16	1	2	9	10	4	13	37	11	44	31	14	37	16	3	26	42	25	22	19	35	19	5	25	31	9	13	48	6	19	34	26	6	35	21	30	19	8	8	11	17	19	5	11	31	26	12	19
lnc_27234	1	23	8	4	1	1	1	2	0	0	0	0	0	0	6	4	24	4	1	6	1	14	5	14	13	8	6	8	0	8	2	1	5	0	3	3	8	10	3	11	2	9	7	12	4	14	3	6	1
lnc_27236	0	1	0	0	0	0	0	0	1	2	0	0	0	0	1	0	0	0	5	12	3	9	12	22	7	23	45	17	5	13	8	7	3	5	4	16	19	16	14	31	32	24	30	23	21	12	10	16	4
lnc_27238	28	18	10	10	21	8	9	7	3	16	22	34	24	55	14	21	18	29	45	46	19	35	47	16	47	52	48	27	65	23	27	40	21	17	26	26	46	32	44	90	84	26	63	53	65	37	24	14	32
lnc_27239	3	6	1	1	6	6	11	4	0	0	5	11	1	20	3	0	4	3	12	11	12	9	26	5	9	11	7	6	17	1	4	3	1	2	5	2	9	8	11	15	10	12	10	12	9	3	5	0	4
novel_27245	0	9	1	2	0	7	0	6	0	3	1	0	0	0	7	0	3	0	9	11	8	8	1	5	5	4	6	2	0	1	9	3	9	2	0	2	6	11	10	9	5	11	22	4	3	3	9	7	2
lnc_27253	11	4	1	5	1	0	0	3	0	0	1	0	4	6	4	3	1	3	7	28	0	1	1	2	8	3	11	10	0	1	19	24	7	6	5	3	5	5	4	2	2	13	2	13	4	4	8	15	1
lnc_27302	7	12	3	4	8	5	4	6	7	10	39	22	4	11	3	2	14	12	13	10	5	8	4	2	1	11	7	9	6	9	34	40	27	7	27	19	34	23	20	7	1	26	30	28	9	31	17	7	19
lnc_27305	1	3	3	1	4	1	0	1	2	0	3	2	2	8	0	2	4	1	10	7	4	4	4	1	9	14	4	1	11	2	2	3	3	1	7	7	3	10	4	12	5	2	2	0	2	4	3	1	5
lnc_27308	1	8	6	4	1	0	0	0	0	0	1	1	0	0	1	3	7	0	7	1	2	8	11	12	19	6	10	4	5	3	1	5	6	1	6	5	7	4	2	4	0	8	6	3	4	10	2	2	0
novel_27317	2	7	0	0	2	2	1	5	0	3	3	1	2	1	3	1	8	2	9	3	2	6	0	3	7	2	6	8	0	0	4	3	4	2	4	6	24	16	7	7	3	8	7	1	8	9	15	5	3
novel_27381	7	11	3	2	1	15	10	2	1	9	6	6	1	12	8	2	0	6	12	22	10	15	19	8	19	5	14	5	44	10	10	15	19	8	17	16	17	16	10	13	10	6	12	12	8	15	9	4	8
lnc_27382	1	3	0	1	3	4	3	12	9	6	10	8	8	16	2	0	1	1	7	8	3	6	9	1	14	12	11	7	15	3	6	13	10	6	9	3	13	11	7	10	24	9	9	3	10	4	3	0	5
novel_27422	113	247	342	196	49	22	52	13	14	15	1	9	16	10	41	58	39	176	44	35	33	30	35	43	44	43	32	17	77	387	52	47	78	30	83	58	55	87	81	113	94	65	68	169	44	165	59	84	25
novel_27423	441	876	543	322	54	63	55	64	38	43	53	115	69	35	409	403	303	552	32	17	14	34	32	30	18	88	49	32	103	359	111	88	85	41	86	131	108	150	101	314	234	146	170	137	108	219	164	181	103
lnc_27511	4	2	2	0	7	1	2	1	3	7	8	9	6	1	3	7	6	1	3	4	4	9	5	3	12	7	7	1	10	5	2	4	5	0	4	1	8	10	1	8	1	4	8	4	5	11	6	2	6
lnc_27563	1	3	0	1	3	0	0	8	9	3	14	6	1	0	3	3	1	0	5	20	10	9	0	11	20	12	12	12	1	3	13	6	5	27	4	10	29	21	14	18	6	14	40	32	41	7	18	4	3
novel_27633	5113	1973	4062	2658	3607	2294	1202	7609	7282	2000	1775	5285	1574	4433	4761	2304	2028	1725	1355	4258	7567	8935	3349	4848	8065	4737	1988	2688	105	14862	584	4623	7858	2542	7886	3422	18417	15884	9369	15373	1772	3498	8639	9837	4385	4812	802	232	559
lnc_27634	0	0	0	0	0	0	0	0	0	0	0	0	0	0	0	0	0	0	0	0	0	0	0	0	0	0	0	0	0	0	0	0	0	0	0	0	0	0	0	0	0	0	0	0	0	0	0	1	0
lnc_27665	286	27	6	66	21	79	38	27	202	14	54	27	169	28	18	10	115	22	59	257	17	125	39	46	783	600	40	79	80	20	98	248	219	71	71	253	33	73	490	121	36	44	140	602	209	226	19	86	211
lnc_27666	31	1	1	10	3	6	26	3	57	0	4	4	23	3	2	2	13	0	6	31	0	8	7	7	108	61	9	15	17	5	16	26	23	9	7	23	4	6	49	16	1	6	20	63	21	33	1	11	32
lnc_27667	18	2	1	6	1	0	0	0	11	1	7	1	23	0	0	1	4	0	2	11	0	4	4	0	56	31	4	5	1	2	7	9	12	2	2	7	0	1	16	5	3	1	13	28	8	13	2	3	17
novel_27683	9	10	5	6	0	0	5	5	9	0	5	0	4	3	8	8	5	1	12	16	11	9	2	3	10	4	2	5	0	24	15	28	16	11	26	2	40	64	14	11	1	17	96	0	9	17	16	13	6
lnc_27777	8	9	9	9	9	2	39	19	2	9	22	22	28	25	13	7	9	22	40	34	20	19	4	16	17	5	68	22	13	6	31	18	25	46	8	31	21	16	29	14	17	21	16	14	14	14	16	36	64
lnc_27786	14	16	4	2	4	0	0	14	0	4	0	1	1	10	9	6	15	18	15	18	8	23	7	3	10	13	10	12	6	12	20	21	22	15	57	49	39	34	38	21	30	19	39	21	58	22	53	10	21
lnc_27808	7	9	0	1	3	0	9	14	12	4	13	6	3	8	1	3	3	1	8	11	6	14	4	16	22	30	4	6	0	7	16	6	9	13	12	7	32	28	10	12	8	16	41	45	18	5	18	7	4
lnc_27836	0	7	3	2	7	1	1	4	6	0	4	2	0	2	0	7	4	0	4	5	3	9	8	11	15	14	5	5	2	4	11	4	4	1	5	9	21	10	6	2	4	11	29	17	14	13	6	14	6
novel_27870	0	1	0	0	0	0	0	0	3	0	0	0	2	0	0	0	1	4	2	2	2	0	0	1	1	3	0	0	3	0	4	1	2	4	4	2	2	3	0	2	1	7	4	1	4	5	2	5	5
lnc_27886	18	36	8	7	14	0	23	17	13	4	35	12	11	19	17	21	6	3	57	46	31	78	9	53	77	36	85	91	10	19	69	71	60	52	99	67	160	137	38	121	18	92	107	44	287	99	101	51	42
novel_27922	0	0	0	0	0	0	0	0	0	0	0	0	0	0	0	0	0	0	0	0	0	0	0	0	0	0	0	0	0	0	0	0	0	0	0	0	2	0	2	0	0	0	0	0	0	0	1	9	0
novel_27931	1	5	1	1	2	0	3	2	1	2	1	1	3	0	6	7	8	5	18	0	8	5	1	7	3	7	6	9	1	0	1	2	3	1	1	2	1	6	2	2	19	8	8	1	1	13	6	2	2
novel_27941	4	7	38	15	4	2	0	5	1	0	2	5	0	11	0	18	1	0	10	27	3	3	14	4	2	9	8	7	5	8	5	3	5	0	9	17	5	5	7	12	8	8	3	4	5	5	2	9	1
lnc_27963	2	0	0	0	0	0	0	0	0	0	0	0	0	0	1	0	0	0	1	0	0	1	0	0	0	1	0	5	0	0	1	0	2	1	1	0	0	0	1	0	0	0	1	3	0	0	0	0	0
lnc_27964	0	0	0	0	0	0	2	0	0	0	0	0	0	5	0	0	0	0	1	0	1	2	0	1	1	0	2	0	0	0	4	2	0	1	0	0	0	1	0	2	0	0	1	0	0	1	1	1	0
lnc_27974	34	45	8	18	31	6	11	33	37	6	19	49	11	44	27	44	47	16	88	81	53	104	70	81	145	148	91	68	23	71	63	92	62	36	94	82	165	124	85	113	65	111	175	100	121	131	109	47	39
novel_27984	3	4	4	6	11	0	3	12	0	2	23	2	3	12	9	16	4	1	11	22	10	18	4	15	20	11	15	23	1	36	18	21	27	13	16	17	12	19	32	21	98	24	30	102	44	17	20	31	6
lnc_27999	29	32	11	6	17	26	33	46	37	19	46	85	17	38	31	22	37	31	12	18	47	51	57	13	33	41	32	14	34	17	25	40	25	14	33	19	26	32	24	29	17	40	53	25	13	21	21	9	35
novel_28010	0	0	0	0	0	0	0	0	0	0	0	0	0	0	1	0	0	0	0	2	0	0	0	0	0	0	0	0	0	0	0	0	0	0	2	0	0	0	12	1	0	0	0	0	0	0	0	1	0
novel_28011	0	0	0	0	1	0	0	0	0	0	0	0	0	0	0	1	0	0	0	2	0	0	1	0	0	0	0	0	0	1	0	0	0	0	0	0	0	0	11	0	2	0	0	1	0	0	0	2	0
novel_28012	0	0	0	0	0	0	0	0	0	0	0	0	0	0	0	0	0	0	0	3	0	0	2	0	0	0	0	0	0	0	0	0	0	0	0	0	0	0	13	0	0	0	0	0	0	0	0	1	0
lnc_28245	44	49	15	14	13	3	23	32	28	14	34	42	18	25	25	47	14	18	41	69	35	62	54	19	34	40	47	15	166	13	36	34	35	18	31	42	41	25	48	30	63	40	52	40	67	77	38	23	25
lnc_28246	42	215	254	102	10	3	0	8	5	1	7	25	3	1	10	37	30	10	38	95	30	56	128	35	58	78	17	13	40	50	12	24	14	3	24	33	51	36	27	44	13	99	21	56	22	70	67	13	2
novel_28274	22	21	19	23	38	23	33	13	14	11	29	51	23	63	25	22	21	19	65	75	51	42	99	24	61	45	47	30	60	27	33	37	34	20	37	25	34	34	46	34	89	32	26	24	82	21	16	32	20
lnc_28300	7	4	3	1	9	1	6	6	8	2	15	0	0	4	2	1	4	8	8	14	7	18	10	8	10	9	6	12	9	1	6	6	3	7	15	12	24	25	18	11	3	14	25	19	21	11	19	1	8
lnc_28307	26	26	7	12	20	4	48	73	70	16	123	31	19	20	13	12	49	29	135	165	84	138	24	53	110	65	114	61	20	3	169	85	55	157	34	65	191	184	93	77	29	95	213	151	92	55	178	69	49
novel_28313	3	8	1	1	1	0	0	0	0	1	2	0	3	0	4	0	2	3	4	4	1	3	0	2	4	5	5	7	0	7	5	14	3	1	3	6	9	9	5	8	8	2	9	3	7	3	6	4	5
lnc_28364	108	82	32	35	37	16	34	93	80	57	85	124	62	72	46	55	52	63	66	56	33	56	33	25	50	104	44	40	68	22	32	78	39	35	72	60	86	60	60	42	20	56	92	75	42	69	23	26	46
lnc_28365	207	244	61	97	41	5	95	285	48	31	268	37	23	33	86	89	46	28	292	492	248	494	44	381	669	748	699	457	13	77	493	436	231	456	155	279	1070	836	424	339	7	740	960	889	538	348	620	202	143
lnc_28366	25	45	10	2	1	2	1	62	12	11	47	5	16	4	2	1	3	3	47	79	29	92	0	35	52	135	39	43	2	10	58	14	2	34	18	49	140	99	50	17	0	41	101	85	63	10	105	17	3
novel_28413	19	3	3	2	3	1	3	6	0	1	1	8	7	9	4	5	4	3	4	20	1	11	7	5	5	14	13	9	0	7	17	17	21	10	22	18	6	16	18	7	10	7	23	6	7	14	7	8	8
lnc_28418	27	22	4	23	15	0	36	12	36	12	55	32	21	16	10	14	17	6	55	89	25	104	44	45	128	91	97	104	9	93	103	126	114	69	171	146	125	180	96	181	269	121	292	272	469	138	112	100	50
lnc_28461	8	5	2	4	0	1	6	6	2	2	4	9	12	6	9	9	14	4	5	7	3	5	1	2	3	2	8	6	1	4	12	22	12	4	20	5	21	9	9	12	5	9	13	7	28	9	9	9	15
novel_28468	0	2	0	0	0	0	0	0	0	0	0	0	1	0	3	0	0	0	2	4	0	3	0	0	1	2	2	3	0	0	0	1	2	11	3	2	2	2	1	13	2	2	4	4	4	3	1	3	2
lnc_28473	9	12	3	2	7	4	4	9	18	5	9	13	14	24	7	7	8	14	17	20	18	16	14	5	24	25	14	7	25	5	10	17	7	1	16	7	24	11	9	11	10	9	8	5	13	10	8	7	3
novel_28492	9	4	2	3	2	0	1	4	3	1	4	9	7	5	4	3	5	1	21	14	12	24	2	7	15	19	6	10	7	12	23	11	18	12	56	32	18	19	14	15	9	14	22	9	8	18	15	7	23
novel_28493	1	1	0	2	3	0	0	4	4	0	1	0	1	0	0	0	0	0	7	13	3	24	24	16	17	23	31	27	17	29	5	21	9	2	13	7	3	17	26	6	29	22	24	35	15	7	3	108	5
lnc_28528	4	4	1	1	2	0	1	1	0	4	0	1	0	2	1	2	1	2	13	9	5	7	6	8	7	3	11	4	5	6	6	6	7	12	9	4	21	12	4	10	22	11	14	7	17	9	21	2	2
lnc_28533	10	9	2	1	1	7	4	10	11	0	8	0	2	14	1	1	8	0	9	8	2	11	2	2	3	7	8	11	0	3	15	9	22	9	37	27	15	8	9	5	10	5	15	8	11	10	11	9	5
lnc_28543	5	3	2	2	2	0	0	1	0	2	0	0	0	2	2	1	0	1	2	3	11	11	4	4	11	3	2	9	0	4	11	4	5	4	7	6	21	11	8	9	34	6	10	8	8	8	16	4	0
lnc_28565	0	3	0	1	1	0	0	0	1	0	2	6	2	0	0	4	3	5	3	13	2	2	5	3	5	2	3	5	3	7	3	4	3	4	7	5	10	5	5	4	10	5	4	9	10	7	4	3	3
lnc_28594	6	10	1	3	11	8	9	1	6	1	1	17	7	15	4	6	2	6	8	14	8	15	18	7	10	4	5	6	12	6	7	7	11	0	14	8	15	11	9	4	11	8	15	9	14	11	7	1	8
lnc_28626	5	12	3	3	6	0	6	4	2	4	8	13	9	6	5	34	1	11	21	29	21	35	20	6	11	4	30	14	1	17	50	29	42	34	23	31	25	11	16	32	48	17	16	37	35	43	46	27	10
novel_28641	6	15	0	3	3	0	3	8	8	2	7	9	2	7	2	3	3	2	13	16	20	13	14	7	16	7	10	6	5	1	12	11	14	12	11	7	21	26	15	15	5	14	19	17	32	13	24	7	7
novel_28648	2	8	4	1	2	3	5	3	3	1	4	2	8	2	10	8	2	2	5	9	4	7	5	2	10	6	5	15	1	0	2	4	5	1	3	10	2	6	8	3	5	3	2	8	15	8	5	13	15
novel_28762	35	73	52	13	18	6	36	28	7	16	32	14	25	15	70	40	185	100	31	17	34	38	28	10	29	31	25	26	16	36	26	19	33	31	43	16	54	64	33	42	4	79	72	47	18	122	95	26	33
novel_28763	16	31	11	15	15	0	7	9	5	1	9	7	5	5	29	26	32	23	42	39	11	32	10	14	31	26	25	28	1	30	37	29	37	21	20	16	44	53	23	19	0	23	29	21	24	73	52	9	10
novel_28918	0	0	0	0	0	0	0	0	0	0	0	0	0	0	0	0	0	0	0	0	0	0	0	0	0	0	0	0	0	0	0	0	0	0	0	0	0	0	0	0	0	0	0	0	0	0	0	11	0
lnc_28921	6	3	3	0	0	0	0	1	0	5	8	1	0	3	2	2	3	4	13	11	24	14	5	7	8	5	14	4	3	1	11	10	13	15	6	16	23	22	15	16	16	15	11	5	7	11	23	8	9
lnc_28954	10	10	7	6	9	5	3	4	6	7	28	15	6	4	9	6	13	16	14	14	9	27	5	5	16	8	18	14	24	7	12	17	5	7	16	8	21	20	7	10	1	3	11	9	7	10	3	1	8
lnc_28958	6	14	4	1	10	4	3	4	4	3	4	7	5	2	9	8	24	16	13	12	10	17	8	0	15	19	6	16	7	4	1	0	3	5	9	1	7	4	5	2	6	8	5	5	2	12	8	1	1
lnc_28974	9	5	0	1	0	0	0	0	1	1	7	2	1	1	2	1	2	0	4	9	8	14	1	5	14	7	3	10	0	6	7	15	9	4	9	13	11	12	16	13	10	6	17	1	18	9	6	11	8
novel_28994	4	1	1	1	2	0	1	2	14	2	1	5	0	8	4	2	2	7	10	6	8	9	3	2	6	8	5	2	12	1	8	6	4	1	4	4	8	14	7	8	2	9	13	1	7	9	6	0	4
novel_28995	2	4	1	1	4	4	1	3	2	1	4	6	2	6	6	3	4	1	6	8	1	4	1	3	2	3	6	0	9	0	3	1	5	2	5	3	4	4	4	9	5	3	5	1	4	4	0	1	2
novel_29012	11	16	5	4	7	11	6	3	3	1	9	6	15	13	4	11	8	20	17	19	17	22	16	5	24	16	24	11	29	8	5	11	7	15	8	10	6	8	7	13	11	15	8	9	14	16	11	3	8
novel_29013	3	1	1	0	1	0	0	15	0	0	1	3	0	19	2	2	2	1	16	19	7	12	4	7	9	15	22	7	1	3	12	15	13	7	9	15	17	18	20	22	16	11	15	10	6	11	9	2	3
novel_29056	1	3	0	2	2	0	3	8	0	0	0	2	0	2	3	3	1	2	18	3	38	11	2	10	6	2	11	5	1	3	5	4	10	17	3	5	13	10	7	5	3	10	6	6	5	24	19	9	9
lnc_29141	0	1	1	1	0	0	0	9	0	0	4	2	0	0	18	3	2	0	2	11	0	2	2	4	2	5	2	6	0	1	3	1	5	2	0	0	3	5	44	3	0	4	4	10	3	4	9	6	0
novel_29167	3	0	0	0	0	0	0	0	0	64	0	0	0	0	0	3	0	0	0	0	0	0	0	0	0	3	0	12	0	2	0	0	1	0	0	1	2	0	0	0	0	1	2	2	1	0	0	0	1
novel_29224	6	6	1	1	4	0	0	1	0	3	2	2	2	1	19	5	13	11	7	5	8	11	5	0	9	16	3	8	11	3	8	8	11	3	16	8	23	13	139	0	2	10	13	11	8	36	9	2	5
lnc_29411	14	11	3	3	11	16	1	18	7	2	13	17	7	15	6	9	4	2	13	34	10	37	36	16	20	22	19	22	16	35	17	14	13	9	59	63	43	37	86	24	59	24	30	53	144	22	25	11	9
novel_29583	3	2	1	3	2	0	4	13	0	0	0	2	9	0	13	3	0	0	7	29	7	5	2	7	3	3	17	3	0	0	12	13	9	4	1	1	14	11	45	2	2	5	3	13	12	5	19	15	1
novel_29602	9	3	1	10	8	0	18	7	2	1	5	1	11	4	3	5	5	3	14	16	7	10	17	0	20	8	6	9	6	6	5	10	11	5	17	2	13	11	8	4	21	27	38	52	11	13	6	5	9
novel_29613	6	5	0	0	0	0	0	2	2	0	4	1	2	2	1	2	3	1	8	15	5	6	3	2	2	6	4	4	0	0	12	6	6	7	5	13	40	44	9	7	8	2	13	5	15	2	12	7	7
lnc_29687	0	2	1	0	0	0	3	13	0	0	3	0	2	1	1	0	2	0	1	5	2	19	2	7	4	2	19	5	0	0	0	6	5	2	19	17	21	27	4	90	0	6	2	3	1	4	1	2	0
lnc_29694	1	8	2	4	1	0	5	2	2	0	1	4	11	0	7	11	3	6	10	30	10	11	7	10	11	14	26	10	0	1	10	7	15	17	1	4	26	25	51	5	3	11	14	16	14	9	15	18	10
novel_29697	1	2	0	0	3	0	0	2	0	0	0	0	0	0	1	0	1	2	1	4	1	5	0	3	5	2	2	10	3	0	11	4	2	0	1	0	4	7	5	12	5	4	11	3	2	1	3	4	2
lnc_29702	11	27	21	3	1	0	1	10	15	3	10	3	1	13	7	3	4	6	8	6	3	3	2	3	5	5	8	1	4	4	3	10	3	1	4	6	5	7	6	2	7	0	4	2	5	11	5	3	5
lnc_29703	35	72	47	48	1	2	0	4	0	0	2	6	4	5	8	17	27	11	6	46	4	12	42	17	31	47	8	4	7	26	9	15	3	2	5	11	15	17	9	21	14	39	17	8	8	46	26	7	3
lnc_29705	3	14	5	6	3	2	2	1	3	3	1	5	5	8	3	4	3	4	8	17	5	9	15	2	16	25	4	1	7	6	2	6	2	0	5	1	6	9	13	7	20	10	6	8	8	18	9	3	0
lnc_29707	29	93	43	60	4	1	0	4	0	1	2	10	0	5	10	33	32	10	10	24	8	10	53	24	26	52	7	2	8	21	5	14	6	0	10	6	15	25	13	24	25	31	20	27	11	35	21	4	2
lnc_29753	10	21	2	1	5	10	0	10	14	4	5	13	4	23	3	4	11	13	25	19	20	18	8	4	7	17	18	12	18	7	19	27	16	14	22	15	22	23	14	12	13	29	40	20	14	27	26	6	10
novel_29755	1	5	4	2	4	0	2	0	0	1	4	5	2	1	2	6	12	2	4	4	3	6	8	1	3	5	1	9	2	2	2	1	2	0	1	0	1	2	3	3	2	2	6	2	2	2	5	1	2
novel_29829	0	0	2	0	3	0	0	0	0	3	0	0	0	0	2	1	0	0	1	2	4	2	0	0	0	1	2	5	0	0	5	3	13	0	0	2	3	3	0	2	0	6	3	1	0	1	4	6	0
novel_29851	1	5	1	2	0	2	0	0	0	0	0	0	0	0	5	0	1	0	0	6	0	1	1	1	1	2	0	4	0	0	0	0	0	0	0	1	1	1	13	0	0	2	3	1	2	1	5	4	3
novel_29861	0	1	0	0	0	0	0	0	0	0	0	0	0	0	1	2	1	1	0	1	0	1	0	0	0	1	1	0	0	0	0	4	2	2	4	1	2	1	4	1	1	1	1	0	0	0	1	2	0
novel_29867	1	1	1	0	0	0	2	1	5	0	0	0	0	2	1	12	2	1	5	10	1	1	0	5	6	8	3	0	0	1	4	8	5	4	0	0	17	8	15	6	1	5	4	12	8	0	6	12	2
lnc_29872	11	17	5	3	4	10	24	37	8	4	16	19	18	8	3	10	15	9	58	51	27	51	10	29	61	35	49	36	14	11	74	71	50	50	36	56	68	80	36	79	116	58	69	46	58	88	52	39	36
novel_29875	2	7	2	4	11	0	2	4	2	9	2	1	0	4	2	2	1	2	4	2	3	5	3	1	3	5	5	10	2	0	2	0	2	2	2	0	7	9	6	3	12	3	7	6	0	9	5	4	4
lnc_29886	9	5	1	14	12	0	1	4	6	8	6	2	2	2	6	18	6	0	4	21	7	25	41	16	24	37	16	17	0	16	6	18	16	7	12	17	37	28	55	12	73	20	22	23	88	15	15	47	2
novel_29981	1	2	4	5	6	0	5	0	11	0	2	0	16	0	38	5	5	6	2	29	0	1	4	2	0	2	6	18	2	0	8	9	8	0	1	4	6	3	22	5	2	6	5	13	17	6	3	16	1
novel_30007	15	43	32	42	1	0	6	25	7	0	13	0	8	4	32	21	59	5	42	43	31	46	128	24	46	58	41	55	0	57	35	28	42	18	103	72	38	86	125	26	77	37	52	64	69	71	34	31	20
novel_30084	3	1	3	1	0	0	0	0	0	0	5	0	0	0	0	0	1	8	0	5	1	2	2	0	5	2	7	1	3	0	3	8	4	4	4	3	15	6	0	17	4	12	5	0	1	14	6	0	2
lnc_30085	3	3	1	3	2	9	1	3	0	2	13	1	4	0	0	0	12	35	0	4	0	0	2	1	2	2	8	2	6	2	10	4	1	0	4	1	39	11	4	28	6	24	11	0	1	11	5	1	6
lnc_30087	1	6	16	3	0	5	2	4	0	1	10	1	2	0	0	0	15	25	0	10	0	2	0	2	1	4	8	6	3	2	6	0	0	2	4	2	28	12	1	10	0	10	3	2	4	7	12	4	1
lnc_30104	0	0	0	0	0	0	2	0	2	0	0	0	1	0	0	0	0	1	0	0	0	1	0	0	0	4	0	8	2	0	0	0	1	0	1	1	0	1	3	0	0	2	0	1	1	0	0	0	0
lnc_30105	0	0	0	0	0	0	0	0	0	0	0	0	1	0	1	0	0	0	0	8	0	1	1	0	0	2	0	1	5	0	1	1	2	0	0	5	0	0	1	0	9	0	1	0	0	1	1	11	0
novel_30116	34	11	2	10	29	14	4	9	12	1	5	6	8	38	1	1	11	2	8	7	4	118	5	32	123	105	21	44	2	34	45	95	47	10	319	84	87	189	0	51	25	29	126	97	7	42	19	9	40
lnc_30152	43	66	10	6	18	20	27	61	28	14	39	95	37	65	38	36	30	28	49	69	54	67	58	17	66	65	40	18	158	27	70	60	64	24	111	52	79	90	93	27	29	54	72	40	37	101	79	31	48
novel_30163	4	3	2	1	6	0	3	8	0	0	0	9	0	0	2	2	4	0	5	10	4	4	1	0	13	7	1	6	0	5	3	6	10	5	16	11	16	7	16	5	6	7	10	23	7	4	10	2	2
novel_30164	0	0	0	0	0	0	0	0	0	0	0	0	0	0	2	0	0	0	1	1	1	5	0	0	3	5	1	3	0	0	0	1	0	4	0	9	0	0	16	1	8	0	2	0	0	3	0	0	0
novel_30165	5	5	1	5	1	2	0	3	0	1	3	8	3	4	2	3	5	4	4	7	8	4	5	3	6	3	4	1	6	0	4	3	1	10	4	4	5	6	7	8	2	3	2	0	3	7	4	4	6
novel_30216	10	13	2	4	7	0	3	5	3	6	10	4	10	4	5	4	2	3	10	26	7	22	14	11	24	13	14	33	2	5	37	12	15	23	14	32	48	31	27	20	39	35	48	62	28	22	55	23	34
lnc_30244	6	6	0	1	6	0	0	4	1	1	4	3	1	4	5	8	1	1	9	36	4	3	10	7	15	18	20	6	14	13	23	22	23	12	14	18	37	25	48	30	25	19	29	43	46	17	15	21	8
lnc_30245	6	4	1	0	0	0	0	0	0	0	1	0	0	0	0	2	0	0	7	7	1	5	0	1	3	6	2	2	0	0	2	2	1	2	0	1	2	3	4	2	5	1	5	7	12	0	4	1	0
novel_30250	4	5	7	7	0	7	3	4	0	0	2	0	3	4	2	4	1	6	2	5	2	2	0	2	3	7	0	7	1	1	3	1	0	0	4	0	0	4	3	3	1	5	3	2	0	1	0	2	0
lnc_30256	22	35	12	4	21	5	47	61	35	7	28	11	12	40	28	20	36	14	32	33	60	80	27	20	84	62	36	29	1	19	67	81	58	45	55	30	161	107	74	35	56	59	107	46	47	61	86	28	36
lnc_30263	32	38	3	4	25	1	2	32	0	1	22	9	2	28	5	6	1	3	16	42	9	26	6	20	58	58	23	28	0	17	30	26	23	21	47	21	170	79	78	21	20	67	40	22	397	44	107	19	12
lnc_30291	29	21	8	12	2	1	13	31	10	6	12	3	1	13	15	16	3	11	28	24	69	53	18	21	31	35	41	20	1	6	58	47	28	32	50	26	67	85	29	42	26	37	40	28	61	48	90	42	38
lnc_30299	1	0	0	0	0	0	0	7	13	1	0	0	0	7	0	0	0	1	5	1	3	1	2	0	1	0	12	5	4	0	4	27	19	1	0	0	10	7	15	0	7	15	26	7	3	4	4	0	7
lnc_30328	127	152	36	32	61	45	29	78	56	15	96	85	42	114	127	70	76	63	96	174	106	137	70	44	155	153	67	39	110	43	59	134	86	37	123	84	170	117	75	78	68	128	108	92	55	113	122	72	42
lnc_30375	6	6	1	5	1	0	5	7	1	2	10	0	5	0	13	1	1	9	13	9	11	19	8	7	12	11	12	3	11	52	18	3	4	19	4	4	32	35	7	3	4	14	8	11	2	13	23	10	20
lnc_30386	8	3	2	2	3	0	0	11	0	0	19	0	9	1	1	1	1	1	10	20	6	17	1	4	10	11	17	4	5	4	21	6	7	7	9	18	13	15	13	27	10	11	27	9	14	4	24	18	4
lnc_30387	4	6	0	0	3	2	3	2	4	0	4	3	1	0	3	3	2	0	3	7	4	5	6	3	8	4	7	9	3	4	11	7	4	3	11	20	19	10	13	9	5	5	7	4	7	6	3	13	5
novel_30395	0	0	0	0	0	0	0	0	0	0	0	0	0	0	0	0	0	0	0	0	0	0	0	0	0	0	0	0	0	0	0	0	0	0	0	0	0	0	0	0	0	0	0	0	0	0	0	0	0
novel_30396	0	0	0	0	0	0	0	0	0	0	0	0	0	0	0	0	0	0	0	0	0	0	0	0	0	0	0	0	0	0	0	0	0	0	0	0	0	0	0	0	0	0	0	0	0	0	0	0	0
lnc_30403	4	4	1	0	1	6	0	0	0	0	5	0	2	0	2	3	2	1	11	5	3	8	1	2	0	8	11	3	1	1	9	5	5	12	7	6	13	6	19	4	12	5	12	7	11	3	8	15	7
novel_30480	2	4	2	1	1	0	5	2	1	0	2	0	1	4	1	0	1	4	4	22	4	14	2	5	12	6	20	3	0	12	15	23	13	4	13	10	24	17	17	22	7	12	27	6	29	10	19	17	5
novel_30490	15	23	4	8	1	12	18	38	18	4	27	11	13	7	5	7	10	1	20	20	32	26	9	22	34	19	29	12	0	3	33	12	19	25	12	21	45	36	23	44	19	54	36	32	36	34	41	30	30
novel_30491	1	7	5	4	1	0	6	10	0	0	1	0	1	0	4	2	2	4	14	13	6	13	7	11	3	7	16	19	0	5	12	6	10	3	2	4	19	9	9	10	5	16	4	11	10	6	5	15	11
novel_30514	43	38	9	15	24	39	21	25	23	21	48	33	43	45	30	9	39	29	40	62	31	52	43	24	69	38	35	32	33	17	40	75	53	22	58	55	87	59	58	58	57	53	89	34	33	72	63	41	32
novel_30629	52	36	13	12	33	54	23	20	29	13	21	28	21	42	14	22	19	31	27	55	33	34	37	20	41	35	35	14	26	4	5	8	6	11	8	4	3	12	2	2	7	25	15	14	24	16	10	0	4
novel_30648	1	5	6	4	8	1	1	2	1	1	1	7	8	2	18	16	12	7	8	10	2	3	9	0	4	6	3	3	9	5	3	3	3	0	2	1	4	6	14	3	1	1	6	9	4	5	0	4	1
lnc_30743	4	3	4	0	5	0	7	0	0	0	1	1	1	1	1	1	3	6	3	6	4	1	0	1	1	1	5	0	4	4	12	0	7	5	6	3	22	19	8	10	3	6	4	5	2	19	14	10	4
novel_30832	5	7	8	2	5	1	7	5	0	1	4	2	7	3	0	15	2	2	3	14	10	4	17	5	2	3	4	4	18	0	3	6	8	4	3	2	4	3	5	4	10	8	1	1	7	2	2	4	0
lnc_30834	1	2	1	0	3	0	0	3	0	4	1	0	1	2	6	2	2	0	0	1	0	3	1	0	2	4	5	6	1	1	0	0	1	1	1	1	4	1	2	2	2	7	4	4	1	0	1	1	0
lnc_30858	8	2	4	5	8	0	3	6	21	3	11	7	4	6	2	2	5	4	5	11	9	30	19	6	15	15	9	3	16	9	5	11	8	5	6	3	13	12	10	10	11	7	12	5	5	8	5	4	4
novel_30873	1	1	0	0	3	0	2	0	0	0	0	0	1	0	10	1	5	0	3	17	4	9	2	4	6	3	5	5	0	5	8	5	7	4	4	7	7	6	10	5	2	4	5	9	5	1	2	1	1
lnc_30877	1	5	4	0	0	0	0	6	1	5	2	0	4	0	14	3	6	0	6	17	0	3	2	2	1	8	10	7	0	4	9	5	5	5	1	1	2	15	12	1	0	6	8	15	8	13	11	2	2
lnc_30878	4	1	0	2	3	0	6	3	0	1	7	1	1	14	6	4	0	0	3	17	3	4	8	9	20	16	12	9	3	4	13	9	9	13	2	6	14	12	21	11	0	6	12	33	41	7	8	13	4
novel_30883	4	16	5	12	9	6	16	1	6	1	9	8	2	0	3	1	32	13	8	2	4	11	6	2	11	15	1	3	4	7	17	2	10	4	16	1	21	39	17	18	2	14	13	7	11	22	15	11	10
novel_30894	11	6	5	4	13	10	7	7	8	2	15	5	9	14	1	4	16	8	6	26	7	31	19	3	29	27	21	10	38	5	11	31	24	3	14	10	20	15	10	23	13	30	6	5	9	8	5	3	2
lnc_30924	13	7	3	9	15	2	4	17	15	3	11	17	7	23	5	0	11	6	18	21	10	28	12	10	15	33	36	12	14	25	24	27	17	5	28	28	16	29	9	15	3	25	30	11	19	20	14	5	4
lnc_30925	3	0	0	0	0	0	8	7	7	0	1	7	0	0	0	1	0	0	0	17	3	8	0	5	7	11	7	1	0	2	8	7	6	17	0	2	18	13	10	7	0	5	19	29	7	4	22	3	0
lnc_30928	1	0	0	1	8	0	0	0	5	1	2	4	2	0	1	1	3	3	4	4	3	8	2	3	8	5	16	3	5	12	6	4	4	5	7	2	10	9	4	8	8	10	12	24	5	8	3	27	13
novel_30953	0	1	1	1	1	0	1	0	0	2	0	0	0	0	0	0	1	1	3	1	0	2	3	0	0	5	0	9	3	1	0	2	1	0	1	0	1	0	0	0	0	6	2	1	2	1	0	2	0
novel_31038	1	5	8	4	2	3	3	0	0	2	0	8	5	1	2	5	2	0	4	8	2	3	2	2	6	4	1	4	0	12	10	8	10	6	21	18	11	12	7	2	14	2	18	10	12	4	4	9	2
novel_31039	4	11	3	8	2	0	0	4	3	0	2	0	5	1	7	7	5	7	13	11	1	6	6	3	10	9	3	4	0	17	27	5	20	7	22	17	15	16	16	8	14	9	16	13	16	10	13	16	5
lnc_31078	7	7	1	2	3	7	3	6	2	0	6	13	4	6	0	0	0	1	1	8	2	10	8	4	7	9	13	4	7	5	4	7	5	4	10	5	6	6	5	5	4	11	12	4	15	5	5	2	2
lnc_31079	12	7	1	7	0	1	17	15	0	1	10	0	4	10	7	5	2	0	6	11	11	17	6	9	12	10	14	7	1	4	13	9	11	16	18	6	27	23	9	8	0	14	19	12	20	19	13	17	7
lnc_31108	0	0	0	0	0	0	8	4	3	9	8	2	2	0	2	12	0	1	5	28	5	2	1	13	3	4	11	1	0	1	10	3	4	17	0	5	37	14	101	1	2	14	5	11	8	7	25	8	0
lnc_31109	2922	6657	8224	4616	3000	2910	14120	25049	10837	3650	23547	6563	9876	4865	4498	27845	1887	3154	68829	140672	44577	9006	5500	55881	17260	9079	40229	9805	4256	4457	72527	14281	21578	64345	952	37777	97192	36140	301916	17612	11668	111546	37678	37330	68755	79452	208022	28723	11179
novel_31127	19	6	9	4	23	11	15	46	0	1	11	3	5	14	19	4	9	10	12	13	73	67	11	22	22	9	13	16	19	36	13	33	54	10	26	6	51	57	33	51	4	21	32	33	3	25	16	6	13
lnc_31172	0	2	0	1	2	0	0	8	3	0	0	0	9	5	13	4	0	0	0	106	0	6	4	1	6	5	8	3	2	10	3	12	17	4	6	5	7	4	28	2	13	4	6	1	28	6	1	10	3
novel_31226	0	0	0	0	0	0	4	0	0	0	0	1	0	0	0	1	0	0	0	0	0	0	0	0	0	5	1	8	0	0	0	0	0	0	0	0	2	0	0	0	0	0	0	3	2	0	0	1	0
novel_31254	0	0	0	0	0	0	0	0	1	0	0	0	0	0	0	1	0	0	0	0	0	2	0	0	1	5	0	7	1	0	1	0	1	0	1	0	2	0	0	0	0	0	1	0	3	0	2	1	0
lnc_31260	6	9	3	5	6	3	2	22	7	8	16	37	13	18	6	5	8	11	52	39	27	36	39	5	19	21	24	12	57	9	21	40	39	21	12	16	21	28	22	24	63	20	44	21	43	36	8	7	17
lnc_31261	47	60	8	21	24	5	41	67	56	7	70	33	28	51	33	27	21	20	174	186	154	212	56	88	121	89	189	67	50	63	254	191	207	313	181	169	287	284	183	464	884	174	254	223	586	170	316	301	340
novel_31264	0	1	0	0	8	0	0	7	6	0	4	8	1	3	3	4	5	1	12	21	4	5	3	2	10	7	14	8	10	0	10	18	16	9	5	14	14	8	21	28	5	3	8	1	15	9	3	7	10
lnc_31266	2	2	4	5	12	1	5	2	0	1	5	6	5	10	3	16	4	5	5	10	2	5	6	0	3	5	1	5	14	3	1	7	2	2	2	3	1	2	18	10	7	3	6	6	4	6	2	2	4
lnc_31275	1	3	1	0	5	1	0	1	2	0	5	4	2	1	3	2	0	5	5	5	2	4	5	2	0	2	2	6	9	1	3	2	0	3	7	4	8	6	5	3	4	3	10	12	8	4	6	5	2
lnc_31290	62	43	5	18	31	33	28	82	66	22	50	99	36	153	32	13	39	39	82	75	63	88	85	23	79	80	66	33	107	30	51	98	77	33	67	38	96	77	51	85	92	55	67	30	63	90	57	25	46
novel_31293	3	3	1	0	0	8	0	1	1	0	1	0	1	1	3	2	7	5	1	4	1	4	6	0	4	5	1	9	0	1	0	1	0	0	0	1	4	2	8	1	3	3	2	4	1	3	2	3	0
lnc_31294	1	2	0	0	0	0	0	0	2	0	0	0	0	0	1	0	1	0	0	0	0	1	0	0	1	4	0	1	0	0	0	0	0	2	0	0	0	1	0	0	0	0	1	0	5	0	0	0	0
novel_31295	1	0	0	0	0	0	0	0	0	0	0	0	0	0	0	0	0	0	0	0	0	1	0	0	0	3	1	8	0	0	0	0	0	0	0	0	0	0	0	0	0	1	2	2	1	0	0	0	0
novel_31299	0	5	3	0	2	0	2	0	1	0	5	2	3	0	17	19	7	0	7	56	4	24	3	6	60	21	14	9	9	1	14	29	5	6	2	3	15	53	9	13	4	16	36	1	2	35	4	7	11
novel_31313	14	42	19	6	28	8	15	18	5	5	16	1	12	2	21	25	24	27	27	12	12	15	5	2	12	14	12	21	2	9	21	18	9	7	13	14	42	24	44	14	8	15	22	23	10	37	49	12	10
novel_31318	3	2	3	2	16	2	0	34	29	2	0	9	7	11	10	3	3	0	0	4	11	6	6	18	6	5	15	17	0	2	0	14	15	8	21	13	18	17	5	12	4	3	1	8	3	1	2	2	0
lnc_31355	10	12	6	8	9	7	2	9	16	5	9	16	10	20	10	14	15	13	24	33	13	22	21	7	14	19	13	13	22	4	17	18	12	6	21	8	11	16	10	18	17	12	20	11	23	16	11	2	9
novel_31368	2	1	0	1	0	0	0	1	2	1	0	0	0	3	0	0	0	0	1	0	3	11	4	1	5	0	3	4	0	2	2	7	8	3	5	8	16	16	9	11	27	6	10	8	4	4	4	10	3
lnc_31369	51	12	0	6	32	1	6	10	84	6	9	24	4	26	0	0	3	0	31	3	5	116	8	27	146	121	6	29	50	95	42	68	75	14	153	333	28	108	113	88	124	17	70	58	1	44	10	4	64
lnc_31370	11	3	0	1	7	0	16	5	18	10	7	0	4	5	0	0	0	0	18	0	7	119	6	23	136	115	8	39	38	95	21	31	33	14	94	273	30	92	40	58	123	9	37	28	2	26	2	0	26
lnc_31371	20	15	0	1	11	1	3	13	65	12	15	6	0	9	0	0	0	0	37	7	9	198	7	37	181	187	10	51	27	120	64	33	41	29	140	533	54	153	99	158	339	22	89	83	2	47	16	5	67
lnc_31468	2	1	1	0	1	0	0	1	0	0	1	0	1	0	3	1	3	13	14	8	23	6	3	2	3	4	26	1	14	2	13	12	7	22	7	3	8	3	8	12	7	10	6	4	4	12	12	5	8
novel_31489	2	6	0	0	2	11	0	4	6	0	4	22	3	6	1	1	6	11	10	4	9	10	1	0	8	3	16	2	14	2	5	10	10	4	10	10	9	5	14	15	5	8	14	12	5	30	14	6	9
lnc_31519	131	44	16	34	65	24	36	103	67	15	96	39	57	104	37	23	63	36	106	147	80	189	67	82	182	307	117	81	79	172	171	253	171	115	357	299	230	211	214	176	90	182	300	199	151	142	162	109	105
lnc_31541	16	15	1	4	2	0	13	46	1	6	32	4	7	0	1	3	13	5	21	16	35	22	0	23	22	12	22	15	0	10	35	27	8	34	17	17	65	35	12	23	3	41	33	11	8	44	127	16	14
lnc_31542	8	16	6	3	8	2	4	31	1	5	32	6	6	26	1	3	7	17	31	10	26	16	7	17	17	12	25	8	43	2	12	15	6	13	11	9	17	16	9	9	2	28	26	1	6	27	30	8	9
novel_31544	3	2	3	0	4	6	3	8	7	0	3	2	0	3	1	0	4	6	5	2	15	3	4	3	11	6	0	3	13	1	6	8	4	4	6	1	4	5	4	5	2	7	10	1	0	10	8	1	4
novel_31608	2	8	2	1	5	4	18	0	0	0	0	8	0	0	1	1	4	0	2	4	1	11	2	2	3	15	8	6	1	6	12	8	2	5	10	4	6	6	9	8	0	21	27	15	4	5	5	11	8
lnc_31663	4	3	1	2	2	0	5	16	0	0	11	0	1	5	0	0	2	0	13	18	20	15	5	12	10	8	28	7	0	4	23	12	12	43	4	12	18	12	24	27	14	12	14	6	11	18	22	31	21
lnc_31664	0	1	1	1	0	2	0	1	0	0	0	0	2	0	1	0	0	2	8	10	1	1	4	0	3	1	4	1	5	0	1	3	1	5	1	1	4	3	4	3	3	2	3	2	1	6	2	2	0
lnc_31665	0	4	1	1	0	0	5	0	0	3	1	0	8	0	2	2	0	6	2	8	0	2	11	0	4	1	5	6	2	3	6	8	7	3	2	5	3	3	5	5	4	2	0	3	10	5	2	13	4
lnc_31666	4	6	5	4	1	17	4	4	5	5	10	4	1	10	4	3	2	12	5	9	8	5	33	1	1	5	6	1	7	4	3	4	7	1	0	3	4	7	6	20	9	3	0	2	2	2	1	2	1
novel_31668	8	9	9	6	7	4	3	14	8	2	12	1	5	8	6	6	4	2	6	21	30	40	2	16	24	31	39	19	0	1	33	37	10	6	24	4	74	87	36	104	28	42	42	2	28	27	30	8	15
lnc_31670	9	18	9	7	4	1	4	6	0	1	0	0	2	0	11	3	8	4	9	14	1	2	2	4	7	4	2	11	6	3	1	4	4	4	5	2	2	3	4	5	1	8	4	4	2	9	1	0	3
novel_31714	11	9	9	5	18	42	13	4	5	3	12	9	6	32	9	13	11	11	24	29	13	16	11	7	32	22	18	13	34	11	10	16	13	16	17	10	26	35	22	33	33	22	15	4	26	8	11	32	25
novel_31716	1	2	1	1	2	3	2	0	1	0	2	0	1	0	4	3	7	5	8	11	7	4	7	2	5	4	5	11	10	3	3	3	6	3	6	3	11	12	3	4	0	6	3	4	4	8	4	2	2
novel_31717	3	5	3	1	2	0	0	3	0	0	8	0	3	0	10	2	5	1	9	11	12	10	2	6	5	5	9	8	0	9	7	4	6	7	11	9	12	14	4	6	5	8	11	6	2	4	6	3	5
novel_31718	1	4	1	2	0	6	1	3	3	2	0	2	2	1	0	4	5	10	4	4	2	4	9	2	4	7	2	7	2	3	4	1	1	0	5	2	6	4	3	4	0	8	4	8	2	7	5	1	2
novel_31719	0	6	3	0	0	0	0	0	0	0	0	0	0	0	2	1	2	2	1	2	2	9	4	2	3	6	3	12	6	1	2	0	2	3	2	1	5	3	3	3	1	3	3	3	0	5	4	0	1
novel_31767	4	19	2	0	7	2	2	3	0	1	4	3	0	2	2	5	6	3	6	2	2	9	0	0	3	7	3	12	0	1	8	0	1	1	1	1	6	11	4	5	0	10	1	2	3	6	5	4	3
novel_31792	2	0	0	0	0	0	2	0	1	0	0	0	0	0	0	0	0	0	0	0	0	3	0	0	0	7	0	21	0	1	0	0	0	0	1	0	0	2	0	0	0	2	1	6	2	0	0	1	0
novel_31799	6	2	1	0	0	4	0	2	1	1	0	9	2	0	1	0	4	12	5	5	5	1	3	1	3	3	5	1	6	3	3	7	4	4	3	2	3	4	8	10	7	6	1	1	4	11	5	1	4
novel_31918	0	0	0	0	0	0	0	1	2	0	1	0	0	1	6	1	1	0	2	0	0	3	1	0	0	5	0	11	1	1	1	0	1	1	1	0	0	1	3	0	0	3	4	1	1	1	1	1	1
novel_32010	6	7	2	1	4	0	3	14	0	0	6	4	1	1	2	13	2	6	29	51	9	24	9	16	26	19	43	22	1	2	20	23	22	41	8	11	58	39	30	24	0	33	40	44	25	16	48	14	8
novel_32070	5	1	4	4	3	0	8	3	24	0	5	0	4	13	5	4	4	0	10	14	16	13	17	3	15	10	10	7	0	4	10	25	14	9	15	17	15	9	21	10	11	9	11	16	7	9	6	14	11
novel_32131	2	0	0	0	0	0	0	0	4	0	6	1	0	0	0	0	0	0	2	3	16	55	2	1	1	4	2	5	0	5	2	2	2	4	4	5	10	5	5	0	8	6	5	6	2	1	5	3	0
novel_32132	2	6	1	2	1	0	0	5	7	4	0	3	0	1	9	0	5	4	5	7	5	7	0	0	8	2	2	3	0	5	6	8	12	8	15	3	8	8	6	2	12	15	8	7	4	11	14	5	2
novel_32165	2	12	10	2	5	0	13	0	1	3	2	0	10	1	8	10	19	10	6	9	9	11	11	3	10	6	8	23	0	12	2	5	16	8	19	6	14	27	18	13	20	12	17	11	5	37	19	14	3
novel_32189	1	3	2	1	0	0	0	0	0	0	3	0	0	3	1	0	1	2	3	0	2	3	0	4	3	1	11	2	2	0	9	3	5	0	2	2	4	2	3	18	1	7	3	0	2	5	3	2	0
lnc_32219	6	0	1	0	0	0	0	4	0	0	0	0	0	0	2	4	1	0	6	12	5	2	2	2	2	2	4	2	0	1	4	14	0	7	6	0	4	11	5	4	0	6	4	6	2	5	1	2	3
lnc_32259	0	0	0	0	0	0	0	0	0	0	0	0	0	0	0	0	0	0	0	2	0	0	0	1	0	0	0	0	0	0	0	1	0	0	0	0	0	1	0	0	0	0	0	4	1	0	0	2	1
lnc_32263	1	3	6	9	1	0	10	0	11	0	0	0	6	7	1	1	12	13	33	12	5	6	1	3	8	3	57	6	0	1	11	46	34	43	7	81	5	12	3	6	5	6	13	14	62	15	3	0	11
lnc_32285	0	0	0	0	0	0	0	0	0	0	0	0	0	0	0	0	0	0	0	0	0	0	0	0	0	0	0	0	0	0	0	0	0	0	0	0	0	0	0	0	0	0	0	0	0	0	0	0	0
lnc_32293	9	8	4	11	9	6	4	21	32	0	3	7	2	12	5	3	2	14	11	10	5	9	13	5	12	9	5	2	7	6	1	4	8	2	5	5	10	12	5	1	1	14	13	10	3	13	4	1	2
lnc_32295	6	4	0	1	6	0	2	12	2	1	8	8	0	22	2	0	4	4	2	6	4	6	5	2	3	4	4	1	12	1	3	9	11	5	5	3	5	4	4	7	11	3	7	2	4	2	4	1	1
lnc_32358	117	97	36	36	67	78	50	130	238	46	148	290	76	326	74	40	94	155	265	279	208	262	306	82	278	211	318	107	417	50	180	265	185	113	152	119	206	231	186	247	226	183	265	106	210	266	135	60	124
lnc_32359	9	10	4	1	3	9	9	5	2	0	15	16	9	19	2	1	5	3	7	6	11	14	14	0	11	10	4	2	11	1	4	6	1	3	8	5	8	9	9	15	16	3	4	3	4	7	3	8	4
lnc_32360	0	7	9	4	7	0	0	3	2	3	0	0	0	0	11	4	11	1	3	9	7	10	7	12	12	21	52	14	0	8	4	4	7	5	5	10	7	13	13	10	6	18	22	9	19	9	7	12	5
lnc_32415	2	3	6	6	6	2	9	3	18	4	7	23	4	3	2	3	18	31	8	9	4	6	3	2	4	14	1	16	4	6	2	1	1	1	4	1	3	3	1	3	1	5	4	3	4	4	1	1	1
novel_32433	1	1	0	0	0	0	2	0	0	0	1	0	0	0	0	1	1	0	5	3	0	0	0	2	2	2	3	5	0	1	13	17	10	7	0	1	2	9	1	5	0	2	5	2	5	16	5	0	1
novel_32439	5	6	1	1	5	0	8	5	6	1	0	15	3	21	2	0	6	3	4	13	8	9	8	0	7	8	2	2	9	2	1	2	4	4	4	5	5	1	2	3	3	7	0	3	10	5	2	4	9
lnc_32508	1	6	0	0	4	14	1	3	3	4	5	0	0	0	0	1	1	0	11	24	3	16	1	16	23	14	24	11	0	1	13	7	5	22	1	7	25	29	12	13	0	20	33	31	59	6	22	8	2
novel_32524	3	1	2	1	0	0	0	1	4	1	3	0	0	1	4	1	4	0	6	3	3	14	6	10	11	7	11	2	1	1	7	9	6	4	5	0	12	18	5	15	12	6	5	2	17	7	5	8	8
lnc_32645	9	6	3	2	10	0	9	21	15	5	6	0	5	5	9	7	13	3	20	12	32	27	6	26	50	50	32	23	4	2	15	11	9	28	7	5	97	84	23	14	2	29	55	25	25	25	65	19	4
lnc_32690	1	0	1	16	75	1	0	6	0	4	4	3	5	74	0	1	3	5	13	5	2	5	2	15	18	8	32	17	0	114	11	9	7	37	34	2	8	15	2	52	88	16	19	103	41	10	4	10	15
lnc_32767	4	4	0	1	0	0	0	7	5	0	14	2	1	1	5	1	6	7	14	11	18	15	13	9	8	9	9	8	0	2	12	8	8	8	24	28	21	11	17	3	8	12	10	8	7	7	13	7	11
novel_32857	0	8	1	0	0	0	0	1	0	0	5	1	0	2	0	4	3	11	3	3	1	1	2	1	2	7	0	9	0	2	4	2	2	2	0	1	6	6	6	1	0	3	6	2	1	4	3	6	1
lnc_32940	2	8	4	2	4	0	2	4	3	0	5	0	4	2	5	0	20	3	10	16	2	12	15	1	7	14	5	10	4	7	7	3	3	3	9	5	9	8	12	4	5	14	15	5	9	8	12	6	4
novel_32957	0	1	0	0	0	0	0	1	0	0	8	0	0	0	1	0	0	3	0	1	3	3	1	1	0	2	1	0	1	0	2	8	17	6	2	15	12	4	11	16	18	5	3	3	5	15	3	13	4
novel_32965	2	13	3	4	2	0	0	6	0	3	4	0	0	6	1	1	13	6	3	3	3	8	0	2	0	11	3	13	3	3	7	2	7	3	7	10	14	15	4	10	0	15	12	4	5	3	3	7	4
lnc_32990	17	46	64	30	6	2	10	1	0	3	3	15	8	7	16	12	51	20	19	48	29	6	39	9	12	21	25	5	28	7	15	10	24	15	13	20	18	16	15	8	13	18	13	14	9	19	17	16	6
novel_33026	0	0	0	0	0	0	0	1	9	2	0	4	0	0	0	2	0	0	0	0	0	4	0	0	0	2	0	12	0	2	0	0	0	0	0	1	0	0	0	0	0	1	0	1	0	0	0	4	0
novel_33076	1	19	16	3	0	0	0	2	0	0	1	0	0	0	7	4	20	4	4	9	4	3	0	9	9	6	9	2	0	1	0	3	5	3	2	3	3	5	4	3	1	10	13	3	0	12	8	1	2
novel_33119	0	1	0	0	0	8	0	0	0	0	0	0	0	0	0	1	0	0	0	1	1	1	0	0	0	3	0	7	0	1	3	0	0	1	0	0	5	7	0	1	0	3	2	2	2	0	0	0	0
lnc_33210	0	0	1	0	0	4	0	0	0	0	3	0	0	0	0	0	2	3	6	0	2	0	0	0	1	1	12	0	12	0	9	0	0	14	1	0	1	1	0	5	0	2	1	0	0	2	0	6	6
lnc_33272	21	52	18	20	8	8	22	20	12	2	14	12	14	9	64	47	35	27	37	67	11	40	17	12	46	82	56	49	0	41	39	39	36	12	35	47	92	84	69	41	14	49	86	74	56	64	34	34	13
lnc_33273	4	6	10	2	2	0	3	4	1	2	0	0	8	1	6	4	6	6	5	8	6	4	4	4	6	9	2	5	5	1	2	2	1	1	1	3	5	6	2	3	1	2	3	3	1	4	4	2	0
lnc_33341	0	2	0	0	4	1	2	3	3	1	4	3	0	10	6	4	0	3	3	8	4	5	5	0	4	3	2	0	9	2	6	3	2	0	2	6	7	4	7	2	14	2	5	3	2	4	2	2	1
lnc_33408	0	0	0	0	0	0	0	0	0	0	0	0	0	0	0	0	0	0	0	0	0	0	0	0	0	0	1	0	0	0	0	0	1	0	0	0	0	0	0	0	0	0	0	0	1	0	0	0	0
lnc_33409	0	0	0	0	0	0	0	0	0	0	0	0	0	0	0	0	0	0	0	0	0	0	0	0	0	0	0	0	0	0	0	0	0	0	0	0	0	0	0	0	0	0	0	0	0	0	0	2	0
novel_33444	22	57	6	13	2	1	3	32	6	9	19	2	6	2	8	4	15	11	38	32	6	24	4	18	22	25	28	26	2	10	69	27	27	12	37	24	34	78	26	41	5	52	42	19	34	92	61	15	33
novel_33458	10	8	1	3	6	3	3	7	3	2	5	20	5	43	0	1	5	7	11	18	2	12	12	2	5	5	5	5	21	6	9	15	8	1	16	9	9	12	9	6	7	5	12	3	6	12	7	0	7
novel_33497	43	29	11	15	42	53	30	56	94	30	110	147	53	155	16	32	35	68	116	127	90	84	68	39	69	40	103	40	188	17	94	136	95	39	42	72	67	56	69	100	102	50	65	22	50	107	59	46	143
novel_33519	3	12	2	2	21	8	8	3	9	4	5	15	5	24	15	0	11	3	19	22	4	26	43	15	24	28	12	14	27	1	14	18	18	7	15	17	21	35	28	21	6	18	25	15	22	17	7	3	7
novel_33541	0	1	0	0	2	0	7	1	5	0	0	1	0	2	7	2	0	0	0	1	0	1	0	0	0	9	0	17	2	3	0	2	0	0	1	21	2	0	1	0	0	4	2	4	12	1	0	2	1
novel_33542	1	1	0	0	4	0	2	0	1	0	0	0	0	3	6	1	0	0	0	0	0	5	0	0	1	2	0	21	1	1	0	3	0	1	4	2	0	0	3	0	0	4	0	7	12	3	0	7	1
lnc_33666	2	3	0	1	6	1	3	0	2	0	1	0	0	7	0	0	5	0	0	1	0	26	0	2	2	13	1	2	0	4	2	11	1	4	7	4	7	34	11	20	149	3	24	19	1	10	23	1	14
lnc_33667	0	1	1	2	5	1	0	3	16	0	8	9	0	5	0	0	6	2	1	1	1	32	1	4	6	30	6	11	4	21	4	20	3	5	16	2	19	42	20	47	338	10	40	49	2	9	11	2	17
novel_33675	4	4	2	1	2	0	2	7	0	0	9	1	0	6	1	2	1	0	11	12	3	5	2	3	5	6	3	7	0	5	12	4	13	9	7	6	10	10	8	14	13	5	9	8	9	3	10	11	4
novel_33715	28	62	14	12	16	15	10	31	36	8	77	28	21	46	30	26	45	27	82	75	83	91	42	19	58	61	55	22	93	20	82	109	55	54	106	86	164	133	94	108	87	71	95	37	62	84	87	62	69
lnc_33760	0	2	0	1	0	0	0	1	0	0	0	1	0	1	0	0	1	0	1	0	0	4	7	0	0	10	0	3	1	1	5	1	6	3	3	6	4	3	0	5	35	2	4	5	1	1	5	2	1
lnc_33808	9	18	5	5	12	0	8	9	18	9	20	5	0	11	10	6	5	14	32	62	38	50	36	16	10	11	43	16	10	8	32	51	51	39	37	45	48	42	50	30	37	30	26	73	43	28	35	38	39
novel_33853	0	0	0	0	0	0	0	0	0	0	0	0	1	0	0	0	0	0	1	0	0	1	1	0	0	1	0	0	0	1	1	0	1	1	0	0	1	1	0	1	5	3	0	3	0	1	0	3	1
lnc_33854	1	1	0	0	0	0	0	0	0	0	0	1	1	0	2	2	0	0	3	4	1	6	4	1	5	7	1	2	0	2	6	9	1	4	1	1	1	1	10	3	21	1	2	12	14	4	1	11	0
lnc_33881	12	9	4	2	4	1	7	4	1	4	8	6	1	7	1	2	4	9	11	12	12	27	6	10	19	22	9	3	19	11	12	7	6	20	6	19	30	35	14	16	10	10	27	10	24	17	14	1	3
lnc_33883	1	9	3	0	1	0	0	4	6	0	0	0	0	0	6	0	4	0	6	15	4	10	2	2	12	18	12	19	0	4	3	6	8	0	1	6	11	6	27	3	8	4	19	19	45	3	8	21	2
lnc_33888	2	3	1	0	0	0	0	1	0	0	0	3	0	4	0	0	0	0	0	5	2	1	2	1	2	3	5	1	0	4	10	3	8	6	7	3	10	9	11	6	2	15	9	8	10	23	12	2	3
lnc_33924	6	4	0	0	5	0	9	13	7	0	4	18	11	12	0	1	6	8	13	11	25	19	12	7	12	1	10	7	14	1	9	16	5	1	8	2	6	5	13	3	2	9	15	2	2	13	10	4	11
lnc_33942	0	0	4	2	4	0	7	0	0	0	1	2	4	13	1	0	1	0	20	0	10	8	0	2	4	1	4	2	0	2	3	1	1	5	0	1	4	6	2	3	2	5	9	6	0	2	5	2	3
novel_33943	0	1	1	0	2	0	7	0	7	0	0	0	2	0	2	0	1	0	7	4	2	0	0	3	1	5	6	1	0	0	1	0	1	1	0	0	3	7	2	1	0	2	3	2	3	0	3	3	4
novel_33944	0	1	0	0	0	0	0	0	0	0	4	3	4	2	0	0	0	0	5	2	7	6	0	2	1	1	4	5	0	3	3	0	2	4	3	2	3	5	3	3	0	2	3	1	1	3	1	1	1
lnc_33959	3	4	1	4	1	0	0	3	0	0	4	2	4	0	0	3	1	0	4	8	2	1	2	2	2	3	17	4	0	10	8	5	4	8	3	18	6	7	3	8	2	8	7	6	2	8	14	10	4
novel_33963	3	2	1	1	1	1	0	2	11	0	0	4	0	2	1	2	3	1	4	1	2	0	7	0	7	7	3	1	6	0	4	8	6	4	8	4	7	5	5	8	6	8	9	6	6	7	6	2	2
novel_33989	0	1	0	1	0	0	0	0	0	3	0	0	0	0	1	1	1	0	0	0	1	0	0	3	4	1	1	1	1	8	3	5	1	2	0	5	0	0	6	1	0	1	2	2	22	1	1	2	2
lnc_34035	106	52	19	81	112	27	11	21	44	8	31	43	28	199	22	20	32	15	53	78	39	61	79	19	148	119	52	34	137	44	43	85	65	21	73	64	57	86	92	119	50	69	123	53	76	102	28	18	49
lnc_34036	13	12	5	6	3	0	0	0	0	0	0	0	0	0	1	3	3	0	9	35	7	23	5	24	51	109	54	14	0	19	19	26	26	4	12	23	30	45	9	42	4	21	45	28	33	20	16	12	7
lnc_34128	3	2	1	0	0	1	0	2	0	1	14	0	0	1	0	0	1	1	6	17	3	6	2	2	2	3	4	2	1	0	10	6	2	6	3	5	11	11	5	6	2	2	10	5	9	9	4	1	1
lnc_34131	6	20	3	5	8	5	4	8	3	2	5	15	9	16	6	7	12	8	45	36	37	29	34	6	32	28	34	12	45	13	27	45	39	10	37	27	32	29	38	43	32	21	45	20	22	52	22	4	21
lnc_34132	2	6	3	2	5	1	2	0	0	1	1	4	3	0	4	1	5	1	8	11	5	2	10	8	21	13	5	9	1	4	4	5	8	2	5	2	6	3	3	5	0	8	3	2	4	9	2	2	2
lnc_34133	1	6	7	8	9	1	6	1	0	0	5	7	3	3	1	4	7	0	3	12	14	15	20	8	20	22	7	8	6	12	4	9	8	3	10	9	8	16	10	7	2	4	7	2	3	9	3	2	0
lnc_34134	4	2	1	2	4	4	1	3	0	3	4	2	6	12	2	0	1	2	5	7	2	6	9	0	3	5	5	1	7	3	3	7	11	2	5	2	2	4	4	8	5	0	6	1	3	2	2	2	2
novel_34251	6	15	2	4	2	8	12	13	5	4	4	14	7	12	29	13	3	1	20	50	18	17	19	6	13	7	6	1	31	1	12	11	36	17	4	6	18	8	22	6	1	21	11	6	9	15	7	3	6
novel_34252	3	4	1	0	1	0	4	4	0	0	4	0	0	0	7	9	2	3	6	14	9	5	0	0	4	5	6	10	0	1	5	5	7	0	2	1	6	12	0	6	1	4	4	5	4	19	8	2	1
novel_34256	4	2	2	1	4	1	4	14	9	2	12	28	7	15	6	3	3	7	8	6	10	6	17	6	7	4	5	5	10	1	2	6	3	3	4	1	14	12	3	2	2	6	4	1	3	5	4	0	0
lnc_34274	28	21	2	5	8	0	1	38	23	7	27	31	9	38	10	11	12	18	33	36	25	61	41	9	31	33	37	17	77	13	28	37	31	7	30	26	37	20	17	18	8	27	48	17	14	53	24	9	26
novel_34287	4	5	2	1	2	0	0	2	0	0	1	0	0	0	3	6	5	1	2	4	9	10	2	5	4	10	2	21	0	0	3	4	3	0	5	3	8	16	12	3	0	5	11	4	9	12	7	2	0
lnc_34315	20	20	2	9	5	8	3	9	22	11	43	45	9	11	22	8	25	17	57	41	17	24	41	13	41	23	25	22	64	2	26	39	39	13	17	16	29	40	47	150	9	22	55	83	12	45	17	6	10
lnc_34330	2	2	0	1	4	0	1	1	1	0	2	0	0	4	5	1	2	3	2	12	1	2	7	2	6	0	4	4	11	2	6	7	6	2	1	3	3	1	13	3	3	1	5	1	2	0	0	1	0
novel_34365	0	0	0	0	0	0	0	0	0	0	0	0	0	0	0	3	0	0	0	0	0	1	0	0	0	5	0	5	0	1	0	0	0	0	0	1	0	0	0	0	0	1	0	2	1	0	0	3	0
lnc_34411	1	5	0	0	2	0	5	4	3	0	2	0	1	3	2	0	1	0	7	3	4	2	2	2	9	3	8	0	2	3	5	2	6	20	0	1	7	8	3	3	1	5	11	3	1	4	19	0	0
novel_34469	0	0	0	0	0	0	0	0	0	0	2	0	1	2	0	0	0	0	0	0	0	0	0	0	0	1	0	1	0	0	0	0	2	0	0	0	0	0	0	1	0	0	0	0	0	0	0	0	0
novel_34484	1	1	2	0	0	0	0	1	0	0	2	2	3	0	0	1	10	5	1	9	0	2	0	0	4	4	0	6	3	5	2	0	2	0	3	4	2	2	6	1	0	2	1	3	1	1	2	0	1
novel_34513	13	16	8	19	39	9	9	9	0	9	15	15	2	46	1	1	59	16	33	9	9	51	0	8	153	161	7	9	2	1	16	34	34	14	77	97	18	53	563	32	1	12	96	16	2	42	23	5	23
novel_34529	3	13	1	2	1	0	0	2	0	0	1	4	2	0	2	2	7	4	6	5	2	5	2	1	5	8	6	14	0	4	3	2	5	2	8	9	7	8	10	2	0	6	10	10	9	8	9	3	3
novel_34530	28	46	28	34	46	11	14	14	10	9	18	9	35	9	51	23	66	25	53	49	29	54	35	25	62	47	33	60	21	116	30	42	70	31	85	55	103	116	115	58	17	59	91	58	26	113	84	28	42
novel_34566	1	0	4	0	7	16	6	0	0	0	1	0	1	0	7	4	6	0	10	7	3	4	0	2	5	4	6	11	0	8	5	4	4	3	1	2	2	4	13	4	0	5	2	2	1	4	7	4	0
lnc_34569	1	0	2	0	2	7	0	2	5	0	2	0	0	4	0	2	4	5	1	1	0	4	0	2	1	3	3	2	6	0	3	2	1	2	0	5	2	2	3	1	1	2	2	0	0	5	1	0	0
novel_34623	2	5	1	1	4	0	1	5	0	0	8	10	6	10	14	2	2	8	11	19	8	15	10	2	14	9	6	7	27	2	5	14	20	1	11	1	6	8	5	4	6	8	11	13	12	10	4	2	3
novel_34656	22	21	9	4	13	14	23	6	6	5	12	23	5	9	4	15	12	6	32	50	38	22	59	16	31	34	21	24	30	35	7	15	14	22	19	17	32	46	10	38	37	31	16	11	16	18	29	11	8
novel_34657	16	5	3	4	7	4	2	4	3	0	11	10	2	6	0	4	1	7	12	10	7	12	13	5	10	8	10	5	17	6	8	6	7	4	7	4	4	4	4	8	2	5	3	7	0	7	3	1	3
novel_34674	2	2	4	4	0	0	0	3	1	1	0	1	3	0	7	8	0	0	1	9	0	6	5	1	0	6	7	6	0	3	4	3	2	2	2	15	9	4	22	1	5	4	9	36	3	5	1	17	3
lnc_34718	3	3	2	5	0	0	0	0	1	0	7	0	1	3	2	1	5	4	17	11	2	7	4	1	7	13	6	1	2	5	12	9	6	8	7	9	12	9	8	18	4	6	17	17	10	8	10	11	7
lnc_34723	0	0	0	0	0	0	0	0	0	0	0	0	0	0	0	1	0	0	0	0	0	0	0	0	0	0	0	0	0	0	0	0	0	0	0	1	0	0	0	0	0	0	0	0	0	0	0	0	0
novel_34724	0	0	1	0	0	0	4	1	1	3	0	0	7	0	2	1	1	0	2	2	2	5	0	3	2	5	1	8	4	1	4	1	2	4	1	10	10	6	2	2	1	4	3	8	0	5	18	8	4
novel_34778	8	8	1	1	7	1	3	12	18	8	14	0	8	9	7	9	4	1	12	23	16	86	6	6	29	21	26	33	18	5	20	42	66	10	37	66	34	51	61	58	96	13	24	8	67	74	8	80	48
novel_34783	6	1	1	0	3	0	4	2	2	3	3	0	4	7	0	2	1	0	14	11	1	19	9	6	15	19	6	11	5	31	20	8	10	2	18	14	11	22	3	37	104	15	38	35	110	13	5	11	10
novel_34791	0	1	1	2	0	0	0	4	0	0	2	0	0	0	0	0	1	0	1	0	4	8	2	1	0	5	8	2	0	5	4	2	2	1	6	4	8	4	12	4	9	2	2	2	0	1	3	0	3
novel_34793	1	0	0	3	0	0	6	2	0	0	2	2	2	0	0	0	0	0	1	0	1	2	0	0	0	6	5	3	0	3	0	3	3	0	0	4	10	4	2	3	1	1	4	8	1	2	4	0	2
novel_34805	1	3	2	1	0	1	0	0	0	0	7	0	0	0	5	1	4	3	5	4	5	7	2	1	2	5	1	12	0	1	0	0	1	2	4	3	1	2	2	2	1	2	1	4	1	3	0	3	0
novel_34932	0	0	0	0	0	0	5	0	13	0	4	4	0	1	0	0	6	1	8	3	1	10	2	2	7	11	7	0	16	5	2	2	2	1	5	6	1	5	4	5	15	1	7	0	1	8	0	1	5
lnc_34946	6	4	1	2	0	0	9	7	1	1	0	5	0	0	0	1	0	2	10	10	1	3	3	10	6	4	25	4	0	2	18	5	10	18	3	12	3	5	20	15	22	4	3	2	1	2	6	23	15
novel_34994	0	2	4	1	0	0	0	0	0	0	1	0	0	2	7	1	2	9	1	7	1	1	0	0	3	2	1	2	0	0	3	0	2	1	0	1	2	1	8	1	0	2	2	3	3	5	4	3	1
lnc_34995	2	0	1	0	4	6	1	2	0	0	1	0	4	0	20	2	4	5	2	11	6	3	2	1	3	4	3	1	3	0	1	5	2	3	2	0	1	3	9	3	0	1	3	4	2	3	2	0	1
novel_35010	10	4	1	4	50	4	1	0	0	0	1	8	0	91	0	0	8	2	11	3	9	19	635	0	5	7	6	1	12	27	9	25	10	6	114	75	25	28	27	12	17	35	109	97	1	79	15	0	4
novel_35011	10	1	0	5	62	3	0	0	1	0	0	0	0	88	1	0	8	2	3	2	0	3	156	0	2	2	1	2	1	5	1	2	0	0	19	21	0	6	9	1	0	19	17	9	0	9	0	0	0
lnc_35013	5	1	2	10	57	1	0	0	5	0	0	2	0	83	0	0	1	1	2	1	2	4	189	0	1	0	1	1	9	4	1	2	1	1	18	9	2	12	0	3	0	11	38	25	1	12	1	1	0
novel_35042	1	3	1	0	0	1	1	1	0	0	4	7	1	4	3	0	3	1	10	6	4	2	1	5	1	5	12	5	1	1	6	8	1	5	4	4	4	6	5	4	0	4	8	0	3	9	2	4	0
novel_35079	4	3	2	1	0	0	0	1	0	1	4	2	2	4	2	1	2	2	3	8	4	5	1	1	5	3	8	6	10	1	7	6	7	0	6	4	8	5	3	3	7	6	11	1	7	2	4	0	1
novel_35101	1	1	1	2	3	2	5	0	2	1	3	2	2	11	1	4	2	9	4	13	5	8	10	3	5	10	4	7	6	4	2	1	3	2	1	0	3	1	1	3	4	5	5	6	2	1	1	0	2
novel_35108	2250	4792	3442	2836	372	132	270	137	118	66	135	199	153	57	1063	1808	982	2423	260	261	92	140	285	407	140	187	161	143	439	1800	373	269	430	191	262	411	475	510	490	779	378	667	492	429	240	1196	547	724	288
novel_35109	1509	1964	1166	1232	193	69	121	87	44	36	62	85	68	34	509	738	383	1240	262	162	91	119	141	250	139	198	165	112	430	1944	238	241	348	200	223	348	569	562	433	896	789	558	459	404	299	923	526	1245	305
lnc_35117	1	1	0	0	0	1	0	1	4	1	0	0	0	0	1	11	0	0	5	1	2	0	0	0	1	0	0	0	3	0	3	4	1	4	5	5	3	1	1	4	2	2	2	3	0	3	2	2	5
lnc_35150	4	7	2	0	1	1	2	6	6	0	7	10	8	7	2	2	0	1	6	11	12	10	12	1	5	4	3	5	6	5	5	4	2	2	1	1	6	7	5	6	5	3	15	7	11	7	5	0	8
lnc_35176	9	8	0	2	0	3	3	10	19	5	4	12	3	8	6	1	5	7	10	4	4	10	9	3	5	2	10	10	11	3	6	11	8	4	6	8	9	13	5	8	3	10	8	3	11	5	6	2	7
lnc_35232	5	4	3	7	1	9	5	4	15	3	19	4	0	6	3	2	17	8	6	17	4	10	2	3	7	11	11	3	6	0	3	4	8	8	2	4	2	1	6	13	5	3	2	1	3	5	2	2	6
lnc_35243	10	19	9	8	3	6	4	11	2	0	6	1	1	4	20	24	25	14	11	42	10	18	8	9	23	24	12	34	1	4	23	9	12	15	6	8	34	30	39	6	0	17	33	26	17	13	25	11	5
novel_35262	0	0	0	0	0	0	0	0	0	0	0	0	0	0	0	0	0	0	0	0	0	0	0	0	0	0	0	0	0	0	0	0	0	0	0	0	0	0	0	0	0	0	0	0	0	0	0	0	0
lnc_35272	5	7	2	2	7	3	3	6	0	0	3	1	3	0	0	1	5	0	2	1	3	11	8	2	11	12	2	4	6	5	5	4	4	3	10	7	15	8	4	6	5	11	26	36	39	13	2	4	3
lnc_35273	7	5	1	1	2	0	0	3	0	0	2	0	1	3	0	1	1	3	10	5	4	11	2	7	14	16	4	11	2	3	11	4	3	10	4	4	33	24	8	26	4	13	34	25	59	7	19	3	2
novel_35281	39	32	26	8	38	2	18	14	3	19	32	50	27	27	16	23	22	19	32	34	21	16	61	21	44	50	121	26	13	23	39	18	27	43	25	25	54	44	25	21	4	19	16	26	27	20	8	64	41
novel_35282	5	5	0	5	1	4	3	2	0	2	1	8	3	6	3	2	5	1	5	4	7	5	10	1	11	5	7	3	6	3	8	4	5	3	2	10	11	8	5	3	4	5	3	4	6	4	5	3	0
novel_35283	11	14	5	6	13	1	2	9	5	9	11	24	17	22	10	1	16	10	17	29	23	19	30	12	17	65	72	23	63	58	35	35	33	32	25	23	82	89	50	77	78	63	57	36	50	32	27	73	27
lnc_35311	9	3	3	0	1	0	0	10	0	0	5	3	2	1	1	3	1	0	9	11	12	18	2	4	13	10	5	5	1	12	11	8	7	10	19	13	10	16	7	9	4	9	7	7	7	4	4	11	7
lnc_35343	11	11	3	4	5	5	9	6	35	5	11	10	9	10	6	8	8	3	12	18	17	14	18	10	29	27	16	10	20	3	13	23	9	10	13	10	7	18	7	12	10	11	20	5	7	21	10	3	5
lnc_35398	30	32	5	5	32	0	24	10	4	0	18	11	6	20	6	13	13	8	35	35	38	58	36	24	66	83	55	52	20	51	57	57	69	17	51	47	109	127	54	140	313	82	77	33	74	70	65	49	41
lnc_35401	4	4	0	1	6	5	4	10	3	0	3	4	3	19	2	2	6	4	10	6	8	20	8	1	18	15	9	8	18	0	11	6	8	9	18	9	11	9	6	7	14	10	12	5	6	17	4	2	7
lnc_35402	4	16	6	3	3	3	0	0	0	0	1	0	0	1	4	7	5	9	9	23	7	13	14	8	19	23	16	5	12	5	0	7	6	2	6	5	9	8	7	10	7	11	13	4	8	10	5	0	0
novel_35409	0	0	0	0	0	0	0	0	3	0	0	0	0	0	0	1	1	0	0	0	0	0	0	1	0	5	2	7	0	0	0	1	0	0	0	0	0	0	1	0	0	4	0	3	2	0	0	0	0
lnc_35490	1	0	0	0	0	0	0	0	0	0	0	1	1	0	0	6	0	0	3	7	0	0	3	1	0	2	3	1	0	4	6	0	0	0	0	0	1	0	8	0	0	2	1	0	1	2	2	23	0
novel_35546	55	35	24	22	27	3	48	71	10	14	47	32	44	52	13	30	17	35	59	82	49	76	29	37	47	26	118	37	7	24	69	61	39	75	64	54	112	88	72	110	61	76	71	48	73	100	94	43	72
lnc_35566	5	3	0	0	2	0	0	8	1	0	2	0	1	1	0	1	0	0	2	16	0	8	1	1	3	3	7	2	1	4	6	4	3	4	8	14	14	13	6	10	14	7	10	7	5	7	9	1	1
novel_35595	13	13	15	20	12	5	5	21	7	8	2	0	1	0	9	19	15	1	24	15	13	29	3	13	19	18	15	14	1	10	8	12	5	10	8	2	14	10	46	4	19	23	10	22	9	38	20	15	12
novel_35650	4	2	1	9	2	0	8	5	0	0	5	0	5	0	0	0	1	0	5	6	0	7	8	5	2	5	10	1	0	2	3	12	4	10	4	6	14	9	46	4	2	6	14	12	21	2	1	1	3
lnc_35653	10	20	19	11	10	13	8	7	13	1	5	14	6	7	11	11	26	14	29	33	8	31	19	19	64	55	21	16	21	11	8	20	7	11	17	9	30	43	17	10	8	19	21	9	13	17	5	4	9
lnc_35654	24	12	9	12	13	7	4	5	12	5	15	26	12	34	11	2	8	6	25	35	13	28	41	7	24	40	15	14	52	9	11	31	15	9	22	16	22	24	20	34	22	17	31	17	19	26	7	10	13
lnc_35655	11	9	2	4	8	0	0	7	3	6	8	13	9	14	2	3	10	10	12	11	7	16	17	2	10	10	8	10	90	18	19	44	27	6	24	10	27	21	19	33	30	19	45	8	31	19	6	10	16
lnc_35656	7	3	0	2	5	3	0	1	7	0	7	12	4	6	1	3	4	3	2	5	2	2	5	2	8	7	7	3	9	3	4	4	6	2	4	7	2	4	11	9	8	5	11	5	3	9	2	1	5
lnc_35660	17	10	2	7	12	1	10	16	32	5	13	15	6	28	2	2	3	5	7	10	4	16	8	3	3	11	3	2	24	2	3	7	7	2	4	3	8	18	4	12	3	9	13	6	7	6	2	1	7
novel_35674	8	3	1	3	0	3	0	0	0	0	4	0	0	0	0	1	6	6	0	8	0	2	0	2	0	2	1	18	0	0	1	2	3	1	2	3	5	4	9	4	2	2	1	3	1	2	1	2	2
novel_35730	0	1	0	0	0	0	0	0	0	1	0	1	0	0	0	2	0	0	0	1	0	3	0	0	0	4	0	10	0	1	0	1	0	0	0	0	0	0	1	0	0	5	3	1	1	0	0	0	2
novel_35804	331	489	119	146	139	44	245	330	255	69	451	138	113	140	58	87	110	56	1606	1028	431	803	115	942	952	717	1606	1282	328	167	872	865	417	535	678	498	1915	2131	539	1573	587	1354	2581	384	759	1295	1418	516	537
lnc_35806	3	8	1	0	1	0	0	11	10	4	16	4	3	1	1	0	3	0	4	2	3	16	2	4	9	6	23	8	0	6	8	10	15	8	11	19	43	36	20	29	36	20	28	8	9	16	32	12	15
novel_35830	3	4	2	2	1	0	0	1	0	0	8	0	7	2	1	1	1	0	1	17	2	1	1	2	5	3	4	2	0	9	4	5	5	1	4	6	11	11	14	1	1	3	9	8	3	4	4	4	0
novel_35861	4	6	4	4	0	0	0	0	0	0	0	0	0	0	2	1	3	1	0	5	2	4	6	5	3	6	3	14	1	4	6	4	3	3	2	1	9	8	9	2	0	8	10	10	7	3	9	1	1
lnc_35890	4	30	6	2	1	0	1	3	0	2	25	0	1	6	4	5	11	5	1	8	5	12	1	2	2	2	6	15	0	4	16	3	7	2	4	5	38	26	4	1	11	14	16	4	2	9	3	1	13
novel_35936	0	0	0	1	0	0	0	0	0	0	0	0	1	0	3	2	0	0	1	0	0	0	0	0	0	1	4	2	0	1	1	0	1	2	0	3	2	0	2	4	2	2	2	1	1	1	2	11	0
lnc_35971	132	218	33	66	150	19	32	172	142	39	204	38	14	177	128	124	126	70	508	483	352	584	219	185	418	288	586	463	48	441	654	602	622	386	567	508	780	825	669	983	1218	565	715	558	859	700	726	395	333
novel_36052	1	5	6	4	0	3	0	0	0	0	0	0	0	1	12	8	5	5	3	4	2	1	2	0	1	2	5	0	0	0	4	3	1	1	6	2	1	1	1	1	2	2	4	5	1	1	1	1	2
lnc_36065	0	3	3	0	5	0	18	2	0	4	4	0	2	2	1	1	3	1	9	10	5	7	0	6	2	2	22	4	1	4	25	10	12	21	3	1	4	9	19	5	3	13	10	16	7	10	5	10	7
novel_36071	11	10	0	4	12	0	6	27	0	3	10	11	3	4	3	7	7	4	31	19	32	27	6	29	25	31	21	14	5	43	35	21	19	19	26	16	55	54	35	31	39	35	40	72	111	36	49	12	11
novel_36221	2	4	2	2	0	0	1	2	1	0	1	0	1	2	1	2	3	0	6	17	0	1	1	2	4	5	4	4	0	3	9	1	4	1	1	6	9	6	6	4	1	4	4	3	5	6	13	1	3
novel_36226	3	0	1	2	1	8	0	3	13	1	10	5	0	2	6	1	5	5	9	2	3	4	3	3	5	4	5	2	13	1	4	8	2	1	3	0	5	2	1	8	0	5	8	3	2	5	1	0	5
lnc_36243	2	6	0	1	4	0	0	0	2	1	0	3	10	5	3	1	2	7	13	10	13	19	2	2	17	6	10	8	27	5	16	17	13	5	10	15	11	13	9	14	8	15	24	3	5	26	10	2	4
lnc_36252	7	4	2	5	2	7	5	8	8	7	12	6	10	21	5	6	5	4	12	17	10	16	15	1	12	9	4	2	14	4	2	5	6	5	3	2	7	7	4	6	4	7	5	2	10	10	6	3	7
lnc_36253	4	15	12	3	0	0	0	0	7	0	6	0	2	0	5	5	7	1	15	16	2	4	3	7	11	8	13	5	0	7	6	7	2	6	6	5	11	10	17	5	3	9	13	6	8	2	8	14	4
lnc_36254	1	3	0	1	0	0	4	1	0	0	0	0	0	1	2	1	0	0	4	6	5	8	2	13	16	11	5	1	1	5	7	8	9	9	9	7	18	17	12	13	6	7	12	9	17	16	17	7	1
lnc_36295	8	1	8	5	0	0	2	2	2	0	3	0	1	3	1	8	3	3	33	43	2	5	1	41	23	12	46	74	1	0	2	34	1	23	16	26	5	9	2	9	2	2	3	3	161	47	61	3	3
lnc_36344	0	0	0	3	3	0	2	4	0	0	4	8	0	4	1	4	1	1	6	15	4	8	2	6	3	2	4	5	2	2	5	6	6	15	6	3	4	6	3	4	8	5	21	7	3	4	3	0	1
lnc_36384	0	2	0	2	4	0	0	2	0	1	5	3	5	0	5	1	0	0	8	86	1	0	6	8	3	9	21	12	0	1	34	23	15	9	0	3	7	4	28	9	1	4	7	18	35	6	8	4	1
lnc_36462	14	23	15	7	3	11	2	7	3	4	3	5	4	3	17	7	12	6	45	50	35	39	52	12	44	40	21	23	29	10	9	17	14	9	28	13	31	27	17	20	12	40	24	4	24	37	7	3	7
lnc_36509	2	1	2	1	0	0	0	1	0	0	0	0	0	0	2	1	3	2	4	5	1	1	2	2	1	3	3	5	0	3	4	3	2	0	4	3	6	6	8	3	1	9	7	4	6	3	2	8	1
novel_36603	8	20	16	4	10	1	0	1	1	3	6	7	5	0	23	19	20	13	17	19	10	11	13	1	20	14	7	24	30	10	9	8	3	6	9	5	9	12	23	5	8	10	6	12	6	26	14	6	18
lnc_36667	0	0	0	0	7	0	5	0	0	0	2	0	2	5	2	0	1	1	14	6	2	11	1	4	9	4	8	4	0	24	4	10	11	4	17	10	22	10	21	6	0	15	21	22	42	3	5	1	2
novel_36696	0	1	0	0	0	0	0	0	0	2	1	0	4	0	0	2	0	2	1	0	2	2	0	0	0	0	1	1	2	0	0	2	1	0	0	0	2	0	1	0	0	0	0	0	3	1	1	0	0
novel_36697	0	0	0	0	0	0	2	0	0	0	0	1	0	1	0	0	0	0	1	1	0	0	0	1	2	0	0	0	1	0	0	2	1	0	0	0	1	2	0	0	0	4	0	0	2	4	0	0	0
lnc_36762	17	27	2	1	1	0	2	6	9	2	10	9	0	1	1	4	3	2	27	5	12	22	0	19	23	16	26	13	0	4	40	33	14	12	19	6	181	73	11	36	3	83	47	7	1	46	78	4	11
novel_36821	7	10	5	6	1	0	10	5	0	1	6	0	1	0	11	5	2	0	7	2	1	0	0	0	4	1	3	5	0	0	1	1	1	0	3	1	0	0	0	0	2	2	2	3	1	6	4	1	3
lnc_36822	13	44	52	17	14	10	12	3	4	3	2	0	2	1	27	15	47	42	4	17	9	7	11	8	18	11	4	1	3	2	3	1	1	1	6	4	11	9	7	7	6	39	10	10	6	13	11	14	0
novel_36983	1	8	0	1	1	4	2	3	0	0	1	4	2	3	2	3	1	5	1	15	3	0	15	0	3	2	4	1	3	4	0	3	4	2	2	3	5	4	1	1	4	3	2	1	1	1	1	2	0
novel_37008	0	0	1	1	0	0	0	0	0	0	1	0	2	0	3	0	3	7	8	3	2	4	3	2	4	5	7	3	0	1	2	2	3	1	2	1	4	6	7	1	0	3	5	1	3	10	2	4	2
lnc_37028	28	14	6	2	8	6	5	5	19	8	10	21	12	21	5	4	22	23	50	44	69	44	15	9	49	26	53	12	104	2	24	44	39	22	25	13	49	42	28	70	25	45	56	11	38	83	36	5	25
lnc_37111	0	1	0	0	0	0	5	2	0	1	0	0	1	1	6	3	2	1	0	3	1	3	1	0	1	3	1	10	1	0	0	0	2	0	1	0	1	0	5	2	0	4	0	7	2	1	0	0	0
lnc_37272	1	1	1	0	0	0	0	4	0	0	0	0	0	0	0	0	0	1	2	5	0	4	2	0	0	0	0	1	2	0	0	3	9	2	0	5	2	0	16	1	17	2	1	1	2	0	0	19	8
lnc_37278	2	4	0	0	1	0	1	6	4	2	5	8	0	8	2	1	3	0	10	8	3	7	6	3	6	4	3	1	5	2	4	3	4	1	1	4	7	2	3	9	0	4	16	2	3	6	9	4	6
novel_37279	6	11	1	6	2	0	0	5	5	4	2	3	0	2	0	0	1	0	12	11	13	4	3	5	14	3	18	6	0	10	10	18	7	7	14	7	23	16	6	14	2	14	27	17	23	14	20	11	8
novel_37289	0	1	0	0	0	0	0	0	0	0	0	0	0	0	0	0	0	0	0	4	0	3	0	1	1	1	0	1	1	0	0	1	0	2	1	0	6	4	0	3	3	1	2	1	4	2	2	2	4
lnc_37290	0	1	0	0	2	0	0	1	0	1	0	0	0	8	0	0	0	0	0	14	2	0	0	2	3	3	2	5	0	0	0	1	0	2	1	0	3	1	0	8	0	0	3	0	1	4	9	5	2
lnc_37302	2	0	1	3	4	0	7	7	7	8	3	1	5	5	0	0	1	0	3	4	3	10	2	3	4	1	2	2	0	1	3	2	3	3	6	4	5	3	1	4	1	23	23	10	2	10	11	4	3
lnc_37346	0	0	1	2	2	5	0	1	0	0	0	0	0	0	10	10	3	0	2	10	4	1	4	2	2	4	3	4	1	1	3	2	1	4	1	2	6	1	9	0	1	1	1	2	3	1	3	73	1
lnc_37368	38	34	2	7	7	2	7	15	18	11	19	26	19	36	12	11	18	32	75	66	32	67	18	24	59	52	47	21	33	21	91	77	52	47	52	61	98	111	45	93	25	50	115	27	73	105	111	58	51
lnc_37439	12	13	2	2	2	0	2	4	4	0	4	26	4	18	1	0	8	1	20	28	6	24	16	4	18	24	17	9	40	12	3	17	16	4	12	12	28	23	14	2	5	18	23	13	16	32	15	1	5
novel_37471	0	2	3	1	0	0	0	2	0	0	5	4	0	0	4	1	2	3	2	13	3	4	1	5	5	6	3	5	0	0	4	0	0	2	2	0	2	1	4	0	0	7	6	6	9	0	5	1	1
lnc_37539	1	0	0	1	1	0	0	0	0	0	0	3	0	0	0	0	0	1	2	0	2	0	0	0	6	7	4	0	0	0	1	2	1	1	1	1	6	1	0	1	0	1	5	1	0	0	0	5	1
lnc_37578	6	16	6	8	3	0	23	7	17	6	27	8	12	6	5	8	20	8	18	27	12	30	8	12	29	44	32	24	5	13	29	38	16	23	43	67	33	31	24	43	21	49	78	45	33	25	24	31	23
novel_37602	0	4	3	0	2	0	1	6	0	0	0	0	3	3	17	1	3	5	12	30	5	7	10	5	6	5	21	17	0	4	19	7	14	8	1	6	10	25	51	11	10	17	21	16	20	7	12	11	3
novel_37603	4	2	0	2	1	0	0	6	8	0	0	0	0	2	6	3	0	2	3	26	2	2	3	4	5	3	12	3	0	0	19	11	14	14	3	6	6	8	33	9	7	6	9	10	16	6	8	13	5
lnc_37622	0	0	0	0	0	0	0	0	0	0	0	0	1	0	0	0	0	0	1	1	0	0	0	0	1	0	0	0	1	0	0	2	2	0	0	1	0	0	1	0	0	0	0	0	1	1	0	0	0
novel_37650	4	2	3	4	0	0	0	13	0	0	7	2	0	2	2	3	2	0	9	5	2	12	4	3	14	6	16	17	1	5	4	1	6	4	15	2	13	11	6	9	8	7	13	13	7	11	15	3	2
lnc_37663	4	7	3	2	0	2	1	4	1	4	16	8	4	11	2	3	7	2	13	12	19	20	1	8	11	9	11	4	4	4	12	5	12	12	7	18	29	15	13	9	9	15	23	12	18	9	26	6	15
lnc_37720	7	7	2	3	2	10	3	2	7	10	7	7	8	8	2	0	8	8	11	13	13	14	8	2	3	3	9	3	13	1	7	5	6	3	6	7	21	6	6	1	2	11	6	4	5	11	5	6	9
novel_37736	2	0	1	1	0	0	1	3	1	1	0	0	0	2	0	0	0	2	4	2	8	0	3	2	3	4	2	3	0	5	9	7	8	3	8	6	19	7	7	8	5	6	7	2	2	3	3	7	3
novel_37778	0	0	0	0	0	0	0	1	0	43	0	1	0	0	0	8	0	0	0	0	0	1	0	0	0	7	0	7	0	1	0	0	0	0	0	0	0	0	0	2	0	0	0	6	0	0	1	1	0
lnc_37780	8	7	3	7	5	0	9	1	8	1	8	7	0	19	3	1	5	6	10	8	11	19	1	9	25	14	12	11	14	10	16	22	19	20	19	4	17	16	4	15	2	31	50	51	12	18	16	7	21
lnc_37876	7	6	1	1	6	4	0	4	0	0	22	15	3	28	5	3	11	1	18	16	5	17	4	3	5	13	12	2	24	4	5	9	7	9	9	9	13	9	13	6	19	5	18	3	2	9	3	2	5
novel_37890	0	0	0	0	0	0	0	0	0	0	0	0	1	0	0	1	0	0	0	0	0	5	0	0	0	3	1	4	0	1	0	2	1	0	0	0	0	0	0	0	0	2	0	4	0	0	0	1	0
lnc_37929	35	60	7	22	15	0	8	25	30	0	20	28	28	59	15	18	27	7	81	112	46	192	32	59	189	184	134	165	2	152	168	247	193	98	183	137	194	272	158	354	467	100	290	172	374	195	145	191	137
lnc_37930	0	2	1	0	0	0	0	6	0	0	2	0	3	0	0	0	1	0	5	6	7	12	2	2	9	16	17	4	1	6	8	6	8	5	4	2	4	4	0	20	22	13	12	9	10	10	6	6	3
novel_37946	0	3	1	0	0	0	1	0	2	0	1	0	1	0	0	2	1	3	0	0	1	1	0	1	2	2	0	4	2	0	0	1	1	1	0	1	1	3	1	0	0	1	0	2	0	2	1	0	3
novel_37949	11	4	4	2	4	0	0	17	9	0	13	0	10	8	3	1	4	0	24	17	11	30	6	26	32	40	28	34	0	15	23	14	20	7	15	21	46	36	29	49	78	21	47	13	22	26	30	10	4
lnc_37973	0	0	0	0	0	0	0	0	3	0	0	0	0	0	0	1	1	0	1	1	1	2	1	0	0	5	1	5	0	1	2	0	2	0	0	3	5	3	1	2	2	4	0	1	3	1	0	3	6
novel_37975	4	1	1	0	0	0	0	4	0	2	2	0	0	0	3	2	1	0	4	6	1	6	1	2	1	3	1	6	0	2	8	1	3	1	4	8	3	6	10	14	6	1	1	4	4	2	0	7	6
novel_37976	0	0	0	0	0	0	0	0	0	0	0	1	0	0	0	0	0	0	2	3	1	4	0	0	0	3	0	6	0	0	0	0	0	0	0	0	1	0	0	0	0	1	2	2	0	0	0	5	0
novel_37999	12	37	9	5	0	0	8	3	0	5	1	2	0	0	19	3	10	7	14	7	1	4	5	3	4	7	6	12	1	4	11	9	8	8	7	8	6	4	11	10	1	12	12	7	6	11	6	15	1
lnc_38069	13	7	0	5	5	0	0	5	4	0	12	1	4	10	13	5	13	1	9	16	6	16	3	3	11	12	9	7	5	10	19	27	13	20	18	15	18	31	3	21	17	12	24	38	14	14	25	8	4
lnc_38097	29	51	2	8	4	0	14	9	19	2	9	6	3	17	2	6	4	2	19	10	20	13	4	18	37	30	22	14	10	44	32	15	16	40	49	27	152	87	7	55	83	56	51	24	32	37	89	13	43
lnc_38108	0	0	0	0	2	0	0	0	0	0	0	0	0	1	0	1	0	0	1	0	0	1	1	0	0	1	0	0	1	0	0	1	0	1	0	0	0	0	0	0	0	4	1	0	1	0	0	0	0
lnc_38111	3	0	0	0	0	0	1	8	0	0	1	0	1	3	0	2	0	0	1	5	6	7	2	1	7	3	3	2	0	0	8	9	5	8	4	4	5	2	8	3	10	2	0	0	2	2	3	7	0
lnc_38153	10	20	5	3	15	11	2	10	30	7	9	21	4	16	12	7	14	8	21	23	15	17	9	4	25	27	3	12	18	10	13	17	24	4	14	13	20	19	20	8	3	18	42	15	19	19	6	6	12
novel_38158	26	33	10	5	9	0	1	25	29	7	22	0	15	9	23	7	26	12	48	29	8	29	5	2	17	27	21	30	0	30	35	12	13	16	31	34	52	64	60	36	27	40	39	32	25	36	39	28	33
lnc_38159	31	69	19	11	18	4	37	51	37	21	62	41	94	84	92	23	86	18	65	82	42	110	20	52	87	79	105	69	9	56	77	100	69	65	144	119	114	137	87	153	154	75	135	94	232	83	90	53	65
novel_38214	0	4	0	0	21	0	0	0	2	0	1	2	0	0	0	0	3	0	1	0	4	26	0	1	14	21	0	1	14	40	13	3	10	9	28	194	4	5	19	0	1	3	7	2	5	3	0	1	21
lnc_38250	14	3	3	2	4	0	4	6	4	2	4	15	3	9	0	7	3	8	2	4	25	14	6	2	8	15	5	6	16	2	5	14	8	4	8	3	32	18	8	6	4	7	16	3	9	13	4	1	6
novel_38281	4	2	0	0	0	5	0	4	0	0	2	3	3	15	2	1	4	1	1	7	1	2	2	1	1	2	3	6	6	7	2	7	6	1	4	2	1	7	4	5	0	2	5	4	1	7	3	0	0
lnc_38290	8	11	3	1	0	10	0	8	6	1	5	7	8	8	2	2	1	5	11	11	10	10	5	3	7	6	9	3	12	1	8	4	5	10	7	6	17	11	7	5	4	7	8	7	11	10	4	3	8
lnc_38314	10	12	1	1	20	0	0	18	25	9	18	9	7	15	1	3	6	4	11	19	14	33	3	8	24	31	35	34	1	11	24	22	13	11	36	26	94	86	46	86	66	30	31	28	71	26	30	27	16
novel_38323	1	2	1	1	0	0	0	0	0	2	0	0	0	0	1	6	3	1	0	1	17	18	33	18	11	10	0	3	0	1	0	1	0	1	0	1	1	1	1	23	31	1	1	0	2	3	1	24	11
lnc_38340	11	10	1	2	4	2	10	44	16	6	12	26	0	36	15	8	11	12	34	32	21	21	29	14	12	19	19	6	51	8	9	21	27	5	17	7	12	12	20	30	8	12	11	6	10	22	8	2	10
novel_38347	10	14	6	3	10	23	15	11	2	1	7	13	11	11	6	6	4	8	10	30	16	11	72	5	21	15	12	16	8	11	5	4	6	5	13	5	14	11	10	14	29	8	4	7	13	4	8	2	7
lnc_38429	8	3	1	3	4	4	0	0	3	0	5	3	1	16	2	11	1	3	2	13	2	9	5	7	17	10	14	11	3	9	8	11	10	9	18	14	22	27	24	26	27	11	32	17	13	14	20	12	3
lnc_38430	3	13	6	6	0	0	7	5	0	1	1	0	1	0	5	7	11	0	3	16	0	7	4	11	11	21	14	12	0	7	8	5	9	2	10	5	21	20	16	8	3	11	26	24	13	9	11	17	2
lnc_38439	14	9	3	0	7	2	4	15	13	5	8	7	5	15	5	12	8	5	17	27	10	13	17	3	12	8	9	6	11	2	4	13	3	12	7	9	5	13	13	3	1	4	7	5	13	6	9	2	10
lnc_38453	21	17	4	4	38	12	4	22	29	12	30	11	11	32	11	21	12	7	60	73	35	51	14	68	65	49	64	17	40	10	51	56	53	45	32	63	90	111	124	74	31	45	80	62	73	41	57	50	15
lnc_38485	3	7	3	2	7	0	12	6	17	4	10	5	7	0	9	4	9	5	27	24	17	22	12	5	15	10	28	15	2	8	22	16	18	20	10	20	28	28	35	32	38	20	22	10	15	19	20	37	18
novel_38491	9	11	2	4	9	4	0	9	20	4	12	16	1	21	1	1	4	4	14	2	13	24	18	7	20	17	11	13	40	4	9	12	12	6	13	13	14	17	7	15	25	29	56	5	1	25	12	0	6
lnc_38514	4	4	2	2	0	0	0	2	0	0	3	1	10	0	4	3	4	0	1	3	4	13	1	5	16	10	5	0	0	42	3	10	12	2	20	6	8	12	4	1	41	2	4	11	12	3	3	2	1
novel_38566	4	5	3	1	1	0	0	0	1	0	0	2	2	2	3	1	5	0	1	1	1	2	3	0	3	2	1	6	4	0	4	0	3	1	2	2	6	3	5	1	0	8	5	9	0	9	1	1	0
lnc_38567	2	1	0	0	0	0	0	0	7	0	1	1	1	0	0	0	0	0	0	6	0	3	2	7	11	14	8	1	0	0	4	1	1	18	1	1	8	15	3	0	0	4	13	30	6	0	7	1	0
novel_38581	1	1	0	0	2	3	7	3	0	0	3	0	0	3	2	6	2	0	1	0	0	8	1	2	4	4	6	7	2	8	7	5	2	3	10	1	21	24	0	5	0	6	18	20	0	2	5	0	1
lnc_38614	30	40	5	10	25	6	8	29	45	15	56	38	20	78	14	7	26	15	109	89	81	166	47	36	89	78	140	73	33	36	161	120	108	133	134	115	244	202	172	308	1097	142	172	94	255	128	184	114	141
lnc_38638	6	5	1	0	2	6	5	0	4	3	4	2	1	3	2	5	6	1	4	3	3	4	5	2	5	0	3	2	16	0	3	8	5	1	3	4	1	5	7	9	17	4	10	8	7	10	9	1	6
lnc_38659	0	0	0	0	0	0	0	0	0	0	0	0	0	2	0	0	1	0	0	0	0	1	0	0	0	0	0	0	0	0	0	0	1	18	3	1	1	0	0	2	0	1	0	2	0	6	1	24	2
lnc_38788	2	2	0	0	0	9	0	2	0	0	7	0	1	4	0	0	4	2	9	15	17	4	2	10	5	7	23	4	0	0	12	5	5	17	0	2	8	9	12	4	1	12	9	3	8	7	6	2	4
novel_38830	0	0	0	0	0	0	0	0	0	3	0	0	0	0	0	0	0	0	0	1	0	0	0	0	0	2	0	2	0	0	0	0	0	0	0	0	0	0	0	0	0	0	0	0	1	0	0	0	0
lnc_38900	14	8	3	8	0	0	0	2	0	4	8	17	2	17	3	3	4	0	18	14	5	23	2	8	37	44	23	23	0	97	15	15	21	26	67	41	30	25	21	38	347	5	4	12	66	20	18	21	12
lnc_38902	2	1	0	3	0	0	0	0	4	0	1	0	1	4	0	1	1	1	8	1	2	15	6	8	13	14	4	3	4	27	5	12	6	8	42	8	3	15	5	25	56	6	6	9	3	7	1	7	6
novel_38910	0	1	0	1	0	0	0	0	0	0	6	0	1	0	0	0	3	0	3	0	9	4	0	2	2	2	10	1	0	2	8	2	1	5	5	1	1	3	0	6	1	3	3	1	0	3	3	0	6
novel_38917	0	0	0	0	0	0	0	0	0	0	0	0	0	0	0	0	0	0	0	1	0	0	0	0	0	0	1	0	0	0	1	0	0	0	0	0	0	1	0	0	0	0	0	0	0	2	0	5	0
novel_39069	52	62	8	10	20	32	21	77	53	23	57	90	38	169	17	12	19	38	82	200	87	90	70	29	62	33	114	45	158	12	89	109	117	34	50	41	75	80	115	95	95	82	58	26	62	103	61	18	35
novel_39074	6	12	2	6	5	15	8	10	46	4	15	18	2	22	14	5	10	11	19	20	16	23	28	6	15	10	17	11	11	2	7	16	15	11	16	12	25	21	13	8	11	13	11	3	14	19	14	2	4
lnc_39094	233	239	43	39	148	107	71	234	152	43	153	276	126	376	128	100	121	148	475	593	378	338	760	146	355	338	443	178	666	134	269	327	325	185	212	145	307	273	240	413	651	276	257	110	148	413	273	76	183
lnc_39095	0	9	1	3	2	0	0	2	3	0	20	0	2	27	7	1	1	4	6	8	1	3	5	1	5	9	11	7	1	4	6	3	4	1	4	3	12	9	4	22	35	11	8	9	10	6	9	3	3
lnc_39096	5	5	0	0	1	0	0	1	0	1	0	0	0	2	0	1	1	0	9	9	6	12	5	7	7	12	15	7	2	1	8	9	8	7	7	16	21	4	10	24	38	16	11	3	7	11	21	1	5
lnc_39097	3	19	1	1	0	0	2	2	5	1	2	0	0	1	5	1	1	0	6	22	4	9	7	8	6	14	8	1	0	5	8	8	8	7	2	5	18	16	7	19	40	8	10	11	13	4	22	16	4
novel_39196	0	0	0	0	0	0	0	0	0	0	0	0	0	0	0	0	0	0	0	0	0	3	0	0	0	1	0	1	0	0	0	0	0	0	1	0	0	0	0	0	0	0	0	2	1	0	0	1	0
novel_39213	0	2	9	5	3	0	0	0	0	0	0	0	0	0	4	0	4	1	0	0	0	1	0	0	0	2	2	4	0	1	3	0	1	0	0	0	1	2	56	1	0	0	0	0	0	3	0	1	0
novel_39215	0	1	0	2	1	0	0	0	0	0	1	0	1	3	1	1	2	2	1	0	1	3	0	0	0	3	0	12	0	1	0	1	2	0	0	1	2	1	5	2	0	1	0	1	0	0	1	0	0
lnc_39216	9	7	2	2	2	0	9	10	0	4	4	10	1	5	12	2	6	0	18	26	18	21	9	15	14	21	21	5	5	6	24	21	16	16	12	28	73	42	20	25	2	21	28	15	24	7	20	12	2
lnc_39229	3	4	0	0	2	0	1	0	2	0	2	5	7	16	6	2	5	13	15	11	8	7	11	1	8	4	7	2	12	6	12	13	8	5	9	2	5	9	5	8	11	6	7	2	17	13	15	4	8
lnc_39230	19	21	1	4	18	8	7	34	12	3	39	20	8	50	16	2	19	11	50	70	37	37	83	12	55	39	48	10	62	16	32	46	36	11	22	16	50	34	28	43	34	30	38	19	17	46	18	11	14
lnc_39260	0	2	2	0	0	0	1	5	0	0	0	1	0	1	1	2	0	0	2	12	1	14	12	3	4	12	3	14	5	7	2	3	2	1	6	2	6	8	5	4	8	9	5	11	4	3	3	2	1
novel_39292	0	2	6	2	5	0	3	3	12	2	1	3	1	1	7	2	7	0	6	5	5	6	0	2	3	5	2	8	0	0	0	9	8	3	7	0	13	15	16	2	0	5	9	7	4	5	3	1	2
novel_39293	1	2	2	1	0	0	0	1	1	0	0	2	0	0	1	2	2	1	2	6	4	2	1	0	0	3	2	6	0	1	3	1	3	0	2	3	4	3	10	3	3	4	7	4	2	4	1	2	0
novel_39301	1	2	0	0	1	0	0	7	0	0	1	0	0	3	0	2	1	0	2	5	1	8	1	1	5	6	5	0	0	3	8	2	3	7	2	7	9	7	5	3	0	1	12	23	13	2	8	8	1
novel_39328	13	22	16	9	0	0	6	13	0	2	1	4	3	3	52	54	19	6	12	147	5	16	36	4	18	38	6	19	0	26	9	12	16	2	32	22	17	12	98	10	15	26	42	43	31	39	28	9	3
novel_39349	0	1	0	0	2	0	0	1	0	2	0	0	2	0	0	8	0	0	2	11	2	7	1	3	3	5	2	10	1	0	5	19	13	4	0	3	22	31	15	31	34	10	27	3	28	2	2	10	5
novel_39360	13	18	14	7	6	0	3	2	1	0	0	0	4	0	10	5	2	4	3	8	0	5	3	0	4	4	4	5	4	1	3	1	1	1	4	4	5	3	4	0	5	8	6	2	2	11	8	5	2
lnc_39374	0	0	0	0	0	0	0	0	0	0	0	0	0	0	0	0	0	0	0	0	0	0	0	0	0	0	0	0	0	0	0	0	0	0	0	0	0	0	0	0	0	0	0	0	0	0	0	0	0
lnc_39375	0	0	0	0	0	0	0	1	0	0	0	0	0	0	0	1	0	0	0	0	0	1	0	0	0	2	0	4	0	0	0	1	0	0	0	0	1	0	0	0	0	1	1	1	1	0	0	0	0
novel_39482	0	0	0	0	0	0	0	0	0	0	0	1	2	0	0	2	0	0	0	1	0	1	0	0	0	5	0	8	0	0	0	0	0	0	0	0	1	0	0	0	0	3	0	1	0	0	0	1	2
novel_39501	1	9	0	0	0	0	0	1	7	0	1	0	1	3	1	5	1	0	2	7	5	2	1	1	2	0	3	3	1	0	6	4	5	3	2	8	5	2	4	0	6	3	1	3	5	5	11	8	2
lnc_39508	3	5	2	1	8	0	16	11	11	7	9	3	21	7	91	15	6	3	9	88	3	3	14	3	10	12	19	15	0	3	41	25	24	6	2	12	17	14	136	4	1	11	9	100	29	4	14	31	4
lnc_39511	14	33	5	1	2	2	0	8	2	3	8	10	0	7	1	36	3	2	15	16	19	15	1	42	27	14	23	35	8	0	27	9	23	17	1	3	266	87	2	8	2	95	35	1	2	30	205	1	4
novel_39512	0	0	0	0	0	0	0	0	0	0	0	0	0	0	0	0	0	0	0	1	0	1	0	0	0	0	0	4	0	0	0	0	0	0	0	0	0	0	0	0	0	0	0	1	0	0	1	0	0
novel_39524	0	0	0	0	0	0	0	3	2	0	0	0	0	0	2	5	0	0	0	5	0	0	0	0	0	0	0	0	0	0	0	2	0	0	0	0	2	0	8	0	0	0	0	0	3	2	2	0	0
novel_39525	0	1	0	0	0	0	0	0	0	0	0	0	0	0	1	2	0	0	0	2	0	0	1	0	1	0	0	0	0	0	0	0	1	0	0	1	0	1	3	0	0	0	0	0	0	0	0	0	0
novel_39526	0	0	0	0	0	0	0	3	0	0	0	0	0	0	1	1	0	0	0	2	0	0	0	0	0	0	0	0	0	0	0	1	1	0	0	0	1	0	4	0	0	0	0	0	1	0	0	1	0
novel_39579	1	4	0	1	2	0	2	5	2	0	5	0	1	4	3	2	4	2	5	17	5	4	4	4	8	10	0	3	6	2	8	1	0	6	4	10	10	14	5	7	7	12	10	11	7	3	9	2	1
lnc_39594	58	26	10	7	17	39	14	68	32	10	52	53	13	59	20	19	22	36	62	68	42	55	56	20	40	51	61	27	134	9	30	53	32	22	32	21	51	46	39	41	34	29	49	14	40	56	34	24	51
lnc_39595	11	5	3	3	6	1	2	8	6	6	2	11	0	11	2	7	6	3	10	9	6	9	12	1	6	7	8	0	27	0	9	10	8	6	4	1	9	6	3	11	4	6	7	4	11	7	2	3	4
novel_39614	14	26	10	10	41	5	13	19	0	2	14	9	18	10	43	19	35	18	30	46	22	24	9	10	21	29	25	15	17	30	39	26	36	25	88	29	37	36	51	20	6	37	41	31	29	61	56	14	18
novel_39615	0	10	7	3	5	0	3	8	0	3	3	0	1	0	3	0	2	0	12	14	5	5	1	7	8	10	8	6	1	9	7	5	15	8	17	7	14	11	12	7	0	7	14	7	7	16	14	4	3
lnc_39636	0	1	0	1	0	0	0	0	0	0	0	0	0	1	0	0	0	0	1	1	0	3	0	7	3	0	2	4	0	2	1	3	1	1	0	0	7	11	0	2	0	5	4	2	0	5	4	1	1
lnc_39645	2	3	0	0	0	0	3	0	0	0	0	0	3	0	3	0	1	0	2	10	3	0	3	4	0	2	6	5	0	0	11	7	3	0	1	0	4	6	1	1	9	2	3	0	1	2	10	12	0
lnc_39646	8	8	3	1	8	1	4	15	1	2	13	0	4	7	5	15	3	0	12	21	23	15	15	14	23	13	21	12	0	11	19	10	19	11	7	7	33	37	8	22	22	24	27	52	4	33	31	28	7
novel_39651	0	0	0	0	0	0	0	1	0	0	0	0	0	1	13	3	0	0	0	0	0	0	3	0	0	0	4	2	1	0	1	1	3	0	0	1	0	0	20	0	0	0	1	0	0	0	0	2	0
lnc_39654	8	8	2	2	2	0	2	4	15	1	2	11	1	10	0	0	4	13	3	10	7	8	8	2	2	5	4	3	19	2	2	4	5	3	7	9	8	9	3	8	12	8	13	6	7	5	13	0	1
lnc_39655	58	82	11	35	35	15	44	45	38	9	69	24	25	42	6	13	22	9	88	206	53	130	75	117	172	216	163	177	11	114	124	146	90	87	135	97	440	370	81	269	574	218	311	187	386	170	266	64	77
lnc_39656	6	14	0	0	3	0	0	5	2	9	5	0	3	9	0	1	3	1	13	27	4	40	10	8	16	39	10	13	1	11	16	4	2	14	4	8	50	36	6	32	103	12	22	17	65	4	74	6	4
novel_39665	0	0	0	0	0	0	0	0	0	0	3	0	0	1	0	0	0	0	0	0	0	0	0	0	0	1	0	0	0	3	1	2	1	1	4	0	4	0	0	1	3	1	0	4	1	0	0	2	0
lnc_39688	0	1	1	3	7	0	9	2	0	0	2	0	18	0	0	6	0	0	0	2	4	5	30	3	5	2	0	1	1	5	4	5	3	3	5	6	2	3	11	2	5	0	1	30	5	0	2	3	0
lnc_39711	0	2	0	2	1	0	0	9	2	2	0	0	0	0	2	0	1	0	6	12	0	3	7	1	6	3	6	4	0	2	8	5	3	7	7	10	23	13	6	3	28	7	14	13	27	5	11	13	4
lnc_39751	1	3	0	5	6	0	6	3	0	1	3	0	5	6	3	2	4	0	4	9	9	18	17	15	16	11	6	6	6	30	4	3	1	4	6	4	14	8	5	8	7	10	16	15	20	6	3	9	5
novel_39793	8	14	2	5	0	0	2	14	0	0	2	0	3	0	3	2	2	1	5	2	5	4	4	0	3	4	11	7	0	9	6	2	3	7	4	6	14	4	7	6	2	18	9	0	5	8	8	2	5
novel_39796	0	1	0	1	0	0	0	0	1	0	0	0	0	0	2	1	0	0	0	0	0	1	0	1	0	4	0	7	0	1	1	0	1	0	0	0	0	0	0	0	0	1	1	1	0	0	0	0	0
novel_39797	0	1	0	0	0	0	0	0	0	0	0	0	0	0	0	2	0	0	0	0	0	0	0	0	0	1	1	4	0	0	2	0	0	0	0	1	4	1	0	0	0	4	0	0	4	3	9	1	0
novel_39819	1	10	6	7	1	0	3	9	0	0	0	1	5	0	13	9	8	1	8	5	5	10	2	1	2	4	10	13	0	5	10	5	5	4	19	13	13	15	14	6	3	11	12	21	3	8	11	7	3
novel_39835	0	0	0	0	0	0	0	0	0	0	0	0	0	0	0	0	0	0	0	0	0	0	0	0	1	0	0	0	0	1	0	0	0	0	0	0	0	0	0	0	0	0	0	3	1	0	0	0	0
lnc_39852	12	9	2	2	4	6	1	19	17	0	13	18	5	31	5	4	8	8	33	21	18	31	63	2	12	13	22	10	40	4	18	14	17	6	10	4	17	16	23	22	15	12	17	4	24	28	11	11	7
lnc_39971	3	11	9	2	4	8	11	3	0	2	4	5	13	1	2	0	11	6	5	6	7	11	2	4	10	4	8	6	3	1	10	5	4	7	7	5	10	9	10	11	3	8	8	3	3	12	2	1	16
lnc_39972	165	165	76	128	179	58	207	101	148	58	160	91	75	111	62	17	74	138	214	93	152	223	83	227	295	128	287	205	191	130	229	210	139	184	326	166	561	506	120	700	237	366	596	142	114	494	298	91	271
lnc_39973	9	9	2	0	6	0	9	20	7	10	34	4	10	5	0	0	2	8	22	6	20	30	2	23	32	20	15	22	1	8	29	5	2	19	9	15	47	49	4	84	31	19	46	13	18	9	55	5	9
novel_40023	2	8	7	1	4	0	7	2	0	0	0	0	0	2	7	15	2	0	7	11	0	10	3	6	2	5	5	17	0	1	5	11	8	2	7	6	12	6	12	5	1	11	9	2	1	14	10	7	1
novel_40024	9	10	5	6	2	0	3	6	5	0	2	0	4	5	7	21	10	4	9	19	7	13	3	4	7	11	7	19	0	4	8	7	7	11	2	13	11	23	24	10	3	14	10	10	10	8	21	13	4
novel_40060	56	40	42	47	29	13	330	255	67	12	52	90	193	35	52	28	22	16	127	99	128	141	56	134	144	116	288	96	160	31	143	133	135	97	74	32	140	137	109	268	141	183	212	152	145	132	107	69	104
novel_40090	5315	10970	4677	5493	1639	201	2666	887	1068	318	810	584	560	126	938	2549	873	2049	1651	2080	616	1357	1491	2625	1443	1803	4720	2192	4924	4665	1226	1999	1435	848	1186	1216	1457	1879	2208	3289	5387	4604	4064	2027	2475	4941	2798	4124	473
novel_40122	0	0	3	0	5	0	0	0	0	0	0	0	0	3	0	3	4	0	2	4	1	4	1	1	3	6	1	6	0	4	2	1	11	0	6	6	1	8	25	2	9	4	5	7	6	6	1	50	2
novel_40161	2	0	0	1	5	0	0	1	0	0	0	0	0	9	0	0	0	0	2	0	1	2	4	0	6	11	1	5	0	13	2	4	17	5	57	14	1	2	0	3	12	0	3	18	0	7	3	15	0
lnc_40163	2	1	0	1	1	0	0	7	0	1	2	5	2	7	1	9	1	1	4	3	7	3	2	2	9	4	1	3	1	3	3	3	3	7	12	8	20	8	1	2	1	10	7	4	5	3	16	3	1
novel_40224	4	0	0	3	0	0	2	0	0	0	0	0	2	0	4	0	3	0	0	7	0	1	1	0	6	3	0	0	0	9	0	2	2	0	5	2	1	8	1	0	6	2	4	1	6	1	1	2	1
novel_40225	1	0	1	2	0	0	0	1	0	1	1	0	0	0	7	0	1	0	1	1	1	0	1	1	0	1	0	2	0	21	0	0	3	2	1	0	2	3	7	0	3	2	4	10	6	1	0	4	3
lnc_40238	2	8	1	2	4	0	10	3	21	0	2	0	0	6	6	2	4	0	11	13	9	19	14	3	13	8	6	10	3	4	11	11	9	11	26	23	29	22	25	11	15	14	18	16	53	16	25	13	9
lnc_40349	30	78	17	10	18	8	5	9	3	9	6	24	14	63	39	43	36	16	42	32	31	47	24	16	84	53	36	32	31	59	26	57	42	30	113	60	77	90	36	52	77	35	76	27	83	68	45	39	27
novel_40380	1	0	0	0	0	0	0	0	0	5	0	1	0	0	0	3	0	0	0	0	0	3	0	0	0	4	1	12	0	0	1	0	0	0	0	1	1	0	0	0	0	3	3	2	2	0	0	1	0
novel_40391	0	0	0	1	0	0	0	0	0	0	0	0	0	0	0	0	0	0	0	0	0	0	0	0	0	0	0	0	0	0	0	0	0	0	0	0	0	0	1	1	0	0	2	1	3	0	0	2	0
lnc_40445	26	31	7	6	20	0	6	22	27	8	19	17	22	7	23	24	12	7	54	68	23	78	23	28	58	75	45	53	4	19	67	55	45	30	50	47	115	111	50	49	36	68	99	147	108	50	116	62	40
novel_40494	6	7	3	2	0	0	0	8	3	0	4	3	1	5	19	5	11	3	16	7	14	32	4	8	41	32	9	15	2	20	17	27	51	13	42	27	21	31	15	10	2	23	31	33	21	17	27	5	8
lnc_40495	21	29	9	31	44	8	8	25	72	16	47	16	20	61	6	15	36	2	44	26	15	84	41	29	108	78	44	94	29	216	71	136	167	68	690	276	67	140	58	264	46	71	209	180	241	95	65	37	87
lnc_40562	10	12	4	2	11	0	0	2	0	0	2	0	6	13	21	8	8	1	17	40	13	45	15	16	22	20	20	15	0	19	35	16	24	14	39	25	46	23	26	18	20	26	45	47	81	25	26	22	18
novel_40594	0	2	2	1	0	0	12	1	2	0	1	0	4	0	0	0	2	0	6	0	10	6	0	2	11	5	3	4	1	3	5	4	1	2	3	8	5	18	6	5	3	1	9	5	12	3	3	3	5
novel_40715	0	0	0	0	0	0	0	0	0	0	0	0	0	0	0	0	0	0	0	0	0	0	0	0	0	0	0	0	0	0	0	0	0	0	0	0	0	0	0	0	0	0	0	0	0	0	0	0	0
novel_40716	0	0	0	0	0	0	0	0	0	0	0	0	0	0	0	0	0	0	0	0	0	0	0	0	0	0	0	0	0	0	0	0	0	0	0	0	0	0	0	0	0	0	0	0	0	0	0	0	0
novel_40718	0	0	0	0	0	0	0	0	0	0	0	0	0	0	0	0	0	0	0	0	0	0	0	1	0	0	0	0	0	0	0	0	0	1	0	0	1	0	0	0	0	0	1	0	5	0	0	0	0
novel_40719	1	0	0	0	0	0	0	0	0	2	5	0	1	0	0	0	1	4	0	0	0	0	13	2	2	4	0	1	0	1	2	0	1	1	3	4	1	2	28	1	1	1	0	13	0	1	1	7	0
novel_40720	0	2	0	0	0	0	0	1	0	0	0	0	0	0	0	0	1	0	0	0	0	4	4	0	0	3	0	0	0	20	0	2	1	1	12	6	1	3	7	0	4	0	1	14	1	1	1	10	1
lnc_40721	5	6	0	0	1	0	0	1	0	0	5	1	7	0	1	5	4	0	8	4	2	23	4	3	13	23	6	6	9	14	11	20	11	8	18	20	24	10	16	16	5	4	22	9	15	10	12	9	9
lnc_40741	1	6	0	0	1	0	4	0	3	3	3	0	12	0	4	4	1	2	5	7	1	1	4	1	8	1	2	9	2	2	6	6	8	3	10	8	12	5	8	8	67	4	10	13	6	5	10	14	8
lnc_40746	4	5	0	1	7	0	0	6	1	0	4	0	0	4	6	3	3	1	2	1	7	5	2	2	10	5	3	6	6	2	4	4	7	1	4	2	11	9	11	7	11	8	10	11	3	17	8	7	8
novel_40760	0	0	0	0	0	0	0	0	0	0	0	0	0	0	0	3	0	0	0	0	0	0	0	0	0	0	0	0	0	0	0	0	0	0	0	0	0	0	0	1	0	0	0	0	0	0	0	0	0
novel_40761	0	1	0	0	0	0	0	0	0	0	0	0	0	0	6	10	0	1	0	1	0	0	0	0	0	1	0	0	0	0	0	0	0	0	0	0	0	1	0	0	1	0	0	0	0	0	0	0	0
lnc_40762	0	0	0	0	0	0	0	1	4	0	1	0	0	1	0	1	0	0	5	3	5	1	0	0	1	1	4	4	0	1	2	13	2	3	2	0	4	5	3	1	1	2	1	0	1	2	1	1	2
lnc_40763	1	0	0	0	0	0	0	1	0	0	0	0	0	0	0	0	0	0	3	2	1	1	0	2	0	2	0	0	0	0	1	1	0	0	1	2	2	1	0	1	0	0	1	0	0	2	0	0	0
novel_40767	0	1	0	0	0	0	0	0	0	0	0	0	0	0	2	2	0	0	0	0	1	1	0	0	2	1	3	2	0	5	1	3	2	0	4	1	3	1	3	2	0	1	0	1	13	1	0	1	2
lnc_40769	40	46	7	18	27	0	22	35	30	1	8	17	23	16	16	8	14	15	38	14	34	47	45	21	45	49	17	24	17	47	31	12	23	19	38	21	51	32	15	26	58	61	66	87	33	58	79	30	42
lnc_40770	0	0	0	0	0	0	0	0	0	6	0	0	0	0	3	0	1	0	7	1	2	1	1	7	0	4	9	1	1	2	6	4	3	3	0	3	9	6	3	18	1	15	11	7	4	8	6	2	4
lnc_40772	3	3	0	1	0	0	0	1	7	0	3	5	3	7	0	1	3	0	7	2	2	1	2	2	8	5	0	1	0	2	3	4	5	6	3	4	7	6	1	15	1	10	15	9	14	8	9	1	4
lnc_40773	4	6	0	0	0	0	0	11	10	0	10	1	1	10	0	0	1	0	6	6	6	8	7	4	11	19	17	4	0	3	7	10	4	3	3	6	12	16	6	18	13	22	25	10	13	23	16	5	8
lnc_40780	8	3	2	5	6	5	3	1	0	3	1	0	17	5	4	2	3	0	13	4	3	16	27	7	11	17	10	13	2	50	10	6	10	7	37	14	14	13	4	10	6	6	11	12	50	12	10	5	4
lnc_40824	3	2	0	3	1	0	0	7	3	0	7	0	1	0	1	6	1	0	5	6	4	4	4	2	12	9	7	5	0	10	8	3	12	29	18	6	10	13	8	1	16	8	13	24	5	1	3	9	2
lnc_40827	18	19	3	12	24	0	4	39	12	1	12	11	18	6	8	13	18	23	27	24	46	97	75	18	38	42	38	34	5	73	43	43	41	28	122	54	100	75	54	20	54	50	86	75	55	34	77	61	26
lnc_40848	8	9	3	4	0	2	0	3	5	6	14	3	11	11	4	12	3	0	22	10	5	7	9	4	8	5	13	15	1	4	18	10	14	22	13	17	30	16	33	13	6	16	19	29	18	11	15	29	9
novel_40866	2	4	9	4	3	6	0	0	0	0	0	0	2	2	12	0	7	0	5	7	3	6	5	3	1	5	7	7	0	2	6	3	1	1	5	4	10	9	12	3	2	2	9	5	12	7	4	6	5
lnc_40889	0	2	0	0	0	0	0	1	0	0	2	0	0	3	0	2	0	0	0	4	0	6	1	1	1	0	2	1	0	1	2	1	3	2	0	2	3	3	4	2	4	6	16	0	1	1	0	0	0
novel_40890	1	0	0	0	0	0	0	0	0	2	0	0	1	0	0	0	0	0	4	10	0	2	0	0	1	2	0	0	1	0	0	4	5	1	0	5	1	2	7	0	3	0	0	1	1	3	1	1	2
lnc_40901	3	14	3	1	10	1	5	11	5	0	14	0	10	13	3	6	7	2	27	80	23	14	4	21	24	10	49	32	2	2	50	46	29	28	18	17	47	40	40	21	14	23	27	12	69	35	75	33	14
lnc_40935	2	0	0	0	7	0	4	0	0	0	8	0	0	0	1	1	0	3	5	4	0	2	0	1	6	6	9	9	0	0	5	9	3	6	1	1	48	16	24	3	0	5	3	6	4	1	1	6	1
novel_40991	2	1	0	0	0	0	0	5	2	0	11	6	3	5	1	0	4	3	11	10	8	5	8	1	1	2	7	1	17	0	3	4	0	1	0	4	4	4	4	7	5	6	3	1	5	12	4	18	51
novel_41018	0	0	0	0	0	0	0	0	0	0	0	0	0	0	0	0	0	0	0	0	0	0	0	0	0	0	0	3	0	0	0	0	0	0	0	0	0	0	0	0	0	0	0	0	1	0	0	0	0
lnc_41065	4	6	5	5	1	0	8	3	0	3	13	1	4	3	10	1	5	0	14	8	0	9	1	4	4	5	6	3	5	23	17	28	8	38	60	60	14	12	10	8	4	21	24	38	31	17	10	15	14
novel_41068	11	7	4	2	6	0	6	5	2	0	10	4	2	1	6	1	14	6	9	14	3	3	3	6	6	8	2	3	0	13	12	19	19	3	21	49	33	45	17	6	3	15	24	11	11	18	7	7	2
lnc_41082	2	7	7	3	4	0	11	0	2	0	0	0	0	0	7	3	7	3	12	8	23	34	19	28	30	46	43	37	8	40	13	3	10	3	7	7	14	12	10	21	8	14	27	20	33	48	65	33	9
lnc_41100	11	10	6	2	5	2	6	6	31	4	4	11	9	22	6	7	5	12	15	12	14	19	12	6	12	14	15	7	39	3	12	17	22	9	15	12	20	12	29	14	45	21	19	17	5	23	17	7	15
novel_41102	2	4	5	5	8	0	11	32	2	0	21	1	2	3	12	8	5	4	9	6	22	31	9	6	34	15	13	17	0	17	17	14	20	8	23	6	51	54	100	2	3	23	21	18	11	16	18	18	14
novel_41158	23	12	6	15	14	0	0	11	16	3	15	1	4	18	0	1	28	13	10	4	1	38	1	7	23	54	20	40	11	153	17	64	72	5	43	126	39	72	36	70	37	39	177	33	40	67	17	4	20
novel_41159	10	9	1	4	4	0	7	0	13	1	9	20	0	26	0	0	10	3	2	3	2	14	0	3	22	21	5	4	48	40	22	79	81	10	51	173	26	34	7	54	21	30	103	31	82	127	23	4	43
novel_41161	9	10	2	8	6	0	4	1	12	0	10	1	0	7	10	6	6	7	16	15	16	21	3	11	43	36	15	17	1	34	22	26	22	8	57	55	49	56	27	24	20	17	56	39	10	24	31	18	7
novel_41165	0	0	0	0	0	0	1	0	0	0	0	0	0	0	0	0	0	0	1	0	0	1	0	0	0	2	0	11	0	0	0	0	0	0	1	0	2	0	1	0	0	3	1	4	0	0	0	0	1
lnc_41197	12	16	0	1	0	0	3	10	7	2	0	1	0	0	4	2	1	0	9	13	34	4	2	6	10	5	18	7	4	1	20	12	9	25	1	4	100	49	3	6	2	19	3	5	2	20	45	1	3
lnc_41276	23	16	6	9	20	8	10	21	40	11	23	60	12	54	12	9	12	13	24	16	26	25	37	7	25	17	19	10	25	6	17	29	13	12	16	16	18	17	12	24	18	18	14	6	21	16	6	15	18
lnc_41316	0	0	1	1	3	0	0	4	0	1	3	0	3	1	0	0	1	7	8	17	10	14	9	10	10	3	7	5	26	10	7	13	22	6	7	26	8	20	12	8	75	22	13	6	14	7	13	23	6
novel_41358	14	25	9	6	13	0	3	6	0	1	3	3	7	0	26	12	7	5	17	14	12	34	7	26	37	26	14	13	3	10	18	13	15	8	7	14	33	40	20	13	3	10	31	17	23	21	22	8	10
novel_41361	3	13	2	0	2	0	0	0	0	0	4	4	1	5	14	0	2	0	1	4	5	4	0	1	6	7	5	2	0	0	10	16	13	4	9	18	15	14	13	3	3	7	6	3	2	11	8	6	5
lnc_41374	12	3	2	4	7	6	2	7	3	1	24	15	1	7	10	8	15	9	16	13	14	14	15	6	8	11	9	4	22	6	12	26	13	10	14	7	20	10	14	12	8	17	26	7	8	15	7	3	4
novel_41394	1	3	1	0	0	0	3	1	0	1	0	2	0	0	6	0	0	0	5	3	4	6	0	1	3	0	5	3	0	0	7	4	3	5	1	0	2	20	1	0	1	1	7	0	19	8	7	3	1
lnc_41435	7	7	2	4	4	2	1	4	1	0	6	1	2	6	0	6	2	1	15	11	5	9	8	3	11	19	10	4	12	9	11	12	5	3	7	7	14	12	20	12	7	7	22	20	8	1	18	5	2
lnc_41583	3	6	5	5	2	5	5	0	2	2	6	5	5	4	6	2	6	6	4	12	7	9	15	2	10	5	7	3	9	4	3	2	6	3	4	3	5	5	7	4	6	7	1	6	6	3	1	2	0
novel_41706	0	0	0	0	0	0	0	0	0	0	0	0	0	0	0	0	0	0	0	0	0	0	0	0	0	0	0	1	0	0	4	0	0	0	0	0	0	0	20	0	4	0	0	0	0	0	0	0	0
novel_41731	9	10	0	1	10	0	9	21	4	3	0	1	4	12	3	2	7	9	27	3	42	28	1	9	24	11	15	8	0	5	20	23	6	39	14	1	24	28	12	24	5	30	34	13	16	32	23	16	24
lnc_41755	3	3	2	3	4	0	0	3	0	0	0	0	7	1	1	0	1	2	6	2	7	7	1	2	7	5	11	6	0	1	8	9	6	3	10	2	8	3	3	2	2	9	4	4	7	6	1	0	2
lnc_41759	2	6	0	3	0	3	2	0	0	4	25	0	1	0	1	0	1	0	25	11	16	1	2	11	12	16	22	2	0	1	16	16	17	21	3	5	24	3	9	12	3	13	5	11	12	11	14	20	15
novel_41786	0	1	0	1	0	0	0	0	0	2	1	0	0	0	1	0	1	0	5	9	3	5	5	0	5	8	2	3	2	2	12	4	12	8	13	12	14	4	18	10	15	2	8	3	21	5	18	28	5
novel_41809	38	27	12	11	21	39	18	26	33	3	29	68	27	89	17	16	18	25	46	51	36	40	66	12	50	30	38	28	89	35	20	50	27	11	38	29	54	61	33	72	37	37	35	25	25	37	14	17	33
lnc_41872	10	23	3	5	0	4	16	34	22	8	15	20	2	18	10	5	10	4	50	52	28	48	14	13	41	18	38	7	4	11	49	48	26	56	32	34	64	56	50	51	16	51	50	53	31	47	38	28	35
novel_41894	26	18	11	16	20	10	21	21	12	2	20	20	30	18	8	5	10	3	42	25	39	52	46	31	42	21	32	35	15	23	48	42	45	31	43	32	56	42	27	65	65	67	72	48	54	35	54	39	54
lnc_41939	1	1	1	1	0	0	0	3	0	0	4	0	0	0	0	2	3	0	5	6	8	13	3	1	9	5	8	1	1	0	5	7	0	3	5	9	1	13	12	0	6	6	7	5	8	3	10	14	14
lnc_41940	21	14	6	19	9	0	25	10	14	1	30	16	21	4	35	31	18	10	50	79	20	68	45	40	101	101	39	30	37	52	45	66	48	39	87	102	51	78	138	58	169	51	74	83	212	55	43	192	73
lnc_41941	10	9	11	9	19	0	0	1	8	15	13	21	22	18	12	8	16	6	12	13	3	11	18	9	35	37	6	10	7	31	8	11	10	9	24	25	16	20	23	30	46	16	19	56	84	16	11	14	20
lnc_41973	7	14	5	9	16	0	16	13	10	2	1	5	2	3	4	1	10	6	19	6	16	22	21	14	14	8	13	13	6	11	11	2	11	21	22	24	35	28	26	8	20	20	17	18	23	20	22	28	17
lnc_42008	0	0	0	0	0	0	0	0	0	0	0	0	0	0	0	0	0	0	1	0	0	0	0	0	0	0	1	0	0	0	0	5	0	6	0	0	0	0	0	0	0	0	0	0	0	0	0	15	0
novel_42025	14	14	27	17	12	24	23	23	23	17	0	50	18	12	24	9	10	22	2	66	27	20	9	9	28	20	9	12	2	48	8	27	39	5	32	9	66	91	60	134	14	7	23	25	16	11	2	3	6
lnc_42035	6	5	0	0	0	0	1	4	4	0	2	13	1	4	4	0	2	8	5	8	14	12	4	3	4	12	9	6	18	4	10	14	15	4	11	7	6	12	6	7	21	4	6	3	6	9	6	0	14
lnc_42036	3	13	13	5	3	5	1	0	2	1	2	2	1	2	9	8	16	8	0	4	4	2	1	1	5	10	9	4	2	2	2	2	3	2	1	1	3	2	7	1	0	3	0	2	2	3	2	1	1
novel_42110	1	0	0	0	0	3	0	0	0	0	0	0	0	0	0	0	0	0	0	0	0	0	1	1	0	3	0	6	0	0	0	0	1	2	0	1	2	0	0	0	0	0	2	2	2	1	1	1	0
novel_42215	1	3	1	3	0	0	0	4	1	6	4	2	0	10	3	2	1	0	12	11	7	12	8	1	5	4	1	1	7	3	1	1	42	1	5	180	9	6	6	4	1	3	7	1	2	6	4	1	3
novel_42227	20	8	2	7	11	11	8	20	18	4	9	33	9	53	4	9	11	9	19	29	18	21	49	3	27	12	13	10	40	12	17	24	26	11	30	9	11	18	26	16	22	14	23	24	32	18	7	7	17
novel_42248	3	4	2	4	7	0	3	4	0	0	3	4	0	0	4	0	0	0	6	5	4	4	4	6	14	11	2	5	0	2	2	8	4	3	1	1	11	10	5	6	0	4	12	18	0	1	4	6	2
novel_42261	10	11	3	1	0	0	0	4	8	4	16	2	0	1	2	6	4	3	0	0	26	25	3	0	0	2	34	15	1	0	1	0	0	4	1	8	12	15	8	0	0	35	19	13	2	0	0	10	4
novel_42268	0	0	0	0	3	4	8	1	2	0	3	8	3	10	0	0	0	1	8	4	6	10	6	5	6	3	2	3	4	3	2	1	5	8	4	0	10	8	4	5	11	1	7	4	0	4	3	4	3
lnc_42324	16	8	3	5	4	0	0	13	2	3	2	6	0	14	1	1	0	0	23	91	2	6	10	40	12	7	77	5	42	4	32	77	64	51	3	18	26	24	17	32	6	38	30	30	28	25	11	20	5
lnc_42414	0	0	0	0	0	0	0	0	0	0	2	0	0	0	0	0	0	0	0	1	0	0	0	0	0	0	1	0	0	0	1	0	0	1	0	0	0	0	0	0	0	0	0	0	0	0	0	1	0
lnc_42445	11	3	1	0	1	0	7	4	7	0	1	13	4	0	5	5	8	8	9	11	9	17	9	2	5	5	4	4	16	4	4	13	14	4	8	10	9	5	4	8	0	12	10	6	7	11	11	1	1
lnc_42447	3	7	6	3	1	2	2	1	0	4	0	0	2	0	3	4	10	0	1	7	4	3	9	3	11	10	3	12	3	5	0	1	4	3	3	6	1	5	3	1	0	7	3	6	5	7	3	5	2
lnc_42496	13	11	1	13	11	9	1	0	1	0	7	5	5	19	2	4	2	1	15	2	3	10	2	9	26	17	3	10	0	35	7	10	3	10	93	10	13	22	3	17	45	6	5	6	11	10	9	2	2
lnc_42569	84	98	36	27	21	24	24	69	24	30	40	55	43	44	38	59	42	50	108	141	118	75	91	39	70	107	63	53	223	39	64	70	63	37	69	34	124	75	52	56	49	94	95	70	73	103	83	13	55
lnc_42570	26	80	57	29	4	0	5	3	4	1	3	19	14	8	7	12	20	14	16	45	17	21	41	23	30	53	11	4	8	26	7	22	20	8	6	15	46	32	26	39	2	40	40	61	19	30	39	13	5
lnc_42571	16	35	26	25	0	4	0	0	0	0	0	11	0	1	4	5	6	0	3	10	1	0	7	9	11	14	2	0	1	3	1	8	7	6	7	3	6	2	5	15	1	12	11	8	7	13	13	1	0
lnc_42572	1	13	8	1	0	0	0	0	0	0	0	0	0	1	1	3	6	2	1	4	1	2	6	8	3	2	5	2	2	2	0	3	0	0	2	2	5	5	2	4	1	6	2	3	1	5	1	1	0
lnc_42573	8	34	24	20	0	1	0	1	2	0	1	8	0	2	7	1	4	4	5	20	7	9	18	23	19	44	10	1	3	10	3	4	7	3	8	10	8	9	9	6	7	13	10	15	3	16	13	3	0
lnc_42587	4	9	1	2	0	0	3	7	0	0	21	1	0	2	1	4	4	0	16	12	8	9	3	12	22	12	64	21	1	5	22	16	8	22	5	4	23	32	9	19	8	18	25	7	41	22	15	10	13
lnc_42616	1	0	1	0	1	0	0	0	0	0	0	4	0	2	4	0	2	0	2	2	1	8	0	6	5	12	3	8	0	16	3	8	9	2	12	0	2	6	6	8	6	6	6	9	38	11	2	4	5
lnc_42693	343	700	583	746	36	12	7	9	11	14	9	31	10	20	174	120	408	191	132	396	32	171	167	162	200	411	223	82	342	1380	379	383	507	66	198	333	186	381	391	427	247	359	475	407	240	681	177	376	179
lnc_42694	211	592	328	442	44	60	15	16	26	10	33	27	24	49	196	101	399	201	78	253	31	113	91	97	107	192	193	60	237	478	306	280	306	35	144	253	98	192	239	277	160	272	381	271	145	541	177	226	127
lnc_42828	13	18	1	3	3	0	13	10	3	2	11	4	8	1	8	11	2	4	54	46	41	26	8	12	28	13	18	8	2	6	44	27	27	39	31	29	57	44	24	17	48	53	27	36	76	28	34	24	30
lnc_42836	3	9	2	1	1	0	2	4	0	0	0	0	0	0	1	0	3	1	11	8	3	7	18	3	6	4	4	4	0	4	17	7	13	2	33	16	10	4	3	3	14	4	7	6	3	2	9	1	3
lnc_42868	0	0	2	2	66	0	0	2	36	0	6	0	0	15	0	0	4	0	9	1	2	67	15	14	215	261	16	45	2	67	7	12	11	12	106	54	12	38	2	47	604	4	3	76	23	24	8	21	12
novel_42869	2	0	0	0	14	0	0	0	0	0	0	0	0	4	0	1	0	0	1	1	0	7	11	4	10	10	0	5	2	19	0	1	8	1	30	34	0	2	1	12	232	0	0	12	0	3	0	3	0
novel_42924	2	5	0	3	0	0	0	0	4	0	2	0	1	0	2	2	1	0	7	11	4	8	0	1	7	3	13	12	0	6	10	5	5	7	6	14	26	18	10	4	4	3	9	1	5	9	10	7	2
lnc_42942	6	6	0	5	3	2	1	0	12	0	7	0	1	0	0	1	1	2	18	17	14	26	7	10	20	10	20	15	5	2	18	13	11	16	6	11	27	31	28	13	1	18	24	22	9	6	14	18	16
lnc_43006	5	2	1	2	3	0	6	3	12	0	6	7	1	2	0	4	8	4	20	6	11	9	6	5	15	10	24	15	0	8	30	12	10	27	20	12	32	33	10	23	8	32	29	21	17	8	13	7	22
novel_43009	6	1	0	2	0	0	0	3	1	2	0	4	2	10	1	1	4	4	1	7	8	9	6	2	11	7	8	3	17	3	4	4	5	4	4	2	7	5	5	3	0	6	7	5	3	5	9	1	3
novel_43043	0	3	2	6	5	0	5	5	3	0	0	0	0	3	5	2	3	3	23	12	17	13	2	4	8	11	14	9	0	9	4	4	4	10	3	5	22	18	4	5	0	14	8	5	4	8	8	4	9
novel_43057	0	0	0	0	15	0	7	0	0	0	0	0	0	0	0	0	0	0	0	1	0	0	0	0	1	3	0	2	1	2	0	0	3	0	1	10	1	2	12	0	0	2	4	1	1	1	0	0	1
novel_43118	1	3	0	0	1	1	1	1	7	0	4	0	1	1	4	5	1	7	1	3	0	5	1	2	3	3	2	12	0	4	0	1	0	1	0	4	7	6	1	2	9	5	6	3	4	3	1	4	0
novel_43128	2	11	4	2	4	2	4	3	5	2	1	7	8	4	4	1	0	2	9	7	3	5	10	6	8	11	12	5	3	7	5	4	5	6	6	4	6	7	6	5	4	10	2	5	8	8	4	4	3
lnc_43130	4	2	0	1	0	12	0	3	10	0	0	2	1	3	2	4	1	4	5	5	3	7	6	1	4	3	5	1	15	1	8	5	9	2	2	3	3	5	4	4	3	3	6	3	3	7	3	1	3
novel_43139	10	10	1	0	4	10	0	7	0	3	5	12	5	3	6	3	8	4	11	12	13	8	6	2	4	2	8	5	20	5	5	12	12	2	7	6	8	8	4	8	6	10	13	3	4	18	8	3	7
lnc_43218	10	7	1	4	4	1	7	18	5	2	23	18	7	18	0	3	5	12	16	59	15	11	9	6	27	36	38	10	35	2	14	27	11	20	6	7	19	10	24	29	18	10	21	6	13	26	12	18	35
novel_43236	0	0	1	0	0	0	0	0	0	1	0	1	1	0	0	0	0	0	1	0	0	3	0	1	1	2	0	11	0	1	0	0	0	1	0	0	2	1	1	0	0	4	1	1	0	0	0	1	0
lnc_43261	2	5	0	0	0	0	0	3	3	0	0	2	0	1	0	0	2	1	7	9	8	9	9	4	9	6	17	16	6	2	20	12	11	6	5	2	25	33	12	16	68	9	28	7	20	13	24	10	1
novel_43283	1	0	0	0	0	0	1	0	0	0	0	0	0	0	0	2	1	0	0	5	1	2	0	1	2	4	3	4	0	0	2	1	0	0	3	1	0	3	113	2	1	0	3	2	2	1	0	0	3
novel_43285	0	0	1	0	0	0	0	0	8	0	3	0	6	0	1	3	4	2	1	7	4	1	0	0	0	7	1	4	0	1	6	3	4	4	1	2	0	2	225	2	0	6	6	3	4	1	1	2	1
lnc_43380	0	1	1	1	1	0	0	0	0	0	1	0	1	4	1	3	1	0	2	3	2	0	2	6	8	5	12	6	1	6	5	14	13	6	5	10	31	10	8	23	5	18	24	10	19	16	8	9	5
novel_43391	11	10	2	3	1	0	11	10	0	5	4	2	1	13	6	8	10	3	7	20	14	7	9	3	5	7	10	4	3	7	21	20	15	12	28	12	16	28	23	11	9	19	23	26	18	12	11	25	41
lnc_43398	53	21	10	5	14	33	16	40	45	9	47	58	14	45	8	6	50	95	81	56	56	64	37	23	40	17	48	31	169	4	34	51	47	20	36	15	43	47	18	60	5	30	39	3	22	101	26	13	27
lnc_43399	3	11	9	4	1	3	0	0	1	0	0	0	0	0	2	1	19	6	7	3	5	3	0	1	1	3	0	1	2	0	0	0	0	0	0	1	1	0	3	0	0	0	1	0	0	5	0	1	1
lnc_43446	2	1	3	2	0	0	0	7	0	0	4	3	0	5	2	5	0	2	5	15	0	13	1	2	6	6	16	4	0	6	7	8	7	2	6	8	13	13	15	22	10	5	15	11	10	6	4	18	3
novel_43460	0	0	1	0	1	0	6	0	0	0	0	0	0	3	1	0	0	0	0	0	2	0	0	0	7	1	0	4	0	0	2	2	2	1	0	0	1	3	1	0	0	2	3	4	10	3	0	0	0
lnc_43477	10	12	3	5	15	23	8	11	21	9	15	30	5	25	4	3	9	25	16	27	24	37	10	11	27	23	26	17	43	9	7	23	23	11	28	14	27	25	20	18	12	30	27	14	20	22	9	2	14
lnc_43483	2	4	1	2	0	3	1	12	6	3	3	7	8	4	2	0	2	1	10	4	6	4	5	1	7	3	3	2	5	2	2	3	6	0	3	4	3	5	0	5	5	7	11	1	1	0	5	1	5
novel_43485	0	4	4	4	1	0	3	1	3	0	2	5	5	6	0	2	2	0	1	2	0	4	3	1	8	4	5	2	1	10	5	5	7	3	3	9	3	10	0	3	20	2	6	3	3	2	0	2	6
novel_43496	0	0	0	0	0	0	0	0	0	0	0	0	0	0	0	0	0	0	0	0	0	0	1	0	0	0	0	0	0	0	0	0	0	0	1	0	0	0	1	0	0	0	0	0	0	0	0	0	0
lnc_43497	2	0	0	3	1	0	0	1	5	0	0	0	1	3	1	2	1	0	1	12	1	2	1	0	8	2	21	3	0	1	5	9	4	8	1	3	7	5	8	3	0	0	10	6	18	5	2	3	0
novel_43532	5	4	1	0	4	0	3	2	0	0	2	0	0	0	0	0	1	1	0	3	1	1	1	3	9	8	1	1	0	5	1	2	6	1	10	6	22	10	5	4	15	2	5	0	0	5	6	7	2
novel_43534	1	6	0	1	0	0	0	1	1	5	0	0	0	0	0	0	1	0	0	0	0	1	0	0	0	4	0	12	0	1	0	0	0	0	3	0	0	0	0	0	0	1	0	2	0	1	0	0	0
novel_43548	18	13	1	12	14	0	4	6	11	3	8	5	9	9	16	8	4	0	14	39	11	17	15	15	23	11	24	13	2	11	22	30	25	15	12	20	49	41	44	29	36	20	27	32	98	22	20	39	38
lnc_43554	14	12	1	1	6	3	6	18	11	9	16	13	1	10	1	2	14	12	31	17	36	22	19	5	15	28	17	6	52	1	24	46	19	13	13	8	25	22	6	23	29	29	30	9	18	54	26	7	16
lnc_43555	5	5	1	0	3	0	1	5	3	3	7	6	1	0	0	0	0	1	7	4	0	12	1	3	5	7	7	1	0	7	13	8	6	2	5	11	13	22	20	17	8	9	16	3	5	6	12	7	2
lnc_43622	10	4	1	5	5	0	2	4	0	0	10	0	5	8	1	0	6	7	6	12	5	7	2	5	5	7	10	13	2	16	6	9	11	4	14	20	22	17	17	18	11	6	13	4	11	9	7	9	7
novel_43657	1	5	1	1	1	0	18	7	3	4	1	0	0	0	0	3	2	0	0	2	0	5	0	0	1	4	2	8	1	3	9	2	1	2	1	1	13	6	7	4	0	1	0	2	1	0	4	1	0
novel_43658	1	2	2	0	0	1	0	2	0	0	0	0	3	0	1	0	1	5	2	3	3	5	3	1	1	4	2	5	0	0	1	0	2	1	1	0	5	6	2	1	1	3	2	2	2	3	1	3	0
lnc_43772	12	18	2	8	6	0	3	2	9	6	9	4	3	4	22	2	11	4	4	12	3	13	8	8	8	13	6	4	2	11	14	20	22	5	22	18	12	21	12	9	32	12	20	15	21	17	14	9	14
lnc_43773	8	15	2	3	3	3	2	0	3	4	14	7	4	18	1	1	12	14	14	10	9	14	6	5	11	12	15	11	51	1	17	33	11	3	18	5	14	22	11	20	5	13	18	1	5	19	5	8	16
lnc_43813	2	6	1	4	6	0	0	2	2	0	3	3	3	0	0	10	5	0	5	6	7	8	3	2	4	3	7	8	0	1	5	4	3	5	4	10	8	10	12	8	13	6	5	10	5	8	16	16	4
novel_43825	3557	5770	2618	3423	374	251	446	378	298	123	320	386	216	81	943	1361	995	1546	908	771	336	570	510	899	604	1162	1411	695	1053	1970	433	642	742	466	452	628	968	1006	1053	2091	2127	1592	1292	1304	785	2331	1060	1402	256
lnc_43861	11	5	1	4	4	2	7	9	11	5	10	10	7	20	4	4	5	13	17	12	10	10	11	1	9	4	7	4	17	2	4	8	12	4	7	4	8	8	8	9	12	12	8	4	9	11	12	0	5
lnc_43862	3	9	0	2	1	6	1	5	19	1	4	1	4	8	5	4	1	1	14	5	5	6	10	1	4	12	6	6	6	2	2	3	5	2	3	5	3	3	4	6	6	2	8	3	4	6	3	3	4
lnc_43867	11	6	0	2	9	2	3	10	7	5	8	17	7	20	7	3	6	10	23	10	29	30	18	12	44	37	28	7	29	3	10	27	19	13	20	10	22	23	14	13	9	21	23	8	14	32	12	1	19
novel_43925	2	9	2	0	1	0	0	3	0	4	4	5	2	1	2	5	1	1	3	13	5	4	7	2	5	4	13	0	2	9	12	8	13	14	7	10	15	19	6	11	6	5	10	2	10	3	2	30	12
lnc_43983	4	37	9	4	0	1	2	3	7	5	4	1	2	0	9	2	14	17	9	17	5	24	6	9	13	12	26	11	3	6	26	14	14	11	11	27	20	14	17	9	4	17	37	17	14	29	13	9	9
lnc_44081	21	6	2	4	5	0	8	9	19	0	3	2	12	10	3	26	10	3	23	52	11	31	10	14	93	83	22	92	1	21	6	117	60	28	23	5	50	203	21	24	51	13	114	24	40	77	32	43	11
lnc_44082	0	2	1	2	3	2	7	2	10	0	5	6	21	1	0	28	14	2	1	31	7	1	3	0	11	14	2	5	19	1	4	7	9	2	0	0	7	8	11	3	11	1	15	0	0	22	6	3	0
lnc_44083	0	0	0	0	1	0	0	0	0	0	0	0	12	2	0	1	1	0	0	3	1	1	0	0	5	2	2	1	3	1	1	2	1	2	0	0	6	2	11	1	6	3	15	0	0	11	1	5	0
lnc_44085	4	0	0	1	2	0	1	1	2	1	3	3	2	1	1	16	7	1	1	57	7	8	0	7	18	3	16	20	0	15	16	22	28	7	3	4	23	39	86	19	87	6	66	1	1	31	20	37	3
lnc_44087	3	4	1	0	0	0	3	3	0	0	0	0	4	1	0	0	0	0	3	2	5	4	3	3	6	3	2	3	2	7	5	2	2	2	4	0	12	10	7	8	29	5	9	2	1	7	2	2	1
lnc_44088	49	83	11	14	17	0	59	48	55	5	47	24	15	13	3	22	45	12	103	42	120	101	24	65	91	89	127	58	44	84	105	93	59	155	87	43	289	244	55	144	216	167	147	24	42	273	358	41	62
lnc_44089	3	4	1	0	2	0	11	7	12	0	6	6	4	3	1	1	5	7	7	3	14	26	0	14	16	25	46	15	7	13	16	16	6	11	8	4	25	31	5	15	13	30	28	6	11	24	36	5	12
novel_44117	0	0	0	0	0	0	0	0	0	0	0	0	0	0	0	0	0	0	0	0	0	0	0	0	0	0	0	0	0	0	0	0	0	0	0	0	0	0	1	0	0	0	0	0	0	0	0	0	0
novel_44120	28	6	2	5	4	0	11	4	3	0	14	7	2	8	11	12	1	2	12	103	7	27	5	4	19	10	22	9	1	15	30	21	32	31	19	30	35	42	52	46	71	23	52	62	423	21	26	77	21
novel_44243	47	82	21	18	21	1	10	19	8	3	28	4	18	9	23	10	68	29	67	89	14	18	19	7	9	26	21	23	1	44	59	54	64	38	55	60	39	35	50	41	39	40	92	70	60	113	145	120	45
lnc_44249	5	6	0	1	10	4	2	3	12	0	5	6	1	8	3	4	2	7	13	10	10	10	10	3	10	6	9	4	12	3	3	6	8	1	5	1	6	10	4	5	10	10	12	1	5	8	1	1	0
novel_44254	0	0	0	0	0	0	0	0	0	0	0	0	0	0	0	0	0	0	0	0	0	1	0	0	0	7	1	7	0	0	0	0	0	0	0	0	1	1	0	0	0	2	0	6	1	0	0	1	0
novel_44263	0	0	0	0	0	4	0	0	0	0	1	0	0	0	0	0	0	0	0	0	0	1	1	0	0	3	1	10	0	2	0	0	0	0	0	0	0	0	2	1	0	3	0	2	0	0	0	1	2
novel_44279	3	6	2	4	7	1	1	9	0	0	1	1	0	8	4	2	4	15	11	6	2	8	5	2	8	4	5	1	9	4	2	10	4	0	4	10	7	7	4	8	3	10	10	2	16	8	5	1	12
novel_44288	3	8	4	2	2	3	0	2	20	0	1	1	3	0	6	9	8	7	3	5	2	8	13	1	2	4	3	12	3	0	0	1	3	0	0	1	2	6	18	6	11	5	5	4	1	7	0	1	1
novel_44293	0	1	0	1	0	0	0	0	0	0	0	0	0	0	0	0	0	0	0	14	0	0	0	1	1	1	0	1	0	0	3	1	1	0	0	0	4	3	5	1	0	4	6	8	1	0	1	0	0
novel_44295	0	8	3	0	3	8	1	0	1	0	0	7	1	0	3	5	4	1	2	8	5	5	12	1	7	3	4	16	1	0	1	1	3	1	3	6	5	2	19	2	4	5	1	5	5	5	2	4	3
novel_44297	0	0	0	0	0	0	0	0	0	2	0	0	0	0	1	0	0	0	0	2	0	0	0	0	0	2	0	1	0	0	0	0	0	0	0	0	0	2	0	0	0	1	0	0	1	0	0	0	0
novel_44298	0	0	0	0	0	0	0	0	1	2	0	0	0	0	0	1	0	0	0	0	0	0	0	0	0	1	0	4	0	0	0	0	0	0	0	0	0	0	0	0	0	0	0	1	1	0	0	0	0
novel_44299	2	0	0	0	0	0	0	0	0	0	0	0	0	0	0	0	0	0	0	0	0	2	0	0	0	3	0	5	0	0	0	0	0	0	1	0	0	0	0	0	0	1	1	1	0	0	0	0	0
lnc_44303	1	4	1	1	1	0	3	5	0	7	7	0	3	0	12	11	4	1	6	12	4	3	0	2	3	1	13	2	0	0	16	4	7	6	3	0	16	6	20	7	3	8	7	16	5	6	9	2	6
novel_44313	0	0	0	0	0	0	0	0	1	0	0	0	1	0	0	0	0	0	0	0	0	3	1	0	0	8	0	7	2	1	0	0	0	0	0	0	0	0	0	0	0	1	1	2	2	0	0	0	0
novel_44323	1	0	0	0	0	0	0	0	0	0	0	0	0	0	0	2	2	0	0	0	0	2	0	0	0	3	0	5	0	1	0	0	0	0	0	0	1	0	0	2	0	0	5	1	0	0	1	0	0
novel_44324	0	0	0	1	0	0	0	4	0	0	12	0	0	0	1	1	3	0	6	1	2	3	1	0	2	1	6	7	1	4	8	0	4	3	1	0	14	10	4	1	0	3	7	2	1	6	4	0	3
novel_44325	0	0	0	0	0	0	0	3	0	0	3	0	0	0	0	1	1	0	0	0	1	3	0	1	1	2	3	9	0	1	2	5	1	0	0	0	3	8	1	0	0	1	1	4	1	3	6	4	0
lnc_44326	13	9	2	8	11	12	5	17	11	5	10	14	4	39	1	7	9	10	4	16	9	13	24	4	10	8	19	4	28	6	15	19	15	1	16	9	11	14	14	17	11	9	16	8	8	8	9	7	11
lnc_44336	0	0	1	0	0	0	0	3	0	0	0	1	1	0	0	0	0	1	4	1	2	0	0	0	0	0	1	0	3	0	1	1	1	1	0	1	0	1	0	0	0	2	0	0	1	1	0	1	0
lnc_44338	0	0	0	0	0	0	8	5	0	0	2	24	0	0	1	1	9	34	13	0	1	0	1	0	1	0	14	0	4	0	3	3	1	9	1	0	0	2	0	0	0	2	0	0	0	2	1	0	2
novel_44378	0	0	0	0	0	0	7	0	0	0	0	0	0	0	0	1	0	0	0	0	0	2	1	0	0	4	0	12	0	1	0	0	0	0	0	0	0	1	0	0	1	0	1	2	2	0	0	1	0
novel_44380	1	2	0	5	3	0	1	0	0	2	0	2	1	1	1	5	1	6	2	16	1	3	10	2	11	7	5	1	7	4	3	5	3	2	0	3	5	0	8	4	3	3	3	2	5	1	0	1	2
lnc_44399	29	5	8	14	12	4	3	9	39	2	15	31	5	8	3	1	13	6	27	9	9	56	5	14	61	27	7	3	32	2	8	28	21	6	14	8	4	22	7	36	4	4	24	15	20	17	4	1	4
novel_44403	3	2	1	1	5	0	6	1	0	0	3	3	1	0	1	0	0	2	7	8	2	4	2	2	4	5	0	8	0	2	4	8	5	5	5	5	14	3	2	7	10	4	3	8	9	1	13	8	7
novel_44407	0	0	0	0	0	0	2	0	0	3	0	0	0	0	0	2	0	0	0	0	0	0	0	0	0	2	0	4	0	0	0	0	0	0	0	0	0	0	0	0	0	0	0	3	1	0	0	1	0
novel_44408	0	0	0	0	0	0	0	0	0	0	0	0	0	0	0	0	0	0	0	0	0	1	0	0	0	0	0	0	0	0	0	0	0	0	0	0	0	0	0	0	0	1	0	0	0	0	0	0	0
novel_44418	0	0	0	0	0	0	0	0	0	0	0	0	0	0	0	1	0	0	0	0	0	0	0	0	0	1	0	2	0	0	0	0	0	0	0	0	0	0	0	0	0	0	0	2	0	0	0	0	0
novel_44419	0	0	0	0	0	0	0	0	0	0	0	0	0	0	0	1	0	0	0	0	0	2	0	0	0	5	0	6	0	1	0	0	0	0	0	1	0	0	0	0	0	0	0	0	1	0	0	0	0
novel_44428	14	19	4	6	2	0	5	5	0	4	19	8	25	1	36	1	11	19	28	47	6	8	5	8	9	4	18	13	1	8	28	18	35	7	4	7	9	26	20	12	9	32	23	24	15	17	15	15	9
novel_44440	2	4	0	2	8	2	5	0	1	3	1	4	0	9	1	1	3	6	9	5	6	9	2	3	5	11	6	8	0	1	0	3	2	3	0	2	1	2	2	4	0	2	6	7	1	2	2	2	2
novel_44464	0	1	0	0	1	0	4	2	0	0	1	0	2	0	1	0	2	0	3	3	0	1	1	0	0	4	0	4	0	1	0	1	1	1	0	1	1	0	0	0	2	1	1	0	1	0	0	0	0
novel_44516	4	7	7	2	0	18	10	3	8	5	13	9	2	7	3	0	10	41	8	16	3	7	9	2	2	7	23	5	16	0	14	21	11	6	11	7	21	14	5	63	6	16	13	2	8	17	11	2	2
lnc_44580	4	3	4	2	1	0	10	1	6	0	1	1	6	0	22	8	2	1	10	31	7	6	19	3	2	1	6	6	0	3	22	11	13	20	4	18	14	8	94	6	12	10	8	29	25	11	7	39	4
lnc_44634	143	212	23	30	45	3	57	101	78	15	100	56	56	84	62	67	62	25	268	246	174	306	123	206	307	360	293	291	34	122	267	272	214	225	205	286	645	445	311	412	498	373	407	339	416	315	510	210	125
lnc_44680	1	0	0	0	0	0	0	0	0	0	0	0	0	0	0	0	0	0	0	2	0	1	0	0	3	0	3	1	0	1	1	18	2	0	0	0	0	4	0	5	35	4	7	0	0	0	3	0	1
lnc_44683	5	1	1	0	0	1	0	2	0	0	1	0	2	0	7	0	3	11	1	5	0	1	0	0	6	5	1	6	0	10	2	3	0	1	0	0	4	3	2	0	1	7	4	1	3	6	3	7	3
novel_44685	2	0	0	0	0	0	3	0	0	0	0	0	0	1	0	1	0	3	0	4	0	0	0	0	2	5	0	13	0	1	1	2	0	1	0	0	4	2	0	0	0	5	3	1	4	0	1	1	0
novel_44702	5	2	1	13	74	1	5	3	5	0	0	6	1	50	0	1	0	0	10	2	2	6	31	10	27	22	5	16	5	75	5	9	16	6	117	47	11	18	8	68	158	5	8	535	0	19	1	12	3
novel_44703	19	13	3	12	10	10	9	5	16	7	12	33	11	21	8	12	11	10	16	36	12	22	56	3	23	21	16	8	33	12	14	32	33	5	15	16	20	24	13	34	8	13	27	5	27	27	12	20	12
novel_44706	1	0	3	0	0	0	1	0	0	0	1	0	1	0	1	6	0	0	0	3	0	2	3	0	1	4	0	4	0	0	4	0	1	1	0	1	2	3	0	0	0	1	2	1	3	1	1	3	1
lnc_44751	44	27	8	26	33	1	21	18	18	3	22	34	12	27	4	9	11	1	44	67	29	85	44	64	107	73	98	81	6	42	66	81	81	48	106	139	102	129	51	160	144	60	147	160	149	63	83	51	24
novel_44873	99607	96872	56815	76830	8176	2885	4899	4765	2683	1186	5016	4906	2894	1547	13751	15087	12301	22039	19307	18122	8972	12333	12602	17261	15621	24289	13358	16421	13009	28328	7966	11483	13763	10328	8544	14229	20893	19234	16382	41242	34586	31465	26738	23674	17679	59807	38981	24129	4687
novel_44874	2193	3132	2195	1408	467	71	261	103	146	57	103	118	66	87	284	481	231	608	262	265	215	255	384	526	355	541	491	476	351	898	191	244	335	227	295	331	546	503	356	942	471	1423	752	1051	555	1311	1250	825	101
novel_44882	2	1	0	2	8	3	0	2	0	0	3	0	2	7	3	2	3	2	6	5	3	6	8	0	3	6	8	0	2	1	5	6	6	6	12	6	5	4	11	5	14	3	5	31	2	6	2	12	6
lnc_44892	2	3	0	0	0	0	0	2	5	0	8	0	0	1	1	2	3	0	1	2	0	2	2	0	1	5	7	1	3	1	6	7	5	2	1	7	2	2	7	3	2	2	5	16	6	1	13	4	1
novel_44894	3	7	1	1	0	0	3	2	2	1	0	0	7	1	0	33	0	0	2	2	1	2	2	12	14	7	1	7	1	2	10	6	25	7	3	4	10	10	6	3	13	14	9	2	9	9	10	7	2
lnc_44918	7	27	3	7	4	1	5	19	11	7	34	10	12	12	7	9	5	3	36	30	21	25	3	10	22	20	34	6	9	7	45	34	39	39	28	45	82	64	29	57	55	38	54	21	26	24	36	36	14
lnc_44923	20	9	5	9	9	21	17	29	42	15	32	70	28	50	6	16	19	12	19	19	24	35	11	6	37	21	17	14	37	9	11	20	17	12	14	12	28	21	11	20	4	22	28	18	10	22	8	2	6
lnc_44932	3	3	3	2	1	0	5	2	0	0	3	0	2	1	2	1	2	0	2	1	2	4	1	0	11	7	3	3	0	11	5	6	8	3	3	6	8	10	3	7	2	10	12	15	8	5	8	3	4
novel_45010	0	0	0	0	1	0	0	0	2	0	0	0	0	0	0	0	0	0	1	0	0	1	1	0	1	3	0	0	0	0	6	3	14	0	4	2	6	4	2	0	3	4	1	5	3	1	0	8	2
novel_45013	0	0	0	0	0	0	0	0	0	4	0	0	0	0	0	0	0	0	0	0	0	0	0	0	0	0	0	0	0	0	0	0	0	0	0	0	0	0	0	0	0	0	0	0	0	0	0	5	0
novel_45014	0	0	0	0	0	0	0	0	0	0	0	0	0	0	0	0	0	0	0	0	0	0	0	0	0	0	0	0	0	0	0	0	0	0	0	0	0	0	0	0	0	0	0	0	0	0	0	0	0
lnc_45022	12	27	5	10	7	0	5	14	24	4	9	4	18	14	13	2	14	14	40	35	6	28	5	5	9	10	15	25	4	38	26	17	12	9	34	35	40	41	34	22	4	23	39	15	16	17	17	18	16
novel_45053	10	1	0	1	3	0	3	6	5	0	8	5	1	4	2	3	0	3	1	13	4	7	2	2	4	3	10	2	5	6	14	21	20	2	7	6	9	17	15	18	10	6	11	8	2	7	2	28	24
novel_45054	28	2	0	0	7	0	2	6	3	0	9	0	2	21	2	3	2	0	13	9	11	12	4	2	7	6	5	8	4	2	17	8	5	6	1	5	18	11	13	28	10	215	247	23	15	7	14	10	7
novel_45092	3	1	2	1	1	2	0	2	2	2	3	5	6	6	8	3	1	3	4	19	3	7	6	0	2	2	4	0	12	3	2	4	2	1	3	1	5	1	4	4	4	2	1	0	2	3	2	0	2
novel_45093	0	3	7	5	0	0	6	0	0	1	0	0	0	3	4	0	0	0	1	4	6	2	1	1	1	2	2	2	0	4	8	3	2	1	0	2	3	3	4	5	11	28	32	34	6	2	2	6	5
novel_45101	2	1	0	0	0	0	1	2	0	0	0	0	3	0	7	7	0	0	0	7	0	0	0	0	0	4	0	5	0	0	2	1	2	2	2	2	0	1	7	0	5	1	2	2	2	0	0	20	0
lnc_45164	1	7	5	0	4	0	0	1	13	6	2	0	3	0	4	2	7	2	4	3	1	5	4	3	3	7	2	3	0	9	3	2	9	5	10	9	8	12	14	7	6	4	7	6	5	12	7	7	1
novel_45168	2	2	2	1	0	0	0	10	0	0	1	0	1	0	0	0	2	0	0	6	0	3	2	0	1	3	1	1	1	0	0	4	2	0	1	0	3	1	0	0	1	5	1	2	0	4	2	4	11
novel_45170	0	0	2	2	0	0	0	6	0	0	1	0	0	0	0	6	1	0	0	6	0	1	0	0	2	2	2	3	0	0	1	0	1	0	1	1	0	2	3	0	0	2	2	3	2	1	1	5	3
lnc_45178	1	0	0	0	0	0	0	0	0	0	8	0	7	0	3	0	0	1	0	0	0	0	0	0	0	0	1	0	0	1	0	0	1	0	0	0	0	0	1	0	5	0	0	0	1	0	0	1	0
lnc_45190	8	5	1	0	3	2	6	3	3	0	2	6	1	2	0	1	0	1	5	4	3	6	7	2	7	8	1	2	12	2	1	2	5	0	5	6	3	2	4	4	5	1	10	3	1	3	3	1	2
novel_45203	0	0	0	0	0	0	0	0	0	0	0	1	0	0	0	2	0	0	0	0	0	3	0	0	0	1	0	15	0	0	0	0	0	0	0	0	1	2	0	0	0	3	1	2	2	0	0	0	0
novel_45283	1	2	0	1	1	2	1	2	3	2	1	8	2	4	1	1	0	1	1	4	2	2	6	3	4	8	3	0	4	3	0	1	3	1	2	1	2	2	3	3	4	3	2	1	3	1	0	0	2
lnc_45314	0	6	6	2	2	0	10	7	4	0	1	7	2	0	3	0	2	4	2	2	1	5	4	0	3	3	2	10	3	1	1	1	2	1	3	0	4	1	2	1	1	1	1	0	2	6	3	1	1
novel_45349	1	0	0	0	0	0	0	0	1	0	0	0	0	0	1	2	0	0	0	0	0	4	1	0	0	0	0	15	0	0	0	0	1	0	0	0	1	0	0	0	0	3	1	6	1	0	0	0	0
lnc_45381	1	0	0	1	1	0	0	0	0	4	7	0	0	4	0	1	2	1	5	2	3	3	1	5	12	5	4	9	5	9	5	30	13	6	5	3	8	13	2	10	3	6	4	9	4	2	2	13	5
lnc_45382	1	0	1	3	5	0	5	2	0	2	7	0	1	9	3	2	1	0	2	6	0	5	1	6	9	8	3	7	12	8	3	21	10	4	6	8	15	16	9	11	4	7	13	13	4	4	0	5	7
lnc_45391	4	9	0	0	0	4	0	5	0	4	1	9	4	7	1	1	2	1	7	11	3	8	7	7	11	12	5	4	4	1	10	8	2	9	6	13	50	25	1	6	5	11	28	5	3	3	23	8	3
novel_45406	0	2	1	0	0	0	2	4	1	1	0	0	1	2	0	2	0	0	3	3	0	3	2	0	6	1	2	3	0	1	1	2	1	3	3	6	5	3	7	2	1	3	2	3	2	3	0	7	4
novel_45414	8	1	4	3	2	0	2	5	0	2	1	0	3	2	1	3	6	3	4	15	9	10	2	3	2	1	12	12	10	2	10	6	12	9	6	4	0	0	0	6	8	12	14	5	3	6	2	10	9
novel_45416	14	10	5	10	10	15	11	32	19	4	35	27	21	27	7	6	16	8	66	126	33	62	23	25	39	44	60	33	27	7	96	90	75	53	41	82	61	84	97	90	92	69	59	44	101	72	65	166	78
lnc_45424	1908	5236	3540	3297	1020	291	412	384	138	51	286	157	161	455	756	1360	799	726	884	1211	364	620	871	869	831	946	512	1091	857	855	290	376	451	612	690	923	1410	1305	1094	2474	4309	1457	1408	1726	1342	3312	2393	1438	228
novel_45435	4	2	0	2	0	0	5	2	0	4	0	1	5	4	3	2	3	3	5	5	4	5	0	4	4	4	76	39	9	3	6	5	2	5	8	6	5	7	13	2	6	8	4	1	9	5	5	27	17
lnc_45523	7	5	4	0	7	10	8	1	33	1	12	27	7	32	3	5	12	6	14	11	14	24	16	1	21	17	13	8	36	8	12	31	26	5	16	6	16	18	13	26	29	4	11	5	16	19	7	6	14
novel_45566	6	9	8	14	6	6	4	6	17	4	6	5	4	6	5	6	4	3	5	5	9	6	29	7	11	8	9	4	7	13	13	16	16	5	19	14	18	7	18	15	17	10	10	14	17	9	5	14	13
novel_45567	1	0	0	0	0	0	2	0	0	0	0	2	0	0	7	1	2	2	1	0	1	1	5	2	2	4	2	11	1	11	0	0	0	4	10	28	0	2	5	0	0	3	3	4	0	1	0	2	0
novel_45591	8	7	2	1	10	10	6	6	1	2	4	9	2	3	3	0	5	10	15	10	5	8	4	7	5	1	5	3	6	3	4	3	3	4	2	8	12	4	1	8	6	12	8	5	4	4	4	3	3
novel_45597	0	1	1	2	0	0	0	0	0	0	0	0	3	3	7	1	8	1	3	1	2	3	1	0	4	4	0	7	0	1	4	9	6	0	4	3	1	15	10	3	1	1	3	5	9	12	4	7	2
novel_45643	4	6	2	0	0	0	11	11	0	0	4	0	1	0	1	2	0	0	7	7	5	11	1	1	8	3	8	7	0	6	18	10	9	15	12	15	15	15	6	7	4	14	20	9	23	12	23	13	3
novel_45652	16	8	1	6	14	1	8	4	0	1	0	6	7	12	6	5	2	0	0	2	36	49	35	20	57	66	4	6	1	32	89	97	79	41	65	70	69	76	89	157	214	4	0	5	62	45	51	77	45
novel_45676	3	0	0	1	3	0	5	1	4	0	1	0	6	2	9	2	9	1	2	2	0	2	1	1	4	9	1	9	1	4	5	0	9	1	5	8	3	3	3	6	1	7	8	12	2	3	3	9	4
lnc_45750	74	54	20	13	36	18	44	76	71	25	103	102	45	85	37	11	36	55	70	78	48	69	41	24	73	67	59	37	100	27	60	71	59	35	44	43	88	77	42	54	39	60	76	36	45	79	49	21	31
lnc_45753	8	5	1	2	11	8	11	5	6	6	5	25	2	26	3	3	9	8	9	14	12	8	9	0	14	13	5	2	15	2	7	10	10	4	11	7	7	15	7	8	4	7	10	3	9	5	5	1	2
novel_45783	292	91	34	23	54	50	65	47	62	12	42	74	48	76	37	47	23	42	122	185	111	91	88	67	123	101	191	99	42	26	65	97	78	50	41	29	114	101	76	100	127	118	87	78	102	76	112	65	49
novel_45784	5	5	3	0	1	9	1	3	3	2	4	19	1	14	2	1	3	10	12	9	9	14	13	3	10	13	6	5	13	1	3	8	2	4	2	3	6	8	3	12	8	11	8	1	7	7	5	2	6
novel_45785	7	12	14	9	9	14	3	2	1	5	3	5	2	9	9	13	15	12	20	39	9	28	15	7	43	25	25	17	12	8	8	14	17	5	15	11	21	22	27	11	12	11	26	19	10	24	7	4	5
lnc_45837	3	9	2	1	10	0	0	6	0	0	2	1	2	1	0	3	2	0	12	25	7	12	0	30	110	116	22	14	1	5	9	6	15	41	5	17	38	31	23	14	6	26	33	29	28	16	39	32	1
novel_45944	0	2	2	0	0	0	0	0	0	0	6	0	5	0	5	3	2	4	1	6	1	4	0	2	4	2	6	7	0	1	2	1	2	2	6	5	17	11	7	5	1	1	4	0	9	12	3	3	6
novel_45945	1	4	10	5	2	0	0	3	0	6	7	0	0	2	4	3	5	2	9	4	1	2	1	2	3	6	3	7	1	2	7	4	2	3	2	2	11	20	11	1	1	7	10	5	7	11	5	13	4
lnc_45946	187	169	32	102	121	52	159	106	99	24	107	49	55	81	72	49	89	61	266	261	223	307	175	172	285	176	329	220	145	123	471	437	425	287	457	255	692	592	283	383	411	423	663	428	454	455	487	441	318
lnc_45947	2	3	0	2	0	0	1	7	4	3	0	1	2	0	0	0	0	0	7	12	2	13	11	9	14	13	57	16	1	4	20	20	16	1	8	6	9	8	12	20	4	28	26	11	22	13	16	8	3
lnc_45948	4	6	3	2	3	0	0	3	2	11	3	3	10	5	5	1	2	0	3	39	3	9	9	9	15	12	40	13	4	15	18	39	42	10	13	26	21	32	68	31	12	40	35	5	31	23	12	41	14
lnc_45978	25	19	5	3	4	8	2	11	21	0	15	34	8	31	6	1	8	16	42	55	46	39	30	7	39	28	35	16	66	11	24	32	41	10	24	20	30	38	43	41	30	24	35	11	24	52	21	11	14
lnc_45979	20	24	3	6	16	15	6	32	20	9	35	41	11	73	20	12	14	14	58	56	48	50	49	12	45	41	34	16	76	16	34	57	39	14	34	20	38	44	42	55	51	29	39	21	30	40	22	14	20
novel_45987	0	0	0	0	0	0	0	0	0	0	0	0	1	0	0	1	0	0	0	0	0	2	0	0	0	7	0	20	1	0	0	0	0	0	0	0	0	0	0	0	0	2	1	3	0	0	0	1	0
novel_46012	2	0	1	0	1	0	0	1	0	2	7	5	2	4	1	1	4	3	13	16	14	12	15	4	11	5	11	3	17	4	3	14	14	4	5	6	5	6	2	14	3	9	11	3	16	11	3	0	2
novel_46023	0	3	2	1	0	0	0	0	0	0	3	0	5	2	2	7	0	11	2	2	4	0	1	0	2	1	7	0	0	0	5	6	2	6	4	5	11	10	8	9	3	3	6	5	1	2	5	1	8
novel_46092	1	1	1	1	6	0	9	17	4	1	3	15	3	2	0	1	3	2	15	13	8	16	0	3	11	7	6	4	7	7	15	11	6	13	1	2	13	6	2	3	1	7	8	20	21	8	10	6	6
novel_46104	5	7	0	0	0	0	0	7	3	4	3	1	0	5	2	0	3	2	11	11	8	2	2	3	2	4	6	1	17	2	4	2	7	11	0	1	3	3	5	2	3	10	2	5	4	1	3	6	10
lnc_46114	3	0	0	0	0	0	1	0	2	0	0	0	1	0	2	0	1	0	2	2	0	7	0	2	2	3	2	3	0	0	2	4	2	3	0	0	1	9	4	6	1	6	11	1	11	3	1	6	5
novel_46136	6	2	1	1	8	0	10	4	5	4	5	1	0	2	1	1	3	1	9	3	7	14	6	8	10	6	11	10	4	9	10	6	9	9	16	4	25	17	5	4	2	15	13	6	7	15	12	1	6
lnc_46137	64	65	29	36	67	38	153	64	63	32	76	52	58	82	67	70	60	54	70	35	50	49	35	32	71	41	27	15	83	43	45	57	59	63	76	46	126	108	59	44	43	62	87	76	57	126	40	47	94
novel_46151	1	3	0	0	0	0	0	2	0	0	0	0	0	0	0	1	3	4	0	1	5	0	0	1	1	0	2	1	0	1	9	6	2	2	12	4	3	5	4	0	0	4	8	0	2	4	3	4	6
novel_46152	0	0	0	0	0	0	0	0	1	0	0	0	0	0	0	0	0	0	0	1	0	3	2	0	0	3	0	9	0	1	0	0	0	0	0	0	0	0	0	0	1	1	1	2	0	0	0	2	0
lnc_46153	1	0	0	0	0	0	0	0	0	0	0	0	0	0	1	0	0	0	0	2	0	1	4	0	0	2	0	0	1	0	0	1	1	0	0	2	0	0	1	0	26	0	0	0	1	0	0	7	0
novel_46194	2	8	3	4	4	0	0	15	7	0	5	0	0	1	10	3	6	4	23	12	6	6	13	5	15	17	10	7	0	10	9	8	10	11	24	12	25	27	25	13	7	9	8	5	9	14	14	1	10
lnc_46249	0	1	2	0	0	0	7	0	0	0	0	0	0	0	2	0	0	0	25	94	0	2	0	2	2	0	98	40	18	4	7	8	14	0	0	5	8	1	59	2	2	17	6	20	18	2	1	1	0
novel_46267	2	0	0	2	0	0	0	1	0	2	0	0	3	0	4	0	0	0	0	5	0	0	1	0	0	0	0	7	0	0	1	1	3	1	1	3	2	0	4	0	1	3	2	3	2	1	0	4	3
lnc_46268	0	0	0	0	0	0	0	0	1	0	0	0	0	0	0	3	0	1	0	1	0	1	0	1	0	0	0	3	1	0	0	1	0	0	0	2	0	0	0	0	0	1	0	1	1	0	0	0	0
novel_46309	18	7	4	6	5	0	8	8	4	0	8	0	13	5	10	25	11	2	9	17	8	7	8	3	6	8	14	9	4	6	18	22	20	15	19	11	17	15	13	11	6	13	15	14	39	21	16	19	5
novel_46340	4	6	1	3	0	0	3	5	0	0	0	0	0	1	0	0	0	0	3	4	2	6	4	5	3	10	12	5	0	4	3	7	5	5	9	9	5	6	14	5	7	5	8	2	13	6	3	5	8
novel_46341	1	9	4	3	2	2	0	0	5	0	1	2	1	4	0	1	12	4	5	7	4	8	8	2	10	10	6	8	8	6	6	2	4	2	7	3	8	13	8	4	2	5	7	4	3	6	1	2	0
novel_46376	0	1	0	0	0	0	0	0	0	1	0	0	0	0	0	0	0	0	0	0	0	1	1	0	0	1	2	0	0	1	0	0	0	0	2	0	1	0	1	1	8	2	2	2	0	1	1	0	0
lnc_46382	6	27	7	10	2	0	12	7	2	0	8	0	3	0	10	3	22	5	13	17	10	25	8	6	14	30	20	21	2	4	15	17	21	5	4	6	36	34	22	10	7	13	23	7	12	12	11	10	10
novel_46388	302	225	41	120	220	34	197	179	200	17	148	146	76	256	54	125	105	31	559	431	267	766	358	574	1105	851	442	572	30	531	459	582	556	421	1053	740	1224	1200	540	1197	1015	671	1278	790	1812	813	971	356	321
novel_46389	14	14	0	7	10	0	16	18	17	5	13	11	20	24	0	12	4	0	24	32	12	37	16	24	51	52	26	25	5	22	38	26	29	26	28	42	68	64	54	82	115	60	65	75	107	26	62	73	19
lnc_46560	7	5	1	3	4	4	6	8	8	0	9	15	7	26	7	2	8	5	13	12	7	16	15	4	11	11	25	1	13	5	4	9	9	7	12	5	10	15	8	9	8	10	17	7	7	19	6	5	6
novel_46582	93	90	16	32	75	28	107	76	62	17	56	49	122	69	34	65	33	31	134	171	93	173	149	113	143	103	192	171	9	141	167	108	98	172	107	166	306	273	155	298	729	187	291	305	416	121	335	146	89
novel_46588	2	0	2	1	3	0	2	2	5	0	1	3	3	10	0	1	2	0	3	3	2	2	6	1	3	5	2	2	8	0	5	8	2	1	7	3	4	9	1	3	0	1	12	1	6	8	3	0	4
novel_46777	0	0	0	0	5	0	0	0	0	0	1	0	0	2	0	3	0	0	0	0	0	0	2	1	1	4	0	4	0	0	0	1	0	0	12	1	0	2	6	0	1	0	1	1	4	0	0	4	0
novel_46779	0	0	0	0	8	0	0	0	0	0	0	0	0	3	0	2	0	0	1	2	0	0	0	0	1	0	0	1	0	1	1	0	1	0	49	4	0	2	6	1	1	2	0	1	2	0	0	2	0
lnc_46817	22	9	11	9	15	6	7	11	7	10	11	16	8	9	17	19	13	18	23	37	12	20	149	2	14	29	9	6	43	29	26	26	21	12	40	23	19	26	20	14	15	23	11	12	16	11	15	16	16
lnc_46818	26	28	6	8	15	0	15	35	6	3	9	0	15	11	24	12	23	9	45	42	16	44	22	8	18	8	32	40	2	27	65	40	49	25	49	53	55	44	50	21	23	41	51	28	64	46	72	57	26
novel_46832	1	0	3	2	0	0	0	0	12	0	1	0	0	3	0	1	0	0	4	4	4	5	0	6	9	4	7	4	0	0	9	10	12	3	2	4	18	2	5	11	0	4	3	6	5	8	6	5	6
lnc_46888	1	4	3	0	1	4	0	0	0	0	4	0	2	2	1	2	2	5	7	3	4	6	2	9	3	5	6	3	0	3	4	6	3	2	2	5	19	8	5	3	7	10	4	13	4	7	15	8	3
novel_46901	0	3	0	0	2	2	6	4	0	0	3	0	1	1	1	1	1	4	5	2	5	8	1	1	3	4	5	3	4	2	9	4	6	8	3	2	3	2	5	9	7	6	5	2	9	3	5	8	3
novel_46907	4	17	9	8	9	0	4	0	0	8	6	0	6	1	16	7	22	6	33	40	20	11	5	7	8	14	64	13	0	10	36	22	43	17	10	16	25	30	23	28	9	40	23	12	20	25	23	22	16
novel_46943	0	0	0	0	0	0	0	2	0	0	0	0	0	0	1	0	1	4	2	5	2	4	1	0	0	3	0	5	1	0	0	1	0	0	0	0	0	0	3	1	0	0	2	2	0	1	0	0	0
lnc_46949	28	33	6	10	14	1	4	30	12	5	9	11	0	23	5	8	7	4	22	36	37	27	6	13	41	45	13	6	120	8	20	35	26	8	21	7	51	42	4	20	49	69	35	10	11	34	52	3	7
lnc_46950	0	3	5	0	4	0	3	2	0	0	0	1	1	1	4	0	2	1	2	3	14	7	0	0	5	6	2	3	0	2	5	3	0	2	2	3	5	14	0	4	13	8	6	4	2	6	12	2	1
lnc_47020	11	6	0	1	7	0	3	5	8	2	11	1	10	3	3	2	2	1	10	17	6	8	8	1	6	5	10	5	6	1	5	5	7	12	1	3	12	24	15	4	2	12	15	9	25	10	11	9	6
lnc_47044	0	3	0	0	0	0	1	0	0	1	0	3	0	0	0	0	2	0	5	0	1	2	1	0	1	2	0	0	2	1	1	4	3	0	3	0	1	2	2	1	1	1	3	0	1	2	4	1	0
lnc_47045	6	1	0	0	3	0	5	0	0	0	1	0	1	5	0	0	0	0	3	5	1	5	3	1	5	8	3	0	0	1	2	6	2	3	1	4	6	2	0	4	5	5	4	4	2	2	4	2	0
novel_47049	6	5	2	0	5	0	10	7	3	5	3	3	0	2	8	3	12	3	11	2	9	8	5	1	6	2	1	1	3	5	12	3	8	4	15	9	18	11	2	6	5	9	18	6	5	6	8	6	9
novel_47050	6	2	1	2	4	0	10	8	5	0	5	2	3	0	5	0	5	0	6	8	5	8	1	6	7	5	7	3	3	8	9	8	4	3	9	5	14	6	0	12	11	10	16	6	7	10	11	3	11
novel_47057	4	7	4	1	1	0	0	0	3	0	2	0	0	5	4	0	1	0	3	3	1	3	2	3	3	3	2	6	4	45	6	5	11	5	4	6	19	15	13	6	4	20	26	5	1	18	7	4	1
novel_47064	3	7	3	4	6	1	1	3	5	3	8	0	0	0	3	2	8	15	8	5	13	8	0	6	7	14	11	13	4	1	8	0	1	9	2	1	31	13	3	7	0	15	18	6	13	8	30	6	6
novel_47066	0	9	5	1	0	0	0	1	0	5	3	0	0	0	3	0	11	0	4	9	3	3	0	2	3	3	6	4	0	0	4	3	0	2	2	2	4	5	3	2	0	2	4	2	4	6	7	1	1
novel_47067	6	16	3	0	0	0	0	3	0	2	7	2	9	2	9	3	17	10	7	11	4	9	2	11	5	2	14	10	0	1	10	4	6	6	3	4	11	11	7	6	2	14	5	2	9	7	15	10	5
novel_47072	1	0	0	0	0	0	0	0	0	0	0	0	0	0	0	2	0	0	0	0	0	0	0	0	0	3	0	14	0	0	0	0	0	0	0	0	0	0	1	0	0	2	1	2	2	0	0	0	0
novel_47073	0	1	2	1	0	0	0	1	0	2	0	0	0	0	0	5	0	0	0	0	0	0	0	0	1	3	2	4	0	0	0	0	0	0	0	0	11	5	1	0	0	3	4	2	0	2	1	0	0
novel_47184	3	3	2	3	4	0	10	2	1	2	0	0	10	0	3	0	3	2	3	7	4	4	5	1	2	3	0	1	1	4	9	6	5	2	2	7	7	5	3	6	2	2	6	28	10	8	4	8	5
novel_47193	4	2	0	0	0	0	0	0	0	2	2	0	3	0	0	0	0	2	0	0	1	4	0	0	2	3	3	0	1	5	0	1	0	2	1	4	0	1	1	6	1	0	0	2	5	2	7	0	0
novel_47196	0	0	0	0	0	0	0	0	0	4	0	0	0	0	0	0	0	0	0	1	0	0	1	0	0	0	0	0	0	0	0	0	0	85	0	1	0	0	0	0	0	0	0	0	0	0	0	0	0
novel_47197	0	0	0	0	0	0	0	0	0	0	0	0	0	0	0	0	0	0	0	0	0	0	0	0	0	0	0	0	0	0	0	0	0	2	0	0	0	0	0	0	0	0	0	0	0	0	0	0	0
novel_47198	0	0	0	0	0	0	0	1	0	0	0	0	0	0	0	1	0	0	0	0	0	0	0	0	0	0	0	0	0	0	0	0	0	0	0	0	0	0	0	0	0	0	0	0	0	0	0	0	0
lnc_47249	15	82	90	28	1	0	1	2	0	2	2	0	2	0	2	3	13	1	10	18	7	7	39	6	5	18	9	6	8	21	1	9	11	3	6	9	30	11	6	20	9	22	11	30	8	15	23	3	3
lnc_47292	27	25	8	9	34	0	13	15	9	6	29	6	9	22	7	2	17	10	18	22	15	32	45	14	52	66	29	17	10	30	30	41	51	24	80	60	84	71	37	43	106	50	98	84	110	55	60	29	32
lnc_47328	0	4	0	3	4	0	8	6	18	5	5	13	1	9	1	0	6	16	7	5	5	4	8	1	2	11	5	3	5	3	5	7	5	2	9	7	15	6	6	1	4	6	9	5	4	3	2	2	4
novel_47362	6	18	3	8	13	0	11	24	18	3	4	8	19	5	8	6	5	0	14	28	20	35	15	17	28	11	14	23	4	32	26	22	35	19	60	37	34	50	44	40	70	24	26	30	20	31	18	22	6
novel_47437	29	15	3	7	7	0	13	25	9	6	12	4	4	13	9	3	5	13	16	21	11	16	11	2	5	11	17	5	1	5	25	33	18	20	18	29	56	35	23	10	14	33	40	16	15	34	51	6	16
novel_47495	3	10	6	10	9	0	1	3	0	3	13	7	4	6	8	4	9	6	22	11	2	5	4	1	3	6	7	9	0	9	20	8	3	6	0	2	8	9	9	3	0	8	9	11	4	8	14	4	3
novel_47529	13	11	7	15	4	0	0	3	0	0	0	0	5	0	10	5	10	4	9	10	4	16	8	0	6	8	14	6	0	9	10	13	12	8	8	10	18	16	12	5	7	9	18	12	16	17	12	14	3
lnc_47530	3	4	1	4	1	0	1	4	3	0	5	10	3	4	3	2	1	4	5	10	1	5	5	1	1	3	11	5	11	1	11	19	5	2	3	9	4	5	4	3	2	4	9	5	6	5	2	4	6
novel_47535	10	8	3	5	4	0	4	11	2	4	6	7	3	1	2	11	5	4	6	4	8	7	9	3	13	6	4	14	8	7	9	7	2	6	7	5	19	11	5	8	4	8	8	9	17	1	6	10	6
novel_47561	4	5	1	7	20	3	9	1	8	0	10	0	1	8	2	2	9	4	7	23	7	9	19	5	15	23	13	12	5	15	14	27	18	12	31	10	28	34	14	22	15	22	49	41	53	26	9	10	16
novel_47691	2	4	0	1	1	0	5	3	0	0	2	1	4	1	3	6	2	1	6	6	8	5	4	2	2	4	16	2	2	5	19	14	14	7	10	6	17	13	6	7	6	4	4	3	5	3	3	20	16
novel_47692	5	7	1	1	1	2	0	12	5	3	1	6	8	4	1	1	3	3	13	9	12	10	12	0	7	3	6	1	14	0	4	8	3	0	7	2	4	6	6	6	8	6	7	2	3	2	3	4	6
lnc_47738	14	11	4	9	10	6	51	5	20	2	8	12	17	11	16	31	16	3	7	25	8	12	24	4	9	14	10	5	16	8	10	19	20	13	15	23	16	20	23	14	20	8	22	24	21	11	9	23	25
novel_47764	75	19	7	43	107	2	18	0	25	1	11	6	29	38	0	0	22	1	28	49	5	10	8	6	138	81	3	22	1	85	120	52	39	16	23	39	43	95	161	15	118	8	161	26	1249	36	6	34	92
lnc_47787	3	2	2	0	1	0	1	29	7	5	30	7	3	0	0	0	2	0	20	19	9	8	0	7	24	1	42	27	2	0	23	39	18	15	0	2	31	59	1	7	0	28	62	11	1	8	11	1	2
lnc_47799	119	94	26	27	134	91	52	86	187	51	168	239	40	580	40	43	123	115	139	138	87	217	155	54	287	236	130	121	324	83	96	284	157	43	204	112	198	241	191	187	233	112	281	122	101	149	78	30	92
novel_47884	0	2	0	0	0	0	0	0	0	0	0	0	0	0	0	2	0	0	0	0	0	5	0	0	0	0	0	6	1	0	1	1	1	0	0	0	0	0	0	0	0	0	1	2	4	1	0	1	0
novel_47885	0	0	0	1	0	0	0	1	2	0	1	0	0	3	0	0	1	0	1	0	3	4	0	0	0	0	0	4	2	0	0	2	1	0	0	0	1	1	0	0	0	1	1	0	0	2	0	1	0
lnc_47910	0	2	0	0	0	0	0	0	0	0	2	0	0	4	0	1	1	0	2	0	4	3	1	0	1	0	1	1	0	0	2	3	0	3	2	0	3	3	2	3	35	3	0	0	1	9	10	8	2
novel_48023	4	9	9	3	9	26	8	9	14	4	13	20	9	22	14	4	5	9	21	31	21	14	31	3	11	19	24	2	18	3	7	3	11	5	6	4	14	20	8	8	9	9	6	9	8	16	11	2	8
novel_48088	0	0	0	0	0	0	0	0	0	0	0	0	0	0	0	0	0	0	0	1	0	1	0	0	0	3	0	6	0	0	0	0	0	0	0	0	1	0	0	0	0	6	1	1	0	0	1	0	1
novel_48090	2	6	4	2	1	2	0	0	0	0	0	0	0	0	4	6	10	0	1	4	0	5	4	2	9	1	3	3	0	0	3	4	1	2	7	0	1	7	3	0	1	7	11	7	12	4	10	3	2
novel_48094	1	1	3	2	2	0	3	1	0	1	1	0	3	3	4	5	1	3	4	7	2	1	1	3	2	6	3	1	1	1	4	8	4	8	4	1	4	5	3	3	1	5	10	6	10	2	1	2	2
novel_48113	2	12	3	2	1	5	0	18	4	4	14	0	5	0	1	5	3	8	10	5	8	7	0	8	4	4	11	14	0	2	16	7	5	11	2	3	10	17	8	6	0	19	15	15	23	29	22	13	8
lnc_48126	2	2	2	0	7	0	0	0	0	0	0	0	0	0	3	1	6	9	1	10	1	3	1	2	2	2	1	4	0	0	4	11	3	4	0	1	5	4	6	2	4	9	3	6	11	4	2	6	1
novel_48138	6	24	11	11	6	12	10	3	0	5	5	2	0	4	5	2	12	9	10	8	6	4	0	4	5	11	21	5	0	4	16	8	13	3	2	2	42	47	25	17	10	18	7	5	1	13	11	17	6
lnc_48150	2	0	2	0	0	0	6	0	0	0	0	0	8	2	4	1	1	0	4	5	0	0	0	0	1	2	1	2	1	1	2	0	2	2	3	2	1	3	4	3	1	1	4	0	0	1	1	2	0
lnc_48151	0	0	0	0	0	0	0	0	0	0	0	0	0	0	0	0	0	0	0	0	0	0	0	0	0	0	0	0	0	0	0	0	0	0	0	0	0	0	0	0	0	1	0	0	0	0	0	0	0
novel_48196	2	5	2	0	3	0	2	0	0	1	1	2	1	5	4	1	5	2	1	5	4	4	1	4	9	8	3	3	4	3	6	4	4	5	10	5	12	17	21	2	8	5	7	14	11	6	4	13	14
novel_48203	10	6	1	0	18	0	3	0	7	0	10	0	0	9	4	0	3	0	5	9	5	12	1	4	19	10	6	16	4	13	7	11	10	19	61	23	13	16	6	8	29	5	12	10	14	9	10	6	25
lnc_48216	0	0	0	0	0	0	0	0	0	0	0	0	0	0	0	0	0	0	0	0	0	0	0	0	0	0	0	0	1	0	0	0	0	8	0	0	0	0	0	0	0	0	0	0	0	0	0	0	0
lnc_48217	0	0	0	0	0	0	0	0	0	0	0	0	0	0	0	0	0	0	0	0	0	0	0	0	0	0	0	0	0	0	0	0	0	1	0	0	0	0	0	0	0	0	0	0	0	0	0	0	0
lnc_48218	0	0	0	0	0	0	0	0	0	0	0	0	0	0	0	0	0	0	1	0	0	0	0	0	0	1	0	0	0	0	1	0	0	10	1	0	0	0	0	0	1	0	0	0	0	0	0	1	0
novel_48225	0	0	0	0	0	0	0	0	0	0	0	0	0	0	0	1	0	0	0	0	0	0	0	0	0	0	0	8	1	0	0	0	0	0	0	0	0	0	0	0	0	0	0	2	1	0	0	0	0
novel_48227	4	12	6	5	1	0	12	6	0	0	6	0	3	0	6	4	6	7	12	8	8	6	1	2	10	5	10	7	1	10	10	2	6	7	5	6	8	10	15	8	14	11	21	9	3	17	15	13	3
novel_48228	8	8	1	2	3	0	3	9	1	2	3	1	2	0	4	1	5	3	19	6	1	9	2	7	9	6	12	7	2	1	15	13	9	12	2	2	30	16	5	15	18	15	14	4	13	16	37	13	5
lnc_48300	4	3	0	1	6	0	0	1	0	0	1	0	0	0	0	0	0	0	2	3	4	11	9	4	5	3	3	0	2	2	14	2	12	2	4	5	9	20	16	8	42	4	8	17	13	9	2	5	5
novel_48413	0	1	0	0	0	0	4	2	3	0	5	0	0	0	2	4	4	0	1	0	5	2	0	1	1	0	2	0	0	1	4	1	0	4	0	3	9	3	0	12	166	7	2	0	3	10	14	4	1
novel_48472	4	7	5	9	2	2	15	2	2	0	5	0	0	0	9	3	4	13	11	7	10	12	7	7	5	5	2	10	2	4	15	12	9	5	10	11	26	17	11	4	6	3	8	8	12	18	7	5	2
lnc_48484	3	2	0	1	0	0	3	5	6	3	7	5	3	2	4	0	3	0	4	13	5	4	4	6	5	2	11	1	0	2	12	11	10	4	6	9	11	9	32	2	3	13	8	4	6	7	26	2	5
novel_48508	5	5	6	6	3	11	13	6	5	19	34	21	22	4	3	33	4	18	14	115	3	28	67	0	26	18	36	10	84	10	14	27	78	32	21	77	16	10	92	40	93	9	6	10	39	20	5	83	49
lnc_48522	178	184	82	60	59	22	180	104	79	31	235	75	37	75	19	14	65	67	528	176	307	365	45	281	409	175	535	355	9	68	439	316	253	236	127	69	732	524	82	581	207	502	489	99	114	565	433	141	302
lnc_48523	18	34	8	15	10	0	25	14	25	4	22	22	5	12	6	5	8	10	66	61	45	77	26	47	61	48	128	56	18	58	65	64	72	35	49	55	81	94	66	117	64	100	122	41	54	108	74	50	20
novel_48629	4	7	6	1	5	0	0	5	0	4	2	3	9	0	4	3	8	10	5	1	2	8	2	2	2	3	3	9	0	2	5	4	4	7	7	5	15	18	2	5	1	10	6	10	13	14	17	7	6
novel_48663	1	0	1	0	0	0	10	0	0	0	0	0	2	0	0	1	1	0	0	2	0	2	0	0	6	4	1	6	0	0	6	2	2	1	4	6	0	4	4	0	0	2	1	2	0	2	0	2	1
novel_48670	8	18	10	15	17	1	8	0	9	1	3	0	6	7	33	8	27	6	13	18	8	34	5	7	13	10	19	40	0	20	11	15	21	5	32	48	26	50	28	21	17	25	83	18	3	31	18	7	7
lnc_48700	27	7	16	17	22	0	117	103	80	6	15	50	15	21	4	42	17	21	225	153	61	132	8	135	106	48	71	89	100	15	62	122	196	122	32	14	87	191	7	29	0	223	276	38	61	88	40	38	40
lnc_48701	0	2	0	0	0	0	0	3	3	0	1	0	0	0	0	0	1	0	6	8	4	2	0	7	3	2	1	0	3	0	5	4	3	2	0	1	0	7	0	1	0	9	10	2	1	4	2	3	0
lnc_48702	7	7	4	5	10	0	10	19	0	1	13	3	10	8	41	6	10	4	5	64	15	4	7	6	1	4	6	8	0	0	28	10	19	15	1	18	29	25	77	13	2	19	23	26	30	45	51	19	7
novel_48791	45	119	2	1	0	0	0	0	0	0	0	0	0	4	0	0	0	2	0	2	0	0	0	1	2	0	1	2	79	181	15	4	5	2	2	1	4	3	2	0	3	4	7	3	1	1	4	5	1
novel_48888	1	0	1	1	0	0	0	2	0	0	1	0	0	0	1	1	0	0	8	0	2	7	0	1	8	1	3	2	0	2	6	6	5	8	2	1	5	5	5	3	0	3	8	15	8	7	3	4	4
novel_48918	3	0	1	0	0	0	3	2	3	1	0	0	0	0	1	1	10	3	1	1	1	6	1	2	5	4	4	14	0	1	4	3	5	1	4	5	8	18	6	2	1	6	16	14	0	15	6	2	1
lnc_48960	0	0	0	0	0	0	0	0	0	0	0	0	0	0	0	0	0	0	0	29	0	0	0	0	0	0	0	0	0	0	0	0	0	1	0	0	0	0	0	0	0	0	0	1	0	0	0	0	0
novel_49023	19	7	3	3	5	0	6	8	1	1	1	3	24	0	1	0	1	1	1	61	6	0	0	3	12	5	13	6	1	4	8	6	7	14	6	12	58	19	0	12	7	28	22	0	1	9	12	0	3
lnc_49107	0	0	0	0	0	0	0	0	0	0	0	0	0	0	0	0	0	0	0	5	0	1	0	0	0	0	1	2	0	0	1	0	2	0	0	0	3	0	1	1	3	1	0	0	0	0	0	0	0
lnc_49108	0	0	0	0	0	0	0	0	0	0	0	0	2	0	0	0	0	0	0	1	0	1	0	0	0	0	0	0	0	0	1	0	0	0	0	0	1	0	0	0	2	0	0	0	0	0	0	0	0
lnc_49126	30	16	6	8	17	34	14	27	43	11	20	48	6	61	15	7	21	29	33	21	24	43	47	6	26	19	26	14	39	20	25	19	23	15	23	15	32	23	16	43	27	17	23	23	14	26	14	5	21
novel_49134	24	40	10	12	28	1	25	25	31	8	13	9	8	27	20	18	49	9	69	24	46	78	22	21	68	37	48	58	16	30	67	84	91	45	124	72	110	142	25	104	57	65	129	85	58	95	106	39	32
novel_49209	42	24	17	30	70	13	52	56	17	14	50	28	35	64	32	33	22	19	95	29	77	76	33	38	59	44	68	34	22	38	79	49	37	106	75	36	127	89	48	45	36	73	103	143	76	80	50	60	84
novel_49210	7	9	4	3	5	0	22	20	2	4	29	0	10	4	2	4	4	6	40	25	28	27	14	22	23	16	31	34	0	6	40	27	13	13	23	25	37	28	16	15	13	34	30	61	25	9	24	29	10
novel_49266	1	6	1	1	0	0	0	9	0	1	0	4	0	0	0	4	5	2	4	0	2	1	3	1	1	0	7	5	0	3	6	5	2	2	5	5	1	7	4	2	4	1	4	2	3	12	12	3	2
lnc_49283	2	4	6	0	1	0	0	2	1	0	1	0	2	2	8	3	3	0	3	16	7	3	0	1	5	3	9	6	1	0	18	6	3	6	5	8	22	6	13	4	1	12	4	12	5	10	28	8	2
lnc_49286	8	5	1	2	1	0	2	5	3	0	4	0	0	9	3	1	5	2	6	5	8	7	2	2	8	1	7	2	4	2	17	13	11	14	20	11	55	32	13	11	28	17	23	23	34	19	30	10	3
lnc_49355	0	0	0	0	0	0	0	0	0	0	0	0	0	0	0	19	1	0	0	0	0	0	1	0	0	0	0	0	0	0	0	1	1	0	0	1	0	0	2	0	0	0	0	0	0	0	0	0	0
lnc_49356	0	0	0	0	0	0	0	0	0	0	0	0	1	0	1	10	2	1	0	0	0	0	0	0	1	0	1	0	0	0	1	1	1	0	1	0	0	1	4	1	0	0	0	1	0	0	1	0	0
lnc_49357	1	1	2	1	0	0	0	5	0	0	0	0	0	1	6	111	2	1	2	5	1	0	0	1	1	3	0	4	0	4	3	1	2	2	2	0	2	0	5	0	2	0	0	3	0	1	1	1	0
novel_49394	0	0	1	0	0	0	0	0	0	0	0	0	0	0	0	0	0	0	0	0	0	0	0	0	0	0	0	0	0	0	0	0	0	0	0	0	0	1	0	0	0	0	0	0	0	0	0	2	1
lnc_49475	21	11	8	7	1	0	10	10	2	2	2	3	5	0	37	6	16	6	18	21	10	12	17	5	6	4	22	20	1	6	19	6	3	33	8	2	19	11	41	4	4	26	20	42	5	27	16	30	9
novel_49480	6	3	1	0	3	0	3	1	0	0	0	0	0	2	0	0	2	0	9	11	6	17	2	8	7	10	16	11	0	2	12	5	9	10	7	11	29	27	17	16	1	10	34	23	9	7	31	2	5
novel_49483	499	202	122	132	14	14	11	19	14	9	16	10	14	5	88	87	59	100	21	19	7	20	9	12	11	28	18	22	7	34	0	14	14	10	9	16	17	16	16	18	26	46	39	47	28	47	38	16	4
lnc_49491	35	37	14	24	12	1	8	72	26	10	67	13	20	10	4	4	19	11	30	119	20	22	24	24	99	155	53	28	15	8	63	38	20	95	15	10	178	105	40	12	7	117	189	235	355	34	168	53	21
lnc_49535	3	8	4	12	7	0	16	9	10	1	14	6	37	8	74	389	21	4	8	99	10	13	32	4	5	8	30	18	2	6	81	38	98	19	6	26	24	17	143	25	62	40	29	81	51	47	19	49	10
lnc_49546	47	90	16	23	23	8	111	60	29	28	91	51	32	44	19	14	48	42	278	105	146	136	18	64	100	44	236	71	92	32	209	141	99	164	169	84	209	180	66	161	84	181	130	43	71	235	189	82	162
novel_49575	4	9	0	5	0	0	11	10	4	1	5	10	6	3	2	11	4	1	7	4	8	5	5	3	8	1	4	4	4	5	15	9	15	16	7	8	31	11	10	0	13	12	4	22	8	12	16	12	8
lnc_49595	16	12	10	2	21	8	5	19	34	8	11	24	12	77	10	5	8	19	22	13	16	13	12	5	12	17	14	6	27	13	8	11	14	7	34	7	10	12	11	6	1	14	13	10	14	23	10	6	7
novel_49627	5	5	13	7	8	0	3	15	2	2	2	0	9	4	3	4	7	5	6	5	4	5	6	1	12	1	2	12	0	1	2	0	5	6	13	13	14	11	12	1	2	7	5	7	3	6	2	8	6
lnc_49628	4	8	2	1	5	0	2	1	4	2	6	14	0	3	1	2	11	5	10	15	2	5	16	2	14	18	9	3	19	2	11	8	5	7	7	3	4	6	0	5	10	4	8	3	10	6	2	1	5
novel_49647	1	0	0	0	0	0	0	0	0	0	2	0	0	0	0	1	1	0	10	3	1	4	0	0	3	1	6	1	0	4	6	2	7	1	4	4	8	8	4	14	54	3	9	9	7	4	7	3	3
novel_49669	0	0	0	0	0	0	0	2	0	0	0	0	0	0	0	0	0	0	0	0	0	3	0	0	0	3	1	11	0	0	0	0	1	0	0	0	1	1	0	0	0	4	1	2	3	0	0	0	0
novel_49671	0	0	0	0	0	0	3	0	0	0	0	0	0	0	0	0	0	0	0	0	0	0	0	0	0	0	3	0	1	0	0	1	0	2	0	0	0	0	0	0	0	0	0	0	0	0	0	0	0
novel_49673	0	0	0	1	0	0	0	0	0	0	0	9	0	0	1	5	0	4	0	0	0	2	0	0	0	1	8	1	0	0	0	0	0	1	0	0	1	0	0	1	0	0	0	1	2	0	0	1	0
lnc_49677	1	0	0	0	0	0	0	0	0	0	0	1	0	0	1	8	1	0	0	3	0	0	0	0	0	1	0	0	1	1	0	1	0	2	0	1	0	0	0	1	2	1	0	1	0	0	1	0	2
novel_49798	10	26	12	8	3	5	5	4	0	7	2	1	0	3	9	10	18	15	8	10	3	4	2	6	11	7	8	18	1	3	22	5	18	9	13	18	17	13	15	5	2	21	16	10	6	26	28	9	3
lnc_49803	4	5	2	2	6	0	7	6	2	1	0	0	5	9	33	11	4	5	6	29	5	6	4	4	8	7	1	8	7	19	12	11	18	4	19	17	13	8	42	11	7	14	14	26	7	13	10	8	6
novel_49820	4	0	0	1	5	0	0	0	0	0	0	0	0	2	1	0	0	0	2	1	0	1	1	0	1	4	0	1	1	4	2	12	3	1	0	6	5	0	2	0	5	0	3	3	3	5	0	3	1
novel_49866	1	2	0	2	0	5	1	5	7	0	6	0	1	1	1	0	1	2	1	0	1	5	1	1	3	5	1	0	0	6	2	1	3	1	3	0	6	7	4	2	6	4	13	3	1	3	2	1	4
novel_49915	12	8	1	4	2	0	0	3	2	0	7	6	0	1	0	7	2	5	10	6	7	16	1	8	15	11	15	11	3	1	15	20	11	13	5	15	22	17	9	11	5	10	37	10	11	15	19	21	14
novel_49916	60	33	5	26	25	0	29	60	89	5	52	25	27	18	24	35	27	24	46	30	111	172	20	51	173	260	38	89	34	120	61	87	121	52	102	118	148	253	90	64	108	73	183	100	127	130	82	127	106
[truncated: 137 more rows]
[truncated: 23 more columns]
