# Supplementary material for: A shared transcriptional program in early breast neoplasias despite genetic and clinical distinctions
Source: Genome Biol. 2014 May 23;15(5):R71. doi: 10.1186/gb-2014-15-5-r71 (PMC4072957; doi:10.1186/gb-2014-15-5-r71)
Supplement: Additional file 3 — Perl and R scripts used in analysis. See the documentation files for details. [file gb-2014-15-5-r71-S3.zip › Additional_file_3/Classification_analysis/exome_breast_78_gene_counts.txt]

symbol	STT5424_Breast_001_CCL	STT5425_Breast_001_normal	STT5426_Breast_023_CCL	STT5427_Breast_023_normal	STT5430_Breast_002_normal	STT5431_Breast_002_CCL	STT5437_Breast_003_DCIS	STT5438_Breast_003_FEA	STT5439_Breast_003_normal	STT5440_Breast_003_CCL	STT5441_Breast_004_normal	STT5442_Breast_004_CCL	STT5445_Breast_005_CCL	STT5446_Breast_005_normal	STT5449_Breast_006_CCL	STT5450_Breast_006_DCIS	STT5451_Breast_006_normal	STT5462_Breast_007_DCIS	STT5463_Breast_007_IDC	STT5465_Breast_007_CCL	STT5466_Breast_007_normal	STT5472_Breast_008_normal	STT5473_Breast_008_FEA	STT5474_Breast_008_IDC	STT5475_Breast_009_normal	STT5476_Breast_009_CCL	STT5477_Breast_009_IDC	STT5478_Breast_009_Met	STT5502_Breast_010_normal	STT5503_Breast_010_CCL	STT5504_Breast_010_DCIS	STT5510_Breast_011_normal	STT5511_Breast_011_CCL	STT5567_Breast_012_CCL	STT5568_Breast_012_DCIS	STT5570_Breast_013_normal	STT5571_Breast_013_CCL	STT5572_Breast_013_IDC	STT5573_Breast_014_normal	STT5574_Breast_014_CCL	STT5575_Breast_014_IDC	STT5576_Breast_015_normal	STT5577_Breast_015_CCL	STT5578_Breast_015_IDC	STT5580_Breast_016_CCL	STT5581_Breast_016_IDC	STT5611_Breast_017_normal	STT5612_Breast_017_CCL	STT5613_Breast_017_DCIS	STT5614_Breast_019_IDC	STT5615_Breast_019_Met	STT5616_Breast_019_CCL	STT5617_Breast_019_normal	STT5618_Breast_018_DCIS	STT5619_Breast_018_CCL	STT5620_Breast_018_normal	STT5667_Breast_020_CCL	STT5668_Breast_020_normal	STT5669_Breast_020_DCIS	STT5670_Breast_020_IDC	STT5706_Breast_025_IDC	STT5747_Breast_021_CCL	STT5749_Breast_021_normal	STT5750_Breast_021_DCIS	STT5751_Breast_021_IDC	STT5754_Breast_022_CCL	STT5756_Breast_022_normal	STT5758_Breast_022_IDC	STT5760_Breast_022_ALH_FEA	STT5761_Breast_022_normal	STT5763_Breast_022_IDC	STT5825_Breast_024_IDC	STT5827_Breast_024_FEA_DCIS	STT5828_Breast_024_normal	STT5829_Breast_024_CCL	STT5830_Breast_024_CCL	STT5831_Breast_024_normal	STT6088_Breast_022_CCL
WASH7P	0	0	0	0	0	0	0	0	0	0	0	0	0	0	0	0	0	0	0	0	0	0	0	0	0	0	0	0	0	0	0	0	0	0	0	0	0	0	0	0	0	0	4	1	1	0	0	0	0	0	0	0	4	0	0	0	0	0	0	0	0	0	0	0	0	0	0	0	0	0	0	0	0	0	0	0	0	0
FAM138A	0	0	0	0	0	0	0	0	0	0	0	0	0	0	0	0	0	0	0	0	0	0	0	0	0	0	0	0	0	0	0	0	0	0	0	0	0	0	0	0	0	0	0	0	0	0	0	0	0	0	0	0	0	0	0	0	0	0	0	0	0	0	0	0	0	0	0	0	0	0	0	0	0	0	0	0	0	0
OR4F5	0	0	0	0	0	0	0	0	0	0	0	0	0	0	0	0	0	0	0	0	0	0	0	0	0	0	0	0	0	0	0	0	0	0	0	0	0	0	0	0	0	0	0	0	0	0	0	0	0	0	0	0	0	0	0	0	0	0	0	0	0	0	0	0	0	0	0	0	0	0	0	0	0	0	0	0	0	0
LOC729737	0	0	0	0	0	0	0	0	0	0	0	0	0	0	0	0	1	0	0	0	0	0	0	0	0	0	0	0	0	0	0	0	0	0	0	0	0	0	0	0	0	0	0	0	0	0	0	0	0	0	0	0	0	0	0	0	0	0	0	0	0	0	0	0	0	0	0	0	0	0	0	0	0	0	0	1	0	0
LOC100132287	0	0	0	0	0	0	0	0	0	0	0	0	0	0	0	0	0	0	0	0	0	0	0	0	0	0	0	0	0	0	0	0	0	0	0	0	0	0	0	0	0	0	0	0	0	0	0	0	0	0	0	0	0	0	0	0	0	0	0	0	0	0	0	0	0	0	0	0	0	0	0	0	0	0	0	0	0	0
LOC100133331	0	0	0	0	0	0	0	0	0	0	0	0	0	0	0	0	0	0	0	0	0	0	0	0	0	0	0	0	0	0	0	0	0	0	0	0	0	0	0	0	0	0	0	0	0	0	0	0	0	0	0	0	0	0	0	0	0	0	0	0	0	0	0	0	0	0	0	0	0	0	0	0	0	0	0	0	0	0
OR4F3	0	0	0	0	0	0	0	0	0	0	0	0	0	0	0	0	0	0	0	0	0	0	0	0	0	0	0	0	0	0	0	0	0	0	0	0	0	0	0	0	0	0	0	0	0	0	0	0	0	0	0	0	0	0	0	0	0	0	0	0	0	0	0	0	0	0	0	0	0	0	0	0	0	0	0	0	0	0
LOC100288069	0	0	0	0	1	0	0	0	0	0	0	0	0	0	0	0	0	0	0	0	0	0	0	0	0	0	0	0	0	0	0	0	0	0	0	0	0	0	0	0	0	0	0	0	0	0	0	0	0	0	0	0	0	0	0	0	1	0	0	0	0	0	0	0	0	0	0	0	0	0	0	0	0	0	0	0	0	0
NCRNA00115	0	0	0	0	0	0	0	2	0	0	1	0	0	0	1	0	2	1	0	1	0	0	0	0	2	0	0	0	0	1	0	0	0	2	0	0	0	2	0	1	2	0	1	2	0	0	1	2	1	0	0	0	0	0	0	0	0	1	0	0	0	0	0	0	0	0	0	0	0	0	0	0	1	0	0	0	0	0
LOC643837	1	0	6	2	0	0	0	0	0	1	1	0	0	3	0	0	0	0	0	0	1	2	4	3	3	0	0	1	2	8	3	0	1	0	0	0	0	2	14	0	3	3	1	1	0	0	3	10	13	0	0	2	2	6	3	0	0	1	0	0	0	5	3	0	1	1	1	3	1	6	2	0	11	0	7	0	0	1
FAM41C	0	0	0	0	0	0	0	0	0	0	0	0	0	0	0	0	0	0	1	0	0	0	0	0	0	0	0	0	0	0	0	0	0	0	0	0	0	0	0	0	0	0	0	0	0	0	0	0	0	0	0	0	0	0	0	0	0	0	0	0	0	0	1	0	0	0	0	0	0	0	0	0	0	0	0	0	0	0
LOC100130417	28	1	65	31	1	9	3	0	6	18	2	43	6	4	4	16	3	2	2	10	0	5	17	31	0	5	7	6	7	101	42	6	14	16	8	15	26	17	5	7	17	4	6	42	11	1	7	18	51	9	5	28	2	18	33	1	12	8	5	10	16	7	5	2	33	5	2	108	14	3	13	176	35	2	29	48	2	9
SAMD11	74	42	214	205	14	55	8	16	18	96	32	61	13	17	31	116	25	24	11	26	3	96	139	210	30	122	53	41	63	216	211	122	78	59	39	90	182	195	79	81	195	58	78	241	102	114	76	109	161	135	85	70	73	262	139	36	49	83	53	66	140	53	121	79	200	34	52	787	129	65	180	1979	230	54	232	280	64	35
NOC2L	42	21	112	74	16	23	19	19	5	25	22	56	3	34	19	49	40	16	33	14	18	61	43	92	38	63	40	16	23	44	73	51	54	37	36	77	74	62	79	81	89	98	96	96	97	155	76	106	92	90	56	79	84	137	54	74	42	109	42	60	27	45	101	65	69	46	136	175	111	117	79	474	312	95	180	180	154	62
KLHL17	95	103	340	61	18	35	56	69	6	63	143	90	30	120	65	81	117	82	100	60	26	148	179	230	109	273	132	168	108	298	275	154	200	61	90	186	280	219	163	292	291	363	301	305	197	336	174	221	180	217	140	148	150	261	222	234	111	211	123	183	79	128	200	96	150	74	134	259	161	165	106	521	464	55	257	273	118	104
PLEKHN1	23	38	54	15	17	12	54	10	0	24	31	4	18	16	6	26	14	44	109	19	9	18	28	95	11	83	22	18	35	100	120	32	58	14	37	23	76	50	15	34	52	41	25	118	20	36	35	36	91	39	15	36	31	74	46	28	20	41	21	30	21	14	11	23	25	11	10	76	19	16	22	95	105	64	55	24	18	17
C1orf170	15	21	48	23	3	8	34	27	10	5	0	6	1	6	5	5	49	8	9	11	0	10	14	14	9	48	13	8	23	72	55	20	15	14	35	13	38	14	8	30	32	32	36	57	32	16	20	14	45	12	6	4	12	33	43	39	11	19	7	14	21	19	37	22	29	21	22	79	63	34	21	65	80	23	47	34	18	27
HES4	1019	700	1587	597	282	461	873	513	249	762	907	853	223	554	464	500	879	911	2536	346	270	986	860	1617	598	1400	1005	547	753	1306	684	771	591	1678	383	768	1507	864	1071	1773	1510	2655	1939	1093	1479	2221	1452	2308	3287	1312	835	1315	1398	1915	1768	975	773	1326	570	1037	974	826	1203	1132	936	572	1550	1363	1030	1281	782	1677	1827	412	1459	1248	732	1014
ISG15	307	164	378	174	201	267	344	200	64	294	259	210	157	502	157	1122	198	1888	5177	177	134	522	660	4947	284	552	5452	2480	395	300	263	495	432	702	734	661	750	1153	423	532	910	535	415	3951	958	2028	251	301	40003	6821	3257	297	238	1248	534	397	337	560	376	538	3366	286	333	1524	879	109	317	770	427	204	371	1338	574	290	472	377	222	133
AGRN	843	785	4838	1627	268	389	736	479	260	536	466	647	268	558	639	794	878	1626	2125	794	394	978	886	1309	629	1257	834	342	669	1642	963	998	1098	988	915	889	1893	1279	823	1353	1203	1845	2358	1750	1704	891	1285	2383	2425	1830	1579	1473	1612	825	1730	765	977	1092	909	1026	951	1263	1363	1501	1386	1055	1988	2961	2473	1422	1444	4212	4145	1562	4978	4694	1847	1848
RNF223	2	0	0	0	0	0	0	0	0	2	0	0	0	0	0	0	0	0	0	0	0	1	0	1	0	0	2	1	3	1	4	1	0	1	0	0	1	1	0	0	0	2	1	0	0	0	0	0	2	2	1	0	0	1	0	1	2	2	0	0	3	0	0	1	0	0	0	1	0	1	0	0	0	0	0	0	0	0
C1orf159	633	427	1136	255	151	200	303	266	113	606	435	362	126	376	242	424	347	398	470	250	178	454	493	553	296	657	421	377	416	902	729	378	534	470	470	458	602	440	427	810	681	912	954	712	456	583	641	912	794	549	420	684	472	856	733	560	521	851	545	745	256	315	466	283	249	247	421	587	653	472	245	1314	1305	857	949	887	311	677
LOC254099	4	10	38	2	1	1	10	2	0	0	10	14	1	6	12	4	1	6	3	7	5	7	10	19	5	36	2	5	6	18	33	5	22	3	29	22	35	16	9	108	26	29	29	7	15	3	19	48	33	13	9	7	8	0	18	27	32	10	16	16	4	26	43	23	16	3	14	8	9	5	3	12	52	1	40	37	11	13
MIR200B	0	0	3	0	0	0	0	0	0	0	0	0	0	0	0	0	0	0	0	0	0	0	0	0	0	2	0	0	0	0	0	0	0	0	0	0	0	0	0	0	1	0	0	0	0	0	0	0	1	0	0	0	0	0	0	0	0	0	0	0	0	0	0	0	0	0	0	0	0	0	0	0	0	0	0	0	0	0
MIR200A	0	0	0	0	0	0	0	0	0	0	0	0	0	0	0	0	0	1	0	0	0	0	0	0	0	1	0	0	0	1	0	0	0	0	0	0	0	0	0	0	0	0	0	0	0	0	0	0	0	0	0	0	0	0	0	0	0	0	0	0	0	0	0	0	0	0	0	0	0	0	0	0	0	0	1	0	0	0
MIR429	0	0	0	0	0	0	0	0	0	0	0	0	0	0	0	0	0	0	0	0	0	0	0	0	0	0	0	0	0	0	1	1	0	0	1	0	0	0	0	0	0	1	0	0	0	0	0	0	0	0	0	0	0	0	0	1	0	0	0	0	0	0	0	0	0	0	0	0	0	0	0	0	1	0	0	0	0	0
TTLL10	11	14	22	7	3	10	12	8	5	30	13	5	14	23	4	5	4	14	12	5	2	7	5	2	14	18	6	15	13	23	14	34	13	9	6	13	14	10	15	23	11	42	34	17	20	5	24	36	10	10	18	7	13	9	16	23	3	3	5	10	4	9	20	4	15	8	23	7	24	34	8	9	21	17	25	14	16	19
TNFRSF18	92	48	154	112	51	77	393	274	52	212	107	57	15	103	77	173	457	265	220	58	34	100	101	169	89	143	217	321	110	238	193	100	112	341	156	91	129	113	104	525	190	130	102	567	263	408	133	101	343	258	210	79	122	110	257	119	238	181	230	475	152	70	107	180	137	51	88	249	199	114	131	362	260	75	243	146	41	45
TNFRSF4	191	83	131	44	71	123	45	45	22	132	169	35	23	212	42	58	65	180	108	45	45	80	114	235	92	84	139	387	97	79	76	222	133	43	31	178	129	130	139	113	152	246	169	620	304	187	202	166	125	295	127	113	105	186	163	112	72	178	81	65	176	74	144	63	160	41	177	224	134	105	115	390	276	101	153	107	89	55
SDF4	1327	1027	4050	1725	361	708	1016	1314	258	1042	1234	1024	288	1487	735	977	2166	922	832	641	611	2116	2306	2202	1574	2728	1391	1433	1168	2760	1809	2846	1708	1562	1763	3426	3790	3290	2709	3926	3195	3867	4062	3488	4779	5325	2582	4002	3099	3175	2146	3468	3564	4066	3485	2493	2347	3085	2072	2684	1184	1666	1869	2267	1920	1404	3406	3167	4518	2316	2178	7273	5664	1293	5860	4861	2464	1742
B3GALT6	47	72	95	48	18	12	28	33	10	22	55	23	15	67	22	15	34	23	33	16	10	71	99	136	63	133	57	74	71	107	131	106	79	29	87	119	86	72	111	89	147	217	200	141	209	169	115	165	205	148	89	81	108	198	77	173	83	199	69	81	33	110	209	137	245	47	290	297	130	272	148	334	257	58	145	117	131	43
FAM132A	75	47	133	32	13	26	40	24	19	108	70	93	23	66	9	56	32	42	23	39	41	59	52	51	82	115	74	29	51	104	79	92	98	84	32	45	95	49	79	68	65	161	293	81	138	30	78	195	109	66	48	80	50	64	141	103	30	57	37	53	32	78	69	39	58	55	72	80	74	113	44	75	217	66	165	163	65	118
UBE2J2	422	437	1281	620	122	175	199	289	47	219	357	257	83	298	240	306	360	353	298	197	124	734	736	907	442	783	544	459	272	732	531	705	396	425	361	858	977	846	709	1000	886	1265	1173	1164	1191	2144	883	958	899	984	712	902	1101	1345	857	866	580	1307	702	821	299	510	885	683	740	420	1126	1016	1246	915	614	3050	2244	348	1586	1295	885	441
SCNN1D	350	306	652	235	89	127	257	131	68	396	312	264	93	398	138	150	147	173	112	292	268	470	303	315	396	794	765	568	405	604	517	511	600	195	397	504	609	507	398	1400	1239	1098	994	690	649	1595	573	1088	784	381	215	354	364	377	804	737	460	788	408	561	258	440	678	199	286	302	450	822	441	756	242	1086	952	507	705	616	305	706
ACAP3	846	615	1948	452	351	498	822	450	218	1453	853	592	289	995	285	957	402	549	657	456	483	1114	1030	1061	1141	1234	1012	681	801	1288	743	1193	847	856	1029	1285	1343	1156	1234	1593	1712	2216	1868	2020	1098	2809	1232	1810	1404	1661	1536	1746	1259	3314	1284	1206	1424	1625	1223	1909	719	655	1158	485	843	618	1079	1321	1040	1181	570	2281	2498	814	1356	1376	702	1156
PUSL1	78	92	150	89	15	43	30	46	6	37	50	45	5	42	31	29	39	39	64	14	16	86	87	118	55	181	81	101	111	114	135	157	121	52	141	135	152	140	128	198	259	327	310	224	235	430	242	267	217	179	147	157	184	422	188	229	122	224	127	139	134	182	437	172	313	91	357	456	330	427	257	528	334	108	236	177	171	76
CPSF3L	586	645	1851	444	153	204	255	426	89	557	748	465	156	659	272	357	430	345	395	241	199	1030	957	939	677	1169	519	615	589	975	1013	1090	975	157	841	1625	1500	1247	905	1610	1432	2592	2377	1442	1982	2252	1451	1963	1599	1121	723	1053	1487	1910	1336	2197	742	1466	688	867	463	1142	2130	762	1143	580	1825	1465	1280	2299	859	2889	4162	1028	2021	1575	1170	929
GLTPD1	208	286	693	415	59	135	189	175	25	102	156	99	36	142	127	160	143	207	174	77	70	433	421	502	286	479	387	413	339	469	415	541	418	240	542	452	478	466	390	611	559	827	894	588	748	1114	611	741	729	487	364	378	532	1940	577	689	322	597	313	319	234	354	626	391	403	245	618	481	971	555	424	1043	942	327	872	695	552	294
TAS1R3	0	3	0	1	0	0	0	0	0	0	0	0	1	0	0	0	0	2	1	0	0	0	1	0	0	1	1	1	0	0	4	1	3	0	11	0	1	0	0	0	0	0	1	0	0	0	1	0	2	0	0	0	0	4	0	1	0	0	0	0	1	0	1	0	1	0	0	0	0	0	2	0	0	0	0	0	1	0
DVL1	216	183	381	198	45	94	103	117	37	87	291	215	33	217	72	95	162	112	73	65	55	369	330	370	187	397	211	179	195	362	399	419	234	123	368	443	426	318	344	513	554	728	641	270	589	665	470	681	509	361	208	407	343	592	303	538	301	671	293	376	172	281	539	295	470	183	575	450	618	513	324	1232	984	105	571	490	465	170
MXRA8	1527	1645	5129	1770	503	389	487	435	104	1589	1500	1064	480	1907	1032	1471	900	643	771	1657	1040	3733	3744	3043	3123	5586	1390	343	1856	3809	1910	4694	2342	291	1217	4606	5453	5459	4045	2088	3996	4125	4994	4538	4485	6166	3415	2986	1123	6372	2579	6934	5919	2908	5381	3647	6512	10743	6924	11322	2260	2742	3629	2219	4786	1640	4199	6574	4742	3334	3868	14006	9291	2150	7964	6464	3685	2565
AURKAIP1	1103	837	3465	1887	273	766	926	856	140	939	719	806	178	759	421	735	842	647	757	276	211	1718	1830	2167	887	1942	1531	1479	1256	2162	1766	1918	1561	796	1952	1732	1603	1548	1615	2118	1881	3135	3152	2142	2988	5412	2152	3470	3229	1736	1362	1634	1661	6607	2543	1876	1302	2387	1088	1388	1276	1290	1865	2027	1570	1069	2614	2387	4572	1993	1480	4974	3955	2088	4012	3468	2024	1216
CCNL2	423	424	703	127	139	143	183	154	94	221	648	364	144	760	380	198	377	167	171	293	248	662	564	812	427	948	255	250	391	648	943	566	364	322	248	767	734	490	527	636	688	1211	1381	634	569	370	829	1381	728	325	215	615	569	946	722	1271	427	954	420	577	197	447	952	321	603	189	444	579	433	812	231	1171	1692	306	742	583	492	389
LOC148413	39	41	87	36	15	16	35	26	10	12	21	41	4	39	12	20	32	25	15	15	11	64	72	128	26	84	48	46	40	70	104	68	75	15	55	96	81	69	58	102	129	149	167	132	178	141	93	149	147	90	46	42	56	238	61	95	73	103	43	42	68	142	235	109	248	44	160	264	174	276	142	334	194	37	107	111	102	45
MRPL20	98	96	117	95	36	63	115	102	54	46	79	65	38	89	118	71	215	57	106	44	28	175	150	229	67	198	133	145	100	165	247	209	138	24	140	165	193	171	111	170	239	251	243	266	336	431	180	252	262	125	88	92	103	423	146	160	75	189	54	101	80	135	304	235	253	70	235	338	351	305	206	474	347	177	265	197	144	54
LOC441869	2	0	1	0	0	0	1	0	0	0	1	0	1	0	0	1	0	1	1	2	2	3	0	1	2	0	1	0	3	0	2	6	0	2	0	2	3	3	1	1	0	1	7	1	0	1	5	0	0	0	0	0	3	0	4	1	1	1	0	0	0	1	8	1	3	0	6	2	4	2	0	0	10	7	9	6	3	3
TMEM88B	0	0	0	0	0	0	0	0	0	0	0	0	0	0	0	0	0	0	0	0	0	0	0	0	0	0	0	0	0	0	0	0	1	0	0	0	0	0	0	0	0	0	0	0	0	0	0	0	0	0	0	0	0	0	0	0	0	0	0	0	0	0	0	0	0	0	0	0	0	0	0	0	0	0	0	0	0	0
VWA1	1083	1052	3847	1466	299	902	1294	865	250	781	705	848	161	671	518	476	779	1261	990	463	353	2073	1993	3084	1095	2895	989	862	1372	2586	1405	1886	2639	1476	1352	2648	3859	3083	1589	3134	4366	3532	6073	4249	3541	5450	2786	5169	3332	4008	3393	2241	1868	5665	3272	1771	1329	1970	1272	1563	1425	2038	2314	2220	3877	1299	2494	4933	2792	1823	2908	8946	4053	735	3935	3818	1386	929
ATAD3C	0	3	7	0	0	0	0	3	7	2	0	0	0	1	1	6	2	1	5	2	5	5	0	2	1	1	0	0	3	2	2	3	2	0	1	7	3	4	1	3	3	7	8	32	1	0	4	15	2	0	3	2	1	2	4	4	5	6	1	7	0	4	9	0	0	0	5	2	1	0	0	3	10	5	8	7	5	6
ATAD3B	528	383	1256	240	154	205	297	253	141	724	718	356	89	339	179	354	254	402	547	152	144	600	516	499	444	681	386	364	407	510	370	487	501	403	331	593	592	539	479	821	766	1042	939	639	746	921	738	1024	801	773	566	657	621	890	688	606	472	792	559	656	272	428	674	257	408	304	461	705	714	535	311	1184	1757	435	739	632	351	620
ATAD3A	220	217	520	155	80	93	131	110	42	250	253	138	58	151	98	270	154	315	334	87	52	208	214	204	148	276	257	189	155	224	155	215	191	192	193	231	216	248	266	331	308	520	394	260	346	970	295	377	297	381	333	323	279	603	316	275	256	403	267	307	131	103	202	110	121	102	243	198	373	177	134	631	762	298	384	303	140	118
C1orf70	35	50	121	26	24	19	21	41	17	112	28	36	19	51	43	27	24	26	25	49	78	118	71	50	75	91	37	23	47	70	20	87	44	48	16	120	104	103	102	82	72	115	132	59	181	87	79	109	48	97	41	114	106	55	194	130	115	177	95	212	20	76	84	28	54	41	87	95	74	87	52	123	213	106	150	103	69	101
SSU72	1377	1269	4245	1858	427	773	1531	578	140	1179	888	696	254	986	712	1077	778	1650	1519	545	398	2451	2203	3293	1953	3159	2914	2951	1999	3321	2148	2927	2467	127	2223	2690	2783	3101	2169	2861	2273	4437	3873	4710	3999	8732	2501	3243	3798	2595	2027	1957	2904	5480	2876	2587	1500	3171	1477	2069	1301	1771	2556	1975	2260	1319	4238	3305	4179	3092	2114	5982	6814	3652	5187	4090	2202	1863
LOC643988	141	285	675	504	109	153	369	109	73	71	79	105	113	231	40	137	109	344	399	120	164	105	224	310	183	172	457	226	186	366	336	437	348	145	544	446	340	482	218	423	511	1521	886	421	891	529	560	878	1070	286	212	335	324	3209	367	339	248	194	208	418	242	281	496	367	629	230	849	840	734	567	337	1705	699	697	895	698	419	254
MIB2	447	315	943	202	166	277	380	224	67	882	409	225	185	453	211	327	238	436	269	321	340	568	403	371	359	541	350	241	249	404	269	364	280	409	390	655	618	585	544	734	492	1079	831	389	396	350	659	1073	574	596	375	694	455	855	889	714	596	643	585	904	202	380	541	215	304	254	391	312	300	468	168	625	1321	550	734	559	433	615
MMP23A	0	0	0	0	0	0	0	0	0	0	0	0	0	0	0	0	0	0	0	0	0	0	0	0	0	0	0	0	0	0	0	1	1	0	0	0	0	0	0	0	1	0	0	0	1	0	0	0	0	0	0	0	2	0	0	0	0	0	0	0	0	0	0	0	0	0	0	3	0	0	2	0	0	0	0	0	0	0
CDK11B	0	2	0	0	0	1	0	0	0	0	0	0	0	0	0	0	0	0	1	0	0	1	0	0	0	0	2	0	2	2	1	4	2	0	2	2	4	1	0	0	0	0	0	0	0	0	5	7	1	0	0	1	2	6	0	2	2	1	0	0	1	0	0	1	2	0	1	2	0	1	2	3	0	3	4	3	2	0
SLC35E2B	15	12	22	3	6	16	12	3	0	2	8	0	1	0	1	6	0	6	3	6	0	9	10	12	3	8	12	10	4	12	37	17	11	11	21	16	18	17	8	23	16	43	32	29	25	31	11	10	11	6	3	8	10	14	20	8	6	20	14	12	5	11	12	6	5	7	8	6	10	8	9	8	24	6	9	10	13	11
CDK11A	5	12	1	1	4	5	3	0	0	0	0	0	0	0	0	2	1	2	2	2	3	6	2	3	1	4	2	8	4	2	6	2	2	1	2	3	2	1	0	1	0	4	1	2	0	3	4	6	3	0	0	1	2	9	5	4	0	3	0	2	1	0	0	1	1	0	0	1	1	0	1	2	2	4	5	2	5	2
SLC35E2	0	4	0	5	1	0	0	2	0	0	8	0	0	4	0	0	0	0	1	0	0	2	0	3	0	1	0	0	0	0	0	0	4	1	10	4	10	11	3	7	3	5	7	13	1	0	3	2	1	2	0	1	2	3	8	7	3	0	1	4	1	1	0	1	0	0	0	2	0	1	0	19	3	2	13	7	20	1
NADK	78	58	103	51	20	35	54	51	6	49	49	35	13	46	29	33	92	32	49	21	13	77	122	159	34	116	108	123	39	76	91	122	75	61	165	157	163	142	83	161	127	153	187	276	225	506	173	209	356	196	95	96	132	308	95	113	74	137	47	76	59	54	98	111	104	42	145	116	167	129	90	361	183	58	151	142	83	54
GNB1	271	165	80	142	52	59	253	139	103	73	148	219	64	177	315	124	328	176	231	111	126	341	272	529	185	303	443	271	258	419	515	645	250	383	255	249	439	291	175	233	292	364	387	537	560	502	370	458	456	210	106	233	245	616	367	236	253	379	179	460	172	84	182	169	176	50	217	288	351	179	212	401	106	129	357	276	204	29
CALML6	7	5	16	2	2	1	6	5	3	5	5	15	2	9	3	3	10	5	3	5	6	2	3	3	3	8	18	10	1	7	13	7	6	9	10	9	9	7	7	24	10	12	5	3	6	11	8	14	13	7	4	11	1	2	12	13	11	9	7	8	2	0	3	0	1	3	1	3	6	2	1	16	18	5	9	10	1	10
TMEM52	11	27	41	16	8	10	12	3	0	30	18	3	7	10	3	12	9	28	15	5	5	33	23	16	23	16	28	11	35	23	7	26	15	11	56	25	8	10	60	19	15	87	41	42	19	81	60	35	43	24	14	11	28	12	42	64	14	36	15	20	9	16	92	13	26	8	80	31	27	60	20	28	88	35	46	30	49	14
KIAA1751	0	0	0	0	0	0	0	0	0	0	0	0	0	0	0	0	2	0	1	0	0	0	0	1	1	1	0	0	0	0	1	0	2	0	0	0	0	0	0	0	2	0	0	0	0	0	0	1	0	0	0	0	0	0	0	0	0	0	0	0	0	0	0	0	0	0	0	0	0	1	0	1	0	0	1	0	0	0
GABRD	8	4	18	13	5	2	9	13	0	2	2	11	4	11	10	35	15	11	6	13	1	9	25	50	4	26	44	11	2	18	18	7	8	13	76	16	27	53	14	18	75	11	27	65	56	62	8	11	39	64	42	11	8	68	28	10	25	21	31	41	53	4	8	73	65	9	9	70	25	5	34	174	46	8	19	23	6	1
PRKCZ	156	102	437	124	35	59	103	135	32	139	131	126	42	182	122	74	131	155	103	70	21	155	149	204	98	273	92	129	108	296	304	141	221	87	246	183	297	230	164	306	288	370	469	280	309	357	248	393	321	170	141	183	234	394	244	271	123	171	126	142	85	170	266	157	165	76	244	198	255	248	139	427	655	206	461	362	209	111
C1orf86	495	392	1695	1218	171	326	1014	506	147	898	499	528	191	478	303	496	566	337	427	216	221	853	830	609	565	902	830	729	559	842	602	738	623	465	1101	857	760	834	950	1103	1030	1659	1503	925	1299	2057	1003	1606	1301	1391	1126	1290	778	1220	1047	867	1059	1032	909	1134	814	830	1005	1059	1036	726	1506	1514	1938	1087	919	2197	1662	1590	2505	2015	977	985
SKI	457	424	1526	493	148	197	192	118	75	198	312	180	95	265	200	144	277	251	230	155	140	970	946	932	977	977	320	335	556	845	538	1219	494	627	317	1278	1023	1003	1309	663	725	1916	1627	1285	1204	577	1024	1286	638	1093	542	1357	1678	958	1221	1260	1233	3105	1256	2037	245	787	1163	528	1051	524	2298	1511	956	1338	871	1789	3208	485	2130	1369	1064	672
MORN1	66	66	178	54	15	41	56	30	0	88	80	24	15	84	21	79	38	18	16	51	18	153	106	95	88	197	93	80	86	128	78	156	116	25	126	128	134	101	96	312	215	163	144	65	113	186	177	280	269	80	71	67	109	138	210	215	87	138	76	53	24	69	125	53	72	64	111	140	136	120	58	332	378	133	169	137	104	119
RER1	861	744	1980	774	228	382	579	479	112	486	690	541	103	625	399	391	670	435	464	299	200	1327	1237	1691	971	1842	1003	1053	1022	1767	1527	1805	1315	473	1304	1904	1979	1801	1344	2439	1944	2774	2961	3024	2891	3958	1901	2655	2361	1834	1360	1431	1741	4802	2212	1956	1151	2063	1162	1237	621	1082	1911	1251	1615	846	2116	2147	2131	1943	1202	3576	3361	710	2701	2157	1286	933
PEX10	76	91	278	109	20	34	145	63	11	23	48	57	21	66	14	21	80	45	39	47	20	161	144	214	119	251	185	144	131	237	210	265	156	76	142	258	184	168	191	232	251	450	388	232	373	601	317	447	414	257	149	205	220	798	238	303	144	254	119	112	86	225	440	234	407	148	419	366	308	420	223	425	492	34	459	275	213	95
PLCH2	146	101	681	129	18	30	78	58	20	51	131	123	20	64	54	24	87	60	9	63	31	427	163	158	169	244	52	90	138	439	328	139	66	192	46	285	382	161	218	356	87	353	370	267	121	29	283	491	171	88	40	153	458	93	305	257	157	357	126	66	34	208	230	174	131	109	260	97	215	258	125	162	1266	86	513	363	262	92
PANK4	13	8	70	18	3	2	13	9	11	8	19	10	13	11	26	11	15	16	11	5	12	25	25	26	17	30	7	10	11	17	14	19	9	8	6	22	18	8	47	27	20	27	28	32	38	41	24	31	22	25	5	28	20	23	17	22	51	79	36	40	23	45	11	46	31	18	37	27	79	26	15	155	198	21	71	39	48	14
HES5	1	1	7	0	0	1	0	0	0	0	1	11	2	8	0	0	0	0	1	0	0	7	2	9	2	3	0	1	2	3	0	3	4	0	1	3	1	4	9	1	4	1	3	12	0	5	4	10	5	1	2	2	1	9	3	2	2	8	3	1	3	6	7	7	5	0	1	1	1	2	3	5	20	0	1	3	0	0
LOC115110	4	2	30	2	0	4	7	3	2	0	6	0	0	3	7	2	4	4	0	3	0	8	4	8	4	14	3	6	2	9	6	12	11	0	16	18	21	26	10	14	7	21	12	15	16	32	13	25	16	16	7	4	11	0	8	9	5	0	6	5	7	8	7	6	8	3	7	7	7	9	3	15	32	6	24	18	2	27
TNFRSF14	390	455	1015	272	159	234	450	337	74	695	607	406	113	466	358	511	435	402	309	297	162	884	741	785	666	1160	477	794	403	788	577	784	681	327	651	1195	1085	978	744	1401	1224	1476	1221	1800	860	901	989	1376	1171	760	462	675	969	703	1030	948	689	1409	670	834	410	624	968	605	602	303	851	739	621	1083	508	1486	1829	591	1066	876	608	721
LOC100133445	1	12	49	14	4	4	17	11	0	1	7	8	2	13	6	3	9	4	1	7	3	8	8	12	9	19	6	9	17	24	12	18	31	3	17	21	33	23	14	17	11	28	40	25	60	27	25	48	51	8	5	24	16	11	25	31	8	15	3	7	18	26	25	24	13	15	27	29	20	31	20	34	74	35	90	60	18	13
C1orf93	19	18	36	53	13	23	32	29	6	7	10	13	10	23	25	35	30	4	18	6	2	20	21	40	11	43	87	65	35	49	64	80	36	26	145	35	39	35	25	73	69	40	50	82	70	83	52	79	90	46	27	17	25	152	44	24	37	24	46	28	53	34	60	71	68	17	43	78	113	48	59	96	43	37	61	38	30	12
MMEL1	34	30	151	101	7	32	56	45	2	30	18	33	8	24	42	34	45	7	6	12	2	87	95	72	39	204	111	90	51	156	157	81	114	36	134	37	76	81	48	145	137	84	149	79	122	287	81	185	103	94	135	63	70	497	95	103	142	46	97	70	97	96	135	182	106	60	94	177	195	130	105	332	147	32	247	253	106	94
TTC34	0	0	0	0	0	0	1	1	0	0	1	0	3	0	0	0	3	0	1	0	0	0	1	0	0	0	1	0	1	2	0	0	0	0	1	0	0	1	0	0	0	1	1	0	1	0	1	0	3	0	0	0	0	0	2	0	0	1	1	0	0	0	0	0	0	0	0	1	0	0	0	0	0	0	0	0	0	1
ACTRT2	0	0	0	0	0	0	0	0	0	0	0	0	0	0	0	0	0	0	0	0	0	0	0	0	0	0	0	0	0	0	0	0	0	0	0	0	0	0	0	0	0	0	0	0	0	0	0	0	0	0	0	0	0	0	0	0	0	0	0	0	0	0	0	0	0	0	0	0	0	0	0	0	0	0	0	0	0	0
FLJ42875	9	9	56	5	10	10	10	2	2	40	19	2	15	25	26	31	28	13	7	10	24	42	52	37	22	19	6	9	16	18	7	71	26	15	6	39	21	27	50	9	32	21	17	30	14	18	22	17	16	39	27	70	48	18	18	18	90	115	88	151	7	16	60	26	24	7	14	25	19	26	12	22	47	19	39	26	8	24
PRDM16	6	2	3	0	0	1	1	1	0	1	0	0	8	9	5	3	2	4	2	2	2	6	16	6	5	6	7	1	1	3	3	28	7	3	1	3	3	10	12	3	6	3	3	9	1	4	3	3	6	5	4	9	3	4	1	3	9	19	6	16	2	4	7	5	3	0	8	6	2	5	1	5	6	2	5	1	5	1
MIR4251	0	0	0	0	0	0	0	0	0	0	0	0	0	0	0	0	0	0	0	0	0	0	0	0	0	0	0	0	0	0	0	0	0	0	0	0	0	0	0	0	0	0	0	0	0	0	0	0	0	0	0	0	0	0	0	0	0	0	0	0	0	0	0	0	0	0	0	0	0	0	0	0	0	0	0	0	0	0
ARHGEF16	262	150	891	242	70	210	317	362	77	136	110	225	29	145	107	246	382	205	104	209	58	191	220	217	114	401	273	113	92	411	259	166	207	236	208	261	636	351	184	619	476	467	654	757	517	1091	258	850	652	240	289	396	202	795	336	157	207	316	222	189	172	186	167	232	181	185	162	322	544	179	227	1211	846	208	897	759	198	348
MEGF6	333	166	1077	186	88	153	363	168	78	818	426	278	81	541	261	606	348	581	321	372	262	1341	1156	889	766	1258	603	362	588	965	811	698	570	231	470	985	935	1351	1223	827	1053	874	858	2847	842	1386	710	1026	998	2223	1120	3671	2233	772	693	472	5475	6633	5429	10210	531	769	929	706	1139	397	634	1670	646	714	543	888	1506	525	1030	749	298	939
MIR551A	0	0	0	0	0	0	0	0	0	0	0	0	0	0	0	0	0	0	0	0	0	0	0	0	0	0	0	0	0	0	0	0	0	0	0	0	0	0	0	0	0	0	0	0	0	0	0	0	0	0	0	0	0	0	0	0	0	0	0	0	0	0	0	0	0	0	0	0	0	0	0	0	0	0	0	0	0	0
TPRG1L	323	342	1078	424	67	137	224	321	28	242	331	282	73	378	205	198	413	231	256	158	81	1118	695	1088	702	1062	401	521	586	977	864	1354	759	86	888	1137	1113	1034	890	1111	1088	1345	1388	1328	1643	1101	1103	1368	853	756	393	662	1297	2691	1226	1412	551	1372	560	645	212	539	896	466	602	386	1330	816	1327	1032	488	1675	2135	1127	1786	1440	1050	397
WRAP73	31	28	16	8	7	3	10	17	6	7	42	47	4	25	58	24	82	27	22	22	12	54	35	78	32	57	57	29	9	34	29	45	14	61	13	48	45	39	21	36	48	67	72	57	63	85	41	68	55	21	14	36	22	43	46	51	29	56	36	73	13	22	53	33	67	8	36	40	35	56	35	77	60	11	17	17	13	5
TP73	6	5	37	15	3	1	5	5	0	12	13	21	18	12	13	4	7	9	25	7	3	38	21	32	22	12	40	20	7	11	15	19	10	15	6	36	30	51	24	15	9	24	41	19	23	122	33	31	20	17	6	5	22	13	31	22	8	10	5	14	24	13	31	5	12	8	17	8	17	13	3	42	93	14	38	31	28	2
TP73-AS1	44	59	101	22	11	12	15	25	4	14	43	57	49	78	36	18	39	26	12	32	25	106	90	117	81	143	53	38	36	76	69	113	36	81	24	161	112	100	88	94	146	192	153	95	166	96	103	155	73	82	44	106	78	100	107	165	68	165	55	94	26	81	146	62	104	39	146	103	87	162	52	245	316	15	109	100	93	32
CCDC27	0	0	0	0	0	0	0	0	0	0	0	0	3	0	0	0	0	0	0	0	0	0	0	0	0	0	0	0	0	0	1	0	1	0	1	0	0	0	0	0	0	0	2	1	0	0	0	1	2	1	0	0	0	0	0	0	0	0	0	0	0	0	0	0	0	0	0	0	0	0	0	0	0	0	0	0	1	0
LOC388588	38	73	163	130	21	36	101	143	20	88	58	64	17	109	57	82	129	30	7	49	26	245	122	135	108	149	108	115	164	208	140	169	154	23	109	86	98	104	172	128	112	285	278	249	309	996	248	224	329	86	62	50	109	316	274	367	55	132	39	29	121	150	369	182	133	84	342	187	293	288	138	239	204	197	344	308	211	84
LRRC47	63	89	124	64	26	33	54	31	28	16	112	62	26	70	78	31	41	47	44	31	29	61	111	189	62	91	76	80	97	147	143	126	55	37	65	145	99	66	151	48	48	186	172	110	147	40	233	359	446	91	60	58	47	265	56	147	90	154	63	62	26	160	253	78	335	54	322	318	161	505	193	188	458	45	185	52	60	44
CEP104	91	80	256	70	42	84	132	62	38	103	88	61	13	50	85	83	125	182	159	84	46	161	135	132	113	234	166	138	107	206	191	186	160	117	124	178	225	241	168	277	271	269	285	340	286	454	151	240	246	232	198	160	185	254	244	139	137	135	101	138	83	112	174	139	198	104	167	200	235	161	126	415	312	43	203	157	93	120
DFFB	10	6	4	1	1	2	3	7	11	1	14	9	0	2	27	7	19	3	2	6	10	31	13	16	13	17	9	5	5	9	7	13	11	32	4	10	21	13	6	24	11	13	12	10	13	19	10	23	10	5	3	6	15	7	19	15	15	22	11	19	1	4	7	2	5	2	3	6	11	16	8	13	20	5	3	7	2	6
C1orf174	13	18	8	3	3	5	10	11	8	2	12	18	8	37	20	3	16	11	6	10	8	16	14	14	20	19	16	12	6	11	16	21	10	37	8	13	21	12	15	19	13	17	13	25	16	18	18	23	13	7	3	14	11	14	35	12	19	17	14	45	3	0	6	2	2	3	5	11	15	8	3	24	9	7	10	9	8	3
LOC100133612	0	0	1	1	0	0	2	0	0	0	0	1	1	0	1	0	0	0	3	1	0	0	0	0	0	2	0	1	1	2	2	0	5	0	3	1	0	2	0	2	0	1	0	0	2	3	1	1	2	1	1	0	0	6	4	0	1	0	2	0	0	3	0	1	1	0	1	0	1	1	0	2	1	3	2	0	0	0
LOC728716	0	0	0	0	0	0	0	0	0	0	0	0	0	0	0	0	0	0	0	0	0	0	0	0	0	0	0	0	0	0	0	0	0	0	0	0	0	0	0	0	0	0	0	0	0	0	0	0	0	0	0	0	0	0	0	0	0	0	0	0	0	0	0	0	0	0	0	0	0	0	0	0	0	0	0	0	0	0
LOC284661	1	0	0	0	0	0	0	0	0	0	0	0	0	0	0	0	0	0	0	0	0	0	0	0	0	0	0	0	0	0	0	1	5	0	0	0	2	0	0	0	0	1	0	0	1	0	0	0	0	0	0	1	0	0	0	0	0	0	0	0	0	0	1	0	0	0	1	0	0	0	0	0	1	0	1	2	0	0
AJAP1	4	1	10	1	0	2	0	0	1	0	9	11	5	1	2	0	3	1	1	5	0	2	10	8	0	0	2	2	2	13	7	4	8	4	0	2	5	2	7	1	1	7	7	4	25	3	4	23	0	2	1	11	4	1	6	2	0	1	4	3	1	6	0	3	3	3	6	5	1	2	6	5	8	2	15	9	1	1
MIR4417	0	0	0	0	0	0	0	0	0	0	0	0	0	0	0	0	0	0	0	0	0	0	0	0	0	0	0	0	0	0	0	0	0	0	0	0	0	0	0	0	0	0	0	0	0	0	0	0	0	0	0	0	0	0	0	0	0	0	0	0	0	0	0	0	0	0	0	0	0	0	0	0	0	0	0	0	0	0
MIR4689	0	0	0	0	0	0	0	0	0	0	0	0	0	0	0	0	0	0	0	0	0	0	0	0	0	0	0	0	0	0	0	0	0	0	0	0	0	0	0	0	0	0	0	0	0	0	0	0	0	0	0	0	0	0	0	0	0	0	0	0	0	0	0	0	0	0	0	0	0	0	0	0	0	0	0	0	0	0
NPHP4	22	30	18	4	12	6	11	9	7	1	40	17	12	21	24	27	31	4	9	6	13	40	37	56	16	29	23	11	16	35	37	28	22	44	10	35	53	26	17	41	54	46	58	39	56	35	34	54	42	31	13	27	14	33	44	32	12	32	14	32	11	24	30	20	31	10	28	37	25	45	24	76	42	9	36	14	18	14
KCNAB2	14	15	34	8	5	10	21	8	8	12	36	57	14	6	39	13	11	51	22	9	12	29	129	223	28	32	43	110	32	48	52	126	55	18	3	98	70	64	114	10	34	96	59	159	28	37	84	103	253	62	23	18	23	182	57	61	16	50	19	33	22	53	40	22	87	9	44	83	31	73	49	53	118	15	50	4	7	24
CHD5	0	2	3	1	1	3	0	0	11	0	5	0	0	2	0	3	0	0	3	3	0	2	1	2	0	2	1	0	2	3	9	4	15	2	1	1	0	2	2	6	3	3	2	3	6	5	4	2	5	2	2	7	4	3	2	4	1	2	1	5	0	2	0	0	1	1	2	2	2	2	1	5	20	5	2	5	0	0
RPL22	53	102	18	30	33	17	39	44	75	37	60	55	20	83	110	32	176	26	23	68	75	81	58	78	69	94	114	51	31	70	87	67	41	124	47	56	68	78	34	38	29	109	93	32	101	76	97	90	18	17	9	49	63	61	91	47	21	49	25	48	2	6	19	19	5	3	19	12	86	19	13	79	50	147	88	71	105	13
RNF207	16	35	19	6	5	5	7	8	5	2	31	31	19	27	8	7	13	14	17	9	19	58	38	52	43	81	30	17	21	43	39	39	16	51	8	56	44	56	48	30	54	94	76	59	50	36	50	69	60	20	11	47	26	75	48	52	25	44	29	71	18	29	72	29	63	14	45	65	37	66	29	97	94	14	15	24	39	12
ICMT	73	64	97	45	27	30	77	62	56	28	85	142	44	91	174	92	187	61	57	43	73	178	203	351	115	225	118	72	55	162	155	189	94	197	77	252	203	172	193	125	161	235	241	223	357	289	147	222	155	147	73	152	113	472	173	194	157	266	114	219	57	98	143	134	266	56	202	203	158	128	107	387	358	17	172	108	98	14
HES3	0	0	0	0	0	0	0	0	0	0	0	0	0	0	0	0	0	0	0	0	0	0	0	0	0	0	0	0	0	0	0	0	0	0	0	0	0	0	0	0	0	0	0	0	0	0	0	0	1	0	0	0	0	0	0	1	0	0	0	0	0	0	0	0	0	0	0	0	0	0	0	0	0	0	0	0	0	0
GPR153	341	158	445	68	100	164	117	93	19	105	142	114	45	225	65	85	106	72	104	86	89	237	473	384	309	488	82	79	128	377	271	469	250	62	65	785	670	558	485	379	407	799	789	651	1466	482	425	647	219	566	267	458	554	407	391	334	135	443	130	121	67	235	392	142	483	208	751	797	251	427	308	799	1253	101	543	371	272	162
ACOT7	148	180	643	183	56	147	137	146	62	160	124	180	34	151	77	345	156	215	777	79	51	291	233	509	115	307	426	447	219	347	335	404	520	105	419	457	557	457	303	259	288	474	507	615	780	3003	305	518	462	502	406	369	366	340	329	121	229	431	259	375	177	155	145	166	137	97	245	227	393	169	173	679	730	467	537	440	183	142
HES2	19	3	11	31	4	8	2	3	0	0	0	5	0	3	3	19	1	6	108	2	2	4	6	21	2	21	0	1	30	227	246	9	11	4	12	15	20	5	3	13	19	1	4	18	2	9	4	6	4	6	2	2	6	35	13	0	10	2	4	1	1	25	26	56	16	3	0	14	0	3	5	41	27	5	34	29	2	5
ESPN	476	134	1313	774	96	361	374	195	10	209	121	117	56	168	111	356	208	288	534	68	49	228	209	238	161	457	160	77	412	1660	1636	227	501	152	443	275	580	415	400	1193	1261	365	783	992	291	1117	219	357	786	345	423	406	270	342	532	114	547	282	646	655	209	414	306	833	562	220	147	646	849	184	353	1441	886	158	1166	968	223	334
MIR4252	0	0	0	0	0	0	0	0	0	0	0	0	0	0	0	0	0	0	0	0	0	0	0	0	0	0	0	0	0	0	0	0	0	0	0	0	0	0	0	0	0	0	0	0	0	0	0	0	0	0	0	0	0	0	0	0	0	0	0	0	0	0	0	0	0	0	0	0	0	0	0	0	0	0	0	0	0	0
TNFRSF25	146	166	762	81	42	58	83	99	54	158	235	209	102	292	116	195	147	271	253	201	117	367	409	411	231	422	127	657	160	366	212	646	484	142	137	845	761	557	488	751	625	667	856	1139	496	335	480	809	588	639	396	802	634	400	719	608	473	803	525	636	133	546	643	192	337	258	456	595	213	565	180	468	1315	135	535	423	226	478
PLEKHG5	178	123	481	129	43	67	100	54	19	133	163	132	38	143	34	100	89	153	226	159	108	303	364	344	245	432	102	85	244	550	344	844	320	123	99	687	609	444	486	515	466	742	972	839	668	272	543	833	532	327	151	572	446	182	512	315	370	733	369	455	109	256	313	187	245	256	522	654	311	432	270	598	719	126	891	806	277	433
NOL9	35	23	10	2	11	13	11	20	27	10	26	30	8	31	72	20	43	15	29	18	29	33	25	41	30	32	33	20	11	24	26	33	23	40	10	40	55	30	15	25	22	35	45	22	41	16	28	39	16	8	4	26	23	26	40	17	15	29	12	40	2	4	5	5	2	0	1	7	22	6	4	33	19	9	9	15	12	4
TAS1R1	0	12	12	4	0	3	0	3	0	6	3	2	1	6	2	3	4	16	7	7	7	7	5	3	2	7	5	2	7	12	3	9	10	4	6	6	12	5	11	4	7	10	17	6	10	2	7	17	2	0	2	8	5	4	12	10	3	8	2	5	2	12	12	3	3	6	12	1	2	6	1	6	37	9	11	12	11	8
ZBTB48	338	312	810	183	110	161	193	175	34	345	244	241	65	304	146	179	202	238	202	196	106	476	440	397	290	484	378	404	239	427	335	403	450	92	272	483	483	463	427	627	511	660	631	442	493	318	623	789	540	388	321	433	401	642	615	626	361	621	379	434	165	366	589	254	301	198	435	389	590	528	327	781	1190	217	634	543	352	460
KLHL21	171	134	605	266	16	32	59	59	24	74	224	131	23	145	81	24	117	56	109	60	42	479	404	476	271	314	131	125	236	388	274	569	269	45	146	570	658	383	451	224	203	850	1208	239	473	17	392	819	278	229	90	265	487	595	479	791	160	504	133	135	39	547	717	261	537	202	829	245	388	1233	345	454	1539	272	1568	622	361	267
PHF13	115	131	324	89	26	29	63	74	40	40	115	96	35	143	73	50	187	75	86	71	69	247	165	193	208	343	127	99	162	258	244	277	112	162	127	261	272	237	178	264	241	458	411	276	423	240	232	304	201	199	118	175	238	300	299	366	154	486	140	191	98	306	430	221	344	100	491	288	317	429	225	764	681	51	539	394	300	90
THAP3	133	158	559	188	46	101	101	86	29	142	108	109	33	110	87	80	128	136	122	115	56	278	196	188	163	199	151	140	117	216	147	244	165	117	194	268	306	226	209	374	271	251	206	218	326	231	262	323	378	246	169	248	257	352	403	288	199	244	158	244	119	152	304	163	173	89	222	230	530	379	177	567	873	286	537	522	317	236
DNAJC11	398	360	1543	378	141	212	264	184	33	361	401	291	93	274	196	219	211	236	377	137	106	603	540	693	532	753	546	500	404	765	596	646	570	245	578	711	770	778	580	945	800	1425	1350	960	1010	896	917	1240	1193	946	657	768	851	1564	986	786	458	838	434	552	314	416	827	461	608	378	987	959	868	1104	445	1486	2341	592	1095	895	633	545
CAMTA1	58	69	30	22	25	12	37	32	42	26	60	71	29	44	88	30	102	43	56	48	43	137	110	140	70	106	85	52	49	151	142	103	90	247	32	87	110	66	59	69	62	118	134	100	116	96	124	162	86	28	12	55	55	93	132	93	75	103	44	149	13	42	62	31	59	15	51	58	76	62	32	58	69	9	57	58	43	10
VAMP3	338	372	882	421	66	137	149	157	54	86	265	248	44	262	180	141	210	201	260	149	132	1112	878	1011	679	1081	490	521	681	918	728	1281	707	155	262	1271	968	761	997	580	759	1486	1599	1172	1710	1553	1133	1367	883	1077	571	653	1182	1542	861	1187	561	1787	578	619	514	1131	1562	677	1350	532	2119	1761	1072	1729	1108	2007	2162	226	1790	1296	1023	454
PER3	25	32	10	11	12	9	6	6	23	22	58	34	28	69	83	30	48	19	9	20	22	172	62	99	127	109	45	30	69	144	114	97	23	137	25	49	24	16	22	34	24	61	57	35	53	17	39	48	45	40	19	78	108	5	45	18	74	153	63	224	3	1	6	8	3	4	26	25	31	15	13	49	7	15	38	52	46	18
UTS2	1	0	0	0	0	0	0	0	0	1	0	0	0	0	0	6	0	0	0	0	0	0	0	6	0	1	0	1	0	1	0	0	0	0	0	0	0	0	0	0	0	0	0	0	0	1	0	0	2	4	0	0	0	0	0	0	0	0	0	0	1	0	0	0	0	0	0	0	0	0	0	0	0	0	0	0	0	0
TNFRSF9	7	1	2	3	2	1	1	1	0	1	1	8	0	0	0	0	0	8	9	2	1	1	2	10	0	3	3	37	0	3	3	0	6	4	0	3	4	12	2	1	2	3	2	29	1	2	0	4	6	9	3	9	6	5	3	0	12	13	10	44	1	4	0	3	4	0	2	4	0	0	2	2	0	1	1	1	0	0
PARK7	49	57	28	27	7	10	42	75	11	12	59	57	20	77	82	59	190	51	33	28	25	54	31	56	15	54	49	47	29	48	89	75	44	18	46	77	114	69	21	44	57	78	73	67	151	83	73	71	55	24	19	53	61	121	44	32	30	58	35	64	18	15	49	55	24	6	37	45	76	42	35	113	32	71	91	71	61	11
ERRFI1	185	61	7	6	17	24	50	84	18	63	260	102	22	57	238	39	491	21	15	27	19	84	65	136	72	105	41	7	55	129	95	99	32	453	25	57	136	111	26	100	26	102	63	22	158	62	92	65	36	22	5	36	57	32	60	56	24	113	17	26	7	4	13	20	2	7	18	8	157	12	25	29	26	29	36	24	38	37
SLC45A1	31	40	80	29	21	30	29	27	0	51	45	21	14	72	14	19	56	11	11	33	29	99	94	73	67	109	21	23	80	88	62	105	54	52	46	108	75	85	88	157	88	123	128	42	232	183	102	141	157	57	43	105	113	40	112	62	98	129	69	97	63	54	98	53	60	55	133	79	153	99	97	108	131	40	86	62	34	78
RERE	182	324	231	66	175	151	81	82	65	87	84	121	32	126	189	92	163	140	107	209	145	286	201	320	127	287	153	120	175	337	329	423	178	318	199	198	264	196	166	265	147	227	253	224	310	93	222	350	155	132	68	158	191	290	351	181	174	242	121	285	90	88	102	110	94	17	96	117	256	123	101	260	329	86	259	175	149	106
ENO1	1737	1178	4240	959	165	425	576	198	27	683	1290	975	113	846	261	203	222	448	2858	191	91	1256	3548	5844	946	1126	460	1162	1931	3461	1944	3542	2505	151	354	3292	2034	1439	3442	443	841	7556	5480	2495	1478	377	3127	5203	3727	1445	540	1011	1230	4771	2007	3979	640	2033	571	697	222	1335	1796	849	1954	430	3339	1422	1830	3474	1449	2139	8693	1788	4928	727	1035	660
ENO1-AS1	0	0	0	0	0	1	1	0	0	0	0	0	0	0	0	0	2	1	1	0	0	0	0	1	0	2	0	0	1	2	1	1	1	3	1	0	1	0	0	0	0	3	2	1	0	0	1	3	0	0	0	0	1	1	0	1	0	0	0	0	0	0	0	0	0	0	1	0	0	2	0	0	0	1	0	0	0	0
CA6	0	6	2	0	1	2	1	0	0	0	1	7	0	0	1	1	0	0	0	2	2	1	0	1	0	0	0	0	0	2	0	2	4	4	0	5	4	2	4	0	0	18	5	0	4	0	6	6	0	0	0	5	2	0	10	9	4	5	3	7	0	1	1	0	0	0	3	0	0	3	0	0	1	0	1	0	0	0
SLC2A7	0	0	0	0	0	0	0	0	0	0	0	0	0	0	0	0	0	0	0	0	0	0	0	0	0	0	0	0	0	0	0	0	1	0	0	0	0	0	0	0	0	0	0	0	0	0	0	0	1	0	0	0	0	0	0	0	0	1	0	0	0	0	0	0	0	0	0	0	0	0	0	3	0	0	0	0	0	0
SLC2A5	4	3	7	6	2	7	4	3	0	1	1	0	0	10	8	4	6	6	22	5	8	16	11	51	2	6	4	13	1	5	4	41	14	6	6	28	13	16	18	5	16	9	1	46	6	11	19	7	12	23	10	17	18	45	11	6	6	21	11	30	7	11	3	3	6	2	5	15	1	3	3	22	30	8	8	5	2	0
GPR157	0	0	0	0	0	0	0	0	0	0	0	0	0	0	0	0	0	2	1	0	0	1	0	0	0	0	1	0	0	2	1	1	2	0	0	0	0	0	0	0	1	0	3	0	0	1	2	0	3	0	0	0	2	1	0	1	0	2	0	3	0	0	0	0	0	0	0	1	0	1	0	1	1	0	0	1	0	0
MIR34A	0	0	0	0	0	0	0	0	0	0	0	0	0	0	0	0	0	0	0	0	0	0	0	0	0	0	0	0	0	0	0	0	0	0	0	0	0	0	0	0	0	0	0	0	0	0	0	0	0	0	0	0	0	0	0	0	0	0	0	0	0	0	0	0	0	0	0	0	0	0	0	0	0	0	0	0	0	0
H6PD	73	90	211	31	45	65	49	47	36	40	101	104	36	78	128	41	156	82	78	68	97	153	148	225	149	197	122	105	56	148	138	269	98	352	111	241	257	230	112	167	156	266	270	257	227	130	162	176	105	128	49	105	166	143	266	135	149	220	90	309	26	48	62	67	80	37	111	120	188	87	42	184	406	89	177	133	167	69
SPSB1	274	123	245	104	21	32	62	29	2	82	370	54	14	79	35	75	59	59	107	27	25	204	209	474	234	350	83	99	198	254	230	273	84	55	83	341	241	307	406	158	436	394	292	622	244	532	209	167	100	927	533	268	491	385	222	260	280	1083	336	431	261	150	233	225	1099	138	747	1134	411	497	615	1045	428	76	455	281	228	222
SLC25A33	7	6	1	0	2	3	14	6	15	2	7	12	5	7	23	7	31	8	3	2	6	4	6	8	7	8	5	1	6	11	11	6	2	13	3	5	6	4	4	8	6	6	7	3	6	4	8	5	7	1	1	3	3	7	3	7	2	7	1	10	0	1	1	3	0	0	5	1	11	0	0	2	0	3	3	0	0	0
TMEM201	88	92	192	61	29	32	37	52	14	38	75	27	17	62	25	31	61	109	111	30	44	111	95	139	89	161	81	52	39	87	87	136	72	61	58	151	140	130	130	174	127	248	210	131	237	304	136	216	153	154	88	163	157	183	151	180	91	193	92	111	33	85	166	95	116	61	198	124	184	173	88	355	387	100	231	185	148	93
PIK3CD	24	30	30	33	18	20	21	13	8	0	17	31	13	25	23	23	14	53	15	20	17	43	34	82	23	37	38	75	81	78	81	84	89	28	38	68	89	101	48	69	95	132	113	111	216	128	176	214	141	59	28	27	81	219	171	97	32	42	25	31	84	148	413	70	317	56	228	416	113	340	192	118	49	43	50	51	82	7
C1orf200	0	0	1	0	0	0	0	1	0	0	0	0	0	1	0	0	0	1	3	0	0	1	2	0	0	1	0	8	1	0	1	2	2	0	0	3	1	3	1	0	0	14	9	3	6	1	0	1	1	2	1	1	1	1	2	0	0	1	0	0	2	1	3	1	0	0	2	1	1	0	0	2	2	3	0	2	0	0
CLSTN1	1478	1863	5186	2126	401	737	1277	876	222	892	1290	1203	380	1660	664	607	1132	997	1031	926	579	3578	3244	3912	3239	4171	2000	2005	3053	5083	3757	4170	3122	385	2356	4586	4371	4128	2762	4752	4733	6979	7926	3516	8797	9516	4613	5962	4157	3515	2005	2767	4237	10816	5181	5451	2233	4674	2069	2854	1762	3749	6130	2787	4865	2541	7995	5603	4825	7471	3550	6548	8661	2112	8217	6799	4333	2643
CTNNBIP1	66	65	148	27	13	16	46	60	34	25	57	52	35	52	56	32	107	77	35	25	40	105	137	184	74	163	53	38	60	155	167	168	95	130	73	135	156	100	134	143	150	201	249	295	242	199	131	191	150	126	67	95	98	728	116	159	65	158	62	79	68	129	173	115	159	71	238	157	143	224	88	252	282	47	210	122	108	56
LZIC	6	8	0	0	0	4	3	2	1	1	3	5	0	9	4	2	10	6	4	4	1	7	9	14	4	13	14	8	4	9	4	5	5	14	14	5	9	16	6	5	8	6	11	20	7	19	11	7	13	2	1	7	1	18	10	5	2	10	3	11	0	0	1	2	2	1	0	1	3	1	2	4	1	3	0	1	0	1
NMNAT1	2	4	1	1	2	0	5	4	4	2	5	6	2	2	2	2	8	2	1	2	0	5	5	4	5	6	5	3	1	4	7	3	4	6	6	4	0	4	5	6	5	6	5	5	8	5	7	12	8	2	1	1	1	13	3	9	9	1	1	2	1	2	10	4	5	2	5	2	8	12	6	2	3	2	7	4	0	1
RBP7	39	28	13	4	31	21	33	22	47	41	55	22	17	41	75	24	69	15	43	14	72	24	47	27	38	29	14	10	68	114	130	190	19	29	14	71	16	11	282	31	19	131	114	11	61	2	94	145	298	6	5	19	14	31	20	82	23	58	9	15	1	38	96	9	42	13	102	38	51	217	40	17	72	29	37	12	23	22
UBE4B	51	58	17	5	17	18	21	16	25	19	21	33	14	45	53	14	41	39	42	44	35	73	51	97	58	64	62	39	33	103	81	82	40	119	36	60	71	83	45	67	45	96	108	67	59	56	72	97	57	31	19	38	52	75	87	58	47	78	35	109	14	7	15	10	13	3	17	14	63	22	10	58	18	14	31	25	30	18
KIF1B	85	221	310	29	87	75	48	73	29	64	116	62	36	144	105	56	96	221	206	113	81	205	111	229	135	207	73	79	148	150	158	280	213	69	79	192	157	181	156	132	134	526	409	224	405	203	295	290	155	203	79	168	222	155	297	297	133	347	149	287	41	51	184	29	65	23	204	124	127	161	80	122	802	133	181	96	87	81
PGD	311	342	860	381	95	140	292	177	14	143	173	134	100	337	124	175	235	330	466	150	117	416	583	809	291	564	269	329	280	662	579	913	596	14	486	951	798	618	693	569	618	1628	1223	1175	1891	1395	878	991	1917	770	466	657	758	3970	711	582	335	928	308	295	219	318	636	524	592	293	892	651	933	663	458	1897	1250	274	1348	825	533	300
APITD1	1	16	2	5	2	2	10	15	1	1	5	7	1	8	13	7	30	7	13	3	7	4	8	13	6	12	17	13	3	22	11	10	10	16	9	14	18	8	4	5	5	17	13	10	14	22	9	19	8	4	3	7	3	25	8	4	5	5	1	3	2	4	7	8	6	2	5	8	16	13	7	30	8	5	21	4	3	1
CORT	11	15	26	9	3	8	20	4	0	4	3	6	11	10	3	2	3	9	10	4	3	16	22	29	9	19	32	25	11	14	19	20	16	8	12	24	28	21	16	44	38	61	62	22	39	115	22	34	39	76	9	21	29	69	31	21	13	21	15	4	12	16	20	10	25	20	33	20	14	38	17	55	29	5	38	27	15	11
DFFA	34	33	52	24	6	20	16	21	2	14	19	8	11	29	29	8	18	21	20	4	10	34	42	70	13	46	29	41	21	50	50	79	60	17	40	70	76	57	25	55	63	117	100	79	135	124	64	132	88	82	40	38	34	89	47	45	28	26	16	38	35	31	52	66	85	30	60	93	99	44	61	165	106	24	78	42	41	23
PEX14	113	149	350	149	21	60	73	108	46	77	99	96	31	88	71	29	137	92	72	57	30	263	249	233	169	334	127	167	186	237	274	335	237	144	122	323	376	284	232	331	278	554	525	336	481	520	373	458	314	259	151	232	370	500	344	381	150	378	170	188	117	200	333	145	165	128	427	261	370	368	216	745	654	119	590	514	394	151
CASZ1	194	222	789	523	119	233	181	204	24	168	200	210	62	94	167	111	130	175	250	168	73	399	343	496	236	757	345	249	515	1076	935	472	312	171	700	343	552	490	273	793	829	632	1144	1021	705	366	637	1303	1061	334	255	308	539	1427	725	437	342	766	326	227	536	230	507	413	345	249	308	668	1128	499	405	1742	946	390	1158	982	396	537
C1orf127	1	3	4	4	0	1	1	1	0	4	5	2	3	1	3	21	4	12	4	0	0	3	7	8	2	8	4	6	4	4	3	20	8	0	2	19	14	14	10	8	14	6	2	40	5	4	3	6	2	11	5	1	3	122	4	9	2	5	6	1	5	7	6	15	11	0	4	10	1	4	1	11	11	2	11	4	0	6
TARDBP	34	23	13	3	6	8	16	8	19	12	71	38	19	15	43	13	67	12	11	17	19	20	22	24	17	40	30	15	11	39	35	27	14	50	9	44	50	30	15	36	19	41	45	29	38	25	33	42	23	11	4	9	16	28	40	20	12	17	20	22	1	15	5	10	45	1	13	6	18	20	10	8	12	4	16	7	6	2
MASP2	5	2	10	0	5	2	3	0	0	4	3	1	4	0	4	0	0	0	4	2	0	3	2	2	1	1	0	2	4	5	2	2	15	0	2	0	10	8	9	5	1	4	12	7	1	7	7	30	1	3	4	14	2	4	4	0	4	4	2	4	0	2	1	2	0	4	5	0	0	2	2	0	6	0	11	14	2	9
SRM	564	530	2177	716	136	187	163	96	81	217	264	299	75	321	159	107	89	174	231	124	85	961	972	1065	492	665	435	658	683	945	638	1096	1456	143	328	1271	1182	677	737	506	704	1711	3365	1202	1565	2619	1400	4310	726	1149	757	1342	836	1628	1000	929	693	1232	684	771	373	626	936	685	1198	690	1685	1221	1929	1386	907	1700	2991	385	3270	3206	1252	833
EXOSC10	459	521	1216	345	113	188	144	222	49	284	454	349	78	405	206	133	286	185	273	202	132	805	633	779	434	816	374	371	365	867	598	785	632	50	183	921	931	687	631	851	661	1473	1717	1109	988	745	981	1869	835	563	319	650	784	865	1007	964	487	1046	456	522	159	477	630	570	521	319	931	703	1227	982	569	1495	2190	251	1443	853	421	518
MTOR	32	37	12	8	15	19	28	31	26	15	32	44	14	51	59	9	81	27	25	19	43	52	45	58	28	47	44	25	33	54	53	43	36	44	30	36	61	42	21	65	41	55	80	56	69	40	59	67	34	28	10	26	29	69	44	23	23	49	27	56	6	7	31	14	16	1	21	19	40	31	12	40	22	12	26	19	10	10
ANGPTL7	1	4	1	1	1	0	0	0	1	0	0	2	1	7	24	1	6	0	0	2	1	57	16	5	1	3	1	0	1	2	0	6	6	7	0	1	21	7	0	0	0	2	15	0	4	1	8	32	1	24	13	73	31	0	7	0	126	132	111	309	1	1	4	1	0	1	5	1	0	2	1	0	1	0	11	10	0	5
UBIAD1	19	25	9	17	6	8	8	15	6	5	14	31	8	15	15	7	54	8	7	10	7	40	28	47	23	40	15	26	19	23	46	45	22	36	34	31	28	25	18	19	19	41	48	35	24	55	43	58	41	14	2	15	17	47	32	42	23	50	21	28	11	24	41	27	37	11	47	33	49	43	26	57	33	13	22	22	29	0
PTCHD2	12	9	17	5	1	1	13	6	9	3	3	0	4	3	0	7	3	2	10	12	5	10	9	23	12	5	61	26	11	21	18	6	25	4	12	13	15	12	8	7	1	21	33	19	74	462	7	20	7	36	44	10	17	74	16	9	0	11	3	1	8	19	15	12	17	6	5	10	5	6	4	6	33	12	31	30	10	12
FBXO2	186	208	940	342	32	58	108	66	12	225	135	182	13	264	157	42	72	140	395	109	30	1489	517	459	414	718	89	117	534	691	225	603	741	28	49	554	726	370	534	332	138	758	1512	439	850	2802	582	1453	230	265	147	222	903	274	752	497	148	585	64	34	41	466	635	151	214	195	735	96	273	616	106	89	1478	463	1749	1073	515	225
FBXO44	82	84	329	67	16	25	48	43	6	73	74	69	28	93	28	44	23	38	22	37	27	203	143	182	118	217	84	149	140	163	110	154	160	38	85	269	181	171	159	208	184	422	374	197	239	303	252	347	242	138	79	124	186	308	251	389	141	262	83	69	65	310	515	166	215	126	311	227	100	395	102	152	784	101	296	219	187	185
FBXO6	15	5	58	20	1	13	7	8	0	22	15	13	0	12	13	14	20	42	35	9	1	39	52	85	18	38	53	68	15	43	31	39	33	16	52	54	68	64	40	78	74	41	44	162	76	362	31	47	146	63	32	26	28	88	39	36	29	20	22	35	57	16	22	53	34	18	36	63	101	29	42	127	70	8	47	55	18	8
MAD2L2	260	179	713	207	64	101	178	81	29	279	231	105	52	145	91	127	120	165	248	77	56	316	343	381	186	298	324	242	197	294	181	306	314	134	134	326	378	342	386	220	331	479	418	442	486	1173	308	397	315	481	323	325	317	529	386	307	191	572	231	307	172	222	291	229	214	132	315	414	438	181	260	695	954	295	598	456	240	173
C1orf187	1	0	0	0	0	0	0	0	0	0	0	0	0	0	0	0	0	0	0	0	0	0	2	0	0	0	0	0	0	0	0	0	1	0	1	0	0	0	0	0	0	0	1	0	0	1	0	1	0	1	0	0	0	0	0	0	0	2	0	0	1	0	0	0	0	0	0	0	0	0	0	1	0	0	0	2	0	0
AGTRAP	885	479	2705	1128	203	654	1277	849	161	486	309	587	120	372	327	297	993	446	680	388	128	981	1321	1594	531	1497	920	645	569	1700	1039	1168	1062	401	1462	1468	2055	1860	829	2086	1321	1606	2214	1509	2318	2512	1144	1841	1462	1271	730	1183	1233	2126	1696	837	743	939	747	810	529	678	754	1314	710	689	1214	1118	3057	1042	1132	3423	2612	759	3302	2517	769	1189
MTHFR	61	51	150	57	43	74	46	32	24	100	60	24	23	18	59	48	37	90	54	63	42	156	128	198	83	123	85	139	108	182	167	152	67	36	96	140	134	160	85	118	109	150	148	183	171	88	108	158	89	107	65	78	139	172	152	97	122	365	109	79	35	59	74	69	81	36	76	121	139	92	62	175	212	95	205	151	106	76
CLCN6	29	18	1	4	4	8	7	6	13	10	35	24	13	26	48	13	27	17	7	18	15	56	24	40	32	39	28	13	29	32	59	76	21	27	24	30	42	34	25	22	36	38	43	25	45	27	48	40	30	24	5	16	31	38	44	41	29	56	18	48	8	25	53	10	28	2	19	30	23	44	22	42	29	6	20	21	20	6
NPPA-AS1	0	0	0	0	0	0	0	0	0	0	0	0	0	0	0	0	0	0	0	0	0	0	0	1	0	1	0	1	1	0	2	0	1	0	2	0	1	0	23	1	1	0	2	1	0	1	6	4	1	3	0	0	0	2	0	0	2	2	0	0	0	0	1	0	0	0	0	0	0	4	0	1	1	0	0	0	0	0
NPPA	4	0	1	0	0	1	0	0	0	0	0	0	0	0	0	0	0	0	1	0	2	1	0	2	1	2	0	2	0	1	2	1	0	1	3	0	2	1	189	2	2	0	1	0	2	1	51	7	0	3	0	0	0	5	2	1	0	2	1	0	1	1	1	0	0	0	0	2	2	1	2	2	0	0	2	0	1	0
NPPB	1	0	0	0	0	0	0	0	0	0	0	0	0	0	0	0	0	0	0	1	0	0	0	0	2	0	0	0	0	0	0	0	0	0	0	0	0	1	9	0	0	1	0	0	0	0	2	0	1	0	0	0	0	0	0	0	0	0	0	0	0	0	0	0	0	0	0	0	0	0	0	0	0	0	0	0	0	0
KIAA2013	91	101	231	112	25	42	66	60	32	21	55	53	9	55	122	57	120	79	128	32	48	118	130	229	90	161	102	96	78	153	159	149	105	104	99	205	231	220	137	183	159	310	276	300	310	427	206	279	274	186	131	117	168	350	190	248	111	226	108	172	68	115	265	158	229	69	287	176	341	303	136	583	518	167	429	314	252	61
PLOD1	858	1017	2741	784	361	568	530	662	157	778	780	854	262	1392	486	666	822	993	1207	436	348	1665	2079	2620	1049	1669	738	534	1142	2074	1429	2495	1889	412	915	3275	3467	3185	1715	2361	2276	4496	3761	3232	5318	4010	2324	2934	1474	2490	1342	1591	2238	2825	2526	2633	1209	2068	1129	1788	1381	1352	2908	1324	2467	750	3511	3083	2195	2998	1686	4495	4036	1635	3489	2717	2113	963
MFN2	110	106	85	95	45	54	53	60	49	58	85	103	41	66	196	59	166	64	85	64	74	195	142	231	115	224	193	139	143	227	257	242	116	287	121	120	165	138	76	155	114	152	168	153	194	175	173	229	152	96	47	86	137	298	157	70	64	150	49	138	40	22	99	61	41	26	48	90	168	105	97	304	91	1155	294	257	137	43
MIIP	428	429	997	267	175	229	200	224	90	556	340	261	110	329	255	456	336	683	630	255	183	602	426	715	366	584	422	511	321	532	459	575	453	325	381	755	764	701	487	782	716	1044	992	961	872	1014	614	949	856	606	350	489	532	740	797	564	375	760	377	584	288	368	570	305	356	226	556	531	619	609	338	1348	1859	616	793	696	391	422
TNFRSF8	24	9	16	6	11	2	2	3	0	8	38	5	12	53	15	9	6	10	10	6	16	23	26	41	15	11	7	16	7	5	8	88	15	7	0	19	25	15	25	15	22	130	31	75	92	28	17	26	12	29	19	15	30	22	46	29	12	30	12	18	3	28	22	9	12	3	41	15	30	46	8	40	24	17	33	13	21	15
TNFRSF1B	143	111	170	77	68	45	45	48	18	59	130	82	17	94	40	119	78	164	73	43	24	238	323	585	168	147	58	362	143	127	123	520	156	98	47	451	319	265	270	96	172	404	255	704	206	306	354	231	264	367	141	130	271	316	204	329	134	629	146	136	143	268	359	133	268	66	428	461	162	358	335	630	644	248	407	210	281	47
MIR4632	0	0	0	0	0	0	0	0	2	0	0	0	0	0	0	0	0	0	1	0	0	0	0	0	0	0	0	0	0	0	0	0	0	0	0	0	0	0	0	0	0	0	0	0	0	0	0	0	0	0	0	0	0	0	0	0	0	0	0	0	0	0	0	0	0	0	0	0	0	0	0	0	0	0	0	0	0	0
VPS13D	53	46	26	18	25	23	27	22	21	15	39	46	41	29	50	27	57	26	22	29	45	76	44	85	31	56	52	31	19	54	62	52	37	74	18	42	55	47	51	31	36	55	57	58	46	54	56	74	36	19	10	32	38	90	60	51	25	49	25	49	10	18	31	12	25	8	30	25	51	26	18	60	42	20	58	51	34	11
SNORA59A	0	0	0	0	0	0	0	0	0	0	0	0	0	0	0	0	0	0	0	0	0	0	0	0	0	0	0	0	0	0	0	0	0	0	0	0	0	0	0	0	0	0	0	0	0	0	0	0	0	0	0	0	0	0	0	0	0	0	0	0	0	0	0	0	0	0	0	0	0	0	0	0	0	0	0	0	0	0
DHRS3	103	53	117	56	33	51	42	18	35	134	197	99	51	133	132	90	66	40	46	38	104	303	500	777	163	213	124	67	126	210	227	367	119	149	29	229	151	59	827	49	36	239	252	162	159	33	238	429	311	81	46	106	112	398	116	197	167	472	148	175	26	308	211	33	228	43	224	185	114	441	191	55	357	98	379	55	53	129
AADACL4	0	0	0	0	0	0	0	0	0	0	0	0	0	0	0	0	0	0	0	0	0	0	1	2	0	0	0	0	0	0	0	0	1	0	0	0	1	0	0	0	0	0	0	0	0	0	1	0	0	0	0	0	0	0	0	0	0	1	0	0	0	0	0	0	0	0	0	0	0	0	0	0	0	0	0	0	0	0
AADACL3	0	0	0	0	0	0	0	0	0	0	0	0	9	0	0	0	0	0	0	0	0	0	0	0	0	0	0	0	0	0	0	0	0	0	0	0	0	0	0	0	0	0	3	0	0	1	1	1	0	0	0	0	0	1	0	0	0	0	4	5	0	0	0	0	0	0	0	0	0	0	0	0	0	0	2	0	0	0
C1orf158	0	0	0	0	0	0	0	0	0	0	0	0	1	0	0	0	0	0	0	0	0	0	1	0	0	0	0	0	0	0	0	0	0	0	0	0	0	7	0	0	0	0	1	0	0	0	0	0	0	0	0	0	0	0	0	0	1	0	0	0	0	0	0	0	0	0	0	0	0	0	0	12	0	0	0	0	0	0
PRAMEF12	0	0	0	0	0	0	0	0	0	0	0	0	0	0	0	0	0	0	0	0	0	0	0	0	0	0	0	0	0	0	0	0	0	0	0	0	0	0	0	0	0	0	0	0	0	0	0	0	0	0	0	0	0	0	0	0	0	0	0	0	0	0	0	0	0	0	0	0	0	0	0	0	0	0	0	0	0	0
PRAMEF1	0	0	0	0	0	0	0	0	0	0	0	0	0	0	0	0	0	0	0	0	0	0	0	0	0	0	0	0	0	0	0	0	0	0	0	0	0	0	0	0	0	0	0	0	0	0	0	0	0	0	0	0	0	0	0	0	0	0	0	0	0	0	0	0	0	0	0	0	0	0	0	0	0	0	0	0	0	0
PRAMEF11	0	0	0	0	0	0	0	0	0	0	0	0	0	0	0	0	0	0	0	0	0	0	0	0	0	0	0	0	0	0	0	0	0	0	0	0	0	0	0	0	0	0	0	0	0	0	0	0	0	1	0	0	0	0	0	0	0	0	1	0	0	0	0	0	0	0	0	0	2	0	0	0	0	0	0	0	0	0
LOC649330	0	0	0	0	0	0	0	0	0	0	0	0	0	0	0	0	0	0	0	0	0	0	0	0	0	0	0	0	0	0	0	0	0	0	0	0	0	0	0	0	0	0	0	0	0	0	0	0	0	0	0	0	0	0	0	0	0	0	0	0	0	0	0	0	0	0	0	0	0	0	0	0	0	0	0	0	0	0
HNRNPCL1	0	0	0	0	0	0	0	0	0	0	0	0	0	0	0	0	0	0	0	0	0	0	0	0	0	0	0	0	0	0	0	0	0	0	0	0	0	0	0	0	0	0	0	0	0	0	0	0	0	0	0	0	0	0	0	0	0	0	0	0	0	0	0	0	0	0	0	0	0	0	0	0	0	0	0	0	0	0
PRAMEF2	0	0	0	0	0	0	0	0	0	0	0	0	0	0	0	0	0	0	0	0	0	0	0	0	0	0	0	0	0	0	0	0	0	0	0	0	0	0	0	0	0	0	0	0	0	0	0	0	0	0	0	0	0	0	0	0	0	0	0	0	0	0	0	0	0	0	0	0	0	0	0	0	0	0	0	0	0	0
PRAMEF4	0	0	0	0	0	0	0	0	0	0	0	0	0	0	0	0	0	0	0	0	0	0	0	0	0	0	0	0	0	0	0	0	0	0	0	0	0	0	0	0	0	0	0	0	0	0	0	0	0	0	0	0	0	0	0	0	0	0	0	0	0	0	0	0	0	0	0	0	0	0	0	0	0	0	0	0	0	0
PRAMEF10	0	0	0	0	0	0	0	0	0	0	0	0	0	0	0	0	0	0	0	0	0	0	0	0	0	0	0	0	0	0	0	0	0	0	0	0	0	0	0	0	0	0	0	0	0	0	0	0	0	0	0	0	0	0	0	0	0	0	0	0	0	0	0	0	0	0	0	0	0	0	0	0	0	0	0	0	0	0
PRAMEF8	0	0	0	0	0	0	0	0	0	0	0	0	0	0	0	0	0	0	0	0	0	0	0	0	0	0	0	0	0	0	0	0	0	0	0	0	0	0	0	0	0	0	0	0	0	0	0	0	0	0	0	0	0	0	0	0	0	0	0	0	0	0	0	0	0	0	0	0	0	0	0	0	0	0	0	0	0	0
PRAMEF6	0	0	0	0	0	0	0	0	0	0	0	0	0	0	0	0	0	0	0	0	0	0	0	0	0	0	0	0	0	0	0	0	0	0	0	0	0	0	0	0	0	0	0	0	0	0	0	0	0	0	0	0	0	0	0	0	0	0	0	0	0	0	0	0	0	0	0	0	0	0	0	0	0	0	0	0	0	0
PRAMEF22	0	0	0	0	0	0	0	0	0	0	0	0	0	0	0	0	0	0	0	0	0	0	0	0	0	0	0	0	0	0	0	0	0	0	0	0	0	0	0	0	0	0	0	0	0	0	0	0	0	0	0	0	0	0	0	0	0	0	0	0	0	0	0	0	0	0	0	0	0	0	0	0	0	0	0	0	0	0
PRAMEF5	0	0	0	0	0	0	0	0	0	0	0	0	0	0	0	0	0	0	0	0	0	0	0	0	0	0	0	0	0	0	0	0	0	0	0	0	0	0	0	0	0	0	0	0	0	0	0	0	0	0	0	0	0	0	0	0	0	0	0	0	0	0	0	0	0	0	0	0	0	0	0	0	0	0	0	0	0	0
LOC440563	0	0	0	0	0	0	0	0	0	0	0	0	0	0	0	0	0	0	0	0	0	0	0	0	0	0	0	0	0	0	0	0	0	0	0	0	0	0	0	0	0	0	0	0	0	0	0	1	0	0	0	0	0	0	0	0	0	0	0	0	0	0	0	0	0	0	0	0	0	0	0	0	0	0	0	0	0	0
PRAMEF3	0	0	0	0	0	0	0	0	0	0	0	0	0	0	0	0	0	0	0	0	0	0	0	0	0	0	0	0	0	0	0	0	0	0	0	0	0	0	0	0	0	0	0	0	0	0	0	0	0	0	0	0	0	0	0	0	0	0	0	0	0	0	0	0	0	0	0	0	0	0	0	0	0	0	0	0	0	0
PRAMEF15	0	0	0	0	0	0	0	0	0	0	0	0	0	0	0	0	0	0	0	0	0	0	0	0	0	0	0	0	0	0	0	0	0	0	0	0	0	0	0	0	0	0	0	0	0	0	0	0	0	0	0	0	0	0	0	0	0	0	0	0	0	0	0	0	0	0	0	0	0	0	0	0	0	0	0	0	0	0
PRAMEF9	0	0	0	0	0	0	0	0	0	0	0	0	0	0	0	0	0	0	0	0	0	0	0	0	0	0	0	0	0	0	0	0	0	0	0	0	0	0	0	0	0	0	0	0	0	0	0	0	0	0	0	0	0	0	0	0	0	0	0	0	0	0	0	0	0	0	0	0	0	0	0	0	0	0	0	0	0	0
PRAMEF14	0	0	0	0	0	0	0	0	0	0	0	0	0	0	0	0	0	0	0	0	0	0	0	0	0	0	0	0	0	0	0	0	0	0	0	0	0	0	0	0	0	0	0	0	0	0	0	0	0	0	0	0	0	0	0	0	0	0	0	0	0	0	0	0	0	0	0	0	0	0	0	0	0	0	0	0	0	0
PRAMEF19	0	0	0	0	0	0	0	0	0	0	0	0	0	0	0	0	0	0	0	0	0	0	0	0	0	0	0	0	0	0	0	0	0	0	0	0	0	0	0	0	0	0	0	0	0	0	0	0	0	0	0	0	0	0	0	0	0	0	0	0	0	0	0	0	0	0	0	0	0	0	0	0	0	0	0	0	0	0
PRAMEF16	0	0	0	0	0	0	0	0	0	0	0	0	0	0	0	0	0	0	0	0	0	0	0	0	0	0	0	0	0	0	0	0	0	0	0	0	0	0	0	0	0	0	0	0	0	0	0	0	0	0	0	0	0	0	0	0	0	0	0	0	0	0	0	0	0	0	0	0	0	0	0	0	0	0	0	0	0	0
PRAMEF20	0	0	0	0	0	0	0	0	0	0	0	0	0	0	0	0	0	0	0	0	0	0	0	0	0	0	0	0	0	0	0	0	0	0	0	0	0	0	0	0	0	0	0	0	0	0	0	0	0	0	0	0	0	0	0	0	0	0	0	0	0	0	0	0	0	0	0	0	0	0	0	0	0	0	0	0	0	0
PRAMEF13	0	0	0	0	0	0	0	0	0	0	0	0	0	0	0	0	0	0	0	0	0	0	0	0	0	0	0	0	0	0	0	0	0	0	0	0	0	0	0	0	0	0	0	0	0	0	0	0	0	0	0	0	0	0	0	0	0	0	0	0	0	0	0	0	0	0	0	0	0	0	0	0	0	0	0	0	0	0
PRAMEF17	0	0	0	0	0	0	0	0	0	0	0	0	0	0	0	0	0	0	0	0	0	0	0	0	0	0	0	0	0	0	0	0	0	0	0	0	0	0	0	0	0	0	0	0	0	0	0	0	0	0	0	0	0	0	0	0	0	0	0	0	0	0	0	0	0	0	0	0	0	0	0	0	0	0	0	0	0	0
PRAMEF21	0	0	0	0	0	0	0	0	0	0	0	0	0	0	0	0	0	0	0	0	0	0	0	0	0	0	0	0	0	0	0	0	0	0	0	0	0	0	0	0	0	0	0	0	0	0	0	0	0	0	0	0	0	0	0	0	0	0	0	0	0	0	0	0	0	0	0	0	0	0	0	0	0	0	0	0	0	0
LRRC38	21	13	6	0	0	1	1	0	0	0	1	3	9	16	0	0	2	0	0	0	0	24	6	8	3	6	0	1	10	9	4	69	10	0	0	12	10	4	2	2	0	36	18	4	18	1	24	31	0	0	0	18	7	1	14	37	0	3	0	0	0	4	2	0	1	17	48	1	57	97	8	2	13	2	16	5	5	48
PDPN	163	90	229	88	36	42	41	29	43	79	126	66	20	169	68	91	70	27	82	35	40	208	217	435	109	142	64	50	124	223	176	297	143	84	28	312	225	186	272	62	179	514	322	473	424	177	287	439	132	266	69	86	275	181	232	237	112	200	100	207	62	153	167	59	348	76	499	461	339	763	313	356	418	161	364	122	78	144
PRDM2	78	183	70	37	106	39	40	22	11	33	70	36	29	63	113	60	64	87	52	86	36	123	98	160	79	134	74	98	64	110	125	158	55	164	64	112	126	117	57	77	73	125	104	152	137	89	135	135	99	84	29	47	92	91	142	103	68	121	62	116	51	45	80	46	107	25	70	115	136	106	66	170	135	79	114	96	77	43
KAZN	72	116	197	58	40	63	15	18	5	30	78	24	29	98	30	34	22	63	53	61	43	107	97	154	82	176	54	37	84	164	128	199	89	29	68	160	151	114	128	122	112	342	318	195	150	57	174	256	114	75	39	76	107	144	168	232	157	233	98	58	38	105	208	64	111	55	169	124	161	167	66	231	472	125	290	219	145	97
C1orf126	0	1	10	0	4	1	0	2	0	0	6	0	14	5	7	0	2	2	6	0	1	5	5	13	1	7	1	2	11	3	4	5	5	4	7	4	15	12	10	3	1	10	15	7	5	4	12	45	37	4	1	1	8	10	10	9	2	13	0	0	2	5	5	2	4	2	7	5	3	12	1	3	18	2	4	4	5	7
TMEM51	78	44	228	68	19	30	63	30	34	25	84	38	12	53	39	28	100	66	285	55	19	320	266	575	116	548	163	183	254	323	216	272	202	154	117	265	375	299	140	135	232	310	666	793	295	88	306	757	596	385	209	79	201	1053	382	231	48	272	45	37	118	250	294	160	338	110	196	331	153	206	184	293	528	97	368	134	70	98
FHAD1	5	12	1	0	5	0	1	0	0	1	5	1	7	2	1	3	0	0	6	8	6	1	4	7	5	2	3	1	1	0	3	6	5	1	3	1	6	6	4	2	2	3	4	5	5	1	2	9	1	0	0	3	4	6	3	1	4	1	0	6	1	1	2	1	4	1	1	1	1	2	1	14	4	4	4	3	6	4
EFHD2	404	191	491	292	109	219	218	200	35	212	306	246	42	193	217	252	297	395	334	102	69	399	508	893	241	413	520	728	244	383	297	774	461	277	271	682	750	698	479	473	497	595	619	1124	702	1446	529	782	1363	792	373	372	465	790	632	336	335	938	309	525	351	352	290	480	440	144	506	581	623	285	389	1360	685	324	810	581	308	197
CTRC	0	7	4	1	0	0	1	0	0	6	5	2	4	2	0	3	1	1	0	1	0	2	0	6	1	4	3	3	2	5	2	1	8	2	0	5	5	9	5	7	4	11	8	9	6	1	1	7	4	13	4	8	7	7	5	5	11	12	4	8	1	2	4	3	2	2	5	3	4	4	3	3	16	1	4	3	3	5
CELA2A	0	0	0	0	0	0	0	0	0	0	0	0	0	0	0	0	0	0	0	0	0	0	0	0	0	0	0	0	0	0	1	0	0	0	0	0	0	0	0	0	0	0	0	0	0	0	0	0	0	0	0	0	0	0	0	0	0	3	0	0	0	0	0	0	0	0	0	0	0	0	0	0	0	0	0	0	0	0
CELA2B	0	0	0	0	0	0	0	0	0	0	0	0	4	0	0	0	0	0	0	0	0	0	0	0	0	0	0	0	0	0	1	0	0	0	0	1	0	0	0	0	0	0	0	0	0	0	0	0	0	0	0	0	0	0	0	0	0	1	0	0	0	0	0	0	1	0	0	1	0	0	1	0	0	0	0	0	0	0
CASP9	7	8	2	1	3	4	6	10	5	2	19	15	3	4	23	8	17	9	2	11	10	25	25	21	18	24	9	10	14	18	10	28	13	57	9	11	33	15	11	20	13	20	15	11	32	14	24	35	5	4	3	12	8	13	25	13	13	18	3	22	4	6	11	2	4	2	0	2	12	5	0	9	5	4	6	9	6	4
DNAJC16	29	27	13	13	20	20	31	17	37	6	15	46	15	38	57	15	50	27	20	26	21	31	33	60	24	40	46	29	18	50	59	16	22	76	47	23	48	41	9	57	30	35	41	40	53	50	31	62	33	13	2	15	26	42	48	15	23	35	19	51	9	5	8	14	4	2	7	8	62	3	7	37	10	14	19	14	14	7
AGMAT	1	2	5	3	2	2	0	4	2	0	2	4	1	0	5	1	2	7	7	2	1	1	1	23	2	4	6	17	4	5	4	5	7	0	14	4	4	11	6	6	2	4	10	20	6	13	7	6	11	12	13	10	13	9	5	1	7	5	3	10	2	4	11	6	8	4	5	9	5	9	13	10	6	1	3	9	3	3
DDI2	0	3	0	0	2	1	0	0	0	0	0	0	1	0	4	0	0	1	2	1	2	0	0	2	0	1	2	0	0	0	3	0	3	0	5	1	2	2	0	4	1	1	0	1	1	0	0	1	4	1	0	0	1	0	1	1	0	0	0	0	0	0	1	1	0	0	0	0	1	0	4	1	2	1	0	1	5	1
PLEKHM2	877	509	1483	467	156	347	412	450	110	550	969	533	121	599	374	455	784	550	527	295	145	1035	1231	1706	834	1546	698	706	553	1200	837	1351	699	306	458	1963	2003	1881	1283	1346	1520	2420	2397	2546	2221	2111	1377	1830	1252	2048	887	1283	1810	2002	1843	1419	942	2323	949	1531	460	701	979	620	1045	468	1414	1244	1157	1430	779	2852	2890	693	2010	1750	1062	836
SLC25A34	96	45	129	15	16	25	28	13	2	44	50	62	13	69	30	28	23	34	40	53	45	103	78	89	40	38	14	20	41	47	21	94	37	56	23	132	93	64	121	121	125	141	97	117	78	72	131	122	101	134	91	116	72	46	71	83	111	272	82	167	12	95	117	28	67	33	61	83	30	80	20	91	275	18	85	80	39	84
TMEM82	0	0	2	0	1	5	4	2	0	0	0	0	5	0	0	0	3	0	1	1	1	0	0	0	0	0	0	0	0	0	1	0	3	0	0	0	0	0	21	1	0	2	1	0	0	1	2	0	1	1	0	2	1	1	1	0	0	0	1	0	0	0	1	0	0	0	0	0	0	0	0	0	0	0	0	1	0	0
FBLIM1	46	32	50	25	15	15	17	12	24	15	25	37	17	42	55	21	23	69	43	28	27	59	53	124	38	132	28	17	43	76	87	85	64	108	32	55	96	53	36	42	88	136	123	217	107	46	88	145	53	66	65	39	34	71	85	75	27	92	29	47	18	53	117	43	106	24	46	157	47	75	60	150	109	25	75	64	39	22
UQCRHL	45	66	18	22	51	29	40	22	38	42	31	17	10	20	33	19	30	45	81	29	33	51	50	123	82	41	90	77	35	70	67	79	33	65	21	46	33	44	37	28	32	99	61	42	59	93	77	36	32	26	18	18	15	54	32	63	18	28	8	30	3	3	9	12	9	11	10	11	162	8	5	66	28	43	33	36	19	27
FLJ37453	28	45	70	39	9	17	28	22	3	5	31	30	5	21	34	10	33	27	43	44	11	84	46	80	47	100	66	81	82	138	154	90	70	15	66	61	83	57	39	90	80	161	122	80	108	64	109	169	100	50	29	40	49	125	129	107	29	65	33	25	27	30	106	31	18	16	56	46	86	67	38	143	137	124	201	170	98	41
SPEN	102	179	54	26	81	49	37	20	4	13	75	34	42	63	37	7	52	53	65	53	47	136	152	198	123	145	79	95	117	134	186	249	72	142	49	122	93	91	149	47	61	157	159	129	101	62	170	236	149	81	37	48	77	160	167	235	72	234	94	116	21	83	150	47	164	23	103	101	93	213	90	110	239	35	107	47	77	45
ZBTB17	241	150	648	209	39	88	122	156	43	221	190	228	26	193	83	154	237	168	229	117	47	334	320	414	283	462	135	231	180	352	252	297	233	76	173	461	473	411	380	466	428	689	644	504	554	672	349	569	439	428	313	479	412	588	500	403	354	534	375	529	149	213	290	215	181	141	363	329	528	341	245	1005	936	242	599	455	314	344
C1orf64	48	10	106	666	12	134	69	29	3	14	8	39	3	14	29	29	28	0	1	9	0	153	109	68	19	85	44	87	96	227	341	108	70	4	188	72	58	44	153	54	186	39	117	4	165	7	29	180	271	6	14	18	89	1367	43	57	153	149	124	50	149	44	49	158	13	73	57	250	1527	117	365	494	137	29	259	100	23	80
HSPB7	45	29	85	20	11	39	35	16	21	358	109	68	18	57	152	67	41	23	21	23	38	355	175	67	131	106	54	104	173	113	44	910	36	531	112	160	44	66	1099	29	36	45	53	19	167	47	1207	141	55	137	141	510	307	45	64	33	346	1135	413	507	43	49	67	28	43	45	122	100	278	70	80	44	94	11	69	46	44	144
CLCNKA	2	0	3	2	0	0	0	0	0	1	0	0	0	0	0	0	1	0	2	0	1	1	2	3	2	0	0	0	2	5	1	8	2	1	0	0	0	0	1	0	0	1	0	1	0	0	0	0	4	0	1	0	0	0	0	3	1	2	0	1	0	1	0	0	0	0	1	0	3	2	0	9	2	3	7	1	1	2
CLCNKB	0	0	0	0	0	0	0	0	0	0	1	0	2	0	0	0	0	0	0	0	0	0	1	4	0	0	0	0	4	1	1	0	0	0	0	0	0	1	3	0	0	1	0	0	0	0	1	2	2	0	1	0	0	1	0	0	0	0	0	0	0	0	1	0	0	0	0	0	0	0	0	0	1	4	0	0	0	1
FAM131C	0	0	0	0	0	0	0	0	0	0	0	0	0	0	0	0	0	0	2	1	0	1	0	0	0	0	0	0	0	0	0	0	1	0	0	0	2	0	0	0	0	3	0	1	1	4	0	0	1	0	0	0	0	0	0	0	0	0	0	0	0	0	2	0	0	0	1	0	0	0	0	0	2	2	1	0	2	0
EPHA2	27	37	52	5	7	4	10	9	19	17	33	39	22	51	47	10	61	8	24	17	27	109	74	108	121	82	13	20	78	48	44	101	18	101	15	97	63	46	107	29	18	224	158	32	55	33	79	70	35	49	14	78	80	75	51	166	69	233	61	94	12	83	133	35	68	27	165	60	43	129	40	90	253	41	101	103	142	14
ARHGEF19	48	106	326	104	10	14	47	25	5	43	126	113	37	125	29	61	20	103	122	28	31	147	160	184	81	168	32	44	72	192	177	198	160	14	126	246	227	177	190	266	250	410	339	194	207	483	284	267	544	205	200	137	207	150	152	247	176	222	146	191	148	173	274	211	155	81	272	267	247	282	194	787	753	129	291	224	191	101
RSG1	9	10	51	12	4	5	14	8	10	10	9	3	1	7	3	12	12	7	18	6	12	22	22	19	20	20	8	16	6	25	13	38	35	3	31	42	48	39	16	50	31	25	24	23	53	67	29	42	41	21	18	23	26	43	33	42	14	36	9	12	13	11	29	32	20	11	36	24	30	31	26	82	79	27	26	37	26	13
FBXO42	14	11	9	8	1	7	9	7	10	5	11	9	6	13	16	13	18	11	16	3	12	17	16	38	4	11	8	8	23	17	18	26	16	20	13	16	19	17	9	13	21	25	18	16	17	12	18	32	16	10	1	11	8	42	22	23	10	14	9	6	2	7	18	7	27	2	11	18	4	20	19	23	12	3	17	11	16	7
C1orf144	467	316	1345	620	104	144	287	335	88	360	340	339	62	301	233	270	600	400	429	167	88	728	623	840	440	791	420	460	406	878	535	806	490	362	324	618	710	568	621	522	555	975	917	760	950	966	782	1068	767	597	344	528	565	1306	907	739	542	797	472	557	263	379	570	397	637	256	850	736	1353	600	465	2661	1885	617	2019	1413	549	453
SPATA21	0	1	1	0	0	1	0	0	0	3	0	0	3	0	0	0	0	0	0	0	0	0	0	0	0	1	0	0	0	0	0	2	3	0	0	0	0	0	1	1	0	0	0	0	0	0	0	0	0	0	0	0	0	0	0	2	0	1	0	0	0	0	0	0	0	0	0	0	0	1	0	0	0	0	0	2	0	3
NECAP2	21	37	12	7	10	6	19	22	23	31	21	25	11	56	82	26	62	30	48	21	20	39	34	73	36	40	38	32	14	27	50	42	27	62	21	29	36	43	21	23	38	41	29	68	58	31	44	52	39	25	7	21	20	58	32	26	15	35	18	35	11	15	17	16	14	4	17	20	46	15	11	55	12	15	21	27	20	2
CROCCP3	6	1	5	0	4	0	2	0	0	4	1	13	6	7	2	3	1	2	4	2	7	2	3	5	9	3	1	2	1	7	4	5	2	4	1	7	5	4	10	3	3	4	8	2	2	0	3	10	16	1	0	5	4	5	7	4	2	5	5	4	1	6	3	3	0	1	2	3	2	6	0	0	12	1	3	3	1	1
MIR3675	0	0	0	0	0	0	0	0	0	0	0	0	0	0	0	0	0	0	0	0	0	0	0	0	0	0	0	0	0	0	0	0	0	0	0	0	0	0	0	0	0	0	0	0	0	0	0	0	0	0	0	0	0	0	0	0	0	0	0	0	0	0	0	0	0	0	0	0	0	0	0	0	0	0	0	0	0	0
NBPF1	0	1	0	0	0	0	0	0	0	0	0	0	0	0	0	0	0	0	0	0	3	1	0	0	0	1	0	0	1	0	0	0	0	0	1	2	1	1	0	0	0	1	1	2	0	0	0	0	1	1	0	0	1	0	0	0	0	0	0	0	0	0	0	0	2	0	0	2	0	1	0	1	0	3	0	0	0	0
CROCCP2	29	32	9	3	12	6	20	30	26	32	50	41	22	49	86	20	39	32	25	37	31	12	8	19	47	53	62	31	13	33	42	36	15	39	17	30	46	27	15	36	22	30	34	31	36	20	45	61	29	10	11	39	11	17	22	25	17	28	27	66	2	2	0	2	0	0	1	1	12	2	0	10	5	6	4	6	7	3
MST1P2	6	3	12	0	3	1	4	2	0	11	23	5	1	11	3	5	3	2	1	9	4	6	3	2	7	9	2	2	12	13	9	17	15	2	0	26	24	19	20	24	24	45	40	14	30	1	10	12	15	9	11	5	17	14	17	38	5	10	3	0	0	2	21	1	1	9	17	13	14	35	16	20	26	2	9	7	3	15
ESPNP	0	0	0	0	0	0	0	0	0	0	0	0	0	0	0	0	0	0	0	0	0	0	0	0	0	0	0	0	0	0	0	0	0	0	0	0	0	0	0	0	0	0	0	0	0	0	0	0	0	0	0	0	0	0	0	0	0	0	0	0	0	0	0	0	0	0	0	0	0	0	0	0	0	0	0	0	0	0
MST1P9	0	0	0	0	0	0	0	0	0	0	0	0	0	0	0	0	0	0	0	0	0	0	0	0	0	0	0	0	0	0	0	0	0	0	0	0	0	0	0	2	0	0	1	0	0	0	0	0	1	0	0	0	0	0	0	0	0	0	0	0	0	0	0	0	0	0	0	0	0	0	0	0	0	0	0	0	0	0
CROCC	105	112	332	81	27	19	47	82	36	48	103	83	28	110	46	62	117	77	28	60	59	216	209	196	172	224	105	88	49	186	155	211	96	83	75	283	275	247	188	325	317	394	362	305	392	502	225	307	320	291	139	267	326	173	227	275	155	481	196	233	106	144	309	162	264	137	354	360	239	314	176	986	829	73	464	491	423	179
MFAP2	0	1	3	1	0	0	0	0	0	0	0	0	0	0	0	5	0	2	1	0	0	0	2	6	0	1	0	0	1	5	5	10	5	0	1	6	5	6	1	1	7	2	5	11	9	10	3	3	1	9	2	2	6	4	2	1	3	2	1	8	23	3	4	3	20	0	1	27	3	4	9	11	0	1	1	1	0	0
ATP13A2	456	393	1950	768	106	320	500	357	59	342	269	294	61	224	175	276	350	418	250	126	109	629	743	1086	371	716	842	819	469	1048	1051	753	890	392	1129	1031	1167	1087	696	1719	1335	1460	1471	1608	1282	1303	907	1538	2177	1057	695	836	839	2624	1220	893	558	924	501	670	540	531	802	856	727	393	890	874	1206	707	587	2056	2222	593	1663	1351	686	584
SDHB	46	38	17	16	6	11	15	29	10	12	20	28	13	34	55	16	102	36	20	22	19	86	72	133	52	93	105	58	37	93	94	92	39	135	29	67	98	62	63	79	50	116	96	101	102	117	60	94	66	27	16	32	56	132	100	54	47	71	44	122	6	14	24	24	21	3	19	38	105	28	8	67	27	18	39	60	41	10
PADI2	120	350	79	11	137	38	35	15	29	25	99	48	31	66	46	78	49	96	244	53	44	55	68	407	140	85	39	16	153	136	72	136	163	146	5	136	93	152	69	17	52	813	418	37	65	55	556	157	14	78	49	19	137	40	185	461	14	38	16	29	6	44	294	7	68	7	237	22	57	264	5	30	197	200	145	115	250	24
PADI1	0	0	1	0	0	0	0	0	0	0	1	0	7	1	0	0	0	0	0	0	0	0	0	1	1	1	0	0	0	1	0	2	4	0	0	1	6	0	5	1	2	2	0	1	1	3	0	0	1	4	6	3	0	6	0	2	1	0	0	5	0	0	0	0	0	0	0	0	0	3	0	3	2	0	0	1	0	0
PADI3	0	0	7	1	0	0	1	0	0	1	2	0	3	1	3	58	0	1	0	0	0	0	3	29	2	8	0	0	0	2	3	0	8	1	0	2	135	19	4	1	0	3	4	5	1	28	5	2	7	5	21	2	3	765	4	0	0	3	0	1	0	1	4	0	1	0	0	2	0	3	2	1	4	0	9	5	1	2
PADI4	10	3	3	0	7	2	1	4	1	0	3	0	3	0	0	2	0	6	1	0	1	5	3	7	3	3	1	17	1	3	1	5	2	0	0	3	22	4	3	1	1	0	3	6	10	3	1	1	4	4	4	2	8	23	5	1	0	35	1	0	0	1	8	2	6	0	4	4	1	2	2	3	8	0	2	2	0	1
PADI6	0	0	0	0	0	0	0	0	0	0	0	0	6	0	0	3	0	0	0	0	0	1	0	0	0	1	0	1	0	0	0	0	1	0	0	0	0	0	0	0	0	1	0	0	1	0	0	1	2	0	0	0	0	0	0	0	0	0	0	0	0	0	0	0	0	0	1	3	0	0	0	2	2	0	0	0	0	0
RCC2	33	37	25	10	14	7	15	6	30	15	34	35	6	27	28	19	39	18	22	19	2	37	69	120	41	79	41	38	15	35	35	33	15	50	10	50	34	34	29	23	21	92	66	76	36	58	40	68	49	16	23	14	12	92	40	65	40	64	29	37	22	27	65	31	64	12	20	42	78	36	28	156	163	19	35	41	19	19
ARHGEF10L	175	205	330	90	33	29	54	28	17	86	217	156	57	174	94	57	89	126	185	109	60	308	301	336	301	557	129	137	235	350	409	329	218	152	92	380	297	273	340	270	338	793	549	492	371	473	371	442	497	241	197	200	268	257	235	623	266	417	204	220	213	386	765	173	523	183	607	560	311	769	245	658	903	121	454	335	331	275
ACTL8	0	0	1	0	0	1	0	0	0	0	0	0	1	0	1	24	0	1	5	0	2	0	2	3	0	0	4	0	0	0	0	0	1	0	1	0	0	0	0	0	0	0	1	0	0	0	0	1	17	0	1	0	0	5	0	0	0	1	1	0	0	0	0	0	1	2	0	1	0	0	0	5	0	2	2	0	1	0
IGSF21	10	9	65	36	3	2	5	4	1	2	18	56	8	14	15	12	3	3	7	19	4	200	123	75	26	213	122	44	21	41	26	79	72	42	62	56	62	79	52	103	589	42	78	81	12	20	124	369	169	88	16	107	53	66	67	71	22	69	9	9	78	37	28	36	69	71	91	424	52	75	39	75	89	16	241	216	104	55
KLHDC7A	6	0	48	20	3	13	9	3	0	6	0	56	1	10	36	13	0	1	3	14	1	57	40	30	14	70	2	6	12	123	249	9	44	2	8	27	57	48	10	99	51	2	28	10	69	43	13	47	51	13	8	3	2	12	40	5	21	10	20	0	49	36	34	47	26	5	6	116	9	8	2	29	43	4	93	86	16	15
PAX7	3	0	1	0	0	0	0	0	0	0	0	0	4	0	0	6	0	0	1	0	0	0	0	35	0	0	0	0	0	0	2	0	0	0	0	0	1	0	1	0	0	0	0	96	1	0	0	0	1	56	0	0	0	0	0	0	0	0	0	0	1	0	2	3	20	0	0	0	0	0	0	0	0	0	0	0	0	0
TAS1R2	0	0	0	0	0	0	0	0	0	0	0	0	2	0	0	0	0	0	2	0	0	0	0	0	0	0	0	0	0	0	0	0	4	0	0	0	0	0	0	1	0	0	0	0	0	0	0	0	0	0	0	0	0	0	0	0	0	0	0	0	0	0	0	0	0	0	0	0	0	0	0	0	0	0	0	4	0	0
ALDH4A1	151	136	559	157	28	69	86	120	32	96	20	61	48	71	150	206	191	315	63	112	25	202	141	199	60	184	152	81	87	325	201	257	217	151	158	221	266	153	139	276	102	255	539	328	409	442	189	448	121	145	106	236	197	357	222	79	102	190	90	82	28	84	101	87	67	108	123	139	332	78	72	353	442	70	853	569	166	130
MIR4695	0	0	0	0	0	0	0	0	0	0	0	0	0	0	0	0	0	0	1	0	0	0	0	0	0	0	0	0	0	0	0	1	0	0	0	0	0	0	0	0	1	0	0	0	0	0	0	0	0	0	0	0	0	0	0	0	0	0	0	0	0	0	0	0	0	0	0	0	0	0	0	0	0	1	0	0	0	0
IFFO2	109	129	210	70	31	21	61	51	20	26	129	54	49	102	74	46	79	152	107	72	13	627	220	436	416	687	102	88	376	317	247	262	138	647	41	290	298	140	309	179	85	730	906	229	435	130	206	385	114	118	56	120	425	151	217	305	93	708	84	95	29	458	563	148	278	149	704	158	121	507	97	145	699	89	560	362	221	108
UBR4	202	193	197	94	99	99	120	63	78	84	198	170	43	169	201	89	108	118	163	146	123	207	401	514	135	233	185	168	291	447	393	402	206	229	105	206	192	181	521	140	142	395	406	239	231	119	345	607	786	201	80	152	144	580	257	354	175	322	153	299	51	254	189	60	289	44	187	194	117	373	198	179	595	66	390	90	54	151
KIAA0090	7	27	5	7	8	10	9	6	4	11	14	14	14	6	39	6	19	13	14	11	16	23	25	30	17	18	25	25	13	27	28	30	18	30	7	25	16	17	19	25	12	17	33	13	26	23	24	41	39	7	3	14	5	38	21	19	10	15	5	19	5	7	11	9	11	0	9	11	13	13	5	12	18	9	20	17	14	2
MRTO4	150	162	430	154	49	63	39	56	47	63	173	63	18	59	74	54	70	79	143	41	39	169	187	265	140	272	132	172	144	209	241	276	192	29	114	234	176	200	182	173	180	536	335	201	325	527	354	466	296	152	116	214	274	432	243	268	117	292	96	122	92	134	257	127	161	91	492	348	490	381	187	580	860	582	512	316	265	103
AKR7L	3	0	0	3	0	3	5	0	1	1	0	5	0	6	1	3	6	0	0	1	5	3	1	2	2	4	9	2	1	2	10	5	2	4	2	3	2	1	0	0	5	0	1	1	6	0	1	5	4	1	0	4	0	5	3	5	0	3	0	0	0	0	0	3	0	0	1	0	11	2	0	3	2	0	3	0	0	2
AKR7A3	6	1	3	14	5	19	21	3	3	4	1	4	1	6	17	9	5	0	1	13	2	9	4	8	3	5	99	30	8	64	86	9	11	11	58	3	13	8	4	16	8	6	21	1	29	26	12	21	22	1	4	10	1	6	29	3	2	0	4	5	1	3	1	24	3	1	0	3	43	1	4	19	6	0	16	34	2	2
LOC100506730	8	5	1	2	2	0	3	2	2	0	1	7	2	1	16	0	14	3	4	6	10	11	10	8	7	12	14	6	3	13	22	7	3	23	10	2	14	8	5	13	3	7	6	12	10	10	16	15	12	5	4	8	3	8	14	8	6	9	1	7	0	0	2	1	0	0	1	0	13	0	0	11	7	3	7	5	2	5
AKR7A2	49	16	154	78	2	14	64	18	13	29	61	96	13	56	46	18	45	10	48	13	8	34	314	294	37	43	30	31	129	375	197	112	75	7	45	67	60	42	369	24	25	182	174	44	59	55	53	288	456	10	7	37	14	206	42	130	55	69	46	55	5	114	29	30	175	10	49	31	70	158	154	45	301	50	312	33	27	96
PQLC2	9	15	32	21	8	9	12	6	5	2	5	31	14	8	6	9	9	16	7	9	5	19	26	43	3	24	12	13	5	32	26	27	22	16	43	27	26	27	13	27	21	17	28	26	34	38	21	37	39	18	15	18	13	35	29	13	18	24	15	26	9	17	26	17	29	7	14	24	31	14	16	52	41	21	34	40	12	11
CAPZB	186	242	583	514	85	83	103	115	73	131	186	163	77	222	156	247	210	219	164	141	119	488	712	958	337	772	408	466	478	730	1091	1240	539	245	422	942	729	724	665	553	812	917	952	1572	1138	1443	882	1089	870	1213	485	941	912	1256	747	624	826	1390	753	904	636	319	511	578	742	224	696	1343	882	521	656	2378	1217	312	1347	1066	915	214
C1orf151	34	34	13	14	17	18	31	29	26	21	15	30	16	15	46	32	75	16	44	21	45	93	55	73	32	68	107	60	21	65	78	56	31	83	52	44	38	40	22	64	36	36	45	56	62	86	44	43	35	25	11	31	23	36	37	29	28	32	23	79	5	6	4	20	7	1	7	12	139	6	9	36	12	4	17	24	15	14
NBL1	2148	1193	5744	4216	434	840	1175	470	376	3057	3127	1852	692	3223	1552	2292	1181	653	1997	977	1118	8762	8872	5768	5019	8793	2414	1552	4604	8292	7495	6090	2816	2426	3934	6999	4340	5770	7082	5391	10181	5951	4999	8821	13124	11414	3733	5247	3832	13306	5709	12050	8183	3182	6067	2909	12874	19655	13045	20395	6763	5677	7264	5961	19224	4226	8861	23793	7750	8001	9976	16344	8421	2137	7490	5095	2470	3438
HTR6	0	0	0	0	0	0	0	0	0	0	0	0	2	0	0	2	0	0	2	0	0	0	0	0	0	0	0	0	0	1	3	0	2	0	0	0	0	0	0	0	0	1	1	0	1	0	0	0	1	0	0	0	0	0	0	0	0	0	0	0	0	0	0	0	0	0	0	0	0	0	0	0	0	0	2	0	1	0
TMCO4	24	43	48	19	12	21	19	14	5	23	29	33	5	25	14	14	22	20	15	19	17	49	25	49	35	64	40	27	35	42	56	56	42	43	47	39	63	56	29	53	30	96	66	36	59	22	82	112	116	33	14	20	42	110	52	95	43	42	21	32	11	38	58	38	31	12	39	25	33	83	18	44	71	61	47	49	51	19
RNF186	0	1	0	0	0	0	0	0	0	4	2	0	2	1	0	0	0	0	0	0	1	3	0	1	11	2	0	1	1	4	0	2	9	0	0	0	1	0	6	0	0	3	2	0	0	0	11	4	1	0	0	0	0	0	2	17	0	1	0	0	0	2	12	0	2	0	4	0	0	7	0	0	11	6	6	4	6	0
OTUD3	24	24	12	4	13	7	4	13	16	16	18	23	5	32	33	12	31	9	15	16	18	36	21	26	25	24	16	9	5	27	21	24	12	57	14	21	24	28	20	19	11	49	39	16	27	18	25	27	7	8	9	17	16	15	32	24	24	19	15	45	6	1	8	3	6	1	4	5	23	4	4	28	5	5	19	10	8	3
PLA2G2E	0	0	0	0	0	0	0	0	0	0	0	0	2	0	0	0	0	0	0	0	0	0	0	0	0	0	0	0	0	0	1	0	0	0	0	0	0	0	0	0	0	0	2	0	0	0	0	0	0	0	0	0	0	0	0	0	0	0	0	0	0	0	0	0	0	0	0	0	0	0	0	0	0	0	0	0	0	0
PLA2G2A	24	19	40	52	4	10	0	2	0	7	26	3	0	15	4	12	0	25	10	1	0	57	405	831	13	9	11	11	11	38	38	64	57	12	16	62	146	50	177	3	14	17	13	38	312	22	11	102	45	286	533	64	27	120	20	10	98	320	68	106	2	42	5	20	16	17	79	318	54	50	435	464	101	11	378	153	15	29
PLA2G5	2	9	0	1	2	1	2	0	0	1	0	0	1	9	3	3	1	0	1	2	0	4	3	2	11	5	1	0	7	3	4	5	0	2	0	5	2	1	4	1	3	4	2	2	2	1	8	2	1	2	2	4	2	2	6	8	1	6	2	20	1	2	4	0	2	1	3	7	1	9	4	2	0	0	5	0	3	0
PLA2G2D	8	4	12	27	8	8	0	3	0	4	7	8	0	12	1	6	0	60	53	22	3	30	28	238	23	92	79	574	13	20	10	25	32	0	1	216	38	52	24	4	18	27	19	681	22	49	25	7	133	33	38	5	52	97	23	21	5	23	8	7	2	171	33	20	19	8	68	89	39	28	26	108	31	17	60	34	20	4
PLA2G2F	2	0	0	0	0	0	0	0	0	0	0	0	0	0	0	1	3	0	1	0	0	0	1	0	0	0	0	0	0	0	2	0	4	0	0	0	24	0	0	0	0	0	0	2	0	0	0	1	0	1	0	0	0	1	0	0	0	1	0	1	0	0	0	1	0	0	1	1	0	0	0	3	0	0	0	1	0	1
PLA2G2C	0	0	0	0	0	0	0	0	0	0	0	0	6	0	0	0	0	0	0	0	0	0	0	0	0	0	0	0	0	1	0	0	0	0	0	0	0	1	0	1	0	1	0	2	0	1	0	0	0	0	0	0	0	1	0	0	0	0	0	0	0	0	0	2	0	0	0	0	0	0	0	1	0	0	0	0	0	0
UBXN10	0	3	1	6	0	2	11	4	0	0	0	9	1	3	1	4	4	0	0	2	6	4	4	3	2	7	11	4	5	12	8	2	8	0	17	1	7	4	3	11	8	4	11	6	4	4	3	5	3	2	1	0	2	2	1	1	4	2	3	0	3	3	0	9	2	1	1	4	14	2	3	8	3	0	3	3	2	0
VWA5B1	0	0	0	0	0	0	0	0	0	0	0	0	8	0	0	0	0	0	0	1	0	0	0	0	1	8	0	0	1	1	0	2	4	1	9	0	0	2	0	0	0	0	0	0	3	18	1	1	2	1	0	0	0	0	0	0	1	1	0	0	0	0	0	0	0	0	0	1	0	0	0	0	1	0	2	2	0	0
LOC339505	1	0	0	0	0	0	0	0	0	0	0	0	0	0	0	0	0	0	0	0	0	0	0	0	0	0	1	0	0	0	1	1	3	0	0	1	0	0	0	0	1	0	1	0	0	0	0	0	0	0	0	0	0	0	0	0	0	0	0	0	0	0	0	0	0	0	0	0	0	0	0	0	0	0	0	0	0	0
CAMK2N1	105	225	1086	619	168	146	56	35	22	47	39	57	28	69	93	121	47	110	105	262	28	231	228	395	129	766	572	306	465	785	843	439	317	144	413	209	479	227	133	197	183	236	470	648	420	1412	354	1005	334	452	396	264	294	528	487	131	261	276	154	150	323	249	216	853	256	162	200	763	689	169	303	1995	1059	433	1944	1530	284	294
MUL1	368	272	821	431	95	237	399	260	94	255	346	238	65	288	214	169	344	213	263	165	116	633	533	879	535	881	527	478	560	968	695	708	507	32	483	632	812	826	475	785	773	1219	1252	856	1194	1037	709	1043	972	755	499	336	673	1249	906	593	388	775	342	508	280	395	633	398	526	273	916	806	862	993	459	1303	1194	648	1060	918	515	385
FAM43B	69	75	81	10	27	20	7	7	10	7	13	34	11	38	28	19	5	3	3	22	9	39	93	61	7	53	15	10	13	57	44	123	79	5	11	112	89	64	28	53	50	82	110	12	319	56	70	129	26	90	55	318	75	25	76	39	238	293	216	396	19	37	37	49	41	22	53	50	58	34	59	64	136	24	91	55	28	81
CDA	1	3	5	9	1	4	5	0	0	2	4	1	5	11	0	0	4	2	4	1	3	12	10	17	12	32	8	5	11	17	21	37	15	0	4	22	26	16	26	10	9	12	6	30	42	38	13	16	22	35	25	9	7	27	17	3	18	65	28	12	3	16	17	20	37	6	35	76	21	30	52	69	15	1	32	20	3	11
PINK1	164	150	304	140	50	113	164	150	83	116	136	161	59	174	189	106	215	121	150	102	95	338	282	396	180	390	243	137	212	370	304	451	320	113	396	315	373	318	266	304	239	461	523	442	699	569	356	519	375	284	184	207	251	430	443	403	178	377	191	260	128	266	377	242	300	124	367	347	473	401	297	391	477	269	582	402	187	210
DDOST	101	185	242	104	32	26	55	248	15	25	87	57	49	124	102	172	287	206	84	73	69	177	286	269	93	179	70	51	61	180	158	177	100	56	156	240	262	222	338	211	255	400	272	309	447	523	223	325	266	331	188	207	268	402	165	288	159	310	176	182	60	93	188	174	157	82	369	248	306	203	142	641	676	169	559	362	381	72
KIF17	16	11	53	27	7	9	10	9	5	22	6	11	10	31	9	23	26	16	9	13	8	54	78	66	30	45	20	25	18	13	17	63	32	31	10	52	49	54	67	52	40	43	45	45	61	28	50	48	38	40	18	56	53	39	46	26	44	80	45	52	15	28	46	21	27	18	86	71	73	42	39	85	66	37	66	45	29	27
SH2D5	1	0	1	0	0	0	0	0	0	0	2	0	3	0	0	0	0	1	1	0	0	0	0	1	0	1	0	0	0	0	3	1	1	1	0	0	0	0	0	0	0	0	1	0	0	0	2	0	0	0	0	0	1	1	1	1	0	0	0	0	1	0	0	0	0	0	0	0	0	0	0	1	2	0	1	0	0	0
HP1BP3	169	177	69	48	61	40	72	107	84	92	195	195	76	214	347	124	398	143	166	133	163	333	211	330	232	233	263	149	72	236	175	182	97	538	162	257	275	274	97	305	240	276	215	208	259	183	155	208	90	115	49	162	170	211	296	128	171	279	165	526	12	14	21	56	17	10	32	35	220	32	23	175	99	47	103	108	104	49
EIF4G3	56	59	97	57	37	49	26	35	37	29	41	48	17	63	37	16	47	60	51	30	18	73	100	204	58	122	50	90	74	143	152	156	87	36	125	107	131	107	76	115	133	126	157	197	189	152	120	201	126	123	70	56	76	174	95	62	68	113	82	91	42	58	92	89	124	47	82	148	118	99	67	320	164	63	175	124	47	60
ECE1	669	570	3325	1532	188	467	833	1147	206	427	475	691	163	626	478	508	1293	388	538	408	228	1769	1362	1821	919	2322	533	563	1031	3394	2852	1711	1438	998	1301	1724	2757	1821	1485	4325	1418	2707	3924	1748	4739	1951	1404	3765	2258	2134	1285	1725	2621	1327	2251	1472	940	2274	765	764	647	1497	1866	3429	2454	1120	2640	1830	2395	2074	1522	3264	4930	553	5823	4980	1689	1623
LOC100506801	4	1	2	0	1	1	0	2	0	0	0	0	1	0	0	0	8	1	1	1	0	1	1	3	0	4	0	2	1	1	1	2	2	0	1	3	2	1	1	1	1	5	5	0	1	0	1	0	4	0	0	0	1	2	1	2	0	5	0	2	0	2	3	0	0	0	1	1	0	2	0	0	5	0	2	1	1	3
NBPF3	0	0	0	0	1	0	0	0	0	0	0	0	0	0	0	0	0	1	1	1	0	0	0	0	0	0	2	0	0	4	3	1	2	0	0	1	4	4	0	0	1	1	0	0	0	0	1	1	0	0	0	0	0	1	4	0	0	0	0	0	0	0	0	0	0	0	0	0	0	0	0	0	0	0	0	1	1	0
ALPL	127	186	249	121	67	38	19	51	7	41	93	79	48	163	92	90	81	38	70	55	95	88	341	279	141	198	32	30	152	170	183	807	181	71	40	450	357	122	412	282	46	1244	776	161	520	221	634	718	80	257	46	131	675	165	279	488	65	370	36	17	16	192	345	22	102	134	703	71	423	646	163	507	474	374	560	407	312	141
RAP1GAP	152	131	466	131	44	113	149	107	18	129	109	157	31	122	77	99	131	50	46	95	40	418	395	403	157	405	108	77	189	614	565	535	328	51	195	254	257	201	250	621	666	600	629	348	400	876	303	387	467	149	97	155	194	359	388	470	240	193	216	84	235	267	459	235	285	104	327	211	245	350	110	440	579	109	539	440	204	176
USP48	39	91	45	12	27	34	26	36	31	26	66	69	48	79	108	60	73	56	60	51	78	126	88	154	75	104	85	70	54	127	102	120	83	132	40	100	86	107	49	81	80	122	111	92	86	97	83	109	57	57	17	63	92	67	159	88	61	107	59	186	15	14	48	23	19	15	40	29	105	40	18	58	102	32	55	38	63	17
LDLRAD2	42	58	55	79	21	52	17	17	1	26	37	65	29	41	34	42	6	13	14	13	12	119	127	258	38	146	126	95	205	203	261	1201	290	196	177	296	431	300	122	100	233	255	246	239	365	205	454	377	170	459	149	95	203	346	228	75	110	228	94	135	445	191	391	163	529	68	227	1165	290	310	513	474	62	65	185	190	165	18
HSPG2	2526	2411	6758	2133	1032	1177	1171	894	400	2586	2204	2012	735	3629	1150	2429	1207	1618	1552	1485	1361	4167	6509	7843	3014	5133	2999	1897	2159	4246	3141	9164	4014	1942	2301	9625	10651	10117	6385	5412	8205	10679	9796	9381	12055	9256	6206	7652	3541	11311	5455	8913	7533	6407	5814	3455	8061	13366	8212	13772	4385	3515	4596	4432	8305	2893	7179	14571	6944	6894	7016	16850	10091	2851	8946	7329	3300	3641
CELA3B	0	0	0	0	0	0	0	0	0	0	0	0	2	0	0	0	0	0	0	0	0	0	0	0	0	0	0	0	0	0	0	0	0	0	0	0	0	0	0	0	0	0	0	0	0	0	0	0	0	0	0	0	0	0	0	0	0	1	0	0	0	0	0	0	0	0	0	0	0	0	0	0	0	0	0	1	0	0
CELA3A	0	0	0	0	0	0	0	0	0	0	0	0	0	0	0	0	0	0	0	0	0	0	0	0	0	0	0	0	0	0	0	0	1	0	0	0	0	0	0	0	0	0	0	0	0	0	0	0	0	0	0	0	0	0	0	0	0	2	0	0	0	0	0	0	0	0	0	0	0	0	0	0	0	0	0	0	0	0
NCRNA00339	4	6	3	2	6	3	6	12	12	7	15	26	3	17	34	5	36	5	6	9	9	7	6	11	8	14	12	6	6	9	7	6	4	3	7	11	11	13	5	10	9	7	9	6	13	20	8	8	3	0	1	7	5	13	10	6	2	9	5	11	5	1	2	5	5	3	3	1	5	0	2	8	0	3	5	8	11	2
CDC42	62	50	27	25	11	15	54	27	44	8	61	90	25	56	106	50	91	68	31	37	53	247	230	254	146	284	300	144	88	219	192	289	166	341	58	121	219	175	74	109	105	162	204	262	339	499	175	281	174	65	35	125	96	275	302	114	112	147	146	210	6	11	7	36	12	9	21	31	86	7	12	105	33	21	77	50	48	18
WNT4	123	242	431	65	90	155	56	119	233	19	23	95	17	84	25	34	106	17	4	35	35	83	46	85	19	66	46	27	51	145	77	148	285	85	67	386	752	264	38	197	38	2063	3958	263	2153	316	608	3073	615	176	155	249	261	22	342	126	64	64	38	22	27	238	172	117	77	328	549	30	79	443	28	72	203	200	1359	1322	202	441
ZBTB40	26	48	61	22	23	20	16	19	18	26	39	21	14	31	29	22	60	39	27	34	22	67	66	100	49	84	27	65	45	87	97	65	47	54	68	78	94	88	44	114	73	89	118	111	107	66	41	106	128	47	33	51	61	79	88	63	54	79	50	58	19	44	49	46	55	18	38	71	40	63	32	161	138	18	84	42	24	36
EPHA8	1	0	4	0	0	5	0	0	0	0	0	0	5	1	0	0	0	0	0	0	1	0	0	0	0	4	1	0	0	8	27	0	12	0	82	0	0	0	10	34	0	0	1	3	5	43	1	0	623	2	3	2	0	4	1	1	1	0	3	0	1	1	0	9	22	1	1	0	4	1	1	7	2	0	1	1	0	1
C1QA	438	593	1273	1278	564	601	633	493	175	848	878	1509	224	840	1171	1735	1142	1721	2163	486	236	3316	4904	6560	785	1443	2344	3886	1655	1911	1529	8290	3932	1773	826	6559	4590	4656	2946	1120	2156	3019	2109	14882	3583	5755	4148	2971	2147	5161	1913	1687	3715	2792	2369	1367	778	2338	867	1237	1677	1181	1130	1424	1319	315	2383	3333	2765	855	2292	4312	1819	4207	4587	2919	1643	318
C1QC	40	24	94	163	19	18	31	18	28	46	54	129	24	27	140	52	51	62	47	12	23	128	306	440	26	74	139	317	146	94	116	1047	284	117	53	947	581	540	299	94	246	355	206	1991	288	779	590	455	294	1242	331	248	469	542	260	300	73	241	61	71	521	253	236	364	581	43	414	917	123	124	541	1052	230	101	659	392	648	17
C1QB	292	285	1273	1067	187	282	362	214	82	286	389	643	54	199	468	391	346	1033	1048	176	80	1356	2811	4299	215	609	1093	2639	1038	1046	1152	5276	2793	411	447	6021	4299	4757	1545	889	2240	1929	1690	15113	1895	4830	3618	3325	2304	5323	1805	1130	2491	4270	1901	1514	417	1340	403	580	2774	1077	735	1347	1967	314	1343	4093	1013	622	2517	3935	1737	1238	3507	2064	1233	245
EPHB2	11	17	39	16	12	11	13	4	2	14	17	11	9	18	7	10	7	66	44	15	15	35	109	131	7	21	28	50	14	27	20	44	28	13	7	49	51	66	71	26	93	51	48	186	90	99	21	25	31	138	68	105	72	48	48	18	141	161	124	250	47	24	31	39	82	6	46	110	25	27	39	78	69	7	46	32	27	4
MIR4684	0	0	0	0	0	0	0	0	0	0	0	0	0	0	0	0	0	0	0	0	0	0	0	0	0	0	0	0	0	0	0	0	0	0	0	0	0	0	0	0	0	0	0	0	0	0	0	0	0	0	0	0	0	0	0	0	0	0	0	0	0	0	0	0	0	0	0	0	0	0	0	0	0	0	0	0	0	0
MIR4253	0	0	0	0	0	0	0	0	0	0	0	0	0	0	0	0	0	0	0	0	0	0	0	0	0	0	0	0	0	0	0	0	0	0	0	0	0	0	0	0	0	0	0	0	0	0	0	0	0	0	0	0	0	0	0	0	0	0	0	0	0	0	0	0	0	0	0	0	0	0	0	0	0	0	0	0	0	0
LOC729059	1	0	3	1	1	0	3	0	0	0	0	0	0	3	0	0	0	0	1	0	1	3	5	2	2	0	1	0	0	0	0	0	0	0	0	3	0	0	2	0	1	1	3	2	3	6	3	2	5	3	1	0	2	6	6	4	0	0	1	1	0	0	1	0	0	0	1	0	2	1	0	0	9	1	1	0	0	0
KDM1A	7	13	2	2	3	3	6	5	1	2	3	7	2	11	4	2	8	4	9	7	6	19	15	16	10	22	12	6	3	21	19	20	10	17	9	12	13	14	11	13	9	27	28	14	30	22	19	28	18	2	4	10	8	18	13	11	7	11	8	36	8	11	32	5	19	1	5	15	10	19	8	16	4	4	5	7	7	2
MIR3115	0	0	0	0	0	0	0	0	0	0	0	0	0	0	0	0	0	0	0	0	0	0	0	0	0	0	0	0	0	0	0	0	0	0	0	0	0	0	0	0	0	0	0	0	0	0	0	0	0	0	0	0	0	0	0	0	0	0	0	0	0	0	0	0	0	0	0	0	0	0	0	0	0	0	0	0	0	0
LUZP1	88	103	253	62	32	19	44	49	25	24	116	82	37	78	29	33	57	78	84	50	36	141	146	199	86	192	51	74	149	171	119	256	157	22	53	231	247	201	145	94	184	322	388	203	320	178	190	248	98	243	124	145	239	300	206	214	131	254	84	120	76	199	239	112	261	77	284	290	116	206	161	300	546	89	345	222	152	78
HTR1D	0	0	0	0	0	0	0	0	0	0	0	0	4	0	0	0	0	0	1	0	0	1	0	1	0	0	7	0	0	1	2	0	2	0	0	0	0	0	2	0	0	0	0	0	0	0	0	0	3	1	0	0	0	3	0	0	0	0	0	0	1	0	0	1	4	0	0	1	0	0	0	1	1	0	0	0	0	0
HNRNPR	26	23	7	3	15	10	3	10	23	10	20	18	8	18	54	11	49	7	16	17	8	28	27	52	23	50	41	28	13	38	53	32	13	51	19	35	22	22	14	30	26	30	31	34	37	29	27	41	25	9	5	12	5	14	20	12	11	34	4	16	15	2	18	9	5	1	4	13	50	10	11	37	18	6	22	17	8	4
ZNF436	68	38	7	6	14	12	19	9	14	19	55	43	17	48	41	30	33	35	11	30	46	64	50	63	33	46	43	13	12	56	41	55	23	114	8	58	92	74	31	30	20	51	51	54	107	28	47	62	23	12	6	34	30	48	77	21	31	27	23	85	1	3	2	12	2	1	2	2	34	5	4	35	9	7	15	22	11	3
C1orf213	14	8	5	1	6	3	4	1	9	4	11	18	5	3	16	4	16	5	4	4	11	9	4	9	7	7	5	5	1	12	15	11	4	11	3	14	9	5	15	9	15	15	14	5	8	4	21	22	10	2	1	5	9	14	11	24	4	4	5	7	1	6	12	10	11	3	9	10	3	14	3	4	21	1	8	3	4	1
TCEA3	59	118	229	149	26	79	60	52	14	41	43	28	19	34	40	69	75	53	150	44	24	170	106	179	93	159	327	194	95	122	120	126	86	56	89	54	79	71	119	125	180	138	117	128	98	694	71	118	554	90	77	63	116	262	144	228	137	136	74	152	98	76	180	146	174	46	122	174	288	156	89	359	345	189	264	219	145	78
ASAP3	124	189	482	63	37	33	84	114	23	149	273	139	52	279	110	250	192	198	385	106	69	483	546	448	313	446	191	156	151	234	165	373	201	41	80	529	485	543	422	380	544	610	435	942	489	1203	315	271	469	673	508	331	527	631	433	647	403	862	342	442	180	216	390	235	392	94	412	588	253	370	206	827	1458	207	532	411	344	165
E2F2	3	2	51	4	1	8	10	5	1	11	18	11	0	3	0	11	3	52	652	20	1	14	27	72	8	8	59	69	6	8	23	17	24	0	6	35	21	23	35	3	26	82	38	86	26	198	33	14	47	88	48	11	38	112	20	17	5	10	9	13	36	12	12	14	20	5	6	12	6	10	6	63	48	8	17	24	15	2
ID3	102	41	57	41	12	14	41	100	29	31	250	100	21	201	150	63	360	57	56	59	59	356	291	539	126	218	78	117	50	80	109	339	55	444	23	276	338	287	236	71	153	136	171	213	228	548	130	162	103	210	105	138	141	285	261	169	182	631	159	262	73	215	345	166	356	37	216	441	126	212	466	386	363	41	182	129	112	21
MDS2	0	0	2	1	0	1	0	0	0	0	0	2	3	0	0	2	0	4	4	2	0	2	3	10	0	0	0	31	0	0	2	1	1	0	0	7	2	5	1	0	3	2	0	16	1	5	1	0	11	3	1	0	3	0	0	0	0	1	5	0	0	0	3	1	2	1	0	2	7	0	0	8	3	0	1	2	0	1
RPL11	3962	5230	10362	5754	856	1059	1499	1436	607	1330	1992	1483	524	1796	1251	677	1931	1699	1338	1048	1047	6206	5065	6740	5131	6251	2879	4822	4274	6731	6330	9693	4740	1213	3116	6625	5327	5929	5554	5269	4515	14472	10956	5565	12949	15271	10282	8866	3430	3359	1849	3298	7752	6992	9526	14050	3098	8760	3211	2731	883	3595	10258	5231	5709	2882	16183	5771	17479	12206	4459	20833	27072	8166	21901	17807	18786	4061
TCEB3	62	53	49	28	12	33	34	42	44	31	50	66	24	69	61	29	124	50	43	31	31	87	89	152	62	89	103	62	37	85	75	106	40	150	37	114	119	100	86	93	90	120	109	131	140	235	91	130	95	100	76	80	60	168	100	79	69	132	42	75	31	46	71	57	101	23	96	87	102	74	54	166	133	11	66	78	48	30
LOC100506963	3	5	2	2	0	0	2	4	1	2	3	1	2	6	4	0	7	3	2	4	4	3	7	6	4	4	2	3	6	4	4	18	5	5	4	5	7	2	2	1	3	2	7	2	7	4	4	9	7	3	0	2	3	11	4	6	0	2	0	4	2	0	4	5	2	0	5	0	8	3	2	2	6	2	6	1	7	2
PITHD1	36	33	24	12	11	9	23	18	20	12	47	45	10	62	49	34	47	26	17	19	14	64	54	56	46	53	47	34	39	49	45	64	39	34	27	52	43	62	30	28	45	65	52	48	98	80	70	47	25	41	17	38	42	66	68	48	37	80	29	80	13	20	44	18	44	6	45	41	30	37	27	69	66	41	36	43	34	6
LYPLA2	9	0	28	5	4	1	4	1	1	0	2	1	0	0	1	12	7	6	10	1	2	5	2	13	1	9	7	8	6	7	9	11	4	8	11	10	10	10	2	8	7	5	10	8	8	6	5	11	5	5	8	4	12	27	6	1	1	10	7	0	6	1	9	1	3	3	4	17	11	3	3	57	39	22	32	20	9	8
GALE	110	110	602	298	32	119	118	314	30	59	135	163	10	113	83	122	367	79	111	28	14	217	236	446	122	288	472	360	94	261	258	258	190	36	258	418	344	430	298	781	603	451	468	1016	406	2524	277	487	246	423	473	218	226	2551	279	410	219	286	196	259	192	177	317	344	446	165	359	308	619	281	246	1552	832	71	504	383	237	120
HMGCL	93	74	331	135	18	30	85	83	24	27	75	87	23	90	76	39	82	73	46	53	28	227	268	308	145	300	179	168	118	276	262	287	245	73	154	275	281	243	217	254	309	531	523	314	538	498	285	469	496	199	101	129	191	374	205	313	156	177	129	102	103	236	318	271	286	95	290	347	292	422	228	794	631	105	510	280	203	115
FUCA1	19	15	15	13	4	9	25	33	12	29	12	75	6	25	106	22	84	21	21	19	19	64	54	71	45	56	98	118	29	41	45	110	27	116	48	70	81	56	30	110	42	52	52	77	67	55	46	35	75	22	5	24	30	73	58	34	24	28	22	40	6	7	13	20	9	2	8	19	42	7	8	34	17	4	17	13	11	1
CNR2	0	0	0	2	0	0	0	0	0	0	0	2	0	0	0	0	0	0	0	0	0	0	0	1	0	0	0	1	0	0	1	0	4	0	0	0	0	0	0	0	0	0	0	0	0	0	0	0	0	0	0	1	0	0	0	0	0	0	0	0	0	0	0	0	0	0	0	0	0	0	0	0	0	0	0	0	0	0
MIR378F	0	0	0	0	0	0	0	0	0	0	0	0	3	0	0	0	0	0	0	0	0	0	0	0	0	0	0	0	0	0	0	0	0	0	0	0	0	0	0	0	0	0	0	0	0	0	0	0	0	0	0	0	0	0	0	0	0	0	0	0	0	0	0	0	0	0	0	0	0	0	0	0	0	0	0	0	0	0
PNRC2	49	42	12	8	20	11	37	27	25	14	20	54	26	52	70	13	80	33	22	44	47	98	60	108	54	73	106	49	24	95	59	52	21	178	16	40	75	62	16	54	35	48	55	55	78	55	54	107	45	8	4	31	27	69	110	34	31	45	24	107	1	0	2	10	4	0	0	2	77	5	1	24	7	10	12	26	19	3
SRSF10	37	37	5	3	17	26	20	17	23	22	23	40	13	43	56	13	58	27	22	41	36	43	33	43	35	45	47	17	9	53	40	35	14	38	12	22	19	18	12	21	22	25	38	12	37	25	21	27	11	6	4	7	22	23	22	15	18	26	16	29	0	1	4	1	2	0	2	2	14	1	1	14	8	6	7	6	8	3
MYOM3	1	3	4	0	0	0	0	0	0	1	2	6	16	1	0	1	0	0	2	2	0	4	4	8	4	6	0	0	1	2	4	4	5	6	1	4	3	2	12	1	2	0	4	1	2	4	7	12	2	3	1	0	0	1	3	5	1	4	0	0	1	3	10	5	5	0	2	2	1	3	5	4	8	3	1	3	5	1
IL22RA1	0	3	2	0	0	1	0	0	0	1	1	2	3	0	0	0	0	0	1	0	0	2	1	4	1	0	2	0	2	1	2	3	7	1	0	4	0	1	3	0	0	0	1	0	3	0	0	4	3	1	0	0	0	0	1	1	1	0	0	0	0	0	2	0	0	0	2	0	0	0	0	0	2	0	1	0	0	0
IL28RA	7	7	9	4	1	2	2	4	5	7	15	17	5	5	17	11	5	9	9	5	8	32	20	28	12	17	6	12	16	11	7	10	6	32	12	16	18	18	7	25	21	26	28	9	13	5	27	26	27	10	6	5	7	10	25	15	6	9	1	0	2	12	33	10	13	8	21	13	19	24	15	25	35	7	16	20	12	4
LOC284632	0	0	0	0	0	0	0	0	0	0	0	0	0	0	0	0	0	0	0	0	0	0	0	0	0	0	0	1	0	0	0	1	1	0	0	0	0	0	0	0	0	0	0	0	0	0	0	0	2	1	0	0	0	0	0	0	0	0	0	0	0	0	0	0	0	0	0	0	0	1	0	0	0	0	0	0	0	0
GRHL3	0	1	1	3	0	0	0	1	0	2	3	0	7	0	0	2	6	2	2	1	0	1	0	9	0	4	1	2	2	4	1	1	6	5	0	0	8	1	0	1	1	0	1	3	1	3	4	2	1	10	0	0	0	2	1	0	0	0	3	3	0	0	2	0	1	0	1	0	5	2	1	2	0	0	0	3	3	0
C1orf201	6	11	46	16	3	0	8	8	3	3	8	9	6	7	5	6	13	8	8	8	3	34	21	30	32	18	6	10	15	19	13	38	11	13	13	29	45	27	22	33	15	40	41	33	44	61	27	31	51	37	12	19	21	57	29	44	30	38	13	18	16	11	22	29	25	10	41	31	32	26	24	95	94	19	52	61	43	6
NIPAL3	18	62	38	25	21	7	24	23	17	15	21	12	9	28	37	18	44	41	53	34	23	65	38	66	31	44	70	48	26	68	55	49	49	61	23	44	64	72	40	41	33	89	93	27	34	43	70	60	43	24	16	12	40	67	71	52	15	38	7	29	10	16	49	29	25	5	26	21	40	32	21	48	68	39	44	34	43	14
RCAN3	1	4	2	0	3	2	0	3	0	2	0	0	0	0	5	0	0	2	2	0	0	1	2	5	2	3	3	5	0	4	2	7	3	6	1	2	4	5	1	2	6	1	1	3	2	1	6	8	1	1	2	0	1	4	1	1	1	2	0	0	2	0	6	2	1	0	0	1	0	1	2	4	2	8	1	1	2	0
C1orf130	3	5	15	1	4	1	0	1	0	2	1	5	2	6	6	3	5	0	27	10	3	12	11	16	6	12	0	2	6	7	5	8	7	40	6	19	21	25	5	2	2	26	26	4	11	0	14	13	4	4	1	5	1	2	18	10	1	4	1	0	0	6	9	0	0	1	7	1	7	4	0	0	13	12	11	17	5	2
SRRM1	23	40	71	14	23	20	4	2	5	5	8	0	1	4	3	4	6	19	10	14	7	13	8	15	9	14	13	9	15	15	17	30	10	11	11	15	8	9	12	8	7	29	7	12	7	4	23	18	12	9	5	9	15	14	19	21	6	23	4	3	5	5	20	8	5	6	10	12	43	9	10	31	118	18	43	29	26	24
CLIC4	37	24	5	2	4	7	18	9	16	13	23	57	12	35	54	12	62	17	27	11	17	58	50	85	41	47	32	13	17	39	16	35	18	191	14	49	80	46	16	16	21	27	37	64	42	46	34	33	9	18	8	35	21	21	49	18	29	48	36	169	4	2	0	3	1	5	1	5	20	7	2	13	10	13	12	11	8	4
RUNX3	80	172	284	72	54	54	32	29	19	81	102	35	24	29	46	80	28	298	480	80	26	204	114	554	85	139	111	1174	150	179	114	302	279	98	31	344	224	407	135	32	88	218	153	325	171	137	431	325	371	381	93	74	258	245	374	299	36	192	53	36	118	121	197	40	131	30	285	239	78	203	97	163	1000	338	302	142	348	44
SYF2	429	520	1402	634	121	171	283	389	81	341	428	411	81	385	322	291	568	346	385	248	115	991	778	893	779	1196	592	658	492	1038	707	970	707	440	547	936	1172	1010	722	1064	727	1487	1455	982	1732	2478	1266	1407	1173	668	478	616	1075	1310	1485	1764	561	954	488	640	257	661	1066	716	712	529	1589	907	1548	1648	750	2451	2449	825	2196	1872	1184	537
C1orf63	148	129	45	3	27	32	54	53	49	34	173	131	41	176	152	75	221	93	62	152	115	164	123	159	129	141	81	44	18	105	96	112	58	390	48	159	334	225	90	185	107	186	139	103	200	95	158	193	67	51	20	161	104	93	251	136	86	158	95	255	1	4	6	21	3	3	11	5	47	5	4	41	44	12	21	29	47	14
RHD	0	0	0	0	0	0	0	0	0	0	0	0	3	0	0	0	0	0	0	0	0	0	0	0	0	0	0	0	0	0	0	0	0	0	0	0	1	0	0	1	0	0	0	0	0	0	1	0	0	0	0	0	0	0	0	0	0	0	0	0	0	0	0	0	0	0	0	0	0	0	0	0	0	0	0	0	0	0
TMEM50A	119	144	46	45	38	38	90	107	82	60	105	123	38	143	195	70	438	134	112	70	67	282	219	334	207	240	247	165	130	295	267	350	152	655	137	216	341	232	94	245	136	323	276	376	368	437	297	353	241	90	45	166	205	293	313	187	168	216	136	387	23	29	36	76	36	13	46	45	249	39	50	165	55	133	139	126	124	16
RHCE	3	0	8	4	0	1	1	2	0	1	0	0	0	2	3	0	3	3	4	3	1	1	4	1	1	1	3	1	1	3	2	5	1	7	6	2	4	1	1	1	4	7	3	4	2	6	2	7	2	2	1	4	10	2	8	3	4	3	1	8	0	4	6	0	4	0	4	8	11	8	5	9	4	9	6	3	6	0
TMEM57	18	39	40	30	14	23	23	26	12	15	27	22	26	35	39	26	52	17	30	15	21	25	50	106	20	45	73	45	47	69	62	81	49	56	41	40	46	29	43	41	38	77	53	53	50	62	46	88	96	49	23	27	32	92	57	49	46	76	55	74	28	18	30	21	32	9	27	63	63	38	41	80	61	17	57	31	23	22
LDLRAP1	159	151	545	177	38	63	100	105	16	71	128	131	26	120	63	144	113	170	119	64	57	340	327	557	164	357	228	362	167	345	286	378	252	145	326	566	553	419	278	489	471	560	612	526	746	760	344	563	560	416	262	312	503	1771	317	443	213	453	194	189	136	304	456	202	395	161	618	441	407	521	272	709	1137	225	613	482	337	190
MAN1C1	12	17	2	0	2	4	10	7	0	2	14	31	10	7	12	9	21	9	5	13	19	62	31	65	36	47	24	25	14	36	23	34	15	44	7	32	38	27	12	25	12	15	8	20	41	27	12	18	15	16	14	18	35	23	29	14	32	60	34	104	2	4	6	3	2	0	2	4	9	2	3	10	4	8	9	5	6	2
SEPN1	1807	1737	5562	2025	917	1451	2070	1288	379	1427	986	1066	460	1801	806	1112	1498	2207	1818	1098	905	3232	3661	4219	2888	4148	3043	2165	2095	4305	2883	4882	3006	2414	2724	4852	4686	4826	3339	5194	3923	6604	5977	5400	7995	5523	3801	4940	4377	4831	3335	4518	3726	4996	4335	2767	3275	5472	3288	5260	1539	2094	2596	2008	2591	1681	4160	3455	5232	3303	2793	7301	6534	1314	5722	4920	2317	2845
FAM54B	97	111	216	65	35	24	81	71	10	63	167	109	73	215	117	59	88	49	48	60	50	237	229	278	157	324	81	95	158	229	289	282	217	22	105	314	259	189	224	213	247	617	484	282	466	213	335	486	287	153	94	138	190	340	223	434	96	317	100	114	69	314	581	200	344	116	573	481	246	695	224	467	700	106	356	266	213	114
LOC646471	2	2	0	2	1	2	0	0	0	0	0	0	5	0	0	0	4	0	1	1	0	0	0	0	2	1	2	2	0	0	2	4	0	3	1	0	1	0	0	1	0	0	1	1	1	1	2	4	1	0	0	0	0	1	0	0	1	0	0	0	0	0	1	0	0	0	0	2	2	0	0	1	0	0	2	0	0	0
C1orf135	0	2	0	0	0	2	1	0	0	0	0	0	6	0	0	0	0	1	15	0	3	0	2	1	0	2	9	2	0	0	3	0	1	0	0	2	1	2	1	1	2	1	0	5	0	5	2	1	2	0	0	1	0	1	0	1	0	0	0	0	1	0	0	0	0	0	0	0	0	1	0	0	0	0	1	1	0	2
PAQR7	157	358	647	174	123	93	125	114	41	192	98	60	102	181	151	184	133	203	212	290	148	389	251	274	224	345	116	117	187	293	216	365	318	84	223	379	590	405	211	366	293	615	543	403	456	768	352	499	246	264	148	249	354	197	487	296	137	286	153	225	83	167	209	95	89	83	204	166	381	173	111	443	1130	324	615	519	338	239
STMN1	38	34	19	9	30	9	42	22	51	20	19	42	31	45	96	38	50	248	249	57	49	49	58	98	24	52	167	78	22	44	73	70	54	86	20	48	65	47	25	15	35	95	62	117	87	195	25	42	33	40	26	26	24	51	56	23	17	20	14	18	5	8	6	7	11	1	4	16	23	14	6	43	22	26	22	15	11	12
PAFAH2	26	15	15	6	6	22	23	14	31	9	7	24	7	9	26	24	60	20	21	15	21	19	22	32	13	44	29	14	5	27	26	27	18	42	17	31	43	28	17	33	19	38	40	25	50	42	29	48	27	10	3	15	13	39	37	15	6	14	7	15	4	3	10	17	7	4	8	9	23	4	3	34	13	3	16	16	7	6
EXTL1	48	72	250	49	34	18	12	31	42	98	43	86	18	70	86	15	34	16	8	84	32	52	68	58	24	126	5	4	29	61	12	54	211	30	20	149	218	152	26	14	15	521	504	20	453	42	464	590	9	29	33	141	45	22	245	184	26	39	13	36	21	69	126	13	18	92	136	150	45	218	27	10	181	194	469	374	124	180
SLC30A2	9	9	40	2	1	1	2	1	0	11	5	8	5	3	1	16	0	0	2	3	2	12	16	3	0	4	1	1	1	4	7	13	55	3	5	18	14	16	20	4	4	16	21	34	12	34	24	38	7	9	21	10	2	289	15	6	44	14	5	0	3	18	4	5	1	23	12	29	6	9	8	7	40	3	27	18	6	9
TRIM63	7	2	4	0	4	0	1	6	0	0	2	1	1	4	0	4	2	0	2	0	2	6	10	3	8	10	2	3	9	21	5	4	4	1	4	32	14	7	42	7	6	9	6	5	21	16	14	10	3	2	1	2	1	13	23	22	2	31	1	0	1	9	11	0	3	2	36	24	3	11	8	0	4	0	15	6	3	4
PDIK1L	4	7	4	2	3	11	6	7	1	1	7	11	11	8	14	11	20	13	6	5	5	15	11	14	8	13	18	9	4	19	18	15	7	21	2	13	17	21	5	19	5	16	16	21	19	31	12	16	9	3	2	3	6	27	18	8	3	5	9	4	0	0	0	7	0	0	3	2	20	1	0	15	1	4	7	10	9	2
GRRP1	48	58	84	21	15	27	51	21	36	41	93	54	22	68	43	26	46	26	12	27	9	104	105	148	134	178	34	32	149	102	70	216	69	21	11	213	124	77	103	88	74	197	182	53	99	120	100	93	62	127	40	80	170	97	142	163	123	453	106	114	10	140	225	38	75	73	307	123	79	217	75	90	209	28	164	84	77	71
ZNF593	863	442	1507	669	204	469	371	325	99	585	595	339	136	515	297	466	546	344	680	190	112	643	660	838	487	890	948	741	774	1048	897	844	804	560	871	691	766	789	681	925	775	2466	2041	1163	1540	3341	1290	2052	1475	846	784	757	905	2383	1069	1020	519	1382	468	638	363	533	946	657	549	599	2086	1174	2681	1350	1058	2134	2088	2208	1684	1372	709	658
CNKSR1	225	190	789	306	31	63	68	70	2	99	148	127	36	144	98	42	61	83	93	111	32	351	320	327	186	659	244	150	261	475	476	375	363	91	239	456	550	408	328	536	490	678	940	399	472	572	625	1270	626	351	367	236	340	669	506	680	239	485	167	96	140	355	585	307	305	203	422	378	450	573	275	1140	1509	191	1208	824	418	404
CATSPER4	0	0	0	0	0	0	0	0	0	0	0	0	0	0	0	0	0	0	0	0	0	0	0	0	0	0	0	0	0	0	0	0	0	0	0	0	0	0	0	0	0	0	0	0	0	0	0	0	0	0	0	0	0	0	0	0	0	0	0	0	0	0	0	0	0	0	0	0	0	0	0	0	0	0	0	0	0	0
CEP85	21	24	80	19	5	10	17	18	24	4	19	40	3	32	16	10	23	31	19	7	3	40	56	69	21	57	22	37	17	60	69	52	33	38	31	64	77	68	70	84	101	92	93	65	106	247	47	102	94	74	51	34	36	127	33	55	37	92	16	33	30	40	72	85	87	25	72	72	140	68	56	300	181	10	109	73	40	36
SH3BGRL3	1725	1471	5726	2940	846	1508	2256	1127	374	1594	1135	1201	369	1293	1221	2139	1252	4278	6376	888	715	3110	5032	7638	1836	3337	3218	6482	2279	3311	2451	6095	4435	1691	2281	5726	5461	6540	3895	3166	5036	4793	4962	11329	6448	11246	3997	5068	6782	6745	3601	3544	3548	10693	4653	2466	3182	4771	3198	4838	3628	2720	2480	3339	4887	1535	4410	7515	4754	2572	4382	11923	8722	2967	7103	5437	2559	1807
UBXN11	225	148	802	236	75	81	270	168	34	465	202	162	40	122	57	125	130	123	160	74	91	176	145	57	313	576	432	340	261	308	133	241	188	192	358	332	241	331	350	507	468	530	390	106	259	502	364	562	484	400	242	529	301	595	450	404	417	468	433	426	127	167	178	157	138	241	256	373	493	310	214	967	687	165	457	433	230	449
CD52	156	164	481	484	158	302	250	135	47	193	283	373	65	179	366	506	294	2997	497	469	159	297	462	2787	123	316	653	11225	315	254	291	1204	935	195	110	2373	941	1346	316	171	573	668	365	4354	547	1164	1227	645	2669	1374	475	130	410	2851	868	700	89	260	253	114	290	587	810	265	502	177	563	1040	430	183	301	1647	1249	226	563	488	268	117
AIM1L	1	1	12	0	0	0	6	1	0	0	0	0	7	1	1	12	0	5	20	1	0	4	10	10	1	7	3	6	1	1	3	3	3	4	4	5	20	6	4	6	17	14	3	29	3	49	8	4	15	49	33	0	4	22	2	6	2	14	2	23	2	5	2	4	4	1	2	22	4	4	29	73	35	1	5	3	1	3
ZNF683	30	46	143	19	19	6	15	29	23	20	142	11	2	54	24	12	47	293	59	26	24	40	33	61	33	33	102	155	32	30	20	87	35	6	12	48	41	89	33	13	52	67	29	347	10	42	69	35	42	46	17	20	119	42	129	144	2	46	4	5	39	22	84	20	36	7	45	27	12	7	9	82	398	169	40	45	62	3
LIN28A	0	0	0	0	0	0	0	0	0	0	0	0	0	0	0	0	0	0	0	0	0	0	0	0	0	0	0	0	0	0	0	0	0	0	0	0	0	0	0	0	0	0	0	0	0	0	0	0	0	0	0	0	0	1	0	0	0	0	0	0	0	0	0	0	0	0	0	0	0	0	0	1	0	0	0	0	0	0
DHDDS	56	64	141	40	25	29	27	49	5	39	65	54	15	67	27	42	54	47	62	34	34	125	137	142	81	154	80	81	65	122	127	170	99	50	63	165	114	105	167	106	130	165	182	186	205	257	179	195	162	144	95	87	91	237	131	130	66	197	88	87	53	56	117	103	138	39	140	154	139	139	91	220	276	80	120	88	67	45
HMGN2	3	2	5	1	2	2	4	3	1	0	2	6	1	8	0	0	0	1	6	0	6	11	3	7	4	12	7	7	3	14	7	7	6	2	3	3	9	2	4	0	2	8	8	3	7	14	7	6	3	2	2	0	4	6	11	1	6	3	1	5	1	3	0	0	0	0	0	2	1	1	0	2	5	3	4	2	4	2
RPS6KA1	432	251	1001	342	78	195	242	306	44	220	273	199	60	176	246	226	390	403	362	167	53	350	379	848	176	566	369	513	208	574	333	438	444	111	358	704	815	951	370	720	688	724	842	1042	601	1282	524	721	697	526	298	300	503	1036	731	489	180	388	187	208	176	227	277	366	367	144	359	354	614	369	203	1972	1403	363	1051	870	338	248
MIR1976	0	0	0	0	0	0	0	0	0	0	0	0	0	0	0	0	0	0	0	0	0	0	0	0	0	0	0	0	0	0	0	0	0	0	0	0	0	0	0	0	0	0	0	0	0	0	0	0	0	0	0	0	0	0	0	0	0	0	0	0	0	0	0	0	0	0	0	0	0	0	0	0	0	0	0	0	0	0
ARID1A	90	138	35	36	76	59	48	40	38	41	52	50	13	59	62	31	91	57	56	91	43	64	62	135	46	100	97	128	77	143	178	241	96	101	88	74	112	98	26	71	65	112	110	126	105	75	152	152	100	64	24	37	51	129	109	58	77	79	46	67	46	27	46	43	42	11	37	96	82	29	30	106	47	29	69	55	67	15
PIGV	17	15	10	12	8	10	23	23	7	11	11	12	4	21	6	12	54	5	8	9	10	24	26	29	12	30	17	14	20	48	38	28	25	33	23	22	36	33	19	24	16	49	37	19	43	21	19	57	61	9	3	7	9	59	42	26	6	24	7	17	2	15	15	19	22	8	27	19	21	17	24	37	22	6	36	12	8	13
ZDHHC18	325	241	776	270	72	110	84	91	23	286	283	165	25	199	110	143	153	361	484	120	57	431	384	565	309	339	311	385	129	341	246	467	256	263	141	586	581	601	464	411	410	710	492	742	545	734	447	472	620	691	408	352	483	628	542	506	312	813	347	464	179	258	470	349	421	192	560	470	639	503	320	1457	1638	202	850	657	447	260
SFN	500	260	688	162	72	113	274	126	60	259	403	247	35	92	236	151	158	295	1579	98	43	656	474	1110	275	584	319	249	692	408	345	370	546	174	241	361	733	359	444	235	247	410	566	432	210	1901	370	562	606	673	369	136	364	861	670	526	146	483	78	70	235	385	379	332	241	67	300	145	219	192	224	213	1261	522	452	307	321	85
GPN2	82	89	224	122	20	63	74	71	15	42	82	45	12	79	40	39	77	87	85	28	20	155	142	216	90	211	94	144	132	195	134	188	151	26	76	214	260	207	138	185	196	333	327	313	344	493	184	288	284	143	135	115	186	329	160	128	87	178	96	82	100	121	171	165	191	99	167	207	286	219	162	538	458	102	303	289	143	117
GPATCH3	139	144	372	203	52	121	136	99	18	271	154	103	55	109	98	174	140	132	154	79	55	277	235	241	203	311	228	217	191	289	207	248	192	137	208	255	257	269	189	266	248	470	457	271	398	531	351	452	399	232	173	205	256	425	322	233	177	314	187	254	121	186	335	141	151	140	335	296	450	353	200	534	507	474	545	412	208	245
NR0B2	0	0	0	0	0	0	1	0	0	0	0	0	5	0	0	0	1	0	1	0	0	0	0	0	0	0	0	0	0	3	0	0	2	0	0	0	0	0	27	1	0	0	0	0	0	0	3	0	1	0	0	0	0	0	0	1	0	0	0	0	0	0	0	0	0	0	0	0	0	1	0	0	0	1	0	0	0	0
NUDC	243	133	901	387	59	127	129	71	29	189	99	98	12	77	116	125	165	98	267	81	51	234	164	295	113	196	162	140	67	159	114	116	73	102	170	225	364	405	210	307	240	274	316	363	296	543	235	339	373	172	157	315	285	280	279	137	165	376	155	290	79	69	77	107	60	86	141	93	704	103	146	1411	1058	569	704	707	468	373
C1orf172	18	19	7	26	4	10	20	8	6	8	9	21	7	6	25	11	33	9	19	5	0	12	12	27	12	37	28	21	29	29	52	27	25	9	23	17	22	27	20	13	25	45	52	21	37	38	31	53	47	11	7	4	8	53	20	20	10	10	12	6	6	10	33	19	24	5	29	13	40	30	15	38	20	10	25	13	15	6
TRNP1	19	43	31	14	12	5	4	6	6	3	9	13	3	3	22	7	9	8	6	18	7	41	14	23	9	10	10	6	19	12	17	35	31	16	3	24	37	11	7	8	6	32	32	12	40	25	36	78	5	11	3	21	38	6	31	13	8	14	0	15	0	10	30	1	7	5	26	9	8	36	14	18	39	107	91	69	41	19
FAM46B	66	83	386	236	29	61	47	31	1	141	222	157	11	64	101	129	52	38	141	43	9	453	296	366	254	408	65	44	522	551	399	397	323	26	189	212	348	316	207	380	258	525	1045	582	389	622	364	698	97	250	211	170	1036	106	399	324	183	679	147	150	20	165	265	153	227	186	1154	357	732	1083	171	311	522	240	980	696	366	417
SLC9A1	142	203	702	216	50	87	74	115	22	66	94	92	43	165	93	91	114	109	73	67	32	321	427	401	184	471	207	214	203	433	305	404	280	113	173	433	387	355	273	495	447	550	589	436	543	505	431	508	690	332	239	266	324	508	316	384	223	458	150	164	207	243	376	357	367	162	426	494	688	349	361	1250	1183	159	808	546	323	182
WDTC1	437	358	2316	956	105	226	377	413	156	623	425	336	75	294	340	283	601	360	402	271	169	1095	620	778	536	991	549	509	536	1013	596	953	552	260	900	1007	1325	1128	890	1206	856	1531	1542	1051	1578	1281	1145	1636	935	813	525	887	1260	1096	1398	978	749	1607	736	771	423	872	1145	914	678	672	1708	1039	1636	1279	904	2439	3354	1386	3019	2500	1292	1248
TMEM222	681	505	1920	936	213	442	682	502	139	848	595	509	149	505	421	501	593	460	558	288	215	1069	912	843	950	1443	1030	829	812	1254	749	1066	952	464	1006	1086	924	1091	987	1576	1208	1866	1883	1039	1741	1488	1250	2138	2024	1178	758	1208	1000	2996	1644	1221	962	1771	1009	1186	572	848	1379	806	841	718	1598	1385	2113	1500	847	2483	2411	1539	2474	2023	1005	1075
LOC644961	129	170	167	90	77	66	197	85	201	123	102	104	48	127	150	91	161	78	89	79	116	268	254	413	175	268	319	331	189	296	282	225	153	327	84	72	103	130	95	56	74	125	150	125	118	147	165	95	112	76	51	89	48	165	123	101	117	136	100	183	32	50	18	86	33	20	44	63	1070	38	35	420	195	202	142	212	47	106
SYTL1	900	862	3833	1329	292	735	1022	700	182	905	698	743	173	819	345	365	620	902	573	517	231	1451	1230	1902	682	1623	638	1742	1023	2182	1676	1330	2029	648	1216	1835	3047	2411	886	2825	2044	3667	3748	1623	2429	3995	1962	3510	3205	1044	782	1189	1727	1480	3093	2455	631	673	545	680	881	1360	2330	1285	995	905	2183	1687	2260	2293	994	3281	4841	1138	3200	3216	1374	1397
MAP3K6	686	565	1402	239	235	327	344	198	125	479	557	326	78	277	231	319	210	355	435	183	96	1021	909	809	467	837	233	241	622	965	660	784	626	398	162	1268	1129	829	830	703	1027	886	920	897	966	820	1125	1255	443	625	407	683	744	694	1161	782	589	1579	614	886	246	410	474	305	467	256	680	924	1138	1303	603	1791	2722	395	936	760	468	621
FCN3	12	10	56	12	7	12	11	13	0	10	16	22	1	7	4	10	35	11	6	9	3	21	23	30	20	26	6	7	5	21	16	64	33	3	8	29	51	28	46	60	11	53	104	43	68	18	30	64	21	29	10	18	13	67	17	40	24	33	8	8	14	33	44	18	34	20	48	36	87	78	39	52	116	13	45	47	31	40
CD164L2	64	137	441	53	35	24	17	5	19	146	108	89	33	102	43	22	12	45	23	52	31	145	93	82	98	79	5	0	113	156	37	188	264	14	22	312	171	220	99	96	37	507	523	27	188	2	373	602	95	15	8	96	140	31	289	274	36	103	15	49	10	129	300	42	71	118	348	59	77	457	24	111	583	146	305	329	195	108
GPR3	15	14	26	2	4	5	6	10	10	17	4	7	3	19	3	4	8	12	9	4	1	20	17	18	19	12	6	1	48	20	27	19	14	44	4	27	17	14	17	6	8	88	61	17	41	29	18	19	6	18	13	15	18	43	14	6	7	74	8	9	4	15	34	3	10	4	73	31	24	9	15	37	32	15	20	22	11	7
WASF2	291	490	854	188	391	400	509	180	124	628	363	246	138	249	191	260	129	673	601	416	336	786	436	847	309	471	323	498	378	741	433	614	384	423	416	455	352	454	362	411	292	765	902	603	749	313	732	759	568	604	256	297	500	516	1048	462	324	673	301	460	132	214	457	149	279	191	554	487	639	514	225	431	1229	344	648	426	314	246
AHDC1	138	300	356	96	111	63	68	55	29	58	158	78	65	106	74	99	85	108	88	93	78	282	277	360	296	322	68	77	210	281	242	509	205	238	108	404	410	316	248	270	395	758	611	395	414	233	505	550	203	272	133	361	311	410	353	432	180	416	175	271	93	191	458	107	201	168	576	324	293	605	186	525	841	303	547	392	531	239
FGR	260	99	286	83	71	99	84	34	5	104	177	114	11	59	108	74	87	190	94	51	35	318	302	513	77	161	85	467	121	175	138	314	248	70	60	792	482	367	220	140	257	229	177	439	387	457	346	312	302	464	138	142	223	578	297	144	114	631	185	172	124	322	167	136	189	90	416	521	253	415	394	557	574	53	259	196	101	166
IFI6	113	73	22	21	106	78	205	84	128	96	89	136	159	338	245	584	132	949	1048	70	159	293	451	2224	267	295	2626	382	126	199	171	203	109	1123	311	298	211	499	143	129	193	215	187	2514	540	1156	183	227	12452	740	322	157	99	408	255	67	166	243	170	619	126	35	23	488	75	8	26	39	169	35	21	125	36	30	50	51	29	29
FAM76A	7	8	11	12	3	3	2	3	0	8	0	5	3	11	2	9	13	9	6	5	8	6	9	15	7	14	7	4	5	12	3	11	2	16	10	13	7	13	8	17	8	12	14	19	12	12	13	20	15	9	4	7	25	15	9	4	14	23	9	34	8	0	3	3	5	0	3	7	29	5	0	29	33	56	15	28	26	15
STX12	79	63	11	9	25	21	52	45	35	33	58	51	35	65	143	32	143	30	43	55	61	76	46	76	68	74	64	41	27	92	51	68	37	198	26	66	95	68	35	41	39	96	77	80	75	79	59	72	30	22	12	47	44	73	87	48	33	63	31	117	6	6	8	17	5	2	14	7	29	12	3	31	12	29	16	31	32	8
PPP1R8	65	62	16	10	33	16	34	44	29	13	84	83	12	53	134	42	125	52	62	40	52	100	73	147	86	109	116	79	32	103	96	79	27	183	30	72	90	83	27	67	57	97	86	89	115	94	59	93	57	29	18	52	56	79	88	40	43	82	42	144	8	2	9	13	9	3	5	14	64	25	10	72	11	31	38	29	26	9
SCARNA1	14	25	1	0	32	28	4	7	0	0	0	0	1	0	3	0	9	2	3	11	2	5	1	13	1	5	4	6	6	5	11	3	5	5	3	2	2	5	1	5	2	6	4	3	6	1	7	3	2	0	1	0	1	2	7	13	1	2	0	2	0	0	0	0	0	0	0	1	2	0	0	0	1	2	2	0	0	0
C1orf38	14	4	0	3	11	8	11	2	4	13	29	7	2	10	23	13	16	18	56	2	2	17	37	117	7	9	20	26	14	18	14	55	21	55	2	22	28	24	14	6	7	15	14	78	6	5	26	17	27	20	6	9	24	37	24	7	14	39	11	46	11	14	5	4	14	0	18	20	13	7	8	7	3	9	8	10	7	2
RPA2	26	29	13	24	11	9	22	17	4	11	23	32	11	38	42	19	61	36	51	28	18	55	48	71	51	68	76	55	17	45	39	61	38	69	21	38	53	51	45	51	71	54	35	50	71	40	59	86	38	22	11	19	23	73	60	41	33	36	27	43	7	19	45	16	27	6	23	26	45	49	13	46	24	23	45	47	34	3
SMPDL3B	59	57	119	52	32	38	42	37	8	15	9	24	14	14	24	13	47	22	27	23	2	35	56	78	29	95	32	17	36	85	63	40	100	45	53	47	83	57	34	96	69	130	169	28	182	113	95	233	256	34	41	55	48	60	84	93	42	36	20	12	56	34	75	63	40	56	70	95	176	140	97	201	134	93	187	130	82	69
XKR8	2	2	5	4	1	3	0	3	2	1	6	7	2	4	2	3	8	5	5	3	2	2	4	8	2	7	8	1	6	5	6	31	7	7	5	11	14	7	4	9	7	3	6	7	13	5	10	17	18	13	4	9	6	11	8	4	4	14	3	16	4	4	6	5	4	0	3	7	19	11	1	11	14	3	12	6	8	3
EYA3	14	19	2	2	7	8	12	16	7	5	27	20	13	18	37	14	64	18	15	10	2	32	19	36	18	29	45	15	11	17	17	37	19	37	11	24	28	15	19	26	16	25	33	21	23	18	30	46	16	8	1	23	14	33	27	25	17	24	21	59	3	4	12	10	7	1	7	16	8	18	8	20	17	3	9	11	18	4
LOC653566	3	0	0	2	1	1	4	0	2	3	0	0	5	0	2	1	1	1	3	3	0	1	3	1	1	0	1	0	0	2	5	1	0	0	3	1	0	0	0	0	2	0	0	1	0	1	0	1	2	0	0	0	0	1	2	1	2	0	2	2	0	0	1	2	0	0	0	0	2	0	1	4	1	3	2	2	0	0
PTAFR	4	5	1	1	4	2	3	7	0	2	1	9	6	2	15	5	9	15	9	1	7	13	25	45	8	5	14	13	2	4	6	21	11	31	3	22	36	32	6	8	5	14	13	76	7	18	13	17	13	8	3	6	14	25	26	9	7	17	11	18	3	5	6	3	13	0	5	11	0	10	4	5	0	7	7	5	2	0
DNAJC8	68	72	329	148	15	13	33	49	2	27	52	82	6	70	16	25	50	36	38	14	13	232	291	357	130	300	55	124	130	209	216	264	139	8	24	368	147	104	266	101	217	420	410	315	416	409	175	406	317	227	150	78	118	537	109	407	108	434	110	48	96	279	483	219	512	154	508	517	405	484	306	1028	1008	55	550	298	161	145
ATPIF1	171	131	21	43	55	77	197	159	100	65	56	192	42	121	189	66	293	110	174	115	135	205	162	348	99	211	432	252	124	267	299	226	128	281	99	114	192	148	71	175	115	184	187	195	251	445	175	191	186	37	24	98	73	349	202	118	87	100	55	154	35	37	51	86	50	16	63	78	163	51	36	141	37	43	75	110	77	39
SESN2	54	79	149	48	20	29	40	32	11	38	67	34	26	46	30	42	31	26	28	17	24	101	121	111	36	121	48	54	43	87	81	194	116	54	54	111	152	135	137	118	161	129	163	140	265	362	108	191	102	116	75	63	128	141	107	107	60	176	46	68	59	85	115	41	78	24	110	164	137	150	112	294	331	30	210	148	90	55
MED18	14	11	3	1	5	5	13	8	3	7	5	24	12	10	20	14	15	8	10	13	12	18	11	32	9	12	26	22	3	14	20	13	12	29	8	9	11	12	2	8	17	14	19	14	12	18	9	26	10	5	1	4	6	17	16	15	2	8	5	22	0	0	5	4	0	1	0	4	11	0	0	9	5	1	4	7	3	0
PHACTR4	58	99	135	33	51	45	47	46	29	79	48	63	23	58	53	64	78	89	111	71	61	95	86	146	75	124	58	83	63	93	115	106	57	74	84	69	86	90	53	104	53	107	125	105	88	95	97	122	106	42	20	50	45	94	126	55	56	90	47	94	22	6	22	16	8	9	30	48	82	25	25	80	159	219	78	43	24	39
RCC1	94	95	144	44	33	34	37	67	39	14	98	92	33	53	94	81	141	152	132	51	51	87	102	212	61	134	138	103	38	114	187	91	45	131	72	108	173	139	79	111	98	241	169	137	121	295	136	157	168	95	57	106	97	217	110	91	73	95	55	100	26	32	64	77	84	31	84	62	140	84	42	322	279	68	179	164	148	37
TRNAU1AP	74	66	186	50	14	31	36	62	16	39	100	52	10	91	71	47	112	61	89	46	29	171	150	226	108	228	85	89	65	143	125	148	102	91	69	207	217	154	200	143	161	325	304	343	253	407	207	285	202	180	92	142	188	367	162	202	111	265	117	170	46	138	194	148	242	60	270	189	142	297	103	436	523	60	314	238	159	90
SNHG12	44	38	12	3	13	15	13	6	3	23	34	29	14	33	42	19	27	25	44	14	18	42	38	61	33	64	51	61	20	23	38	46	15	171	12	36	35	35	19	31	40	47	27	49	29	66	40	52	35	25	8	25	27	66	73	38	27	37	40	80	9	14	12	13	16	4	6	18	59	22	5	22	32	13	19	15	13	17
SNORD99	1	12	0	0	2	1	0	0	0	0	0	0	0	0	0	0	0	0	2	2	0	1	1	7	2	2	3	12	2	12	5	5	0	0	1	1	0	1	2	0	3	1	2	1	5	3	3	1	1	0	1	0	3	3	4	4	0	1	0	0	0	0	1	0	2	0	1	1	0	0	0	0	1	0	0	1	0	0
SNORA61	0	5	0	0	11	1	0	1	0	0	2	0	0	0	0	0	0	0	3	1	1	0	1	0	0	0	0	1	0	0	0	3	0	1	0	0	1	1	0	1	1	0	0	2	1	3	1	1	2	0	0	0	0	2	0	0	0	1	0	0	0	0	0	0	0	0	0	0	0	0	0	1	0	0	0	0	0	0
SNORA44	0	5	0	1	4	4	0	1	3	0	1	4	0	0	2	0	1	2	0	0	2	3	6	4	8	3	4	5	12	9	6	1	0	0	0	1	4	2	7	0	1	3	2	6	4	0	8	8	245	0	0	0	3	25	1	2	9	2	2	3	0	0	0	1	1	0	0	0	15	2	2	1	1	0	1	0	1	2
SNORA16A	25	188	1	1	218	80	6	3	1	0	2	2	1	6	15	3	1	9	28	26	4	37	15	87	28	52	115	101	32	51	72	14	13	40	47	11	20	14	3	24	30	45	35	24	43	13	93	18	52	13	6	2	10	22	62	62	1	6	0	4	2	3	9	2	9	2	2	12	16	9	8	6	1	7	7	6	1	12
RAB42	1	0	0	0	0	0	0	0	0	0	0	0	0	0	0	0	0	1	3	1	0	0	0	1	0	0	0	1	0	1	0	0	0	0	0	1	1	0	1	0	1	2	0	2	0	0	1	3	0	0	0	2	0	4	0	0	0	4	0	2	0	1	1	0	0	0	0	1	0	0	0	0	1	0	0	2	0	0
TAF12	16	30	5	4	5	15	20	15	22	5	17	53	5	20	21	15	36	25	32	31	15	39	44	99	37	34	88	31	15	43	43	29	23	94	23	40	85	51	20	45	37	38	44	39	65	125	28	49	35	14	6	32	32	67	42	28	37	27	23	102	4	1	2	13	4	2	8	7	22	6	3	24	13	14	11	19	17	5
RNU11	13	8	2	1	6	6	2	2	5	3	14	2	6	0	3	0	14	0	1	3	1	1	3	4	1	5	13	6	7	3	4	5	3	3	1	1	7	6	23	2	3	5	2	6	10	2	4	7	53	4	1	1	2	5	4	4	0	3	0	0	0	1	4	1	4	0	3	8	2	3	4	3	2	4	18	10	11	2
GMEB1	2	3	7	3	1	2	5	1	2	1	0	0	0	4	0	2	1	2	3	2	2	1	2	4	0	5	1	3	2	5	5	4	7	9	5	8	1	0	4	2	3	6	4	5	8	2	3	2	1	2	1	0	5	3	4	5	0	3	2	0	1	4	4	0	3	1	4	5	3	2	4	7	8	3	4	0	4	2
YTHDF2	2	0	0	1	2	1	2	2	0	0	6	1	2	5	1	1	2	2	2	3	1	1	1	3	1	1	1	1	2	3	3	1	4	1	0	2	2	0	0	4	2	2	5	2	5	2	1	2	0	2	1	1	3	1	1	1	1	3	1	1	0	1	0	1	1	0	1	1	2	0	1	5	1	1	4	2	2	0
OPRD1	0	0	0	0	0	0	0	0	0	0	0	0	7	0	0	0	0	0	2	0	0	0	0	0	0	0	0	0	0	0	2	0	1	0	0	0	0	0	0	0	0	0	0	0	0	1	0	0	0	0	0	0	0	0	0	0	0	0	0	1	0	0	0	0	0	0	0	0	0	0	0	1	0	0	0	0	0	0
EPB41	35	38	22	27	11	16	14	34	9	24	26	28	15	39	76	10	62	57	51	35	31	76	42	88	16	75	76	104	32	87	65	113	36	101	63	34	68	78	27	37	52	57	58	89	60	74	72	68	91	26	7	18	26	50	65	44	12	50	9	24	17	17	17	29	11	3	17	38	49	19	32	62	30	14	26	25	33	14
TMEM200B	77	72	146	115	22	22	24	38	6	51	75	35	49	123	43	40	80	49	74	54	48	217	175	136	155	175	49	76	134	160	75	344	73	69	99	255	261	179	253	155	182	253	189	120	449	869	185	206	360	232	65	260	408	139	262	175	189	514	195	328	126	112	201	79	128	68	275	238	150	202	136	315	414	55	278	191	181	91
SRSF4	48	91	42	20	50	45	30	30	30	15	44	47	12	69	63	34	123	82	54	58	53	121	70	145	74	107	112	78	80	116	100	104	45	125	29	72	122	58	31	69	33	109	89	71	59	52	81	117	67	39	24	58	55	64	92	64	49	115	41	111	20	10	24	16	7	4	13	21	57	25	19	63	36	48	59	52	46	26
MECR	104	94	264	93	19	32	28	39	17	83	65	74	20	74	36	59	53	60	74	24	28	148	175	179	86	189	98	110	78	137	143	281	142	55	129	240	217	200	176	164	163	412	349	173	328	423	283	379	267	271	141	241	261	348	217	286	111	289	114	135	68	130	195	134	143	89	268	163	271	210	130	497	448	119	348	296	185	81
PTPRU	98	110	300	73	55	80	44	46	23	85	112	60	41	140	63	118	73	64	199	75	54	193	154	299	198	298	149	102	144	211	152	261	173	40	114	172	216	189	175	159	127	487	313	120	327	440	339	474	268	278	186	111	263	386	261	359	95	222	87	92	68	138	258	65	134	68	226	148	205	300	75	226	797	135	372	198	198	126
MATN1	0	0	1	0	0	0	0	0	0	0	1	0	0	1	0	0	0	0	0	0	0	0	1	0	0	0	0	0	2	0	0	1	3	0	0	1	2	0	1	0	0	3	1	1	0	0	1	2	0	3	0	0	1	0	1	1	1	3	1	1	0	0	0	0	0	0	0	0	1	1	0	0	0	0	0	0	1	1
LOC100129196	2	5	0	0	0	1	1	1	3	0	15	0	3	0	2	0	1	1	2	2	0	5	4	8	9	7	12	5	4	7	3	14	5	10	0	9	6	9	3	6	6	7	7	9	7	8	7	18	8	3	1	4	4	4	10	7	1	7	3	3	3	5	5	0	3	0	2	8	7	6	5	5	2	9	6	2	5	3
LAPTM5	562	608	1470	1114	427	507	842	741	173	781	846	871	150	474	883	983	990	2960	2016	418	278	1493	1988	5886	514	1108	1721	8274	791	1226	1047	2413	2257	1118	644	4392	3711	4953	1336	982	2767	2015	1596	11505	1736	5524	2972	2259	3249	4577	2004	791	2076	4828	2265	1563	469	1790	667	1016	2615	1720	1208	1310	2570	543	2115	3832	1939	1014	2136	5623	3037	1436	2988	2112	1100	354
MIR4420	0	0	0	0	0	0	0	0	0	0	0	0	0	0	0	0	0	0	0	0	0	0	0	0	0	0	0	0	0	0	0	0	0	0	0	0	0	0	0	0	0	0	0	0	0	0	0	0	1	0	0	0	0	0	0	0	0	0	0	0	0	0	0	0	0	0	0	0	0	0	0	0	0	0	0	0	0	0
SDC3	93	303	518	191	180	107	49	23	57	41	44	84	41	92	76	40	59	90	33	137	93	275	462	535	200	519	173	153	404	616	385	930	553	219	76	472	483	368	132	140	188	485	621	634	443	132	673	1192	242	395	163	431	340	189	588	263	97	273	106	135	105	228	611	93	143	143	420	340	211	326	202	792	562	314	1193	1123	335	168
PUM1	174	195	42	18	79	68	101	64	114	72	157	153	67	150	295	108	187	117	142	153	126	246	155	227	234	290	238	147	85	246	224	211	129	473	113	171	233	184	95	197	114	325	292	213	269	164	203	245	94	46	29	87	85	133	274	141	76	100	60	137	13	12	22	34	13	18	23	20	138	25	18	87	61	50	61	61	75	30
SNORD103A	0	0	0	0	0	0	0	0	0	0	0	0	0	0	0	0	0	0	0	0	0	0	0	0	0	0	0	0	0	0	0	0	0	0	0	0	0	0	0	0	0	0	0	0	0	0	0	0	0	0	0	0	0	0	0	0	0	0	0	0	0	0	0	0	0	0	0	0	0	0	0	0	0	0	0	0	0	0
SNORD85	8	4	0	0	0	6	0	0	1	0	1	0	0	1	1	0	0	1	1	2	0	3	0	0	0	0	2	1	1	0	3	0	0	0	0	0	0	1	0	0	0	0	0	1	0	0	0	3	1	0	0	0	0	0	4	0	0	0	0	0	0	0	0	0	0	0	0	0	0	0	0	0	0	0	0	0	0	0
PRO0611	0	0	0	0	0	0	0	0	0	0	0	0	3	0	0	0	0	0	0	0	0	0	0	0	0	0	0	0	0	0	0	0	0	0	0	0	0	0	0	0	0	0	0	0	0	0	0	0	0	0	0	0	0	0	1	0	0	0	0	0	0	0	0	0	0	0	0	0	0	0	0	0	0	0	0	0	0	0
NKAIN1	2	0	15	12	2	2	4	5	0	0	0	2	1	4	0	4	2	0	0	0	0	1	14	16	1	14	35	18	8	122	92	13	24	6	136	6	3	35	33	6	13	7	9	9	70	237	2	3	616	47	20	12	4	1	6	5	13	8	3	100	115	6	7	100	4	12	7	10	24	6	83	230	14	1	23	5	0	16
SNRNP40	14	18	5	9	4	5	6	9	18	7	10	32	2	14	49	16	42	9	12	11	21	17	11	22	13	19	34	18	6	24	14	15	5	37	15	13	16	15	14	18	12	29	18	19	27	50	14	16	15	6	7	14	12	18	25	10	8	7	10	27	2	4	9	7	15	5	14	7	19	12	8	38	18	6	9	18	20	2
ZCCHC17	13	23	3	9	6	6	8	18	5	5	11	33	7	30	30	9	37	28	23	9	3	38	25	35	13	39	36	22	13	40	35	34	29	82	32	21	36	19	10	27	33	35	26	46	43	70	30	32	26	14	6	22	15	69	42	31	6	24	17	36	6	7	33	14	18	3	15	10	22	21	10	37	14	14	19	13	11	2
FABP3	2	1	1	0	0	0	0	0	0	1	3	4	0	1	1	0	0	3	2	0	0	0	10	13	4	3	0	2	7	5	2	4	0	1	4	5	4	3	26	6	9	66	20	6	3	7	21	4	2	4	3	2	2	14	2	12	1	6	3	5	7	7	17	3	8	0	92	7	6	235	6	2	4	2	6	0	0	11
SERINC2	1881	1782	6307	2595	365	1562	2574	1631	221	1078	1208	1341	199	750	632	1662	1457	1102	1000	580	239	1947	2553	4548	1405	3483	3433	2121	2589	5986	4856	1873	3253	2073	5606	2732	5064	3248	2041	7694	5565	4154	3946	5080	5239	19757	3698	5364	3727	4071	3814	1797	1846	21065	4758	5225	2153	1269	1482	1526	1085	1733	3374	4322	3473	1613	5825	2633	4991	6593	2505	7382	6941	1555	5450	4670	2066	2621
LOC149086	1	0	1	0	0	0	0	0	4	0	0	0	3	0	0	0	0	0	0	0	0	0	0	0	0	0	0	0	0	0	0	0	0	0	0	0	2	1	0	0	0	0	0	0	0	0	0	1	0	0	0	0	0	5	0	0	0	0	0	0	0	0	0	0	0	0	0	0	0	0	0	0	0	0	0	0	0	0
LOC284551	0	0	0	0	0	0	1	0	0	0	0	0	7	0	0	0	1	0	1	0	0	1	0	2	0	0	0	0	0	0	0	0	1	0	0	0	0	0	0	0	0	0	0	0	0	0	0	1	0	0	0	0	0	3	0	0	0	0	0	0	0	0	0	0	0	0	0	0	0	0	0	0	0	0	0	0	0	0
TINAGL1	48	52	85	36	18	22	15	12	7	18	55	15	27	55	52	19	61	19	18	42	34	187	127	218	145	99	20	18	82	89	89	217	73	253	69	113	148	77	85	75	28	232	193	36	109	30	129	129	23	35	19	70	95	97	126	96	114	146	62	216	5	39	68	39	9	8	53	18	76	49	31	53	147	81	155	196	302	14
HCRTR1	0	0	0	0	0	0	0	0	0	1	4	0	0	1	0	0	0	0	1	0	0	3	1	3	1	2	1	0	0	1	1	1	4	0	0	2	0	0	2	1	2	3	0	2	0	0	2	2	2	0	0	0	0	2	1	2	2	1	0	0	0	0	2	0	0	1	2	2	0	0	0	0	0	1	2	0	1	0
PEF1	178	141	578	250	29	53	79	86	27	96	155	64	21	89	69	83	153	79	108	51	9	230	318	376	251	364	160	182	121	312	228	350	157	94	214	413	295	372	359	396	432	852	709	556	810	1489	403	595	478	646	350	418	492	941	342	461	236	690	233	290	135	307	523	423	664	268	1072	732	583	880	466	1723	1338	224	990	771	542	255
COL16A1	356	424	1144	120	145	144	116	199	48	334	470	405	140	1021	281	346	278	105	108	304	238	733	860	513	416	775	173	109	286	560	292	656	503	192	173	1169	904	729	877	515	1258	1286	1314	831	1366	776	758	1301	364	667	339	896	770	586	772	744	756	1649	797	1333	285	633	929	457	1538	254	786	2123	512	968	982	2602	3019	399	1042	704	470	395
BAI2	134	109	504	83	194	422	234	116	179	157	48	177	84	240	68	361	91	42	118	247	202	72	139	90	40	182	606	294	57	242	120	137	230	178	1216	149	244	410	166	488	1341	441	572	323	928	962	191	298	2125	475	529	371	128	95	307	75	285	141	213	421	88	125	113	115	202	127	187	456	271	156	165	1014	513	224	468	369	80	278
MIR4254	0	0	0	0	0	0	0	0	0	0	0	0	0	0	0	0	0	0	0	0	0	0	0	0	0	0	0	0	0	0	0	0	0	0	0	0	0	0	0	0	0	0	0	0	0	0	0	0	0	0	0	0	0	0	0	0	0	0	0	0	0	0	0	0	0	0	0	0	0	0	0	0	0	0	0	0	0	0
SPOCD1	25	20	24	2	22	30	2	1	0	5	10	10	10	18	23	39	15	11	90	10	10	12	58	119	7	66	2	5	13	25	24	40	33	12	113	112	241	171	27	51	150	58	50	227	39	204	24	40	658	306	209	15	13	85	38	10	4	19	8	22	75	23	21	37	68	8	14	28	12	13	26	215	58	4	18	23	8	3
PTP4A2	29	22	11	17	12	19	18	16	4	7	16	10	5	8	17	11	41	20	13	9	11	23	7	26	8	29	50	16	16	21	32	36	16	12	57	26	30	43	11	33	34	12	32	27	57	77	22	38	65	41	20	21	25	18	37	11	15	28	11	26	3	5	10	16	21	6	12	32	50	10	16	92	34	14	29	43	19	3
KHDRBS1	161	168	32	23	55	48	116	93	111	70	125	124	36	111	191	93	292	109	96	89	96	242	171	252	194	230	303	162	85	281	227	217	100	270	81	128	160	142	94	101	101	210	196	197	233	227	169	181	108	84	45	90	105	124	195	138	81	145	80	155	21	11	33	51	16	10	34	32	162	26	16	113	41	66	82	75	70	21
TMEM39B	68	96	272	66	22	37	61	44	15	33	89	62	32	124	50	55	110	105	82	62	43	187	209	219	141	234	77	84	68	139	138	237	108	122	77	317	317	293	174	315	293	391	382	295	433	392	264	321	174	329	139	269	279	296	258	270	179	343	163	278	61	144	248	125	208	83	297	230	210	229	136	664	713	111	346	310	250	107
KPNA6	99	132	214	80	45	60	69	44	27	42	49	46	18	50	58	27	102	133	130	72	39	157	151	297	101	188	118	146	108	229	220	237	141	88	66	161	154	167	135	90	112	224	261	251	203	112	173	243	285	204	65	82	165	267	194	172	98	192	83	108	44	46	104	69	64	41	140	136	158	108	97	167	441	47	218	92	81	62
TXLNA	151	131	218	78	50	32	85	94	8	42	206	171	28	157	93	74	102	70	91	41	48	274	308	372	179	356	159	130	145	228	320	272	208	131	195	403	250	213	289	242	464	563	505	419	491	558	334	444	368	380	216	188	195	634	273	432	178	413	167	190	102	235	383	245	421	132	426	389	331	384	247	681	729	50	308	191	208	70
CCDC28B	95	117	179	66	67	51	74	57	57	110	57	66	41	130	43	96	59	148	94	60	90	159	165	187	99	112	153	291	55	84	66	211	150	130	75	237	162	268	200	181	235	544	292	238	441	834	238	225	156	299	145	300	162	153	225	160	288	291	252	488	150	100	153	115	214	60	287	333	179	215	155	439	249	181	253	179	126	104
IQCC	3	4	5	2	2	2	2	0	0	0	5	2	2	7	5	0	2	2	11	2	0	6	2	4	0	6	3	4	1	3	4	3	3	6	4	4	3	2	1	3	4	2	8	3	2	0	4	11	4	2	2	1	3	1	4	1	2	3	1	6	0	1	4	0	0	0	1	3	3	0	0	21	7	1	10	5	5	1
DCDC2B	0	0	4	1	0	2	0	1	0	0	1	0	0	0	0	0	1	0	0	0	1	2	0	1	0	4	0	1	1	0	0	1	5	0	0	2	1	21	1	6	1	2	3	0	5	1	2	4	3	2	0	1	4	1	1	0	0	1	5	5	3	3	3	2	1	0	2	11	3	3	2	30	8	1	2	3	1	3
TMEM234	86	59	197	76	21	41	51	39	19	47	50	40	18	35	22	42	45	55	56	24	8	113	128	137	85	106	90	65	79	102	89	127	117	10	61	157	137	142	95	158	147	208	186	154	261	111	134	184	146	162	97	108	135	223	136	99	78	144	48	62	71	79	111	126	158	68	194	156	239	126	114	342	308	48	168	174	84	51
EIF3I	94	84	28	26	16	41	60	52	16	21	58	70	8	40	68	49	91	54	68	58	42	99	53	107	46	73	81	32	32	56	93	94	61	215	42	49	71	57	38	57	49	79	79	76	73	108	85	134	61	21	16	30	34	80	104	55	43	91	51	120	6	8	13	18	4	5	23	16	94	12	9	58	59	64	77	43	58	15
MTMR9LP	28	26	85	8	10	11	22	17	4	48	73	70	31	127	33	20	20	15	16	51	29	137	146	170	84	141	24	34	54	113	69	121	66	23	6	174	85	58	158	37	67	194	190	96	80	33	98	221	155	73	59	49	92	95	55	182	85	191	81	70	23	181	203	46	178	45	133	186	27	226	54	49	333	17	70	42	43	67
FAM167B	69	58	301	67	46	77	165	73	17	80	89	76	37	100	34	76	80	89	146	66	48	178	182	319	146	281	199	137	72	210	174	237	176	39	103	251	378	357	115	284	135	396	462	375	239	814	189	285	445	225	120	84	127	214	269	155	84	169	64	91	50	97	148	99	108	72	146	194	131	117	89	311	422	239	243	299	104	132
LCK	4	7	9	0	4	3	1	4	0	0	23	8	7	13	2	9	6	13	10	3	0	6	16	89	3	2	7	68	11	7	6	23	8	0	1	20	10	18	18	0	12	19	11	69	2	1	15	6	80	15	2	2	6	45	8	35	0	12	7	1	1	27	31	8	31	1	17	22	0	32	19	18	58	1	10	2	3	3
HDAC1	29	38	15	6	15	25	28	39	16	26	36	77	19	54	63	31	137	42	42	46	42	51	45	66	55	63	68	60	21	54	49	51	22	63	36	56	50	38	13	50	36	41	60	30	76	63	43	43	48	26	17	33	28	57	44	30	25	47	21	53	4	5	10	26	9	4	10	8	81	8	5	68	31	31	39	43	11	18
MARCKSL1	156	158	422	279	60	138	183	125	88	45	41	189	69	88	139	98	189	204	421	97	81	117	238	432	106	262	313	283	158	468	544	373	247	165	328	300	467	240	105	285	223	494	626	732	741	697	348	669	334	650	294	237	206	717	327	153	126	121	92	115	170	183	325	349	389	118	390	450	580	334	412	1432	477	185	702	490	256	111
LOC100128071	161	129	354	75	40	84	140	121	16	165	223	124	25	192	80	58	149	115	102	86	46	201	131	163	138	265	72	83	113	224	166	261	162	166	118	296	438	287	154	454	389	610	586	358	224	352	330	476	497	250	142	273	284	423	383	378	177	247	166	251	56	125	276	72	106	132	206	141	155	246	99	421	490	94	298	306	168	286
TSSK3	1	7	0	1	1	3	0	0	0	0	1	0	6	0	0	0	0	1	1	3	1	3	5	3	5	6	1	1	2	6	8	8	4	1	4	5	2	2	1	1	2	8	10	3	1	6	10	10	6	2	3	3	1	12	3	5	1	2	3	1	3	0	0	3	1	4	2	3	0	5	0	3	0	0	2	2	2	1
BSDC1	52	93	46	33	22	37	54	70	37	29	28	65	28	56	58	41	141	48	52	42	31	99	92	131	96	122	133	63	52	147	149	153	67	119	53	94	115	88	56	81	101	153	174	88	156	111	104	143	121	62	39	63	70	158	113	96	50	128	57	117	47	51	104	79	80	25	119	81	164	89	57	263	157	43	141	99	126	37
ZBTB8B	0	0	0	0	0	0	0	0	0	0	0	0	0	0	0	0	0	0	1	0	0	1	0	0	1	1	0	0	0	0	0	0	2	0	0	0	0	0	0	0	0	2	0	0	1	0	0	1	0	1	0	2	0	0	0	0	0	0	0	0	0	0	0	0	0	0	0	1	0	0	0	0	1	1	1	0	0	0
ZBTB8A	26	16	5	5	7	9	19	6	6	5	8	14	8	28	31	11	26	9	17	12	22	20	12	26	15	15	16	11	5	25	22	22	14	52	5	12	23	13	7	16	12	23	17	17	29	14	15	31	13	9	5	15	16	13	17	7	29	15	18	54	1	1	2	4	2	1	2	3	33	4	0	15	12	1	10	6	12	6
ZBTB8OS	9	7	4	6	5	9	20	3	8	12	5	14	9	5	19	6	10	11	12	6	28	13	18	32	13	27	16	25	9	19	18	27	8	28	10	9	10	13	12	19	13	6	17	18	9	24	17	20	10	6	2	10	5	16	18	13	9	6	11	15	0	0	1	9	1	2	3	1	27	0	3	14	4	2	5	9	4	5
RBBP4	25	69	14	9	12	17	14	16	14	5	20	14	10	37	26	2	34	36	12	27	26	58	31	56	37	47	29	23	20	46	39	64	29	72	27	41	58	47	18	77	40	66	54	42	48	47	39	54	26	15	4	25	47	46	100	34	19	37	19	70	6	2	7	5	2	9	8	12	38	14	8	19	34	11	19	14	29	13
SYNC	0	4	1	0	2	3	5	2	2	6	0	11	1	2	1	2	8	1	0	5	7	3	6	8	2	3	4	2	1	2	9	2	1	3	6	5	11	4	4	6	1	2	4	1	9	7	2	2	2	2	1	7	7	9	4	2	4	4	2	11	4	0	0	0	1	1	2	3	5	0	0	1	3	4	5	2	3	0
KIAA1522	138	160	58	91	40	109	93	126	63	47	130	180	52	104	253	108	300	92	103	75	50	195	141	222	128	339	433	182	168	407	500	259	213	490	321	109	315	196	72	325	218	296	361	333	303	312	273	433	309	125	68	54	101	545	310	185	113	118	78	92	123	79	115	151	93	28	94	121	294	87	84	295	67	84	219	206	176	42
YARS	163	161	241	97	33	46	92	84	24	70	153	124	36	137	57	67	133	96	159	55	37	205	264	340	147	279	137	139	110	185	206	167	147	80	88	280	162	141	218	243	365	402	520	380	418	826	243	458	329	304	215	253	187	519	169	316	182	395	150	229	148	195	328	157	325	98	312	367	331	321	263	661	539	59	277	220	144	106
S100PBP	19	15	9	1	14	15	19	17	16	9	21	45	6	33	34	20	32	26	22	33	23	53	34	58	42	49	41	44	10	50	43	35	16	80	14	39	58	51	19	41	34	43	42	47	48	41	43	68	40	11	5	25	21	32	52	32	21	20	21	72	0	5	3	10	6	3	10	8	26	7	3	26	6	8	15	28	10	10
FNDC5	27	32	31	3	3	3	11	9	2	6	31	10	3	33	0	11	7	3	4	6	15	52	71	30	50	27	4	3	25	50	48	66	22	3	33	81	58	36	84	55	66	74	59	27	92	27	23	23	22	32	23	47	78	20	40	81	24	83	21	27	16	18	63	8	63	15	110	127	27	74	31	103	142	18	65	15	38	19
HPCA	8	4	18	12	0	5	8	4	0	2	7	4	3	7	0	1	9	1	2	6	6	7	10	12	16	26	10	11	16	21	15	18	19	13	16	25	29	28	19	21	34	31	50	28	58	83	26	62	125	28	14	17	24	50	48	21	12	13	17	9	19	34	50	30	38	12	46	63	24	43	25	29	26	7	28	50	22	20
TMEM54	505	317	1700	799	89	276	545	489	49	304	270	268	83	346	213	264	546	318	462	195	123	840	786	961	538	1357	754	539	515	1227	810	773	611	514	791	947	1198	1113	605	1280	828	1517	1633	1386	1899	5220	825	1537	3362	1539	1040	736	959	5054	1242	875	526	987	502	725	565	722	759	930	803	552	1367	948	1344	801	678	1757	2214	753	2200	1809	965	627
RNF19B	21	8	4	4	7	5	9	10	3	21	6	28	10	10	9	3	13	6	16	6	4	14	8	40	4	19	20	37	25	24	26	46	14	16	9	9	26	25	3	11	12	10	11	33	24	24	17	25	34	19	8	8	16	21	14	7	7	30	18	25	20	8	11	18	11	0	3	18	13	3	19	34	6	6	15	10	11	0
AK2	75	52	21	17	20	35	46	35	33	24	41	50	19	38	59	39	88	54	77	29	23	90	72	114	42	72	87	55	22	68	84	82	54	153	40	69	68	67	41	87	86	74	99	114	112	91	61	113	74	32	19	26	37	92	82	46	26	46	16	62	9	19	31	37	42	7	21	30	85	40	26	52	35	28	44	29	26	12
ADC	14	22	84	26	5	6	8	22	0	32	34	24	14	20	6	11	32	9	5	13	4	49	56	86	42	82	45	24	22	42	67	51	39	3	31	53	57	104	45	78	175	97	77	155	79	159	59	80	36	120	41	74	81	60	64	93	93	155	74	129	74	56	63	67	179	33	65	208	73	44	82	456	216	14	129	97	46	44
TRIM62	43	37	183	55	14	25	26	33	3	30	27	27	4	39	31	16	35	41	15	22	21	55	95	118	48	135	50	58	34	91	69	84	49	27	46	104	145	110	71	121	94	160	158	170	159	171	104	182	128	297	142	134	89	356	103	77	82	127	64	82	57	90	117	112	149	76	123	142	129	95	73	448	282	25	227	210	99	80
ZNF362	41	114	87	70	43	20	22	20	7	11	29	66	31	48	72	61	58	76	36	65	49	70	73	78	69	122	53	62	83	103	109	182	60	50	51	91	89	94	67	76	86	114	131	99	131	78	126	177	94	141	88	76	92	114	94	107	70	117	83	76	55	72	107	67	79	42	124	138	164	107	97	255	165	110	258	195	130	68
PHC2	786	443	1915	550	188	231	251	339	40	375	691	483	96	522	248	381	512	357	487	190	117	1003	1058	1349	632	1507	371	259	484	1169	1015	1528	710	308	379	2013	1662	1216	927	1086	1182	2485	2161	1993	3660	2754	1531	1694	973	2224	1031	1449	1651	1591	1276	1280	729	2205	759	933	372	859	1215	921	1417	907	2979	2157	1845	2136	1234	5184	4616	818	3014	2686	1760	587
MIR3605	0	0	0	0	0	0	0	0	0	0	0	0	0	0	0	0	0	0	0	0	0	0	0	0	0	0	0	0	0	0	0	0	0	0	0	0	0	0	0	0	0	0	0	1	0	0	0	0	0	0	0	0	1	0	0	0	0	0	0	0	0	0	0	0	0	0	0	0	0	0	0	0	0	0	0	0	0	0
ZSCAN20	3	2	1	0	1	0	0	1	0	0	3	0	5	0	1	0	0	4	3	1	0	5	2	3	0	4	1	1	1	1	2	2	1	2	0	5	3	5	2	2	2	7	4	2	3	1	4	2	5	1	2	0	1	4	0	6	0	3	0	0	0	3	0	1	1	3	5	2	2	4	2	12	4	1	0	0	3	0
CSMD2	4	4	9	2	0	4	0	1	2	8	4	2	23	0	3	3	2	3	11	0	2	4	12	30	1	9	2	4	2	9	7	16	24	2	1	9	13	16	7	9	22	8	6	41	17	18	6	12	5	62	7	21	9	12	10	5	3	11	11	18	38	7	5	6	20	2	3	46	1	2	15	44	8	0	11	10	3	1
HMGB4	0	0	0	0	0	0	0	0	0	0	0	0	1	0	0	0	0	0	0	0	0	0	0	0	0	0	0	0	0	0	0	0	1	0	0	0	0	0	0	0	0	0	0	0	0	0	0	0	0	0	0	0	0	0	0	0	1	0	0	0	0	0	0	0	0	0	0	0	0	0	0	0	0	0	0	0	0	0
LOC402779	0	0	0	0	0	0	0	0	0	0	0	0	0	0	0	0	0	0	0	0	0	0	0	0	0	0	0	0	0	0	1	0	0	0	0	0	0	0	0	0	0	0	0	0	0	0	0	0	0	1	0	0	0	0	0	0	0	0	2	0	0	0	0	0	0	0	0	0	0	0	0	0	0	0	0	0	0	0
C1orf94	1	0	0	0	0	0	0	0	0	0	0	0	7	0	0	0	0	0	0	0	0	0	0	0	0	0	0	0	0	0	1	0	0	0	0	0	0	0	0	0	0	0	0	0	0	0	0	0	1	0	0	1	0	0	0	0	0	0	0	0	0	0	0	0	0	0	0	0	0	0	0	0	0	0	0	1	0	0
GJB5	23	32	62	14	1	5	0	0	5	4	32	15	0	11	7	4	0	5	59	3	1	35	19	44	12	32	5	1	37	35	14	32	32	3	0	77	95	94	11	3	0	16	26	5	126	97	86	89	59	8	2	5	22	3	19	7	16	31	12	5	8	27	51	66	52	12	34	4	44	47	17	88	102	20	78	58	38	14
GJB4	1	1	1	0	0	0	0	0	8	0	1	0	2	0	0	0	0	0	2	0	0	1	0	2	1	0	0	0	1	0	0	1	1	1	2	2	5	2	0	0	0	0	0	0	1	1	0	1	1	1	0	2	1	0	2	1	0	3	1	0	0	1	0	0	0	0	0	0	0	2	0	0	4	2	2	0	2	0
GJB3	12	21	33	5	2	2	5	0	0	4	19	24	1	7	2	0	0	7	113	3	0	15	15	44	23	67	0	4	27	73	46	17	48	13	5	40	48	47	14	13	6	44	37	10	43	84	21	10	60	76	26	4	33	40	35	13	14	43	11	9	0	18	34	29	20	8	30	6	16	32	7	3	57	21	65	65	18	9
GJA4	68	51	171	70	14	18	26	18	13	63	97	35	23	97	41	27	37	37	22	31	9	167	208	325	139	163	60	170	45	105	100	472	149	10	70	307	245	189	253	148	135	171	258	209	513	228	215	198	257	177	95	127	144	265	127	113	125	334	121	102	72	170	259	140	292	64	263	353	274	250	296	562	570	72	286	222	130	92
C1orf212	20	28	26	13	25	21	22	17	11	13	27	20	15	23	41	27	38	34	21	17	13	66	69	104	23	49	57	36	41	49	60	70	29	76	31	41	47	43	68	29	25	54	59	60	44	45	53	74	124	20	12	22	21	134	32	46	27	50	34	46	11	18	14	15	36	6	27	24	32	22	20	39	77	17	39	6	24	8
DLGAP3	13	22	42	12	4	9	14	14	0	22	8	15	7	20	6	13	14	19	28	13	4	47	34	39	23	38	9	27	22	31	21	48	33	39	17	55	27	29	34	27	10	110	63	93	63	682	85	82	88	31	23	24	44	26	72	65	30	41	16	27	15	31	67	14	16	14	88	34	39	82	32	61	66	59	89	62	42	32
LOC653160	2	0	4	1	0	2	2	2	3	0	1	0	6	2	6	0	4	2	1	2	2	1	0	3	4	6	1	2	3	4	1	6	3	3	1	2	2	5	0	3	6	2	2	2	2	1	4	7	6	3	0	1	1	7	5	1	0	4	2	1	0	1	1	0	2	0	4	3	3	0	0	1	6	0	4	4	2	0
ZMYM6NB	8	24	7	1	5	6	5	4	20	6	12	5	4	28	27	10	41	17	15	14	14	88	69	82	88	61	47	40	16	44	34	64	24	135	11	61	67	73	24	38	27	39	30	56	98	85	65	53	34	11	14	33	37	30	91	46	21	35	13	46	4	1	7	12	2	1	7	3	29	5	2	18	10	7	13	20	13	3
ZMYM6	10	16	5	1	3	6	4	4	9	9	17	19	8	21	29	7	26	16	8	15	17	17	20	24	15	19	30	28	4	12	19	20	7	47	11	30	50	26	11	32	32	28	23	24	26	24	21	31	25	10	5	24	22	32	22	17	17	27	19	42	1	2	1	3	5	0	5	1	23	4	0	16	8	3	4	5	4	5
ZMYM1	10	7	0	2	2	4	2	4	0	3	7	5	4	6	22	3	9	2	7	5	9	11	4	6	6	5	7	4	2	4	2	7	9	1	0	10	5	2	2	1	4	4	1	2	6	4	4	8	3	0	1	2	8	8	3	2	3	9	3	13	0	1	0	0	0	0	1	0	2	0	0	4	1	1	0	0	7	1
SFPQ	102	75	29	18	46	45	49	50	36	12	85	52	3	49	99	31	166	41	75	38	22	83	80	137	57	96	118	74	53	112	115	86	28	157	39	71	111	93	45	73	81	100	91	102	130	160	83	117	75	53	35	72	55	84	98	29	71	129	77	188	12	11	20	19	17	4	22	33	64	20	29	108	35	19	40	46	39	8
ZMYM4	16	16	8	4	5	6	16	11	4	13	9	21	12	24	27	8	24	17	10	8	15	16	9	13	14	22	25	7	4	14	22	11	5	31	10	16	11	22	4	13	16	20	16	17	31	18	26	12	11	9	5	12	11	14	20	17	9	22	10	18	1	0	2	5	0	1	2	3	20	5	0	13	14	2	6	9	4	2
KIAA0319L	48	48	60	47	31	53	96	57	59	38	70	113	48	92	160	77	131	39	27	80	79	103	124	112	58	174	85	95	116	192	280	193	136	146	90	93	107	98	171	106	76	129	166	92	183	111	151	306	588	78	30	63	77	341	174	93	62	95	59	92	83	56	64	81	78	28	57	81	130	64	67	149	55	28	199	134	84	39
NCDN	68	46	77	48	20	32	74	24	7	29	36	80	14	58	41	33	17	24	26	22	16	88	132	119	60	136	122	137	69	113	147	136	108	55	45	97	76	60	53	56	86	118	162	114	100	120	121	211	718	67	60	60	55	355	78	66	92	77	55	43	173	128	205	110	243	36	116	208	92	107	80	174	118	16	114	104	30	37
TFAP2E	5	2	10	1	2	1	2	2	0	13	8	1	2	14	2	7	3	3	0	6	5	5	7	4	4	11	1	1	2	4	4	15	5	5	3	12	3	3	11	13	12	14	8	6	3	3	5	10	3	7	1	9	8	7	6	10	3	12	1	1	5	9	22	4	5	0	6	3	7	8	1	8	19	1	4	1	3	2
PSMB2	55	62	15	16	27	28	55	41	22	28	54	81	14	63	70	43	110	59	112	41	40	92	81	139	81	86	164	103	40	95	84	104	54	112	25	60	67	72	31	48	52	86	90	108	87	115	81	70	94	32	7	25	30	149	74	40	35	61	41	71	16	14	23	23	14	7	26	34	53	12	20	44	19	18	32	20	30	12
C1orf216	46	102	110	23	31	9	24	57	16	4	28	16	23	26	55	80	84	111	23	48	23	33	51	44	23	50	48	27	12	42	46	57	37	7	42	81	65	56	60	53	75	54	83	82	84	95	42	82	107	103	53	161	89	139	51	29	138	213	159	248	30	20	36	36	30	17	35	46	85	20	28	104	147	25	76	60	31	23
CLSPN	0	6	3	0	2	0	3	3	3	0	4	6	1	2	1	3	0	27	48	3	3	0	1	20	0	2	14	12	2	1	10	1	7	2	2	7	13	6	4	1	4	10	5	17	7	27	4	1	9	15	6	1	3	36	2	0	0	0	4	1	7	0	0	1	1	0	0	1	1	2	3	3	3	2	1	2	1	0
EIF2C4	21	18	8	2	4	6	3	12	4	8	17	25	2	20	29	18	56	15	15	20	19	30	33	41	26	35	22	13	13	31	32	39	23	91	12	37	58	41	20	40	15	36	62	33	53	35	36	79	46	22	8	18	28	39	57	34	24	48	29	45	6	17	24	10	19	8	17	24	19	21	10	38	26	14	22	25	21	12
EIF2C1	24	29	12	6	19	12	19	14	19	19	23	36	12	18	37	9	28	28	20	13	25	32	31	34	18	37	25	20	6	14	32	37	22	38	13	30	28	28	12	25	27	24	30	39	35	36	26	29	24	34	12	13	22	29	30	19	18	29	7	33	6	5	18	23	18	3	19	13	27	20	16	32	28	2	25	11	8	5
EIF2C3	1	6	3	1	3	1	0	3	2	0	5	2	5	3	5	1	5	1	1	5	6	4	3	6	1	1	2	0	1	4	2	5	1	10	1	4	3	4	5	3	5	7	1	8	8	2	3	7	1	3	5	3	2	4	8	1	2	4	0	9	3	1	1	3	2	0	3	3	6	1	0	7	3	0	5	5	1	1
TEKT2	9	9	11	3	9	3	8	9	0	15	1	7	10	6	12	4	13	1	0	16	4	4	3	11	7	13	3	1	9	7	8	2	12	6	18	3	3	52	1	17	14	6	10	4	6	34	6	13	4	7	4	9	7	2	8	9	12	10	5	14	10	3	6	2	0	1	4	20	18	2	2	97	21	13	8	7	9	6
ADPRHL2	218	196	605	204	34	111	118	94	15	96	176	89	20	202	65	117	137	199	226	59	39	336	327	526	235	522	266	367	322	456	453	426	390	19	244	494	587	530	280	476	556	759	777	621	760	1122	451	572	621	696	363	286	502	1057	436	463	267	551	225	309	351	346	576	373	461	193	679	534	513	616	310	971	1221	195	706	673	368	199
COL8A2	47	40	24	9	9	10	14	24	14	22	45	83	24	59	46	23	43	13	17	39	47	92	61	113	35	92	56	17	48	105	61	73	42	204	11	55	94	108	30	30	103	54	48	110	55	75	59	100	30	98	51	177	138	38	67	39	324	335	250	961	36	9	10	36	32	6	14	74	31	12	32	105	20	21	47	40	18	9
TRAPPC3	233	194	665	328	42	76	110	107	41	69	210	105	21	218	70	49	167	101	147	61	51	425	606	827	271	605	167	206	236	676	594	706	355	42	179	698	596	537	594	399	586	1088	1190	837	958	229	669	1030	955	634	229	323	638	1298	475	794	297	828	240	201	232	563	810	602	933	306	1502	1125	857	1415	615	1442	1591	239	1249	587	485	239
MAP7D1	1163	616	2249	953	210	658	564	667	168	917	929	741	112	635	508	626	938	815	1063	333	216	1457	1377	1798	839	1759	1024	1254	1427	1689	1218	2362	1137	1223	1495	1878	2404	2044	2040	1680	1792	1957	2364	2380	2720	3538	1763	2545	1983	2481	1277	1777	1807	3075	1958	1294	1219	2878	1162	1792	1700	997	1239	952	1698	720	1513	2099	2516	1258	1219	3993	3526	1133	2975	2368	847	1266
THRAP3	31	81	41	23	29	21	19	15	6	5	21	27	2	13	15	2	22	47	29	23	14	23	23	83	17	40	25	29	26	32	62	49	17	22	12	31	33	28	24	25	24	50	41	47	36	28	42	68	57	30	18	13	21	49	36	39	17	34	15	22	27	36	44	19	43	18	49	61	53	66	33	109	121	18	86	43	51	33
SH3D21	51	42	131	43	17	73	48	39	9	48	32	44	15	10	31	47	35	40	14	24	10	63	31	45	29	84	82	56	62	161	162	36	78	66	216	52	57	58	42	166	115	86	120	63	128	61	94	202	88	33	16	35	41	76	118	86	56	51	34	38	113	55	65	49	26	51	52	96	117	82	48	76	120	61	124	124	49	126
FAM176B	984	480	2274	941	311	837	1528	1244	286	842	486	518	302	910	390	641	1106	269	334	473	337	881	1001	877	584	1176	1449	721	944	2406	2182	1075	1240	814	3054	1325	1838	1278	1125	2754	2821	2514	3020	1676	3917	5429	1601	3715	1562	2936	1700	1902	1415	1286	1502	981	1754	1921	1694	2042	4215	1122	1418	896	1143	1119	1583	2744	2487	1465	1122	3199	2188	2216	4491	3632	901	1568
STK40	170	109	177	78	51	50	101	94	36	58	195	104	31	163	92	54	172	53	89	30	41	187	213	327	135	204	92	149	193	216	258	338	142	56	119	278	215	158	230	127	202	363	342	294	197	89	159	318	233	205	135	111	185	482	131	335	113	547	92	84	131	220	280	97	288	67	303	283	195	242	208	355	481	149	292	134	126	54
LSM10	34	26	56	27	16	8	14	34	8	23	27	47	4	40	43	29	32	19	26	15	12	98	130	190	52	91	68	103	64	65	87	121	61	32	42	116	53	52	103	43	104	121	116	122	143	169	88	192	164	81	58	36	32	284	56	141	58	114	49	53	95	91	157	138	174	58	197	203	113	181	146	176	162	13	83	58	35	28
OSCP1	10	16	24	10	1	9	19	17	3	4	16	21	11	8	11	12	22	7	14	5	8	42	31	38	16	74	21	16	10	41	27	22	21	17	30	35	27	36	27	48	54	56	62	18	49	50	34	58	57	20	4	26	21	41	20	34	18	53	17	20	23	24	32	38	50	12	50	60	72	64	54	167	120	5	44	62	39	12
MRPS15	245	335	985	408	86	244	154	161	37	114	177	166	34	187	107	91	158	209	196	89	94	476	548	876	241	494	323	397	420	737	642	917	394	68	267	738	599	487	654	565	570	1293	1295	842	954	1038	706	1023	1089	632	374	379	511	2097	721	693	353	574	251	292	480	376	589	505	488	331	864	822	1063	830	505	1301	1480	263	1066	700	461	283
CSF3R	253	55	82	21	23	9	39	28	0	33	161	47	17	41	34	30	45	21	34	12	16	80	121	203	9	199	29	30	73	97	102	127	93	56	30	210	238	159	108	207	142	75	146	165	94	86	139	263	85	132	103	33	58	128	125	115	163	624	127	22	40	79	82	62	118	21	105	145	27	60	50	149	280	9	155	94	46	55
GRIK3	16	10	13	12	7	13	20	18	5	0	3	29	3	19	18	1	60	2	6	18	4	5	12	6	2	27	38	12	10	31	22	65	43	49	53	17	76	55	8	42	6	16	44	5	66	34	47	97	10	26	8	15	6	1	28	4	6	7	4	2	3	5	5	1	2	1	7	3	12	7	4	25	14	0	24	25	4	3
MIR4255	0	0	0	0	0	0	0	0	0	0	0	0	0	0	0	0	0	0	0	0	0	0	0	0	0	0	0	0	0	0	0	0	0	0	0	0	0	0	0	0	0	0	0	0	0	0	0	0	0	0	0	0	0	0	0	0	0	0	0	0	0	0	0	0	0	0	0	0	0	0	0	0	0	0	0	0	0	0
LOC728431	27	23	104	65	4	23	14	28	0	36	12	36	12	55	32	21	16	10	14	17	6	54	71	91	25	104	44	35	47	127	94	99	107	10	98	103	128	115	70	172	146	124	181	97	184	269	121	296	275	100	73	51	81	471	139	111	61	79	47	37	54	94	110	78	106	39	66	101	108	81	78	263	152	59	179	179	46	44
ZC3H12A	54	24	28	13	12	14	22	11	21	16	81	14	20	35	20	33	38	19	26	13	12	94	67	99	81	84	37	51	84	69	61	89	42	108	13	35	97	70	68	25	33	60	76	59	35	18	66	82	152	41	18	16	26	60	43	48	31	143	26	48	30	46	36	25	71	13	63	91	37	54	81	62	76	10	85	38	11	94
MEAF6	46	49	16	21	14	22	49	39	16	16	32	53	19	45	95	33	121	36	39	44	41	90	84	99	64	103	122	40	22	95	76	75	39	291	69	53	130	122	36	123	67	68	94	88	171	339	64	130	144	27	16	40	44	70	123	57	37	54	21	106	11	8	12	22	16	7	10	9	84	13	20	106	25	23	46	60	48	10
SNIP1	9	12	2	3	9	6	0	5	1	10	11	7	3	17	8	6	22	8	7	3	7	11	5	10	9	7	10	4	1	7	10	5	3	16	3	7	9	4	1	9	1	9	9	3	8	8	6	10	5	1	4	4	1	10	6	5	6	5	2	13	1	2	2	1	1	1	0	4	1	4	2	10	6	8	13	6	1	3
DNALI1	16	16	32	36	10	19	42	13	9	12	7	13	21	36	31	14	61	2	2	23	18	63	59	64	13	87	50	29	37	67	103	29	26	33	34	30	64	60	22	55	86	34	66	14	72	55	34	98	114	13	4	27	38	9	49	22	29	47	24	17	54	45	52	103	77	26	42	95	71	37	36	333	89	2	71	46	33	8
GNL2	49	112	36	26	24	34	20	8	11	12	16	11	17	25	22	11	17	52	34	38	22	70	71	157	53	84	95	50	49	59	85	85	42	160	28	53	71	56	48	52	50	92	77	70	85	110	88	113	99	72	28	50	64	105	102	82	49	90	30	120	28	19	59	25	43	10	33	48	85	62	38	93	56	22	53	38	33	26
RSPO1	26	108	28	1	7	1	1	1	0	0	29	5	10	5	14	0	6	1	0	5	5	23	17	14	21	32	1	4	12	14	8	31	8	9	3	50	10	6	37	9	14	225	66	7	34	4	89	31	6	4	1	8	72	8	26	182	12	41	3	2	1	21	147	2	19	5	148	40	17	177	13	3	206	18	38	23	133	10
C1orf109	28	20	6	8	5	7	7	2	26	4	20	21	6	17	27	6	32	10	8	7	5	40	22	40	30	31	47	19	12	25	31	52	20	50	6	23	29	32	11	21	20	30	31	28	34	41	31	50	17	15	6	17	24	41	48	42	12	16	13	14	2	3	0	3	0	1	1	1	42	5	1	20	12	1	12	10	16	10
CDCA8	0	4	0	1	2	0	0	2	0	1	1	0	4	1	2	7	5	12	19	1	0	0	1	3	1	0	7	4	0	1	3	0	2	1	3	2	2	2	1	1	0	3	0	7	5	21	1	3	6	19	5	1	4	8	2	2	1	1	1	3	4	3	0	0	2	0	3	2	1	4	2	5	2	0	0	2	2	0
EPHA10	55	50	128	78	9	29	48	66	4	27	38	44	17	43	14	20	75	46	47	20	10	26	59	38	48	48	134	70	21	74	70	14	36	73	190	42	59	68	42	144	85	139	53	98	102	432	58	81	220	125	72	74	58	121	55	67	55	43	51	95	108	23	52	73	47	27	48	64	164	49	48	397	206	121	156	127	107	38
MANEAL	18	4	49	44	2	16	9	1	9	9	13	25	4	5	6	13	5	8	30	1	0	8	42	50	2	11	14	11	26	65	47	34	24	1	4	26	12	8	32	3	6	66	29	40	21	64	30	51	224	8	5	3	11	299	13	43	19	9	11	14	7	16	25	5	45	3	27	21	26	45	20	39	140	20	51	18	2	18
YRDC	13	12	7	0	5	4	6	7	21	0	21	21	0	14	29	5	35	7	8	5	6	19	29	35	17	21	28	17	10	16	38	27	8	50	10	19	33	26	10	11	14	24	25	29	27	59	21	33	25	7	5	9	11	23	21	10	9	15	8	12	5	3	4	1	7	1	8	5	31	6	6	12	11	14	9	6	12	1
C1orf122	295	254	1180	622	53	239	209	344	51	201	229	354	68	358	173	241	337	158	244	96	69	657	1059	1166	282	729	685	773	422	898	746	1089	860	38	650	1196	1125	1012	732	805	962	1628	1593	1839	2358	4393	947	1831	1243	2408	1296	991	1056	4459	975	848	656	1083	560	795	853	685	897	1175	1538	466	1598	1332	1677	1095	914	2955	1632	410	2086	1512	628	360
MTF1	28	61	60	17	24	31	17	25	22	17	30	26	24	14	30	20	37	46	43	24	14	55	54	71	33	54	54	75	28	54	63	74	49	41	29	46	48	58	28	44	30	70	85	76	59	62	48	83	56	121	32	30	66	97	76	51	16	76	25	39	12	8	34	12	13	9	41	38	46	32	38	71	154	10	42	21	37	16
INPP5B	29	33	34	5	9	9	19	13	10	19	32	24	28	59	35	28	40	32	31	41	32	61	60	78	43	64	40	27	10	59	37	38	16	98	18	33	58	47	17	55	30	48	59	42	43	25	22	41	13	18	5	24	16	46	54	28	37	63	28	82	2	16	16	9	19	3	16	13	52	18	4	47	122	10	40	19	36	20
SF3A3	59	81	252	69	35	15	19	38	16	29	61	34	5	38	47	32	40	45	48	25	27	149	152	161	119	164	59	69	70	105	78	189	85	26	24	154	120	100	160	49	94	350	275	178	191	148	201	235	132	201	100	120	150	195	153	234	107	264	105	95	57	160	285	112	178	70	337	264	191	260	107	392	696	87	311	145	133	76
FHL3	203	208	587	238	67	105	87	95	24	153	277	222	44	289	98	59	98	78	82	86	56	394	447	536	293	460	139	132	332	344	251	853	383	92	92	709	604	534	415	256	427	1068	1023	583	1097	640	648	889	206	811	392	657	697	474	663	637	297	678	351	482	228	455	710	248	582	186	842	760	332	548	362	1051	1042	246	957	831	465	124
UTP11L	43	46	8	12	11	20	29	10	17	11	31	24	12	27	67	12	60	17	37	15	34	57	44	70	40	43	54	28	10	35	29	37	24	90	13	34	45	36	16	37	29	46	43	48	50	59	45	61	29	18	8	40	30	40	47	19	35	51	35	84	0	6	12	11	6	2	14	7	28	7	8	46	10	16	52	25	46	7
POU3F1	4	6	5	1	1	1	0	1	0	0	6	0	2	1	4	6	0	15	2	2	0	3	6	11	4	5	1	37	7	4	6	22	9	1	0	8	5	12	7	3	7	15	32	41	7	9	11	10	9	80	1	4	11	8	12	6	7	15	9	5	0	7	10	0	6	0	8	6	0	3	2	13	14	2	8	5	3	0
MIR3659	0	0	0	0	0	0	0	0	0	0	0	0	0	0	0	0	0	0	0	0	0	0	0	0	0	0	0	0	0	0	0	0	0	0	0	0	0	0	0	0	0	0	0	0	0	0	0	0	0	0	0	0	0	0	0	0	0	0	0	0	0	0	0	0	0	0	0	0	0	0	0	0	0	0	0	0	0	0
LOC339442	0	0	0	0	0	0	0	0	0	0	0	0	6	0	0	0	0	0	0	0	0	0	0	0	0	1	0	0	0	0	0	0	4	0	0	0	0	0	0	0	0	0	0	0	0	0	0	0	0	0	0	0	0	0	0	0	0	0	0	0	0	0	0	0	0	0	0	0	0	0	0	0	0	0	0	0	0	0
RRAGC	25	46	49	19	23	13	16	5	13	17	26	15	8	8	8	15	13	22	41	19	12	39	50	93	26	53	18	55	40	62	93	105	23	3	28	64	55	45	56	28	69	109	83	124	64	65	65	56	80	133	38	26	50	105	60	57	35	122	20	34	80	27	52	51	73	24	81	113	55	88	43	136	173	38	106	50	63	19
MYCBP	10	10	3	4	4	4	11	7	2	1	3	25	5	8	9	4	22	10	10	6	8	11	12	11	6	6	24	5	4	17	18	6	9	16	4	14	13	15	3	13	9	9	13	16	32	17	11	16	6	7	3	13	10	23	12	2	6	13	3	11	6	2	3	5	2	0	4	3	28	1	4	29	7	1	15	8	13	3
GJA9	0	1	0	0	0	0	0	0	0	3	0	0	1	0	0	0	0	0	4	0	0	0	0	1	0	1	0	0	0	0	0	0	1	0	0	0	1	0	0	1	1	1	1	0	1	0	1	1	1	0	0	0	2	3	0	0	0	0	0	0	1	0	0	0	2	0	1	1	0	0	2	1	5	0	0	1	0	2
RHBDL2	2	6	1	0	2	4	1	0	0	0	1	3	0	5	2	1	2	3	9	1	0	5	4	11	6	9	4	7	4	2	2	4	6	10	4	5	6	5	0	1	1	6	6	24	6	3	15	5	5	5	2	1	4	7	4	2	2	0	0	0	0	0	2	0	1	0	0	2	2	0	1	0	0	0	3	2	0	0
AKIRIN1	22	17	4	4	4	13	15	17	6	3	21	29	10	11	32	4	19	11	17	5	12	24	20	44	25	29	32	21	9	30	16	32	11	90	9	40	53	40	11	21	14	33	29	35	33	30	27	32	23	13	6	19	21	32	33	11	19	44	5	41	5	1	2	3	4	3	3	4	42	4	1	17	9	4	10	16	5	5
NDUFS5	302	370	1325	619	90	143	170	215	74	176	305	291	90	288	184	211	278	148	334	88	92	415	391	493	310	502	313	294	368	499	424	897	656	65	542	580	567	518	628	574	543	1127	1001	701	1726	1555	931	955	667	557	317	315	478	965	889	900	407	1180	361	449	455	420	790	773	670	300	1221	615	1688	718	490	2432	2534	2128	2291	1403	735	283
MACF1	296	220	57	30	123	126	110	79	135	82	115	226	83	185	307	104	200	147	147	243	210	236	181	348	198	244	194	200	128	301	311	312	129	583	118	201	245	221	111	225	193	225	239	197	254	103	193	271	207	127	56	185	156	148	301	131	171	237	182	399	60	31	62	52	39	17	36	93	158	47	37	160	99	37	93	88	61	69
KIAA0754	13	25	50	3	12	17	5	6	6	4	11	2	8	2	5	3	1	23	17	21	6	12	27	44	12	20	3	20	11	25	20	17	28	2	9	28	19	20	14	9	17	28	49	38	26	0	27	30	47	20	8	4	6	16	23	30	8	14	8	7	11	6	24	2	11	1	12	20	6	8	4	20	133	11	18	6	8	11
BMP8A	3	4	4	3	1	5	0	1	2	1	1	16	3	6	3	4	5	5	10	5	1	4	5	38	1	5	4	4	1	9	6	6	6	10	2	6	15	10	1	3	6	3	4	11	13	11	1	3	6	10	4	4	0	14	9	3	7	7	9	29	17	2	5	9	10	2	1	26	7	1	13	37	1	0	4	3	0	0
PPIEL	13	12	19	2	3	4	0	9	1	6	9	2	7	5	9	12	7	10	10	15	5	7	1	11	4	12	2	2	3	4	3	10	8	2	4	17	24	13	5	21	6	26	16	10	14	5	12	16	12	9	10	15	13	31	12	19	21	21	10	19	2	3	23	2	2	9	5	4	9	13	5	14	62	11	10	16	14	25
PABPC4	401	596	1268	313	389	359	330	310	201	624	574	384	231	352	382	647	361	561	567	297	355	492	280	625	369	446	290	357	258	367	289	526	241	116	418	532	355	484	452	355	290	929	843	862	699	740	788	1011	667	719	271	380	563	511	1175	628	246	336	202	351	138	159	342	150	152	155	762	405	1049	346	399	690	1663	1579	836	504	557	419
SNORA55	0	0	0	0	1	0	0	0	0	0	0	0	0	0	0	0	0	0	0	0	0	0	0	0	0	0	0	0	0	0	0	1	0	0	0	0	0	0	0	0	0	1	0	0	0	0	0	1	2	0	0	0	0	0	0	0	0	0	0	0	0	0	0	0	0	0	0	0	0	0	0	0	0	0	0	0	0	0
HEYL	46	42	60	28	25	52	15	18	14	8	23	37	12	52	5	11	27	10	25	12	8	42	137	216	13	89	31	43	35	62	61	133	72	11	48	66	125	81	50	32	77	110	104	139	309	46	58	67	68	91	45	107	50	109	62	26	44	182	28	30	58	42	53	125	146	15	65	205	70	30	140	323	100	20	83	28	13	9
NT5C1A	0	0	0	0	0	0	0	0	0	0	0	0	0	0	0	0	0	0	0	0	0	0	0	0	0	1	0	0	0	0	0	0	4	0	0	0	0	1	0	0	0	0	0	0	0	0	1	0	0	0	0	0	0	0	1	0	0	0	0	0	0	0	0	0	0	0	0	0	0	0	0	0	0	0	0	0	0	0
HPCAL4	0	0	0	0	0	0	0	0	0	0	0	0	12	0	0	0	2	0	0	0	0	0	0	0	0	0	0	1	0	0	1	0	2	0	0	0	0	0	0	0	0	0	0	1	1	0	0	0	2	1	0	0	0	0	0	0	0	0	0	0	1	0	0	0	0	0	2	0	0	0	0	1	0	1	0	0	0	0
PPIE	112	167	590	298	42	70	98	149	34	72	104	138	35	125	137	95	133	161	190	80	65	369	367	314	192	336	155	204	137	315	177	325	256	113	205	498	484	391	326	379	391	859	673	472	596	603	416	477	303	707	513	283	407	714	450	546	189	434	200	211	267	316	518	413	386	214	613	500	645	579	353	1253	1052	224	888	584	386	197
BMP8B	0	0	0	0	0	0	0	1	0	0	0	0	1	0	0	0	2	0	0	0	0	1	0	0	0	2	0	1	2	0	2	0	4	0	1	0	1	0	1	0	2	0	1	0	1	0	0	1	0	4	3	0	0	0	3	1	0	0	0	1	1	2	2	0	5	0	2	0	1	2	4	1	5	0	1	0	1	0
OXCT2	0	0	0	0	0	0	0	0	0	0	0	0	0	0	0	0	0	0	0	0	0	0	0	0	0	0	0	0	0	0	0	0	0	0	0	0	0	0	0	0	0	0	0	0	0	0	0	0	0	0	0	0	0	0	0	0	0	0	0	0	0	0	0	0	0	0	0	0	0	0	0	0	0	0	0	0	0	0
TRIT1	25	24	11	6	2	6	3	5	5	4	21	20	12	18	16	11	27	15	14	13	11	29	17	40	28	45	37	20	8	27	34	29	15	89	9	36	48	37	17	36	17	44	43	28	31	45	38	57	8	27	14	25	31	38	35	38	24	38	20	31	1	2	1	11	5	3	6	5	31	2	2	20	8	6	16	17	12	3
MYCL1	0	2	2	0	1	0	0	0	0	0	3	1	4	0	0	4	0	2	2	6	1	1	1	2	0	3	2	3	0	4	2	1	0	3	3	1	3	2	0	0	1	0	0	2	3	1	2	2	0	6	3	0	1	6	1	1	0	0	0	0	1	1	2	5	1	0	1	6	0	1	0	2	1	0	0	4	4	0
MFSD2A	51	19	33	7	22	13	23	30	1	25	21	16	2	21	33	37	36	6	20	11	7	48	32	44	21	87	11	15	24	34	37	18	15	24	3	138	33	31	21	51	31	66	94	139	188	19	64	171	15	119	88	56	26	181	19	25	15	45	15	8	29	35	51	51	429	66	239	190	108	263	103	296	95	10	43	42	36	41
CAP1	17	19	83	72	7	9	11	14	6	4	15	20	16	16	44	11	34	16	28	13	7	29	72	98	13	30	36	30	33	65	58	54	23	29	4	72	61	52	51	17	26	97	112	132	33	19	64	182	167	65	28	20	36	172	22	17	47	112	49	58	10	29	21	29	61	3	19	35	82	21	36	88	179	67	397	32	33	31
PPT1	65	59	15	13	27	45	70	48	42	37	42	112	37	64	174	156	178	71	79	64	63	97	74	123	72	87	192	93	21	65	85	68	29	121	45	54	75	95	16	74	54	68	96	86	145	115	51	103	51	64	40	48	50	100	74	41	42	75	37	114	6	2	3	16	5	1	8	7	92	5	4	74	35	25	47	68	20	19
RLF	6	11	9	0	1	0	1	1	7	1	19	15	8	20	7	8	14	10	0	9	2	9	12	13	6	13	8	3	6	10	5	8	2	26	2	7	9	6	18	4	4	14	12	5	3	6	6	20	16	9	3	6	9	15	8	10	2	7	1	11	2	3	1	2	5	0	0	7	7	3	3	6	7	10	5	6	3	3
TMCO2	0	0	0	0	0	0	0	0	0	0	0	0	0	0	0	1	0	0	0	0	0	0	0	0	0	0	0	0	1	0	0	0	0	0	0	0	0	0	0	0	0	1	0	0	0	0	0	0	0	0	0	0	0	1	0	0	0	0	0	0	0	0	0	0	0	0	0	0	0	0	0	0	0	0	2	0	0	0
ZMPSTE24	58	42	14	17	30	27	92	44	28	24	46	61	17	45	79	74	102	45	43	29	60	118	91	161	88	108	184	86	31	105	86	81	42	199	64	63	71	101	44	108	83	72	109	122	163	129	65	101	89	52	19	54	55	131	85	34	63	78	65	157	5	5	3	29	8	5	7	16	90	10	7	42	13	7	24	39	14	15
COL9A2	41	73	290	77	10	15	18	12	10	32	58	128	16	64	27	36	15	27	80	52	23	177	185	354	82	235	23	66	80	176	74	152	299	49	73	254	262	103	112	345	738	205	455	49	155	17	101	451	74	273	109	108	95	111	279	273	115	179	69	60	114	196	189	139	114	115	151	96	93	106	66	63	480	42	516	381	138	110
SMAP2	72	47	111	84	34	35	53	60	13	35	69	62	19	51	54	84	92	89	54	45	24	160	174	472	59	146	112	294	63	165	130	293	103	58	84	326	201	197	119	146	203	199	277	463	346	413	290	391	484	247	143	103	144	409	154	187	100	375	75	87	144	133	196	167	230	96	354	702	260	271	344	428	313	43	272	177	139	74
ZNF643	1	2	0	0	0	0	0	0	0	0	0	0	7	0	0	0	0	0	0	1	2	0	1	1	0	0	0	0	0	0	1	0	0	0	1	0	0	0	2	0	0	1	1	1	0	2	0	0	0	1	0	0	0	0	1	0	0	0	0	0	0	0	0	0	0	0	0	0	0	0	1	1	0	1	0	1	0	1
ZNF642	4	4	0	1	2	1	2	3	3	0	0	3	2	4	4	0	3	4	7	4	6	2	7	5	2	5	6	6	2	4	8	10	3	6	0	9	10	9	2	7	7	3	5	3	5	7	6	9	3	5	2	1	4	3	9	1	6	11	5	6	0	0	0	1	2	0	0	0	6	0	0	3	4	0	1	3	3	2
DEM1	5	9	1	1	0	2	4	3	14	1	6	12	2	8	14	4	6	7	9	4	5	12	9	23	9	18	26	8	4	13	12	14	6	22	4	7	13	11	10	12	11	14	18	10	8	13	12	19	16	6	4	5	4	19	11	8	11	5	2	10	1	5	0	2	6	0	0	1	9	1	1	2	4	4	3	1	1	2
ZNF684	3	3	1	2	0	1	4	2	1	0	1	10	2	4	7	5	7	3	6	5	10	14	11	6	3	9	4	4	0	6	5	18	5	17	4	9	13	13	1	5	4	5	6	4	7	6	9	9	6	7	0	5	5	12	12	8	4	5	5	7	0	2	4	1	0	0	0	1	4	0	0	3	3	2	0	2	1	2
RIMS3	17	51	157	23	10	10	14	13	1	35	53	27	9	65	46	9	6	47	41	16	17	150	91	104	57	120	18	31	36	76	36	95	87	8	25	81	76	73	58	49	36	118	187	59	79	42	120	133	58	212	123	54	136	75	118	167	29	137	14	37	13	79	162	34	58	32	183	72	32	129	10	23	299	66	128	100	88	23
LOC100130557	7	10	0	0	1	2	0	2	2	7	13	10	3	1	5	0	0	6	3	7	1	3	3	5	5	5	5	3	2	3	7	1	8	5	1	2	4	4	1	4	5	22	12	2	3	3	7	5	1	2	0	0	0	8	11	5	1	2	2	4	0	4	0	0	1	0	1	0	2	1	0	1	2	0	2	1	1	3
NFYC	42	46	39	25	14	16	15	35	30	22	46	34	25	53	69	25	76	26	29	26	31	74	71	92	61	79	70	45	33	64	62	101	31	77	17	69	58	59	41	49	51	127	107	89	112	85	96	107	56	61	41	58	64	84	61	91	34	104	35	68	18	22	57	34	42	19	75	49	68	63	20	134	151	17	96	96	73	11
MIR30E	0	0	0	0	0	0	0	0	0	0	0	0	0	0	0	0	0	0	0	0	0	0	0	0	0	0	0	0	0	0	0	0	0	0	0	0	0	0	0	0	0	0	0	0	0	0	0	0	0	0	0	0	0	0	0	0	0	0	0	0	0	0	0	0	0	0	0	0	0	0	0	0	0	0	0	0	0	0
MIR30C1	0	0	0	0	0	0	0	0	0	0	0	0	0	0	0	0	0	0	0	0	0	0	0	0	0	0	0	0	1	0	0	0	0	0	0	0	0	0	0	0	1	1	0	1	0	0	0	0	0	0	0	0	0	0	0	0	0	0	0	0	0	0	0	0	0	0	0	0	0	0	0	0	0	0	2	1	0	0
KCNQ4	9	38	21	1	4	2	1	3	0	14	36	5	5	17	0	0	3	20	12	6	7	14	16	16	40	22	5	2	22	12	11	39	11	7	5	25	10	12	32	11	17	130	57	15	8	2	77	26	10	36	16	11	30	5	33	107	15	72	14	27	7	17	84	5	21	10	70	14	12	65	6	26	135	31	31	33	78	7
CITED4	1775	2735	3571	3046	494	398	425	360	173	2926	1140	550	283	924	948	395	735	659	581	402	249	1944	1666	1025	3773	3414	1575	1160	3665	2708	919	1707	2111	2143	1450	3690	1782	3491	1997	1166	1566	10738	5239	1040	1960	875	7431	3327	2331	4853	4420	1057	3715	380	2865	5470	3939	5105	3342	5031	2475	1490	6097	4326	3102	1842	16233	3618	6234	11901	4013	16214	6446	7799	5472	3694	4562	2241
CTPS	33	21	11	2	16	10	24	11	8	5	24	16	5	22	18	10	26	22	57	8	17	22	22	53	18	26	51	32	13	25	17	20	13	17	11	17	18	10	13	25	21	43	38	24	33	44	19	33	27	29	24	34	13	28	20	10	24	39	17	32	17	2	11	12	15	6	12	7	21	14	7	28	19	4	4	8	3	4
LOC100507178	0	2	1	2	4	3	0	0	0	0	0	1	6	0	0	0	0	0	1	1	0	0	1	0	0	1	2	2	1	1	1	2	6	1	4	2	1	3	0	1	1	0	1	1	3	0	4	1	2	7	2	0	1	0	4	2	0	1	0	0	1	2	3	0	2	0	1	2	0	2	1	0	2	2	1	1	0	0
SLFNL1	25	14	52	5	1	10	2	2	1	1	16	14	3	7	0	2	3	9	7	3	2	18	18	16	4	8	4	5	1	2	4	12	12	1	9	22	32	30	16	59	33	20	15	11	22	23	20	35	17	21	20	13	6	21	18	27	11	12	2	11	6	11	29	8	10	5	9	5	8	13	1	44	110	3	9	15	6	8
SCMH1	281	277	833	238	63	107	125	115	36	106	242	125	25	210	107	66	144	149	100	92	70	569	478	466	386	601	163	159	280	616	445	636	289	111	182	726	762	571	563	691	634	1082	845	760	771	492	773	889	309	651	520	493	756	775	553	870	415	982	359	452	241	444	721	401	564	253	1022	635	706	917	335	1270	1824	144	1033	899	644	295
MIR5095	0	0	0	0	0	0	0	0	0	0	0	0	0	0	0	0	0	0	0	0	0	0	0	0	0	0	0	0	0	0	0	0	1	0	0	0	0	0	0	0	0	0	0	0	0	0	0	0	0	0	0	0	0	0	0	0	0	0	0	0	0	0	0	0	0	0	0	0	0	0	0	0	0	0	0	0	0	0
EDN2	3	1	3	1	0	1	5	1	0	0	2	1	4	0	20	2	4	0	1	0	4	12	17	39	1	43	65	10	8	14	11	3	5	166	3	4	22	18	7	6	37	2	2	71	9	90	2	2	7	38	14	2	0	5	11	3	25	3	22	32	11	5	6	28	176	1	0	60	14	5	37	8	10	0	5	3	0	0
HIVEP3	68	83	47	10	19	21	7	14	8	6	30	11	7	6	10	9	18	13	24	29	3	31	33	48	41	70	55	42	51	60	96	65	44	62	73	52	47	73	22	45	30	56	80	78	55	56	52	82	58	37	14	5	40	23	51	67	16	56	20	39	56	25	34	19	13	14	47	45	32	47	26	51	128	45	59	61	56	38
GUCA2B	0	0	0	0	0	0	0	0	0	0	0	0	0	0	0	0	0	0	0	0	0	0	0	0	0	0	0	0	0	0	0	0	0	0	0	0	0	0	23	0	0	0	0	1	0	0	0	0	0	0	0	0	0	0	0	0	0	0	1	0	0	0	0	0	0	0	0	0	0	1	0	0	0	0	0	0	0	0
GUCA2A	0	0	0	0	0	0	0	0	0	0	0	0	1	0	0	0	1	0	0	2	0	4	0	0	0	0	0	0	0	0	0	0	0	0	1	0	1	1	58	0	1	0	0	0	0	0	0	4	0	1	0	0	0	1	0	1	0	1	0	0	0	0	0	1	0	0	0	0	1	3	1	0	0	0	0	1	2	1
FOXJ3	57	68	7	10	14	20	28	22	28	24	72	33	4	53	66	22	104	28	25	41	33	74	38	45	36	66	61	52	43	54	61	74	39	75	20	61	79	46	25	33	36	65	55	43	69	33	70	57	30	32	13	49	54	50	50	33	25	57	26	83	22	5	12	12	8	3	12	9	25	4	4	35	23	3	35	17	39	14
RIMKLA	2	5	2	2	1	1	1	0	0	1	0	0	7	1	0	2	3	1	6	1	1	4	3	4	0	1	3	9	1	2	7	6	3	2	1	5	7	3	6	5	6	5	9	3	5	25	5	2	3	3	0	1	0	26	2	2	3	5	2	3	2	0	2	6	10	0	4	1	4	3	2	3	1	1	5	1	0	1
ZMYND12	0	0	0	1	0	0	2	0	2	1	0	0	0	0	5	0	5	0	0	3	5	0	2	4	2	2	2	1	1	2	2	3	2	2	0	3	5	4	2	1	1	2	1	1	4	10	1	3	2	0	0	0	2	1	4	2	0	0	0	0	0	1	0	1	0	0	0	0	4	1	0	2	0	4	1	4	0	1
PPCS	100	79	28	32	32	47	107	45	40	33	32	50	35	60	65	33	131	47	53	56	49	115	92	175	86	154	263	142	83	172	157	119	107	226	108	83	108	106	51	127	103	123	131	123	149	167	102	128	86	39	20	66	59	246	138	78	34	59	36	78	12	11	7	44	9	9	10	18	158	8	7	64	19	21	33	39	30	19
CCDC30	1	1	2	0	1	0	2	5	0	0	0	1	1	0	4	1	2	1	0	3	2	4	1	4	2	4	3	1	0	3	5	2	0	4	5	3	3	1	0	5	8	1	2	2	2	0	3	1	4	0	0	1	2	1	2	0	3	0	0	0	0	0	0	0	0	0	0	0	1	0	0	0	1	0	0	1	3	1
PPIH	24	18	3	4	4	11	8	13	21	9	18	29	18	22	32	21	32	19	32	25	33	31	26	44	28	39	52	19	11	27	41	24	13	52	12	19	31	39	27	21	10	30	41	38	32	44	28	58	25	8	7	15	7	45	32	29	15	19	11	41	2	9	23	13	26	2	7	13	28	24	9	15	22	3	16	12	1	8
YBX1	9	5	3	1	3	0	5	2	1	3	11	7	1	5	11	7	13	9	14	5	4	6	1	14	6	4	13	12	2	4	4	9	5	9	0	7	6	6	2	1	2	7	7	8	5	8	7	6	4	2	1	4	1	8	8	3	5	1	2	4	0	0	0	0	0	0	0	1	6	0	1	2	0	6	6	1	2	1
CLDN19	10	11	65	10	3	2	4	2	0	6	2	14	8	5	3	1	0	1	0	3	2	27	25	16	6	17	2	0	24	21	16	28	47	3	8	23	53	16	21	13	1	45	98	1	20	4	25	69	9	7	3	18	29	16	66	52	1	7	2	0	0	35	31	14	13	20	67	2	19	14	12	1	81	32	56	91	23	8
LEPRE1	143	240	823	193	100	96	85	171	72	112	216	208	111	427	71	109	184	169	111	128	193	256	577	367	178	281	123	111	89	259	118	446	216	176	77	590	586	497	477	367	628	819	522	692	1159	1062	413	427	267	1048	494	891	618	391	398	392	708	906	728	1175	394	243	412	295	553	171	513	1076	494	374	575	2367	1210	275	852	610	339	248
C1orf50	28	34	48	37	10	13	14	23	8	11	23	28	4	15	32	14	18	10	18	15	17	32	61	76	29	68	35	39	35	49	73	68	62	17	41	74	65	55	49	43	63	165	123	81	158	99	61	122	115	69	61	29	44	133	49	93	33	56	18	26	50	63	128	67	81	27	117	94	67	116	69	149	117	38	101	50	46	15
LOC100129924	0	0	0	0	0	0	0	0	0	0	0	0	3	0	0	0	0	0	0	0	0	0	1	0	0	1	0	0	0	0	0	0	1	0	0	0	0	0	0	0	0	0	0	0	0	0	0	0	0	0	0	0	0	0	0	0	0	0	0	0	0	0	0	0	0	0	0	0	0	0	0	0	0	0	0	0	0	0
CCDC23	5	9	6	4	3	4	5	6	0	3	3	15	6	9	10	5	11	3	4	11	7	10	11	20	14	26	14	15	8	26	25	16	7	24	5	9	26	24	6	11	12	25	31	18	37	28	12	14	6	11	7	10	15	4	17	9	12	14	17	28	3	2	12	14	4	1	7	15	30	13	17	29	5	20	22	20	17	2
ERMAP	13	20	5	4	9	9	7	4	11	5	10	20	0	2	9	7	23	13	14	30	18	25	23	40	24	28	12	5	4	40	29	25	11	19	6	16	36	48	9	13	13	38	24	17	19	7	28	50	15	5	4	10	7	28	30	20	19	17	10	44	2	4	1	3	2	0	7	4	7	5	2	10	7	6	13	15	3	3
ZNF691	44	49	161	65	2	19	23	32	5	30	38	31	11	34	28	33	21	39	31	28	20	80	122	131	80	135	45	63	38	88	79	131	95	4	55	169	116	130	110	129	156	191	183	116	238	254	192	229	158	181	104	66	129	327	122	207	58	99	50	42	46	115	162	109	148	65	169	152	162	251	79	332	420	55	197	141	166	69
SLC2A1	81	29	76	139	5	22	33	39	14	20	39	71	16	55	53	35	99	54	52	18	13	154	93	145	50	151	71	77	99	172	310	94	51	233	53	95	153	74	58	88	54	153	164	67	224	223	117	180	561	96	77	60	74	170	97	82	70	182	59	59	94	83	113	168	166	48	140	89	157	192	131	182	215	22	273	148	72	101
FLJ32224	0	1	2	0	0	0	2	0	0	0	0	0	0	0	0	0	0	3	0	1	1	1	1	1	0	7	2	1	0	4	6	1	3	4	1	2	3	3	3	3	1	3	2	2	6	3	2	2	2	1	1	3	2	2	6	1	2	1	0	2	1	0	3	2	2	0	1	0	0	0	0	1	1	0	3	2	0	1
FAM183A	6	6	26	1	1	1	0	1	2	2	0	0	0	9	0	2	0	0	1	3	1	8	5	13	1	1	1	5	3	4	1	14	13	0	4	12	13	44	7	5	5	19	21	19	9	18	6	19	242	6	8	1	9	16	5	12	3	4	6	9	3	26	19	19	18	3	4	34	1	12	3	161	67	1	13	5	7	2
EBNA1BP2	100	115	65	52	30	39	46	49	28	7	63	47	19	43	50	26	100	36	49	22	16	100	110	219	75	176	155	116	110	143	167	135	74	118	67	97	91	88	51	94	88	166	125	92	137	182	130	228	274	75	42	61	85	192	134	96	63	87	43	67	71	57	154	77	101	27	106	162	234	206	194	279	156	84	129	99	76	41
WDR65	1	0	0	0	0	0	0	1	0	0	0	0	6	0	0	0	0	0	2	1	0	0	0	0	0	0	0	0	0	0	2	0	2	0	2	0	0	0	0	0	0	0	0	0	0	1	0	0	1	0	0	0	0	1	0	0	0	0	0	0	0	0	1	0	0	0	1	0	0	1	0	0	0	0	0	0	0	1
TMEM125	47	73	248	93	15	39	74	86	1	37	51	41	21	67	26	30	91	37	72	23	9	75	125	80	56	158	68	64	109	184	150	116	200	16	308	110	173	159	83	270	228	374	327	110	264	263	248	310	609	213	233	73	98	437	142	303	94	97	60	51	251	133	380	233	222	69	318	159	353	353	172	452	397	144	315	192	221	126
C1orf210	10	13	36	33	2	14	12	21	4	7	16	5	4	6	11	4	36	6	4	8	5	17	12	12	10	30	28	10	11	16	27	10	13	32	15	18	25	18	11	34	21	57	37	13	42	63	38	49	58	20	14	10	6	54	21	33	7	8	6	1	28	4	30	35	17	9	57	20	89	46	20	79	59	39	94	67	101	15
TIE1	72	73	275	69	48	47	57	16	22	62	96	26	24	169	67	32	30	52	24	44	45	281	477	547	403	298	88	115	156	197	186	663	152	64	29	602	410	262	526	114	168	490	513	282	467	107	376	399	220	321	159	278	272	377	189	281	276	820	254	380	90	531	547	251	568	288	953	674	347	822	563	550	524	57	385	197	191	257
MPL	1	1	0	0	1	1	0	0	0	0	0	0	6	0	0	0	1	0	2	1	2	1	0	1	0	0	0	0	0	2	2	2	1	1	0	1	0	0	1	0	1	0	2	1	0	0	0	1	2	2	0	0	2	0	3	3	0	0	1	1	0	0	0	0	0	0	3	0	1	1	1	0	1	1	0	0	0	0
CDC20	2	14	59	11	10	6	14	13	0	11	3	9	0	6	0	16	6	60	126	4	9	12	31	66	4	7	77	67	3	5	12	18	30	6	30	76	62	83	10	19	78	199	72	81	38	629	51	26	96	286	259	14	28	160	27	19	9	14	12	22	56	11	25	20	29	11	63	12	29	109	11	271	57	16	37	32	24	4
ELOVL1	306	571	640	282	218	235	234	489	95	320	200	170	90	195	487	438	602	503	321	276	195	333	385	563	252	396	462	398	268	401	308	674	340	265	458	560	506	573	379	561	450	762	799	677	664	970	676	845	1162	802	621	572	419	1173	563	486	588	604	464	789	572	311	657	390	517	301	812	604	920	1022	455	841	931	608	724	553	469	267
MED8	43	47	74	59	18	16	22	39	2	39	37	49	14	78	43	26	47	35	44	22	22	77	105	147	44	86	54	54	45	72	84	97	60	48	26	117	92	85	90	62	126	140	105	128	178	136	103	115	119	98	73	73	76	196	83	142	62	141	48	79	46	56	108	58	130	24	122	122	116	149	54	249	251	27	122	83	96	31
SZT2	92	106	267	64	36	42	48	32	14	62	110	43	52	131	52	48	38	68	67	46	41	168	259	296	88	207	53	107	206	247	208	323	167	50	127	326	234	172	324	154	203	487	428	295	220	116	355	527	474	248	198	137	140	472	167	345	173	398	143	125	140	292	361	108	313	85	275	358	166	432	175	297	628	62	281	150	91	169
HYI	542	617	1678	335	208	370	462	282	96	848	376	264	117	498	405	337	361	313	260	305	368	1369	723	649	711	1076	550	464	667	1063	677	1235	773	606	874	905	735	704	1056	1476	1040	1171	1016	1102	1023	1047	1158	1252	1061	597	799	760	1143	825	1343	1083	676	1306	522	619	389	485	796	653	506	383	937	701	1247	911	421	913	2333	684	1116	942	812	718
PTPRF	317	576	613	258	84	145	208	334	138	155	285	447	121	222	580	284	607	328	245	245	205	480	421	800	207	877	359	249	344	945	1261	777	411	361	549	507	607	440	409	477	469	780	883	842	639	534	725	1187	828	587	421	216	417	1297	638	869	368	642	252	276	588	437	1266	780	990	203	868	842	847	1022	447	1268	1383	694	1116	807	897	126
KDM4A	73	126	88	46	28	28	44	45	33	24	41	38	34	98	55	43	95	70	34	60	61	82	88	131	51	106	72	57	43	92	111	125	56	141	42	118	170	148	56	105	146	153	218	133	166	100	134	170	130	99	86	64	87	127	149	94	51	119	52	115	49	49	67	56	52	20	49	60	96	58	47	181	128	57	130	110	70	39
LOC100132774	0	3	3	0	0	1	0	0	0	0	0	0	0	0	0	0	0	1	1	0	0	0	3	0	0	0	1	0	0	2	2	0	1	0	1	0	0	0	0	1	1	1	1	2	1	3	2	1	5	1	1	1	1	2	1	0	0	0	0	1	1	0	1	1	0	0	1	2	3	0	0	0	2	7	0	0	2	1
ST3GAL3	182	188	534	146	87	103	133	109	57	383	178	136	63	183	95	139	145	175	153	121	105	422	271	295	310	356	231	172	195	331	176	444	280	90	227	403	328	274	320	327	386	565	461	314	541	404	316	344	218	270	150	284	396	228	409	278	226	552	189	320	106	158	295	141	164	127	387	353	416	263	162	504	816	506	590	409	283	198
ARTN	11	8	48	11	3	14	14	27	0	0	6	3	1	0	4	4	35	17	13	2	1	16	15	15	2	9	40	21	7	28	14	11	7	7	17	11	18	17	13	36	23	39	26	21	41	358	6	15	55	312	270	27	23	5	12	10	47	40	37	64	77	13	9	52	45	12	6	40	62	16	41	52	40	1	44	45	7	10
IPO13	260	228	803	329	49	141	236	160	9	106	187	194	35	218	121	104	118	200	206	77	62	450	468	719	243	584	351	387	246	574	382	564	472	14	266	625	682	605	434	585	658	833	903	768	827	1002	556	903	977	974	723	400	455	1492	633	550	242	519	259	272	420	319	503	323	490	229	602	539	688	605	390	1285	1200	154	817	623	355	259
DPH2	45	32	45	13	10	20	19	12	12	12	51	37	8	23	22	15	26	32	41	7	20	44	47	64	29	43	38	25	29	29	36	47	33	35	24	48	39	36	22	41	38	56	59	46	49	80	61	63	41	53	32	33	28	75	53	47	37	41	20	46	34	15	34	24	19	12	37	31	64	35	17	55	76	20	31	21	29	8
ATP6V0B	2093	1152	4978	2604	459	1544	2409	1850	298	1682	1520	1469	254	1041	882	1835	2216	1610	2888	665	344	2740	2966	5620	1661	3797	5120	3699	2258	5331	4362	3193	3605	1470	4450	3393	3820	3636	2007	5313	4528	4879	6585	7357	7698	13388	3030	5441	9861	6901	5783	2778	3296	12065	3787	2577	2017	3837	2103	2558	4514	2387	3359	3990	3675	1980	4159	4296	6900	3193	3531	9270	5977	2358	6532	6220	2123	2220
B4GALT2	709	618	1421	591	242	517	520	399	210	503	646	545	130	664	337	493	530	647	916	230	172	788	1015	1035	673	1093	1015	526	759	1385	996	1196	919	425	1018	1080	1225	1127	988	1109	1356	2012	1692	1271	2238	2709	1258	1915	1735	1957	1092	1317	1285	2024	1295	853	1158	1428	1094	1742	1241	543	886	752	1126	411	1541	2154	1609	1003	951	2876	2155	819	1715	1386	780	454
CCDC24	208	171	802	252	58	140	215	239	39	147	135	160	39	157	99	48	265	113	78	146	66	325	336	275	195	532	420	217	143	560	345	291	322	53	512	352	524	475	260	889	535	595	672	419	509	1217	397	683	866	354	348	364	318	607	466	357	298	261	266	272	423	220	297	430	227	209	328	323	672	320	278	1468	967	154	818	726	272	458
SLC6A9	39	45	249	71	11	30	57	37	3	22	18	32	13	41	11	36	61	86	269	30	22	125	225	326	81	128	53	27	76	156	131	163	98	28	373	158	175	116	164	237	115	184	254	227	147	178	131	233	608	401	278	99	164	1109	145	103	82	156	102	114	184	92	140	112	212	66	165	212	264	120	104	223	363	23	215	122	76	58
KLF17	0	0	1	0	0	0	0	0	0	0	1	0	0	0	1	0	0	0	0	0	0	0	0	0	0	0	0	0	0	0	1	0	7	1	1	0	0	0	0	0	0	0	0	0	0	0	1	0	2	1	0	0	0	0	0	0	0	1	0	0	0	0	0	0	0	0	0	0	0	0	0	2	0	1	0	0	1	0
DMAP1	426	558	1023	261	165	273	281	265	110	564	489	306	108	441	320	282	316	383	304	352	222	835	527	695	558	868	438	544	501	734	488	603	533	223	397	649	791	575	606	762	654	1230	1126	707	831	808	838	1228	846	590	442	513	541	912	1015	1054	398	918	425	557	375	456	816	303	419	275	633	477	678	733	265	964	1696	897	800	665	457	670
ERI3	681	654	1946	987	230	474	605	390	160	771	426	486	178	441	280	401	401	538	781	260	221	1094	1020	1182	864	1353	1076	825	938	1210	791	1117	1209	421	1097	1325	1171	1254	1067	1402	1507	2276	2096	1345	2008	3384	1394	2005	1705	1708	1378	1273	1148	2145	1485	1324	856	1543	899	1104	1203	774	1398	811	1010	626	1606	1582	2140	1260	1051	2850	2531	1272	2164	1826	865	1078
RNF220	236	286	593	305	71	98	132	133	32	129	317	220	93	238	92	132	161	173	222	73	69	692	735	851	474	712	211	356	388	646	536	792	480	66	258	737	571	449	643	517	589	1262	1033	742	932	650	896	932	779	767	538	433	812	922	548	916	325	702	267	263	494	602	1245	575	884	332	1620	1063	1038	1544	813	1485	1636	203	1254	682	684	386
TMEM53	38	30	98	38	7	31	41	29	8	20	24	45	8	30	18	36	19	15	27	10	11	77	77	81	39	81	17	25	59	93	72	118	80	4	57	105	113	67	79	88	81	128	125	75	122	56	90	143	90	144	93	46	64	105	58	57	64	106	44	28	93	61	78	76	70	27	87	79	127	82	50	210	127	23	160	88	47	48
C1orf228	37	55	87	18	19	20	30	25	3	45	17	7	14	28	23	135	41	249	66	67	46	43	33	58	15	49	49	164	16	55	60	36	67	49	35	75	82	87	38	81	117	92	79	103	27	108	78	84	140	65	47	47	37	56	55	45	53	74	66	65	33	22	33	19	17	13	17	26	37	22	15	92	131	26	51	44	19	61
KIF2C	2	2	2	1	2	0	2	0	3	4	4	5	4	3	12	5	5	17	31	2	0	5	11	31	1	6	23	18	3	1	9	2	5	3	0	5	10	10	4	2	15	32	20	23	10	63	4	7	19	34	24	1	4	22	8	3	0	1	1	6	13	4	1	4	16	1	1	6	2	5	0	27	3	1	2	5	0	1
RPS8	83	196	748	920	33	17	41	37	47	32	32	60	13	37	77	27	85	36	42	56	67	75	85	178	111	115	87	97	80	129	132	147	71	133	65	76	103	98	44	41	46	156	143	54	110	107	128	124	47	47	40	48	138	74	91	94	37	50	22	33	38	37	357	100	38	67	99	71	1202	329	248	2533	969	3628	2399	2542	2241	300
SNORD55	17	28	6	8	22	11	3	3	0	1	3	0	1	0	2	2	2	4	7	6	5	11	5	25	11	18	23	41	32	36	44	11	4	1	14	4	6	4	15	6	5	16	19	21	23	18	26	16	29	2	0	0	3	6	17	15	11	15	2	3	0	3	0	4	3	1	4	2	38	8	4	1	11	11	18	12	3	9
SNORD46	2	15	0	0	9	4	1	0	0	0	0	0	0	0	1	0	0	3	1	3	0	5	3	4	3	2	8	2	5	0	10	2	1	2	4	0	0	2	1	1	0	4	3	1	0	0	10	4	0	1	0	0	0	3	5	6	0	2	1	0	1	0	0	1	0	0	0	2	2	0	0	0	1	0	0	2	0	1
SNORD38A	5	18	3	2	10	7	0	0	0	0	1	0	0	0	0	0	0	2	5	4	6	5	2	7	1	2	6	6	2	7	8	3	3	0	1	2	2	1	0	1	1	6	2	1	2	3	2	10	7	3	0	1	1	4	4	3	1	6	0	0	1	0	2	1	0	0	1	2	2	1	1	1	6	1	2	2	1	1
SNORD38B	11	14	2	0	11	14	6	1	3	0	3	0	1	0	2	0	3	3	3	3	2	5	1	11	2	1	10	12	5	3	11	1	0	0	1	1	0	1	1	1	0	3	3	4	2	4	3	3	2	0	0	0	0	0	7	5	0	0	0	0	0	0	2	1	1	0	0	0	5	0	0	1	0	0	1	0	1	0
BEST4	0	4	3	0	0	1	0	0	0	0	2	0	7	0	5	1	1	1	0	1	1	0	1	1	0	4	0	1	2	0	2	2	6	6	1	2	4	4	0	0	3	1	6	1	3	7	1	5	6	5	3	1	1	2	3	1	2	0	1	0	0	1	2	0	1	0	0	0	3	3	0	8	2	2	4	4	0	0
PLK3	194	74	200	58	26	25	112	87	9	114	418	61	17	207	35	52	221	50	39	17	8	344	353	447	274	482	103	100	322	289	158	318	120	33	18	396	425	331	484	113	229	424	383	227	300	320	293	241	132	281	151	283	515	335	131	259	231	1568	196	229	143	310	410	133	345	112	631	480	191	227	353	496	642	61	337	222	141	99
TCTEX1D4	12	3	13	8	1	3	6	13	0	4	6	5	0	2	0	5	9	6	12	2	1	15	11	19	6	21	9	4	20	18	19	26	10	3	44	10	34	31	10	36	36	29	34	17	20	20	30	49	53	24	16	17	35	60	25	8	28	19	16	5	28	25	76	14	45	15	45	63	33	20	39	78	11	10	32	27	22	10
BTBD19	0	1	1	0	3	2	0	0	0	0	0	0	3	0	0	0	0	1	0	0	1	0	1	3	0	0	1	0	0	0	0	3	3	0	0	0	2	0	0	0	1	4	2	3	1	3	4	0	0	2	0	1	2	0	1	1	3	2	0	2	3	1	1	0	0	0	0	3	0	0	0	2	3	0	2	0	0	0
PTCH2	2	9	2	2	3	2	1	5	2	0	9	9	6	2	11	1	17	3	8	3	4	7	5	23	5	7	9	3	12	6	12	39	12	8	5	9	13	12	5	4	11	10	19	9	15	5	19	14	5	10	5	2	7	23	12	15	4	12	8	0	2	5	23	1	7	2	5	4	2	4	5	7	2	2	4	7	2	1
EIF2B3	36	38	74	16	7	10	10	14	7	34	58	22	3	44	11	12	31	9	35	11	6	52	105	155	50	71	24	20	55	72	43	80	43	8	18	101	56	43	135	29	41	158	148	79	78	26	109	167	125	57	36	25	34	223	39	106	28	111	27	16	16	69	108	49	103	19	141	102	58	157	83	71	231	35	75	20	37	26
HECTD3	27	36	9	14	16	23	24	12	18	18	22	11	26	30	43	27	30	28	20	22	54	52	48	118	42	82	45	36	49	67	60	199	70	54	32	71	66	67	57	43	36	83	93	65	53	55	109	124	77	54	32	35	39	102	54	56	51	61	33	94	25	24	34	18	24	5	22	32	41	32	22	31	21	18	36	31	31	6
UROD	77	113	49	21	43	25	70	63	45	52	104	84	33	149	146	78	118	31	54	61	89	177	193	211	92	172	127	80	87	129	101	157	87	97	36	174	83	75	160	68	87	196	206	131	162	143	158	219	161	47	31	45	60	250	143	207	70	138	41	110	71	163	265	78	220	40	205	161	105	271	100	122	265	19	97	59	52	27
ZSWIM5	2	1	0	1	0	0	0	2	0	0	2	0	1	1	0	0	1	0	2	2	5	1	2	0	7	2	0	0	1	3	2	1	5	5	2	1	3	3	0	6	2	10	3	1	3	7	1	1	6	0	0	3	3	4	3	1	2	6	2	1	0	2	2	4	0	1	2	1	1	0	0	2	2	1	0	1	3	2
LOC400752	1	1	20	6	0	0	1	1	0	0	1	0	2	0	0	1	0	0	0	0	0	0	1	0	0	1	1	1	1	2	1	3	4	0	3	1	0	1	1	1	1	4	4	1	3	1	1	2	2	1	0	0	0	1	0	1	0	0	1	1	2	2	3	0	0	0	2	0	12	2	0	12	25	10	37	13	14	9
HPDL	1	2	2	0	0	0	0	0	0	0	3	0	2	0	0	0	1	2	5	0	1	0	2	3	4	0	0	1	0	0	2	0	2	2	1	2	3	0	2	0	1	21	18	4	7	19	3	1	2	6	1	2	2	12	3	8	1	1	0	2	0	1	8	2	2	0	10	1	0	6	0	1	9	3	5	4	6	0
MUTYH	35	46	88	24	10	16	5	10	2	3	49	18	7	42	21	19	9	28	20	25	15	79	61	101	90	114	27	50	40	85	51	110	62	29	18	106	77	55	78	51	58	208	141	103	124	126	90	126	100	113	82	54	60	155	72	147	37	156	42	75	23	101	137	66	88	48	128	98	64	190	57	109	315	12	102	60	82	47
TOE1	13	8	3	3	2	4	6	12	10	9	5	5	7	11	23	8	12	6	2	1	4	20	25	22	18	15	11	12	11	19	20	17	8	19	8	5	19	11	27	8	8	18	9	11	9	9	17	19	36	8	5	5	9	28	13	13	7	20	6	17	3	3	6	5	14	3	9	9	21	10	4	14	6	7	8	5	14	5
TESK2	7	5	6	9	2	4	5	3	3	11	9	19	3	4	20	5	15	5	0	10	6	15	12	16	2	23	7	6	8	11	15	18	9	25	16	2	23	16	1	17	4	4	10	14	16	31	11	27	25	7	8	5	5	6	17	17	10	4	3	14	5	7	6	5	6	0	5	6	5	1	2	4	7	6	15	3	6	1
CCDC163P	2	4	0	3	0	0	2	1	6	0	8	15	3	0	5	0	5	5	2	6	12	1	1	1	2	2	1	0	2	9	7	22	6	9	5	3	2	5	6	12	3	7	4	3	4	8	2	2	5	0	0	5	0	1	4	3	5	3	4	2	2	0	0	1	0	0	0	3	4	5	3	0	3	3	6	4	4	3
MMACHC	4	6	12	7	1	1	2	4	0	2	0	0	6	4	14	2	5	1	7	0	0	9	9	12	5	7	14	2	2	7	12	20	6	4	8	4	4	7	5	10	6	13	10	9	12	29	15	11	9	14	11	7	10	19	14	5	8	6	3	3	7	6	9	8	9	1	5	6	13	17	9	12	17	3	6	7	9	3
PRDX1	315	268	2685	1347	70	155	488	522	63	165	326	429	44	308	271	174	1002	283	574	108	68	603	861	1674	384	814	720	696	414	1031	997	722	585	270	1322	1017	860	775	803	993	873	1320	1320	2516	1846	1947	646	894	1626	1586	1202	476	814	4667	671	770	632	895	455	590	1083	796	1224	1928	2021	445	1873	1590	3489	1820	1470	5814	5334	1065	4705	1836	1430	697
AKR1A1	448	602	2254	622	135	330	402	352	59	352	339	495	93	465	253	326	449	299	617	137	99	758	1142	2242	394	1099	518	770	684	1387	1317	1514	1387	45	1267	2088	1362	1405	1049	1233	1585	2576	2310	2733	2119	1980	1374	1638	2262	1487	1199	690	1077	9137	1333	1615	671	1041	642	626	1339	959	1552	1656	1795	592	1788	2022	2079	1604	1192	2992	3938	869	2563	1372	978	425
NASP	102	124	560	87	25	42	19	50	16	56	125	38	22	165	31	45	79	103	63	68	48	195	251	396	129	288	80	123	103	183	228	280	111	26	80	442	411	354	198	269	285	779	708	524	511	620	327	389	328	527	336	302	401	496	272	373	213	469	163	175	155	215	311	194	276	133	511	391	338	467	215	1136	1413	138	658	638	635	214
CCDC17	0	5	0	0	1	0	1	3	0	0	2	0	8	5	0	4	0	3	1	0	1	2	0	1	1	1	0	1	0	2	4	3	1	0	3	2	1	4	2	0	1	4	4	2	3	0	5	3	3	1	3	1	6	1	4	7	1	1	2	0	4	0	0	0	0	0	0	2	0	1	1	7	2	1	0	1	2	0
GPBP1L1	119	112	96	43	41	52	99	74	79	65	86	172	44	98	212	84	233	86	108	75	85	190	126	219	112	160	162	112	63	248	208	140	104	308	114	141	228	162	69	232	149	163	199	216	188	195	158	228	142	111	73	87	88	159	238	125	84	137	73	152	60	40	46	74	53	26	78	68	194	65	41	178	150	34	112	150	89	48
RPS15AP10	0	1	0	0	1	0	0	0	0	0	0	0	0	0	0	0	0	2	1	4	0	0	1	4	2	0	1	1	0	0	6	0	3	1	1	0	3	0	0	0	1	0	1	1	0	1	1	0	1	0	0	0	2	2	1	3	0	0	1	0	0	0	0	0	0	0	0	0	0	0	0	0	4	0	0	1	0	0
TMEM69	29	20	51	42	6	7	7	14	11	10	21	11	5	4	19	11	26	22	16	5	6	31	20	41	38	49	36	27	15	48	45	48	21	13	38	44	38	41	29	66	55	97	70	51	70	134	77	67	42	78	55	31	32	59	57	81	31	45	21	33	13	26	46	52	46	14	67	47	91	44	42	213	123	36	113	94	59	19
IPP	3	11	47	6	3	3	5	10	0	3	11	0	14	8	1	2	10	6	7	7	1	8	7	7	9	10	10	11	13	11	13	13	18	6	18	9	8	14	8	12	10	45	47	38	41	45	15	29	35	9	6	11	15	30	13	22	10	19	8	18	9	8	29	17	25	2	15	19	57	10	15	45	46	64	50	32	14	14
MAST2	267	236	575	131	81	121	181	371	40	186	246	142	91	383	111	149	299	114	188	152	115	303	379	373	290	483	160	143	230	467	549	500	318	158	388	624	605	510	338	806	677	901	879	594	637	947	440	652	405	695	436	628	505	1290	467	641	553	926	587	682	440	348	621	435	410	192	404	569	428	408	238	804	1299	104	502	482	306	368
PIK3R3	99	39	176	105	11	41	68	26	12	31	84	44	15	49	24	29	39	89	111	19	5	42	236	485	66	97	109	128	113	272	227	113	129	19	69	129	124	109	191	44	177	159	245	280	64	28	95	258	237	205	83	40	56	581	106	129	68	76	66	57	47	77	49	59	215	28	87	102	176	123	130	182	348	33	238	50	10	63
TSPAN1	149	90	501	191	25	177	1421	1164	61	15	19	103	7	77	35	23	887	6	20	34	7	91	144	118	43	183	334	442	152	482	373	193	485	36	195	245	578	409	77	199	618	412	698	1157	514	611	289	997	3491	570	529	152	106	1061	218	83	78	50	51	32	2778	387	159	349	758	189	280	1003	586	240	668	1355	618	43	1115	538	99	200
POMGNT1	355	277	981	404	65	130	286	404	48	232	346	336	83	351	153	135	416	196	183	96	78	494	500	473	353	699	398	310	287	576	411	565	455	47	512	667	680	612	455	996	813	1090	1076	722	1147	1228	604	912	933	800	453	575	633	1053	608	768	439	792	361	451	496	572	826	761	735	429	1120	815	1107	928	649	1814	2012	344	1153	1008	683	496
C1orf190	10	16	46	6	4	4	4	7	4	27	21	14	6	13	21	15	9	3	4	4	5	48	23	35	11	34	7	1	14	21	9	45	33	5	6	48	34	30	40	44	26	46	34	22	49	60	40	42	8	29	22	24	39	8	22	12	13	35	15	16	5	21	27	8	18	6	56	16	15	36	13	23	95	32	57	25	27	12
RAD54L	11	8	24	12	3	5	5	7	0	4	0	10	10	10	0	3	11	10	22	5	4	5	13	27	1	13	16	13	12	14	19	21	26	2	16	41	43	34	17	31	52	82	51	74	64	104	49	90	70	112	64	20	55	60	46	33	15	10	14	15	68	48	142	44	109	44	78	131	49	129	75	148	32	7	37	51	77	6
LRRC41	150	104	660	409	24	51	57	110	13	71	140	118	42	126	73	69	98	62	84	42	26	304	390	378	321	463	152	133	148	235	260	373	181	26	137	608	444	395	477	430	439	1137	1015	753	1292	1822	520	842	586	1109	828	639	605	574	381	677	431	622	211	260	293	442	857	817	882	439	1523	850	693	1107	591	2732	1792	251	1551	1220	1064	288
UQCRH	27	36	7	13	6	4	27	17	2	10	4	31	2	21	34	12	32	34	42	20	36	42	28	75	22	23	50	34	11	45	30	48	24	75	13	30	32	36	21	19	17	36	27	45	54	50	31	44	24	10	6	16	16	30	43	27	11	21	14	34	1	2	9	17	10	4	12	7	88	11	2	41	13	17	19	16	26	0
NSUN4	24	12	55	19	8	9	16	7	3	11	35	16	5	14	26	21	39	13	21	8	16	21	55	62	23	22	31	14	26	30	40	36	28	30	13	32	19	21	38	15	14	63	50	44	27	27	32	79	96	21	10	16	23	76	20	31	21	45	10	34	7	34	23	10	60	4	41	29	66	51	41	47	106	49	41	31	54	29
FAAH	344	251	1132	612	77	382	425	258	62	347	228	325	93	252	304	210	259	142	243	267	94	513	468	413	294	966	567	361	462	925	784	577	827	131	1219	636	1129	891	570	2201	1329	1041	1680	306	1360	725	625	1656	2065	599	569	742	591	729	1034	675	555	723	526	424	1058	587	678	932	567	471	484	1012	1574	684	765	1556	1333	244	1353	1171	383	1001
DMBX1	0	2	0	1	0	2	0	0	0	1	4	1	5	1	0	1	0	0	1	1	0	1	2	1	0	4	3	7	1	2	3	3	5	0	0	0	3	5	0	1	1	4	3	3	4	0	6	2	6	2	0	0	2	2	3	2	0	0	1	0	1	0	3	2	1	0	3	0	1	4	0	3	8	1	4	2	1	4
LOC100507423	0	0	0	0	0	1	0	0	0	0	0	0	1	0	0	0	0	0	1	0	0	0	0	0	0	0	0	0	0	0	0	0	1	0	0	1	0	1	0	0	0	0	0	0	0	0	0	0	0	0	1	0	1	0	0	0	0	0	0	0	0	0	0	0	0	0	0	0	0	1	0	0	0	1	2	0	0	0
KNCN	0	0	0	0	0	0	0	0	0	0	0	0	0	0	0	0	0	0	0	0	0	0	0	1	0	0	0	0	0	0	0	0	0	0	0	0	0	2	1	0	0	0	0	0	0	0	0	0	1	0	0	0	0	0	0	0	0	0	0	0	0	0	0	0	0	0	0	1	0	0	0	11	0	0	0	0	0	0
MKNK1	35	30	11	13	10	11	14	9	6	12	52	44	16	46	50	23	75	37	21	25	43	71	80	118	44	78	39	32	24	65	69	86	46	91	21	91	98	81	78	47	67	80	84	72	60	78	66	87	95	52	37	43	28	87	86	107	47	106	32	82	26	45	62	31	84	8	26	54	39	65	34	71	67	10	49	38	34	10
MOBKL2C	36	68	70	13	14	22	13	24	5	17	45	33	14	43	47	34	51	48	23	24	13	98	70	93	61	96	38	37	41	52	55	108	47	46	26	109	104	95	73	77	67	147	122	82	143	79	93	104	77	87	58	63	115	80	63	103	48	161	58	83	27	72	83	48	65	13	102	92	68	91	37	126	210	25	99	86	49	35
ATPAF1	22	17	7	10	12	16	62	31	33	28	23	43	15	37	80	16	130	31	32	36	43	49	22	47	33	41	83	32	19	53	49	44	24	65	42	29	35	48	31	41	30	42	35	53	48	66	31	57	42	8	6	23	14	65	43	31	22	29	27	43	8	1	5	8	1	4	5	4	40	9	7	25	10	7	20	16	5	8
ATPAF1-AS1	1	1	5	1	0	2	9	4	0	6	4	2	0	3	1	1	3	2	4	4	0	0	1	2	1	6	0	2	0	6	7	6	8	0	1	2	4	2	3	2	4	8	15	5	8	1	4	20	14	2	1	2	4	3	7	4	0	2	1	2	1	3	2	1	2	2	5	2	4	11	1	3	8	6	8	2	1	6
LOC100130197	0	0	0	0	0	0	0	0	0	0	0	0	0	0	0	0	0	0	0	1	0	0	0	0	0	0	0	0	0	0	0	0	0	0	0	0	0	0	0	0	0	0	0	0	0	0	0	0	0	0	0	0	0	0	0	0	0	0	0	0	0	0	0	0	0	0	0	0	0	0	0	0	0	0	0	1	0	0
KIAA0494	65	79	27	12	23	42	32	45	31	23	47	67	17	79	119	44	177	64	42	75	54	161	119	173	121	121	138	54	24	172	115	123	47	299	62	123	188	141	61	112	60	106	142	155	176	173	121	158	78	79	39	77	87	127	191	45	57	159	44	192	9	15	20	38	12	6	11	31	135	18	17	93	44	30	48	65	58	27
CYP4B1	22	2	19	3	2	8	15	6	2	16	1	5	9	1	20	1	7	4	2	4	0	115	49	119	8	45	233	136	13	141	157	32	23	83	14	36	124	46	28	19	47	7	14	339	44	91	30	34	180	45	14	10	16	329	42	11	21	38	12	14	44	4	5	6	5	2	5	19	18	28	5	19	28	0	18	17	4	17
CYP4Z2P	2	0	3	4	2	7	2	1	0	1	0	2	0	1	9	2	3	0	0	0	0	14	15	27	0	9	12	6	1	13	6	0	5	17	2	15	17	32	0	31	123	5	9	48	1	1	0	7	9	2	2	1	1	148	8	1	1	0	2	0	1	1	0	3	8	0	1	2	5	1	3	6	2	0	2	1	0	0
CYP4A11	0	1	4	2	0	5	0	1	0	0	0	0	0	1	0	0	4	0	0	0	0	0	0	0	1	0	0	0	0	0	0	2	0	0	1	0	2	1	2	3	5	0	1	1	0	0	3	0	1	0	3	0	9	0	0	1	0	3	0	0	10	0	1	0	0	1	0	2	5	5	0	0	0	0	0	1	0	2
CYP4X1	5	10	2	29	1	16	16	15	19	3	11	11	4	3	29	6	104	3	1	2	5	319	82	52	20	86	27	6	9	78	17	12	7	90	38	26	32	55	40	239	287	7	8	32	8	5	20	6	2	4	2	7	9	49	9	1	13	30	16	20	17	1	1	17	2	1	2	22	92	2	14	75	1	0	2	1	0	1
CYP4Z1	4	0	9	38	1	1	0	2	1	2	0	14	0	0	7	0	3	0	0	0	0	41	6	43	0	12	6	2	3	13	6	1	3	27	2	33	10	17	11	75	505	13	1	44	0	0	1	2	0	4	3	7	2	22	3	0	4	7	27	2	14	2	0	15	48	6	0	22	125	2	25	238	2	0	1	2	0	13
CYP4A22	0	0	0	0	0	0	0	0	0	0	0	0	0	0	0	0	0	0	0	0	0	0	0	0	0	0	0	0	0	0	0	0	2	0	0	0	0	0	0	0	0	0	0	1	0	0	0	0	0	0	0	0	0	0	0	0	0	0	0	0	0	0	0	0	0	0	0	0	0	0	0	0	0	0	0	0	0	0
PDZK1IP1	119	208	157	59	17	14	23	110	3	62	165	48	11	68	37	51	199	61	384	16	13	192	238	519	204	231	4	0	205	171	76	180	229	19	162	310	108	234	280	175	141	1270	681	180	228	12	579	356	80	1881	1074	44	221	3157	282	1575	68	295	50	56	56	212	997	231	252	114	1458	72	355	1678	178	345	588	290	436	235	611	99
TAL1	7	4	3	0	1	2	7	6	2	11	8	0	2	16	20	13	6	0	3	7	9	3	8	14	7	4	1	6	8	11	5	21	8	4	1	8	8	5	11	13	1	9	7	5	11	3	24	10	4	7	3	7	4	3	4	7	5	16	7	10	2	8	3	2	5	3	10	9	4	10	12	3	12	4	5	2	1	3
STIL	0	0	0	1	0	0	1	1	0	0	0	5	4	0	3	2	1	2	4	0	0	0	1	1	0	0	5	1	0	0	0	0	0	2	1	1	1	1	2	0	1	1	2	0	1	1	1	0	2	0	0	0	0	2	1	0	0	0	0	0	0	0	1	0	0	0	0	0	0	0	0	8	0	2	0	1	1	0
CMPK1	94	102	29	22	22	33	81	59	77	73	77	135	25	51	179	52	219	104	100	59	41	156	135	215	107	160	155	77	58	172	120	123	79	349	54	138	192	157	99	111	85	176	186	159	227	220	158	193	100	74	37	111	108	259	187	142	136	171	118	373	9	9	16	37	17	7	21	11	148	19	11	65	31	40	47	55	66	11
FOXE3	1	0	0	0	1	0	0	0	0	0	0	0	2	0	0	0	0	0	4	0	0	1	0	1	1	0	0	0	1	0	1	0	0	0	0	1	0	0	0	0	3	2	2	0	0	0	0	0	3	0	0	1	0	3	0	1	0	1	0	0	0	0	1	0	0	0	0	1	1	0	0	4	0	0	1	0	0	0
MGC12982	5	13	59	3	3	3	6	4	0	6	4	2	5	8	13	9	6	7	34	2	11	21	28	29	22	35	20	13	7	12	7	30	19	1	18	50	29	42	34	24	31	24	12	17	35	48	17	16	37	28	25	10	25	35	44	49	27	39	18	38	13	19	21	9	32	9	28	19	17	16	8	17	111	12	14	24	9	16
FOXD2	3	3	2	0	1	1	2	1	1	7	0	6	1	1	9	1	1	1	5	1	1	2	0	10	6	1	21	6	2	3	6	11	5	5	3	4	2	15	1	3	4	4	2	4	2	3	5	0	1	8	3	6	3	1	5	8	3	10	5	8	6	5	5	2	3	1	4	0	1	2	1	0	1	1	2	3	6	5
LOC388630	13	11	54	2	1	3	5	8	0	24	11	10	7	24	19	2	10	5	2	10	4	70	88	94	16	134	11	2	34	37	40	47	35	43	2	60	76	95	18	17	106	23	47	15	25	23	60	44	9	11	3	20	23	14	47	37	13	42	15	15	1	21	32	9	38	12	40	28	6	15	16	41	170	5	58	27	17	5
SKINTL	0	0	1	0	0	0	0	0	0	0	0	0	0	1	0	0	0	0	0	0	0	0	0	0	0	0	0	0	0	0	0	1	0	1	0	0	0	0	1	0	0	0	0	0	0	0	0	0	1	0	0	0	0	0	1	1	0	1	0	0	0	0	0	0	0	0	0	1	0	0	0	1	0	0	0	0	0	0
SLC5A9	5	5	8	0	0	2	2	2	1	0	2	2	6	2	0	0	2	3	1	2	0	4	4	3	3	2	2	2	6	2	4	2	7	1	1	5	3	9	57	1	39	9	7	1	1	2	11	5	0	2	2	4	2	8	5	12	2	4	0	0	2	6	10	1	4	1	8	10	2	12	4	2	30	0	3	2	4	1
SPATA6	37	22	6	10	14	26	14	16	7	30	23	11	11	20	36	9	50	7	6	19	25	28	33	26	42	41	30	9	13	26	28	40	20	72	23	48	46	40	39	58	86	61	56	36	55	46	42	51	14	71	28	77	42	34	69	26	65	75	67	104	37	123	122	73	195	17	24	40	35	42	55	21	11	10	13	17	23	5
AGBL4	0	0	0	0	0	0	0	0	0	0	1	0	8	2	0	0	0	0	0	1	0	0	0	0	0	1	1	0	1	0	1	1	1	0	0	1	1	0	0	0	2	1	1	0	0	1	1	1	1	3	0	0	0	0	0	0	1	2	0	0	1	1	0	0	0	0	0	0	0	1	0	0	0	2	0	0	1	0
BEND5	10	18	2	1	4	5	7	3	3	5	4	6	0	7	9	1	30	5	3	10	17	28	8	15	13	13	3	9	7	15	18	26	12	26	10	13	18	7	4	8	5	16	21	6	24	2	13	30	12	2	4	13	15	14	28	26	6	11	8	15	3	9	14	2	3	1	5	1	10	10	6	8	7	13	12	10	6	1
ELAVL4	0	0	1	0	0	0	0	0	0	0	1	1	0	0	1	0	0	0	2	1	0	1	0	0	2	5	0	2	1	0	3	0	13	0	0	1	1	1	1	0	1	1	2	1	0	1	0	1	1	2	0	0	1	1	1	0	1	0	0	0	0	0	0	0	0	0	0	0	0	0	0	0	1	0	0	0	0	0
DMRTA2	0	0	1	1	0	0	1	1	0	0	1	0	3	0	0	0	0	1	15	1	0	0	1	3	0	0	0	2	0	5	5	2	6	0	1	1	1	2	0	1	2	1	2	2	1	0	0	1	1	4	2	2	6	2	3	0	0	1	1	2	0	0	1	1	0	3	0	1	2	1	3	1	5	2	3	6	1	1
FAF1	212	242	600	322	46	91	78	80	30	73	136	110	57	106	89	76	86	115	140	60	61	403	346	473	293	482	253	259	242	458	322	484	254	223	154	523	474	490	401	455	421	1026	848	527	722	758	581	742	477	416	289	427	558	788	514	642	272	699	230	366	300	412	691	425	573	263	976	681	682	826	367	1367	1186	194	898	727	582	261
CDKN2C	29	41	41	19	30	26	20	27	28	58	28	13	28	63	95	47	74	21	35	45	99	160	93	90	108	92	54	37	33	61	20	256	31	111	27	115	102	83	159	105	44	154	80	57	130	83	121	55	33	22	14	79	89	59	164	100	37	128	46	70	15	16	39	17	16	7	47	24	92	29	17	65	95	85	74	58	63	17
C1orf185	0	0	0	0	0	0	0	0	0	0	0	0	0	0	0	0	0	0	0	0	0	0	0	0	0	0	0	0	0	0	0	0	0	0	0	0	0	0	0	0	0	0	0	0	0	0	0	0	0	0	0	0	0	0	0	0	0	0	0	0	0	0	0	0	0	0	0	0	0	0	0	0	0	0	0	0	0	0
RNF11	60	47	15	17	19	16	78	53	39	26	32	49	25	48	99	20	145	47	29	19	41	64	82	124	66	82	73	31	51	133	80	79	38	226	29	41	101	69	36	53	29	62	70	56	124	50	60	109	33	25	13	59	38	171	101	45	43	71	31	135	14	5	6	13	7	4	9	14	102	4	6	48	14	16	34	36	40	9
TTC39A	253	47	292	293	18	160	137	103	31	15	23	92	23	47	102	35	135	26	14	36	14	55	107	154	7	171	91	62	110	442	401	157	159	101	208	98	298	191	90	239	234	131	430	130	532	302	74	522	417	101	103	171	173	292	206	85	212	72	118	85	225	128	75	374	314	95	107	174	872	191	285	434	407	24	492	300	51	208
EPS15	54	58	21	10	22	22	43	30	27	23	55	30	28	72	96	31	110	61	23	40	51	134	80	96	81	96	67	76	33	95	64	93	33	142	24	68	85	63	42	49	43	84	80	88	119	45	84	86	44	24	14	66	55	60	79	50	95	108	68	192	1	2	1	15	3	3	10	8	71	4	10	34	38	11	24	34	22	11
OSBPL9	65	49	16	13	15	32	41	14	31	30	47	44	22	47	77	19	81	51	32	43	50	125	59	104	70	97	82	44	31	104	57	63	34	156	29	51	85	75	35	58	38	80	85	48	83	35	73	79	40	29	17	53	43	67	92	47	61	64	31	110	6	4	13	15	5	2	16	15	105	24	11	33	21	13	26	33	29	11
NRD1	84	60	23	9	33	38	70	25	26	43	69	56	21	86	48	25	59	69	50	40	58	130	110	157	76	112	146	84	56	116	93	111	74	247	25	102	95	124	69	85	75	130	120	155	126	108	121	137	138	32	17	67	36	152	162	73	54	95	60	164	20	12	19	27	11	12	16	23	73	23	13	65	31	8	26	33	19	17
MIR761	0	0	0	0	0	0	0	0	0	0	0	0	0	0	0	0	0	0	0	0	0	0	0	0	0	0	0	0	0	0	0	0	0	0	0	0	0	0	0	0	0	0	0	0	0	0	0	0	0	0	0	0	0	0	0	0	0	0	0	0	0	0	0	0	0	0	0	0	0	0	0	0	0	0	0	0	0	0
RAB3B	15	12	18	0	11	60	3	1	0	7	2	0	14	0	8	1	1	5	3	0	1	13	3	12	3	5	2	3	4	4	5	2	9	4	6	7	5	42	1	0	2	2	11	7	10	15	6	2	1	11	0	1	3	3	7	5	0	4	0	0	26	2	1	0	1	0	2	3	2	1	0	0	11	6	11	13	5	2
TXNDC12	40	58	21	34	9	25	37	31	14	8	23	51	20	32	29	25	75	54	33	30	28	122	159	206	67	117	100	60	51	112	111	118	67	276	29	114	147	132	93	103	60	129	134	118	170	96	129	195	149	48	24	75	56	204	155	119	44	112	51	147	11	40	49	36	74	19	56	47	114	101	103	78	69	16	113	47	49	37
KTI12	2	3	3	0	1	2	1	2	0	1	2	2	0	10	11	4	7	4	4	3	2	5	5	9	1	2	4	3	1	5	2	6	1	7	1	4	6	6	0	1	4	4	5	1	2	0	5	4	2	4	0	1	6	4	6	0	3	7	4	2	1	0	0	2	1	0	3	0	2	3	0	6	3	1	6	0	2	0
BTF3L4	12	10	1	3	2	7	6	3	15	4	6	7	1	6	21	4	30	9	9	7	10	18	15	27	11	11	24	6	4	17	11	13	7	27	1	12	12	9	8	10	4	25	17	21	14	18	10	21	12	4	0	6	5	21	21	7	5	6	6	18	1	1	0	2	0	0	0	3	13	1	1	5	5	0	2	3	3	0
ZFYVE9	4	3	18	7	1	0	3	0	1	0	3	0	2	1	1	0	5	0	2	3	0	3	3	2	5	3	2	0	1	2	3	1	2	1	3	2	2	4	3	2	6	9	1	3	0	1	3	3	5	2	0	4	4	1	1	2	1	4	2	0	2	4	3	3	1	0	3	0	4	3	1	12	24	4	12	6	4	5
CC2D1B	18	28	49	15	10	15	13	21	11	15	21	23	6	24	30	14	28	24	19	11	17	47	32	52	15	39	21	37	18	41	33	51	16	37	20	43	42	28	60	36	34	44	49	52	42	21	45	67	71	28	23	21	28	53	33	24	35	69	38	39	46	54	47	43	61	17	50	55	75	68	63	116	167	13	48	35	19	12
ORC1	0	1	0	0	1	0	0	1	0	0	0	0	0	4	0	0	2	3	5	0	0	1	0	0	0	2	3	1	0	0	1	1	5	0	0	3	0	1	1	0	1	5	2	3	2	3	2	0	2	1	1	0	0	2	0	1	0	1	0	1	1	0	0	1	0	0	0	2	0	2	0	3	1	0	1	0	0	1
PRPF38A	11	21	3	4	3	5	12	6	4	3	13	13	4	13	27	7	21	4	19	9	5	18	12	15	14	11	6	12	5	5	19	8	9	15	5	16	18	18	5	10	10	13	11	12	14	6	15	19	9	7	3	4	11	12	21	8	4	17	2	18	5	1	4	1	1	4	4	1	23	2	5	13	7	5	4	5	6	2
ZCCHC11	34	40	5	0	11	15	13	13	17	18	47	14	11	24	41	26	88	24	15	23	38	45	28	51	35	43	18	16	19	29	27	50	14	76	10	33	71	32	15	20	14	37	26	25	32	25	45	39	11	9	4	22	23	30	62	22	18	36	15	51	4	5	11	6	6	1	5	4	14	5	4	17	12	16	16	13	20	5
GPX7	11	23	5	1	11	1	2	2	12	5	2	4	12	47	23	8	9	10	8	16	16	26	18	35	27	28	19	20	21	15	19	41	23	44	7	10	21	14	16	13	31	38	19	27	62	43	34	33	22	27	7	16	13	17	22	26	14	23	9	42	2	2	6	6	9	0	5	6	9	2	0	9	4	1	8	4	7	1
FAM159A	10	5	12	11	4	3	18	2	0	0	4	0	3	10	5	7	2	46	16	10	8	11	23	119	7	12	16	126	6	13	11	34	25	0	1	37	25	69	10	19	54	16	17	87	36	21	43	36	94	37	13	17	16	44	31	38	3	13	15	8	22	19	42	14	55	10	37	71	15	31	28	58	42	7	23	13	14	3
SELRC1	7	3	0	2	1	0	0	1	0	0	5	1	1	5	6	0	6	6	1	0	1	5	7	11	6	3	7	2	1	7	5	1	1	5	0	3	6	6	10	4	4	5	11	5	6	2	4	1	10	6	1	2	3	5	9	3	1	2	1	4	1	3	1	0	4	3	4	6	11	6	5	5	6	1	5	2	1	0
ZYG11B	11	30	10	2	20	12	11	12	5	7	15	29	12	26	22	15	32	18	18	25	18	27	25	35	26	24	37	20	8	26	13	17	16	33	10	24	30	18	8	16	15	26	21	25	30	10	20	26	14	7	9	11	12	23	22	11	16	28	22	61	6	1	1	3	1	0	1	2	16	1	4	7	6	10	15	12	12	4
ZYG11A	5	2	0	1	0	4	7	9	8	1	2	12	5	5	5	3	10	4	4	5	3	9	1	11	1	9	6	3	0	14	11	6	6	16	2	0	10	4	0	17	12	6	9	14	3	4	1	7	8	0	1	6	0	6	4	2	1	0	0	1	0	0	0	1	0	0	0	1	10	0	0	1	3	2	1	1	0	0
ECHDC2	118	89	40	6	23	75	46	69	18	48	99	72	44	163	144	46	134	22	20	88	98	154	70	82	73	124	56	40	45	121	141	118	70	102	50	99	134	72	63	137	64	132	173	56	122	18	139	186	87	28	10	77	67	105	157	121	52	120	39	84	13	30	44	40	17	13	14	20	57	21	10	36	45	21	53	48	34	27
SCP2	153	79	43	41	30	107	178	249	79	47	76	103	37	146	113	63	791	60	58	84	59	159	137	292	98	193	287	80	39	273	171	162	67	272	124	167	238	208	65	203	138	209	252	178	266	203	111	232	96	45	30	150	104	223	200	89	93	106	71	203	10	9	7	56	11	7	27	12	269	11	11	132	51	32	117	76	47	19
PODN	138	96	858	202	24	34	62	113	15	167	468	313	46	356	164	250	418	54	52	92	76	839	1417	806	685	1076	244	60	265	426	437	571	204	158	101	1182	995	1125	849	439	773	619	626	707	591	918	517	742	308	1176	366	1308	1621	656	635	406	1309	3681	1330	1861	247	423	415	446	1075	367	916	1616	553	408	754	2329	1896	283	1519	1378	693	219
SLC1A7	0	0	22	6	1	3	2	7	0	12	5	3	5	5	6	3	11	22	1	1	5	4	3	2	0	9	1	1	2	11	7	6	11	1	11	13	24	6	1	16	3	6	6	2	12	2	5	15	2	18	11	51	36	8	16	19	48	50	46	92	0	3	7	2	3	6	7	8	5	10	6	13	25	2	14	25	7	1
CPT2	12	13	3	2	2	9	9	8	0	3	11	7	9	17	5	6	41	22	16	13	15	22	18	23	9	27	42	10	11	20	13	18	12	32	12	27	17	28	7	10	11	22	30	24	22	14	26	25	20	8	7	15	16	26	15	10	10	7	6	20	4	2	11	8	6	2	1	5	20	9	3	20	8	4	23	14	10	1
C1orf123	39	29	21	6	7	10	21	15	14	15	27	19	27	44	56	23	62	8	22	13	34	78	42	67	51	70	42	22	16	52	47	93	25	83	26	68	71	52	46	52	48	74	76	67	83	35	57	69	64	21	21	56	41	53	69	65	54	98	43	129	10	14	48	39	32	19	34	34	56	39	11	46	18	24	11	30	32	8
MAGOH	31	43	10	4	12	20	11	19	22	10	23	43	10	22	64	14	42	47	57	25	24	62	41	86	25	44	74	40	22	47	32	37	9	108	10	35	46	47	19	45	19	58	58	44	47	26	43	38	34	11	8	18	16	44	47	27	23	27	23	59	5	3	2	6	5	2	5	2	51	4	7	16	11	6	19	11	12	3
LOC100507564	1	0	2	1	0	0	3	1	4	2	0	10	0	5	0	0	6	1	1	1	0	2	3	3	0	3	3	0	1	0	3	3	3	3	0	0	1	1	0	2	0	4	2	1	2	2	1	6	4	0	0	6	1	5	1	1	0	5	2	0	0	0	0	1	0	1	0	1	3	3	3	0	1	2	4	1	2	0
LRP8	17	13	24	7	7	3	8	9	5	8	16	4	12	14	11	11	18	105	58	7	6	10	30	73	13	12	14	28	11	17	22	24	16	12	7	19	20	23	29	21	12	64	44	36	20	13	26	26	26	26	11	22	17	43	14	21	20	10	10	26	25	8	16	11	15	1	18	26	2	34	9	27	48	5	13	11	11	5
FLJ40434	0	0	0	0	0	0	0	0	0	0	0	0	0	0	0	0	0	0	0	0	0	0	0	0	0	0	0	0	0	0	1	0	1	0	0	0	0	0	0	0	0	0	0	0	0	0	0	0	1	0	0	0	0	0	0	0	0	0	0	0	0	0	0	0	0	0	0	0	0	0	0	0	0	0	0	1	0	0
DMRTB1	0	1	0	0	0	0	0	0	0	0	0	0	1	0	0	0	0	0	0	0	0	0	0	0	0	0	0	0	0	0	0	0	0	0	0	0	0	0	0	0	0	0	0	0	0	0	0	0	0	0	0	0	0	0	0	0	0	0	0	0	0	0	0	0	0	0	0	0	0	0	0	0	0	0	0	0	0	0
GLIS1	7	4	1	2	7	7	0	3	1	0	7	6	11	1	3	5	4	2	2	2	10	21	16	10	14	8	1	1	8	3	5	11	14	7	3	20	12	16	12	8	15	19	14	15	29	3	12	10	2	10	2	13	7	7	6	17	17	31	10	20	6	8	29	0	31	7	19	21	1	8	4	17	20	1	8	7	9	6
TMEM48	31	31	4	4	20	13	22	14	39	3	36	32	19	33	28	21	41	32	38	13	8	50	37	63	36	52	96	50	8	68	50	37	21	71	31	27	42	32	13	27	16	35	38	22	36	44	22	37	20	8	8	29	19	42	45	22	17	30	19	34	0	1	4	5	3	1	3	2	19	3	4	5	7	4	13	11	5	4
YIPF1	58	46	24	17	22	44	47	38	9	21	29	46	8	43	75	32	40	23	38	25	18	56	43	106	27	58	79	59	31	101	106	66	54	46	44	50	57	56	39	70	55	47	70	131	67	38	58	83	80	22	24	24	31	153	68	34	17	29	19	16	43	16	19	36	41	11	11	41	83	30	20	104	58	29	50	46	24	18
DIO1	0	0	0	1	0	3	0	0	0	1	0	0	0	0	0	0	1	0	0	1	2	0	1	10	1	1	49	20	0	1	3	0	1	1	8	0	0	2	5	8	27	1	1	1	0	8	0	1	6	0	0	0	0	15	0	0	2	0	4	2	4	0	0	5	0	0	0	0	29	1	3	15	0	0	0	0	0	1
HSPB11	20	19	2	7	4	8	12	25	17	17	16	51	4	23	32	11	69	29	31	20	22	42	35	72	28	38	138	30	7	51	32	33	15	72	23	37	47	46	15	50	25	46	40	62	35	44	21	31	20	11	3	33	13	38	50	20	20	39	16	49	2	3	4	17	1	1	0	0	44	1	2	28	8	7	16	25	8	7
LRRC42	28	26	12	4	7	10	27	17	21	1	19	33	9	26	38	19	67	18	40	22	16	24	30	46	13	44	56	26	9	33	26	30	9	70	25	22	42	27	13	32	31	37	35	28	36	16	14	36	28	13	5	30	14	31	25	24	30	26	22	39	2	2	5	4	3	2	4	7	24	6	5	35	5	11	14	15	5	22
LDLRAD1	0	0	0	0	0	0	0	0	0	1	0	0	4	0	0	0	0	0	0	0	0	0	1	1	0	0	0	0	0	0	0	0	1	0	5	2	0	9	0	3	5	0	0	1	0	1	0	0	1	2	0	0	0	2	1	1	1	0	1	0	2	0	2	2	1	3	1	4	1	2	3	16	1	0	6	3	0	0
TMEM59	292	248	65	56	76	161	360	342	161	141	199	373	118	317	604	178	1110	132	165	219	236	600	424	652	347	550	691	261	174	591	529	488	263	1077	334	367	619	479	214	688	346	441	510	505	658	368	428	725	460	80	64	276	267	519	661	325	249	360	182	621	29	33	35	126	33	24	73	46	503	59	52	218	85	86	185	187	114	77
TCEANC2	0	1	2	1	1	1	1	0	0	1	0	3	6	1	1	0	6	3	1	2	2	4	1	7	0	0	4	2	2	4	5	5	2	5	2	4	12	10	0	7	6	3	7	11	5	5	2	8	1	6	1	3	3	8	2	5	0	1	1	6	0	2	2	3	1	0	1	3	5	3	3	4	2	1	3	1	1	0
MIR4781	0	0	0	0	0	0	0	0	0	0	0	0	0	0	0	0	0	0	0	0	0	0	0	0	0	0	0	0	0	0	0	0	0	0	0	0	0	0	0	0	0	0	0	0	0	0	0	0	0	0	0	0	0	0	0	0	0	0	0	0	0	0	0	0	0	0	0	0	0	0	0	0	0	0	0	0	0	0
CDCP2	0	0	0	0	0	0	0	0	0	0	0	0	0	0	0	0	0	0	1	0	0	0	0	0	0	0	0	0	0	0	2	0	3	1	0	1	0	0	0	0	1	1	0	0	2	0	0	0	1	0	0	0	0	0	0	2	0	0	0	0	0	0	0	0	0	0	0	0	1	0	0	0	0	0	0	2	0	0
CYB5RL	6	8	13	2	5	4	3	8	0	5	9	1	3	2	4	7	6	6	3	4	1	24	8	28	17	17	9	12	4	10	14	13	16	4	17	22	9	17	19	11	16	20	27	16	16	15	13	11	13	17	8	21	20	29	14	23	15	28	20	23	5	11	26	5	11	3	4	15	10	10	1	13	43	1	7	7	18	8
MRPL37	807	761	1648	1062	249	579	701	566	146	755	598	579	159	515	427	764	682	757	1297	298	245	1017	989	1506	762	1174	1311	1155	721	1450	1163	1306	1249	234	1633	1334	1218	1291	948	1298	1293	2831	2434	1721	2177	2725	1429	1950	1858	1311	952	937	1298	3131	1480	1136	766	1194	727	1033	1172	668	1290	1261	1047	677	2056	1449	2475	1732	1089	3053	2361	2402	2205	1978	1058	755
SSBP3	19	24	20	9	9	8	26	7	12	11	14	3	8	17	6	1	11	10	9	16	25	77	37	41	45	44	51	33	29	38	41	36	23	92	18	37	28	30	23	32	19	41	42	48	28	21	44	42	34	13	8	20	17	22	63	37	22	33	13	31	6	16	13	10	17	10	12	6	33	6	8	57	33	18	33	34	31	11
ACOT11	3	4	12	1	1	3	7	16	0	0	4	10	5	16	1	8	6	7	22	2	4	8	9	9	9	17	18	17	14	23	19	15	17	6	46	25	43	32	36	20	10	26	45	20	17	50	18	21	82	36	16	1	10	12	11	3	8	15	5	1	8	6	6	16	10	6	6	8	8	13	6	13	25	5	7	12	6	6
FAM151A	0	1	1	1	0	0	0	0	0	0	0	3	0	0	0	2	0	2	0	0	0	1	3	2	4	1	1	84	0	1	0	2	1	1	1	2	3	0	7	1	0	1	0	0	2	1	6	3	2	3	4	0	0	2	1	0	1	0	1	0	0	3	1	1	0	2	1	0	6	3	0	1	5	3	4	4	1	5
HEATR8	28	36	73	0	4	3	10	16	0	41	51	16	15	42	9	20	8	9	13	3	18	93	52	42	37	78	27	30	48	37	31	59	66	7	62	86	41	61	70	46	36	62	47	61	27	20	64	47	104	40	9	30	45	27	38	40	26	91	17	16	15	42	93	12	28	16	34	35	19	45	11	16	162	19	33	29	31	21
TTC4	19	29	52	7	1	7	8	10	2	5	15	9	2	16	17	1	7	12	6	8	12	43	36	33	30	43	42	25	31	28	25	46	27	14	17	47	27	34	25	38	23	33	36	18	45	22	37	41	34	25	7	24	40	42	38	56	17	39	11	22	8	30	44	13	27	9	34	30	40	71	15	39	119	11	31	14	43	17
PARS2	8	8	2	7	1	3	4	3	10	1	9	5	4	2	4	3	7	4	8	5	2	10	12	8	4	8	15	9	8	10	11	27	10	3	11	11	10	9	4	5	6	6	7	3	17	4	15	14	11	8	7	3	5	5	13	5	4	4	10	2	2	2	7	4	3	0	7	1	9	2	2	3	4	0	2	2	10	0
TTC22	2	2	2	0	3	0	0	0	5	0	1	1	1	0	3	0	0	1	1	0	0	0	1	2	1	1	0	2	0	2	2	1	4	0	3	2	2	1	1	3	0	3	3	1	2	0	3	1	1	1	0	2	1	0	2	2	0	1	0	0	0	3	3	0	1	0	0	1	0	1	0	1	6	0	2	3	3	0
C1orf177	0	1	0	0	0	0	0	0	0	0	0	3	3	7	0	0	0	0	0	0	0	0	0	1	0	1	0	1	0	1	1	1	1	0	4	1	0	1	1	0	0	1	0	0	0	0	3	1	5	0	0	0	0	1	1	1	0	0	0	0	1	0	1	0	2	0	0	1	0	1	1	0	2	2	2	0	0	0
DHCR24	983	632	6898	3355	189	1433	3751	2028	172	1459	486	1473	166	788	833	1435	2848	1337	1907	220	113	2529	3050	6121	1098	4305	3957	1666	2131	6641	3920	2106	2833	28	4859	2113	2796	2828	1736	5063	2334	1506	3251	1546	2915	3522	1099	3205	8229	1582	1295	962	1797	29266	2240	563	1477	2293	1246	2174	4906	1528	1096	1946	1827	1352	1586	3462	5219	1776	1954	3498	7382	1473	7076	3435	1001	1790
TMEM61	1	11	14	1	0	0	0	0	0	13	14	4	4	8	6	0	0	0	0	0	0	14	11	15	9	15	2	2	8	10	5	2	4	6	1	17	12	6	4	4	2	27	29	2	3	0	16	25	22	0	0	0	4	2	4	26	3	15	1	0	7	13	30	2	12	5	45	5	11	60	4	0	63	2	14	9	10	2
BSND	0	0	0	0	0	0	0	0	0	0	0	0	0	0	0	0	0	0	0	0	0	0	0	0	0	0	0	0	0	0	1	0	2	0	0	0	0	0	0	0	0	0	2	0	0	0	1	0	0	0	1	0	0	0	0	1	0	0	0	0	0	0	0	0	0	0	0	0	0	0	0	0	7	0	0	0	0	0
PCSK9	3	5	1	0	2	0	1	0	0	0	0	1	6	10	1	1	0	4	15	4	4	0	1	4	1	0	1	0	2	0	0	9	2	0	1	4	2	3	7	1	6	22	7	2	18	2	3	0	1	3	1	0	3	69	0	1	0	1	0	2	1	2	4	1	13	0	5	8	0	5	3	14	3	2	3	3	1	1
USP24	30	37	2	8	7	13	23	21	12	23	42	35	23	43	74	24	99	44	48	27	27	40	40	79	57	62	61	40	18	38	44	66	16	81	30	40	50	43	39	42	40	54	52	46	36	31	59	48	48	13	12	27	22	50	46	37	31	52	32	84	7	8	12	11	6	0	3	13	41	14	6	31	29	14	24	19	15	16
LOC100507634	0	1	0	0	1	0	1	0	0	1	0	0	1	2	0	0	1	0	2	1	0	3	0	3	1	1	1	2	2	0	0	1	2	3	2	2	0	0	0	0	0	0	2	1	1	0	0	2	1	0	0	1	0	0	2	0	1	1	0	1	1	0	0	0	0	0	1	1	2	0	0	0	0	5	0	0	1	0
MIR4422	0	0	0	0	0	0	0	0	0	0	0	0	0	0	0	0	0	0	0	0	0	0	0	0	0	0	0	0	0	0	0	0	0	0	0	0	0	0	0	0	0	0	0	0	0	0	0	0	0	0	0	0	0	0	0	0	0	0	0	0	0	0	0	0	0	0	0	0	0	0	0	0	0	0	0	0	0	0
PPAP2B	200	171	20	11	62	41	58	73	87	53	278	154	43	261	255	90	402	42	19	73	143	322	211	238	244	230	86	30	107	221	175	322	89	342	31	283	334	129	102	107	51	200	137	101	312	50	215	241	56	60	24	201	193	94	274	198	109	209	89	232	4	11	9	28	4	7	21	11	96	16	8	77	47	19	54	58	96	30
PRKAA2	7	16	20	12	5	23	34	46	14	4	14	13	23	14	21	8	58	4	20	14	19	24	18	30	12	24	0	7	9	39	44	10	19	19	26	10	23	37	3	59	28	32	54	13	45	2	23	51	24	7	0	7	16	14	31	15	12	13	6	7	0	2	7	8	4	1	5	4	42	2	2	25	22	9	17	15	12	13
C1orf168	1	2	2	1	4	4	0	2	1	0	1	0	7	1	0	0	11	0	2	4	0	4	2	0	0	5	1	0	1	8	5	2	6	2	1	1	5	13	1	4	5	0	6	0	3	2	1	7	3	1	0	1	6	0	8	1	0	2	1	0	0	0	0	2	0	0	1	1	3	1	0	0	1	0	4	4	0	4
C8A	0	0	0	0	0	0	0	0	0	0	0	0	4	0	0	0	0	0	0	0	0	0	0	0	0	0	0	0	0	0	1	0	0	0	0	0	0	0	2	0	0	0	0	0	0	0	0	0	1	0	0	2	0	0	0	0	0	0	0	0	0	0	0	0	0	0	0	0	0	0	0	0	0	0	0	0	0	0
C8B	0	0	2	0	0	0	2	1	0	0	0	2	5	0	0	0	0	0	0	1	5	0	0	0	0	3	0	0	0	2	0	2	1	0	0	5	5	1	6	0	0	6	2	2	0	0	6	8	2	0	0	0	0	3	0	0	0	0	1	0	0	3	3	0	1	0	0	0	0	2	0	0	2	0	0	0	0	0
DAB1	0	0	0	0	1	0	2	0	0	0	1	0	1	0	0	0	0	0	0	0	0	0	0	0	0	0	0	0	0	1	1	1	2	0	0	0	0	0	1	0	1	0	0	0	0	0	0	0	0	1	0	0	0	2	1	0	3	0	0	0	0	0	0	0	0	0	0	1	0	0	0	1	0	1	0	1	0	0
OMA1	28	19	3	6	4	8	10	15	2	6	10	21	8	18	63	9	66	12	15	12	16	42	22	55	17	36	48	21	10	23	17	30	10	56	15	24	31	28	13	29	18	35	18	15	41	24	25	40	23	4	1	17	12	45	42	30	11	11	11	13	1	1	0	5	0	0	3	0	36	2	0	14	10	7	9	7	9	4
TACSTD2	377	285	134	72	87	147	266	218	143	143	428	376	126	314	630	201	859	215	722	250	141	1267	759	1147	762	1990	379	142	682	1455	1106	731	575	6809	397	567	1692	1239	434	1239	553	1142	1481	750	881	216	850	1177	854	151	113	268	318	897	1130	387	62	329	59	95	36	80	83	246	65	48	99	88	590	87	66	164	198	114	236	253	125	146
MYSM1	51	42	17	11	21	18	26	39	47	20	61	63	18	123	84	36	168	32	17	51	49	72	54	59	61	91	35	22	22	97	89	64	31	187	32	57	76	67	33	72	45	82	87	60	98	32	63	115	26	14	13	64	41	86	102	53	46	80	44	108	2	7	5	25	1	2	3	5	68	8	3	52	31	24	31	34	20	19
JUN	830	1448	805	464	247	235	246	450	359	754	2393	1273	687	1127	1929	934	1548	606	178	416	248	3208	2104	3068	1916	2658	494	156	2812	1214	1016	4580	769	3338	201	2108	4696	3432	1852	920	1705	2254	2266	1059	3064	891	2838	1850	749	329	142	288	1290	789	1023	1290	457	1315	385	399	522	459	1154	266	615	536	1650	2882	1630	1478	2382	4468	4172	1228	4476	1802	2017	1208
LOC100131060	0	1	0	0	0	0	1	0	0	4	8	0	6	1	2	0	0	0	0	0	0	3	0	2	0	3	0	0	3	1	0	6	1	0	1	2	0	1	2	0	0	1	1	2	1	2	0	0	0	2	0	0	1	1	0	1	1	0	0	0	0	0	0	0	0	1	2	2	1	2	0	0	5	2	1	2	0	1
HSD52	0	0	0	0	0	0	0	0	0	0	0	0	2	0	0	0	0	0	0	0	0	0	0	0	0	0	0	0	0	0	0	0	0	0	0	0	1	0	0	0	0	0	0	0	0	0	0	1	0	0	0	0	0	0	0	1	0	0	0	0	0	0	0	0	0	0	0	0	0	0	0	0	0	0	0	0	0	0
FGGY	18	19	5	3	5	7	10	8	6	4	16	27	12	10	32	7	36	5	10	9	11	28	17	26	16	19	19	6	16	25	25	15	14	37	15	11	21	14	8	15	9	33	22	10	21	12	25	26	9	4	1	8	8	19	44	31	7	4	4	11	0	1	11	4	2	1	13	6	9	1	2	1	13	9	5	9	2	7
MIR4711	0	0	0	0	0	0	0	0	0	0	0	0	0	0	0	0	0	0	0	0	0	0	0	0	0	0	0	0	0	0	0	0	0	0	0	0	0	0	0	0	0	0	0	0	0	0	0	0	0	0	0	0	0	0	0	0	0	0	0	0	0	0	0	0	0	0	0	0	0	0	0	0	0	0	0	0	0	0
HOOK1	37	42	13	8	10	11	23	34	19	21	45	41	14	20	62	12	113	20	14	31	11	47	34	37	31	103	70	43	28	103	80	32	43	161	46	27	66	46	15	70	24	47	75	25	63	44	34	56	104	9	11	19	22	34	69	28	5	16	5	6	11	11	6	23	2	1	9	7	59	6	9	55	21	9	20	40	18	10
CYP2J2	17	10	4	4	2	1	4	1	5	1	7	10	5	3	16	3	2	14	12	10	6	8	10	19	7	12	0	4	9	27	17	2	10	16	16	9	28	4	4	4	1	4	12	9	23	0	3	11	15	2	0	8	7	50	15	3	1	1	2	1	0	0	0	4	0	0	0	1	28	1	0	3	2	1	16	3	4	4
C1orf87	0	0	0	0	0	0	0	0	0	0	0	0	15	0	0	0	0	0	0	0	0	0	0	0	0	0	0	0	0	0	0	0	0	0	0	0	0	0	0	0	0	0	0	0	0	0	0	0	0	0	0	0	0	0	0	0	0	0	0	0	0	0	0	0	0	0	0	0	0	0	0	0	0	0	0	1	0	0
NFIA	202	278	43	64	132	117	156	119	89	107	129	201	86	156	257	118	248	195	44	149	221	321	239	424	212	263	249	90	158	290	235	492	186	339	143	230	219	199	127	190	107	279	270	191	424	55	323	254	74	62	34	133	180	356	340	176	82	179	66	179	22	37	73	40	35	17	83	81	263	60	59	137	72	77	128	102	114	39
TM2D1	36	22	8	9	13	13	48	44	20	18	46	61	11	45	98	26	148	21	27	33	31	68	38	73	54	54	96	31	20	62	63	43	24	76	30	33	67	46	16	51	33	36	45	43	57	49	39	45	25	19	4	26	32	52	63	18	24	42	27	43	4	1	8	28	5	3	6	12	33	9	18	44	10	20	21	35	10	2
INADL	36	39	10	8	10	11	35	40	8	13	28	42	11	33	89	19	107	34	42	38	21	71	44	53	44	107	119	41	24	98	82	35	50	115	52	37	81	62	17	70	75	73	68	30	39	11	48	63	45	10	7	17	27	77	66	45	10	29	20	22	11	7	8	8	16	3	3	29	54	8	12	38	26	9	27	21	13	20
L1TD1	1	0	1	0	0	0	0	0	0	0	0	1	13	1	0	0	1	0	0	1	0	3	3	8	6	3	1	1	2	1	3	7	4	0	0	0	1	0	0	1	1	0	0	0	1	0	1	3	0	0	0	1	0	0	2	0	0	0	1	0	0	3	4	2	1	0	1	2	5	1	2	0	2	0	0	0	0	0
KANK4	9	24	43	11	9	5	3	4	7	17	10	1	13	23	14	8	7	1	7	25	13	46	23	66	30	20	9	1	36	28	19	168	12	13	3	49	34	54	80	10	109	135	85	127	39	53	72	44	14	89	5	25	58	30	50	94	21	87	11	30	31	19	71	14	200	9	105	170	41	59	55	283	148	71	92	30	119	19
USP1	37	60	13	3	17	16	35	14	34	20	46	48	15	40	89	44	87	71	76	42	35	114	61	93	59	91	106	53	18	72	61	80	29	163	22	55	77	62	32	49	52	74	63	59	69	76	70	67	45	13	9	23	34	50	121	37	35	49	35	116	1	2	6	16	2	1	7	6	56	3	2	23	24	9	12	12	9	6
DOCK7	26	28	1	1	8	7	18	16	24	8	25	54	21	38	64	21	73	18	35	25	32	47	35	67	43	43	50	15	15	40	32	49	25	105	13	41	64	44	12	32	14	49	40	39	58	34	31	32	20	7	9	23	28	20	56	20	24	22	24	57	1	4	1	2	0	3	3	2	15	1	1	16	11	4	12	9	9	3
ANGPTL3	0	1	0	0	0	0	0	0	0	0	0	0	0	0	0	0	0	0	0	0	0	0	0	0	0	0	0	0	0	0	0	0	0	0	0	0	0	0	0	0	0	0	0	0	0	0	2	1	0	0	0	0	0	0	0	0	0	0	0	0	0	0	0	0	0	0	0	0	0	0	0	2	0	0	0	0	0	0
ATG4C	10	16	2	2	2	0	5	10	6	9	12	19	8	20	25	18	26	11	12	11	15	31	26	48	23	23	27	16	5	20	16	26	12	32	6	22	32	30	7	17	7	26	15	21	29	9	19	22	7	6	1	14	14	18	19	15	13	17	9	40	0	3	1	7	2	0	4	2	19	4	3	5	4	4	5	15	6	2
LOC199899	0	0	0	0	0	0	0	0	0	0	0	0	1	0	0	0	0	0	2	0	0	0	0	0	0	0	0	1	0	0	2	0	0	0	0	0	0	0	0	0	0	0	0	0	0	0	0	0	0	0	0	0	0	0	1	0	0	0	0	0	0	0	0	0	0	0	0	0	0	0	1	0	0	0	0	0	0	0
FOXD3	0	0	0	2	0	0	0	0	0	0	0	0	1	0	0	0	0	0	1	0	0	2	3	0	0	0	0	0	0	0	1	0	0	1	0	1	0	0	0	0	0	1	0	0	0	0	0	0	1	0	1	0	1	0	2	0	4	0	0	1	0	0	0	0	0	0	0	0	0	0	1	0	0	0	0	0	0	0
ALG6	21	24	2	5	11	14	10	8	9	10	15	25	12	28	37	18	39	25	22	11	21	36	27	38	18	38	44	15	13	15	20	12	13	33	7	12	30	18	11	18	18	18	18	24	16	14	13	18	14	4	5	9	18	34	22	14	15	18	9	21	1	3	2	9	4	2	1	2	16	2	4	15	6	0	9	4	6	10
ITGB3BP	24	42	9	2	9	5	16	8	16	5	19	8	14	22	31	18	21	17	26	13	14	24	17	27	26	28	32	28	12	29	24	15	17	38	7	12	17	18	14	22	15	46	38	30	28	23	16	16	12	4	1	9	7	16	39	17	7	14	6	17	1	2	2	12	1	0	0	1	14	2	2	6	9	2	6	6	11	5
EFCAB7	6	13	2	4	1	3	4	5	4	4	7	7	1	6	13	2	20	2	4	5	7	16	18	26	16	18	22	8	2	17	16	13	4	21	6	8	21	18	7	7	9	8	14	7	16	9	21	16	7	1	0	4	12	13	19	11	12	12	19	28	0	0	1	2	0	0	0	0	5	0	2	6	1	4	8	7	4	4
DLEU2L	0	1	0	0	1	0	0	0	0	0	0	1	1	0	0	0	0	0	0	0	0	0	0	0	1	1	2	0	0	0	0	0	1	0	0	0	1	0	1	0	0	0	0	0	0	0	1	0	0	0	1	0	0	0	0	1	0	0	0	1	0	0	0	0	0	0	0	0	0	1	0	0	0	0	1	0	0	0
PGM1	24	26	2	4	9	11	10	13	6	16	7	16	16	31	24	17	40	28	18	22	18	36	21	35	14	30	32	20	28	27	33	64	23	72	19	34	46	31	18	8	17	39	58	18	56	22	44	51	16	15	5	26	15	34	47	19	22	32	16	40	10	6	15	8	9	0	9	4	11	5	4	15	5	11	12	14	9	2
ROR1	9	8	17	1	3	3	0	3	1	9	3	1	4	7	0	5	0	3	8	8	11	10	6	11	10	12	2	6	12	12	8	11	10	0	1	8	4	6	10	9	9	21	17	7	21	7	10	7	3	6	1	12	3	8	22	10	11	21	12	11	1	4	2	0	1	3	4	4	12	9	1	4	39	8	7	0	2	2
UBE2U	0	0	0	0	0	0	0	0	0	0	0	0	0	0	0	0	0	0	0	0	0	0	0	0	0	0	0	0	0	0	0	0	0	0	0	0	0	0	0	0	0	0	0	0	1	0	0	0	0	0	0	0	0	0	0	0	0	0	0	0	0	0	0	0	0	0	0	0	0	0	0	0	0	0	0	0	1	0
CACHD1	47	46	9	4	10	7	15	17	15	35	33	52	19	86	80	13	35	12	7	30	48	63	27	48	42	40	19	6	14	27	27	56	28	55	3	35	52	34	23	10	12	30	45	8	69	2	38	25	3	11	7	22	32	6	53	35	32	54	22	82	1	5	8	2	0	0	3	2	7	1	0	3	17	5	14	6	15	2
MIR4794	0	0	0	0	0	0	0	0	0	0	0	0	0	0	0	0	0	0	0	0	0	0	0	0	0	0	0	0	0	0	0	0	0	0	0	0	0	0	0	0	0	0	0	0	0	0	0	0	0	0	0	0	0	0	0	0	0	0	0	0	0	0	0	0	0	0	0	0	0	0	0	0	0	0	0	0	0	0
RAVER2	28	32	11	5	10	3	10	10	14	18	20	9	5	26	25	15	36	23	27	20	33	38	33	30	39	35	29	21	18	44	22	56	25	106	3	26	54	47	18	28	14	65	38	42	41	16	72	62	35	20	7	37	33	38	79	52	43	63	41	153	1	10	22	8	26	4	12	24	27	17	16	19	11	9	13	27	9	12
JAK1	136	108	24	17	33	44	85	48	34	50	54	63	43	72	170	52	148	86	41	76	93	181	141	208	106	138	103	113	46	180	169	142	55	349	65	108	122	116	66	81	68	99	111	124	136	65	101	122	62	56	27	88	59	91	133	60	85	153	82	228	10	17	7	30	6	2	14	14	160	8	10	66	29	23	39	48	30	23
MIR3671	4	3	0	0	2	4	1	0	0	0	8	0	0	0	13	1	4	0	2	4	4	4	3	5	8	5	8	1	2	6	4	3	1	16	7	2	6	15	2	5	1	3	1	4	1	2	2	3	1	0	1	1	0	2	2	2	0	9	0	2	0	0	0	0	0	0	1	0	2	0	0	0	1	0	0	4	1	1
MIR101-1	0	0	0	0	0	0	0	0	0	0	0	0	0	0	0	0	0	0	0	0	0	0	0	0	0	0	0	0	0	0	0	0	0	0	0	0	0	0	0	0	0	0	0	0	0	0	0	0	0	0	0	0	0	0	0	0	0	0	0	0	0	0	0	0	0	0	0	0	0	0	0	0	0	0	0	0	0	0
AK4	46	22	4	4	9	16	7	11	5	8	14	16	8	11	18	12	30	17	14	16	11	23	13	17	13	16	23	6	5	26	19	35	13	34	11	20	31	18	9	10	5	39	31	22	31	7	32	32	2	4	4	17	11	26	26	16	3	13	2	11	0	2	1	4	1	4	5	2	17	5	2	6	4	6	10	11	9	1
DNAJC6	0	1	1	0	2	0	0	2	0	0	3	0	6	1	2	1	2	2	1	1	4	3	2	3	3	6	2	4	0	1	3	6	0	4	1	1	3	4	0	0	0	0	4	0	5	6	1	2	1	5	1	1	0	5	3	1	0	0	0	0	0	0	1	0	0	0	0	1	1	0	0	0	2	0	0	4	3	0
LEPROT	133	128	37	49	52	57	106	70	102	61	142	183	70	153	274	83	294	58	65	119	166	384	257	355	284	342	203	107	115	326	283	456	133	580	58	212	306	241	138	139	95	218	230	202	239	151	265	299	142	97	42	163	160	245	331	184	189	259	148	432	40	30	28	57	20	17	44	64	172	28	40	113	56	53	117	109	82	37
LEPR	19	10	10	1	4	5	7	6	11	16	54	25	9	24	66	18	81	14	6	15	22	348	145	147	197	161	34	15	19	69	33	60	14	182	7	40	37	21	43	17	11	31	24	8	40	7	29	34	3	5	4	13	43	19	53	15	21	63	11	22	0	7	5	4	1	1	5	1	9	3	4	4	18	1	10	4	7	1
PDE4B	74	62	8	4	21	11	18	16	62	31	118	46	29	88	94	31	138	35	14	27	34	53	88	191	93	77	26	29	53	53	31	63	26	234	1	37	72	78	33	8	7	210	114	156	35	9	108	75	12	14	3	8	25	16	50	50	11	25	10	16	7	7	8	6	12	4	11	9	21	8	3	13	23	26	19	17	24	4
SGIP1	2	1	0	1	2	1	7	1	4	0	0	11	5	12	6	2	9	2	2	0	0	13	8	23	6	19	9	2	1	4	5	3	3	28	3	6	18	28	1	2	9	1	5	15	6	14	9	13	1	8	4	7	9	6	13	4	14	9	9	22	6	0	2	3	0	0	0	6	5	0	0	6	0	1	3	1	5	0
MIR3117	0	0	0	0	0	0	0	0	0	0	0	0	0	0	0	0	0	0	0	0	0	0	0	0	0	0	0	0	0	0	0	0	0	0	0	0	0	0	0	0	0	0	0	0	0	0	0	0	0	0	0	0	0	0	0	0	0	0	0	0	0	0	0	0	0	0	0	0	0	0	0	0	0	0	0	0	0	0
TCTEX1D1	0	0	1	0	0	1	3	0	0	1	3	0	0	1	0	0	0	1	1	0	5	2	2	1	0	1	1	0	1	1	0	1	0	6	0	1	2	1	0	0	1	0	3	1	0	1	1	0	0	1	0	0	0	0	1	2	0	4	0	5	0	0	0	0	0	0	0	0	3	0	0	0	3	1	0	1	3	0
INSL5	1	1	0	0	0	0	0	0	0	0	0	0	0	0	0	1	0	0	0	2	0	0	0	1	0	0	0	0	0	1	0	0	1	1	0	0	2	1	1	0	1	0	0	0	0	0	0	0	0	0	1	0	0	0	0	0	0	1	0	0	0	0	0	0	0	0	0	0	0	0	0	1	0	0	0	0	0	0
WDR78	8	7	2	0	2	3	8	6	1	1	8	9	7	0	7	0	26	2	3	8	12	12	4	9	8	9	19	0	2	16	8	7	3	26	7	4	16	11	2	11	14	8	4	1	17	6	7	15	8	2	1	7	7	10	7	6	2	1	0	6	0	0	0	3	1	0	1	2	15	0	1	17	1	0	6	9	0	2
MIER1	41	25	17	3	11	8	25	22	15	14	53	33	8	45	80	29	74	34	32	26	35	96	56	71	70	81	76	32	17	67	48	54	14	136	16	55	67	51	37	49	43	46	55	48	65	32	46	64	38	15	7	37	36	29	69	35	51	63	41	120	3	6	7	20	1	3	4	3	42	7	3	18	12	3	10	15	5	5
SLC35D1	13	13	4	5	5	9	14	22	16	4	8	29	10	16	40	9	74	13	21	8	3	24	16	26	17	25	33	20	2	28	24	12	17	31	10	18	31	27	6	17	15	11	18	22	27	22	14	18	14	5	1	11	12	13	14	9	9	16	9	25	1	0	0	2	1	2	1	2	8	0	1	10	4	4	7	12	5	4
C1orf141	0	0	0	0	0	0	0	0	0	0	0	0	0	0	0	0	0	0	0	0	0	0	0	0	0	0	0	0	0	0	1	0	0	0	0	0	0	0	0	0	0	0	0	0	0	0	0	0	0	0	0	0	0	0	0	0	0	0	0	0	0	0	0	0	0	0	0	0	0	0	0	0	0	0	0	1	0	0
IL23R	0	0	0	0	0	0	0	0	0	0	0	0	5	0	0	0	0	0	0	0	0	0	0	0	0	0	0	0	0	0	0	0	0	0	0	0	0	0	0	0	0	0	0	0	0	0	0	0	0	0	0	0	0	0	0	0	0	0	0	0	0	0	0	0	0	0	0	0	0	0	0	0	0	0	0	0	0	0
IL12RB2	0	0	1	1	0	1	0	0	0	0	1	0	4	0	0	0	0	4	0	0	0	1	1	3	0	0	0	3	0	0	1	5	2	0	0	0	1	0	0	0	0	2	0	4	1	1	0	1	1	4	1	0	0	0	2	2	3	6	1	1	0	0	0	1	1	0	1	2	0	0	0	1	0	3	0	0	1	0
SERBP1	32	52	10	8	20	17	17	21	36	30	33	36	20	19	49	16	64	26	28	19	23	61	50	62	42	54	61	32	19	57	52	27	21	90	20	43	65	36	21	30	21	57	51	30	52	26	38	47	20	9	13	27	28	22	46	30	19	25	35	49	0	2	3	7	2	1	4	10	41	6	6	37	14	22	21	20	21	12
GADD45A	53	36	5	5	18	25	34	60	26	33	55	27	3	26	64	26	217	25	37	20	18	71	57	103	24	60	53	33	53	75	79	80	26	433	23	53	86	91	22	92	67	59	80	81	88	111	34	49	11	11	5	41	38	35	79	15	28	48	18	96	0	2	3	16	4	0	14	6	32	2	11	32	6	2	7	13	3	6
GNG12	36	64	7	10	27	16	40	43	26	23	58	24	13	88	61	21	129	17	28	30	55	131	92	117	63	112	93	34	67	120	106	164	84	224	53	98	129	95	38	85	103	91	114	129	208	64	88	103	40	45	11	96	93	95	116	64	90	94	107	189	9	8	19	25	20	5	20	33	86	13	22	52	17	19	29	26	33	9
LOC100289178	1	0	2	0	0	0	1	4	0	0	0	0	4	2	0	0	0	0	0	0	1	1	1	2	1	1	0	0	1	2	0	2	2	0	1	2	2	0	1	2	0	4	5	0	5	0	0	1	1	0	0	1	0	0	2	3	0	1	0	0	0	1	0	1	0	0	1	0	0	5	0	0	0	0	2	1	1	0
DIRAS3	8	9	2	2	2	2	91	127	14	9	7	16	2	9	26	5	225	3	1	5	10	16	13	9	9	12	3	0	3	18	21	10	18	14	13	6	27	6	3	82	54	10	9	4	7	1	6	14	5	4	1	14	14	7	24	6	3	11	17	28	0	2	0	0	1	2	0	0	9	0	1	4	8	0	3	7	2	2
WLS	83	93	31	12	34	33	34	22	66	29	44	68	14	70	88	17	66	17	17	78	68	136	64	88	41	87	15	9	32	60	54	118	87	183	9	102	200	81	23	39	36	90	133	34	172	24	90	189	29	25	9	57	49	61	144	54	43	51	56	117	5	14	13	17	6	7	11	10	25	12	6	95	32	42	57	67	33	12
MIR1262	0	0	0	0	0	0	0	0	0	0	0	0	0	0	0	0	0	0	0	0	0	0	0	0	0	0	0	0	0	0	0	0	0	0	0	0	0	0	0	0	0	0	0	0	0	0	0	0	0	0	0	0	0	0	0	0	0	0	0	0	0	0	0	0	0	0	0	0	0	0	0	0	0	0	0	0	0	0
RPE65	0	0	0	0	1	0	0	0	0	0	1	0	2	0	3	0	2	0	0	0	2	0	0	0	1	0	0	0	0	4	1	0	0	1	0	0	4	1	0	1	0	0	0	0	0	0	1	4	0	0	0	0	0	0	1	0	0	0	1	0	0	0	2	0	0	0	0	0	0	0	0	0	0	0	0	0	0	0
DEPDC1	0	0	1	0	0	1	0	0	0	0	0	0	7	0	1	1	0	8	11	3	0	0	3	5	0	0	6	1	0	1	0	3	3	1	0	4	1	4	3	0	3	3	4	1	1	2	0	2	2	0	1	0	0	3	0	1	0	0	0	0	0	0	0	0	0	0	0	0	0	0	0	0	0	0	1	0	0	0
LRRC7	1	1	0	0	0	1	0	0	0	0	0	0	3	1	1	0	0	0	0	1	1	2	0	0	0	0	0	0	1	0	0	0	0	0	0	0	0	0	1	0	0	1	0	1	1	0	0	0	1	1	0	0	1	0	2	0	2	1	1	2	0	0	0	0	0	0	0	0	0	0	0	0	0	1	0	1	0	0
PIN1P1	2	2	3	2	1	2	7	2	0	3	9	4	2	2	3	3	6	0	6	0	3	7	1	11	5	9	8	4	0	6	10	9	8	4	4	9	10	5	9	4	5	7	12	11	7	17	7	13	12	11	1	7	5	14	7	6	4	11	5	0	15	2	8	7	2	1	2	5	0	2	2	6	2	4	8	1	2	0
LRRC40	28	24	11	9	5	8	20	21	5	5	25	16	1	33	30	11	72	18	9	13	12	33	10	37	28	36	33	17	6	42	33	37	13	72	5	29	46	49	19	30	25	35	39	38	31	27	32	51	17	8	10	38	25	24	28	16	24	36	26	72	0	4	2	5	2	2	4	1	46	0	1	17	3	4	7	9	9	9
SRSF11	180	359	220	65	135	118	83	96	98	85	288	181	89	250	239	87	414	189	141	251	168	316	220	372	208	344	202	234	188	409	390	356	166	444	116	198	246	206	139	197	155	324	283	301	194	112	431	455	334	145	74	194	286	307	457	339	158	347	135	344	60	73	117	81	62	34	98	107	322	125	87	266	528	149	223	139	227	179
ANKRD13C	28	19	8	4	11	13	18	18	8	6	40	16	31	27	34	9	55	18	12	19	27	42	22	41	38	43	37	21	17	35	28	26	11	61	8	27	48	29	22	17	23	44	40	46	33	29	20	41	35	16	4	16	17	31	46	24	17	32	17	34	0	1	4	6	1	3	2	4	28	4	6	18	7	9	13	11	6	5
HHLA3	1	2	3	1	0	0	0	0	0	0	1	0	0	0	0	1	0	0	2	1	0	2	4	5	0	8	0	0	2	2	1	1	1	2	0	5	3	1	1	0	4	4	6	1	2	0	4	3	6	1	0	0	1	10	1	12	1	7	1	0	0	1	4	1	3	3	1	1	0	1	2	4	5	0	3	2	2	0
CTH	1	1	5	0	2	0	1	1	1	0	3	2	3	7	5	3	15	2	0	1	5	8	2	7	1	4	4	0	0	6	3	5	0	15	4	3	8	5	7	5	4	4	5	4	7	2	3	7	2	3	0	4	1	1	4	4	2	4	0	2	0	0	1	2	0	0	0	1	3	1	1	6	3	0	2	4	3	0
PTGER3	4	10	3	11	10	5	7	4	13	26	10	17	14	10	38	10	36	3	3	18	29	65	43	36	50	65	39	5	16	56	72	91	28	151	18	40	59	60	48	49	68	30	13	47	40	29	34	24	127	10	10	29	16	2	53	21	20	33	12	34	5	4	3	13	3	2	7	6	42	1	2	87	7	3	8	15	9	9
LOC100132618	0	1	0	0	1	0	0	0	0	0	0	0	0	0	0	0	0	0	0	0	3	0	0	0	0	0	0	0	0	0	1	1	2	0	3	2	0	1	0	1	3	1	1	0	0	1	3	0	1	0	1	0	2	0	0	0	0	2	0	0	1	0	0	0	1	0	0	2	0	0	0	0	0	0	1	3	0	0
ZRANB2	160	168	45	12	46	46	90	97	100	68	235	184	60	186	238	55	287	100	87	104	152	170	142	185	194	199	177	92	63	160	133	142	75	183	75	140	133	148	67	118	97	168	155	132	115	49	135	163	105	36	19	85	99	88	156	141	71	164	59	206	10	25	37	37	22	9	32	22	87	45	22	77	111	39	54	32	47	37
MIR186	0	0	0	0	0	0	0	0	0	0	0	0	0	0	0	0	0	0	0	0	0	0	0	0	0	0	0	0	0	0	0	0	0	0	1	0	0	0	0	0	0	0	0	0	0	0	0	0	0	0	0	0	0	0	0	0	0	0	0	0	0	0	0	0	0	0	0	0	0	0	0	0	0	0	0	0	0	0
NEGR1	11	17	3	2	7	8	15	5	10	7	19	7	11	15	44	12	33	4	4	2	15	26	21	26	32	15	21	4	12	20	15	39	5	64	8	30	35	32	16	7	20	23	13	35	13	15	19	11	10	7	2	7	15	4	16	7	1	25	1	28	0	0	2	3	1	0	3	12	20	2	5	19	3	4	13	14	4	1
LRRIQ3	1	0	0	0	1	0	1	0	0	0	0	0	4	0	0	0	0	0	0	0	0	1	0	0	1	1	1	0	0	1	1	0	0	4	1	0	1	0	0	0	0	0	0	0	1	0	0	0	1	0	0	0	1	0	0	1	0	0	0	0	0	0	0	0	0	0	0	0	0	0	0	1	0	0	0	5	0	0
FPGT	17	12	2	2	5	11	13	10	7	5	14	13	6	9	21	4	42	13	11	6	13	25	20	27	12	41	41	17	7	29	30	19	11	40	24	14	33	26	9	34	18	27	21	26	29	26	17	25	30	7	5	18	15	26	17	15	9	20	21	33	1	0	1	7	2	2	1	1	27	1	2	8	5	3	8	9	3	3
TNNI3K	1	0	0	1	0	0	0	0	0	0	0	0	2	0	0	0	3	0	2	0	0	1	1	0	0	0	0	1	0	0	0	1	0	2	0	1	0	1	0	0	0	0	1	2	0	0	0	1	2	0	0	0	0	1	2	0	0	1	0	0	0	0	0	0	0	0	0	0	1	0	0	0	2	0	0	1	2	0
C1orf173	5	3	0	3	1	0	4	0	0	1	2	0	0	0	5	0	2	0	1	0	2	1	1	0	1	0	0	0	2	10	11	2	0	8	17	0	1	10	6	23	16	0	0	0	2	0	0	1	2	2	0	1	3	0	2	2	2	5	0	0	0	0	0	1	0	0	0	4	21	0	0	2	1	0	0	0	4	0
CRYZ	30	39	15	12	7	7	27	29	22	5	18	46	13	19	50	7	103	43	21	35	21	67	26	38	44	55	54	27	26	82	47	45	24	103	32	46	96	75	22	70	69	45	44	66	47	30	26	27	17	14	11	28	39	15	54	30	24	34	21	49	4	0	3	8	1	1	2	5	78	3	5	35	19	4	25	12	36	4
TYW3	14	27	3	5	5	12	12	10	11	5	15	22	9	15	32	1	23	9	19	15	20	34	19	27	23	31	30	26	13	42	38	45	14	54	11	18	26	24	14	12	17	25	24	13	28	10	32	19	11	9	5	19	22	20	38	28	19	17	16	34	1	3	3	3	1	3	3	7	31	6	8	14	13	5	9	19	10	7
LHX8	0	0	0	0	0	0	0	0	0	0	0	0	0	0	0	0	0	0	0	0	0	0	0	0	0	0	0	0	0	0	0	0	0	0	0	0	0	0	0	0	0	0	0	0	0	0	0	2	0	0	1	0	0	2	0	0	0	0	0	1	0	0	0	0	0	0	0	0	0	0	0	0	1	0	0	0	0	0
SLC44A5	0	0	0	3	0	2	1	1	0	0	1	2	8	8	2	2	6	0	0	2	2	6	6	12	3	1	1	0	3	7	2	9	2	14	5	5	42	36	3	3	58	3	1	1	2	0	0	4	2	1	0	2	2	13	10	8	0	0	0	3	0	0	0	0	1	0	0	2	8	0	0	3	0	2	2	1	0	0
ACADM	61	65	14	11	15	35	55	29	50	19	20	76	25	32	82	31	171	27	29	35	37	78	53	93	56	75	33	27	22	98	78	80	40	147	32	56	84	60	43	52	52	77	68	49	88	56	72	93	31	9	7	49	36	101	79	49	35	62	22	89	3	2	3	20	7	1	12	5	75	6	5	42	15	9	41	17	18	6
RABGGTB	49	33	11	6	8	13	30	27	18	31	68	54	10	46	89	30	104	34	24	21	34	59	37	70	50	67	127	47	9	44	51	50	18	110	23	36	65	57	24	60	31	64	44	47	51	44	44	71	50	11	6	37	25	56	72	42	31	42	44	90	0	1	1	15	4	0	4	6	80	5	4	24	16	7	11	12	14	7
SNORD45C	0	2	0	0	0	0	0	0	0	0	0	0	0	0	0	0	0	0	0	0	0	0	0	0	0	0	0	0	0	0	0	0	0	0	0	0	0	0	0	0	0	0	0	0	0	0	0	0	0	0	0	0	0	0	0	0	0	0	0	0	0	0	0	0	0	0	0	0	0	0	0	0	0	1	0	0	0	0
SNORD45A	0	2	0	0	0	1	0	0	1	0	0	0	4	0	0	0	0	0	1	1	0	0	0	0	0	0	3	1	0	0	1	0	0	4	0	0	0	0	0	0	0	0	0	0	0	1	1	0	0	0	0	0	0	1	0	0	0	1	0	0	0	0	0	0	0	0	0	0	0	0	0	0	0	0	0	0	0	0
SNORD45B	0	10	0	0	2	2	0	0	0	0	0	0	0	0	0	0	0	0	1	0	0	0	0	1	0	0	1	1	1	1	0	0	0	0	0	0	0	1	0	0	0	0	1	1	1	0	1	2	1	0	0	0	0	0	1	2	0	1	0	0	0	0	0	0	0	0	0	0	0	0	0	2	0	1	0	0	0	0
MSH4	0	1	0	0	0	0	0	0	0	0	0	0	0	0	0	0	6	2	1	2	0	2	2	1	0	2	0	0	0	1	0	0	1	2	0	1	1	1	0	0	0	0	1	0	1	0	1	0	0	0	0	0	1	0	1	0	0	0	0	0	0	0	0	0	0	1	0	0	1	0	0	0	0	0	0	1	0	0
ASB17	0	0	0	0	0	0	0	0	0	0	0	0	0	0	0	0	0	0	0	0	0	0	0	0	0	0	0	0	0	0	0	0	0	0	0	0	0	0	0	0	0	0	0	0	0	0	0	0	0	0	0	0	0	0	0	0	0	0	0	0	0	0	0	0	0	0	0	0	0	0	0	0	0	0	0	0	0	0
ST6GALNAC3	0	0	0	0	3	0	1	1	0	0	3	0	7	0	0	0	2	3	1	1	3	4	1	5	2	2	1	2	2	3	4	2	1	8	1	4	3	4	2	4	2	7	5	3	2	1	3	3	2	1	0	0	0	1	3	1	0	3	0	1	0	0	1	0	0	0	0	0	3	0	0	5	2	2	1	2	2	0
ST6GALNAC5	2	3	0	0	2	0	0	1	0	8	0	0	0	0	7	0	4	2	7	1	1	5	8	6	3	9	18	2	2	6	2	5	4	22	3	1	0	7	0	0	8	6	2	4	1	3	7	5	0	2	0	1	2	0	2	2	0	3	1	4	0	0	1	0	0	0	0	0	1	0	0	3	1	0	1	3	0	0
PIGK	32	33	6	9	12	14	22	37	34	11	14	37	17	45	69	31	124	30	22	18	16	58	55	70	38	51	63	26	17	74	40	60	34	110	20	61	76	60	27	69	44	51	76	74	79	30	36	58	21	14	10	34	38	47	64	26	27	47	25	96	6	3	2	3	1	2	4	3	37	3	6	24	13	4	14	17	20	5
AK5	7	27	32	8	6	6	29	81	9	22	25	87	5	20	53	9	113	0	0	17	4	69	55	31	26	164	7	2	47	66	35	60	59	150	16	53	47	59	55	190	162	89	139	46	44	3	88	142	2	5	7	10	22	4	88	104	28	60	19	35	22	53	67	65	81	26	75	187	17	43	56	15	66	23	65	39	35	9
ZZZ3	23	19	3	7	5	5	23	16	16	8	28	40	13	22	33	24	62	19	15	14	22	23	14	24	25	27	38	13	6	25	23	23	10	49	7	19	17	16	7	9	13	29	20	19	32	9	23	27	20	7	2	9	12	17	24	9	11	26	15	24	1	1	3	7	2	0	1	1	20	1	2	15	17	4	9	6	2	4
USP33	42	49	13	15	11	19	50	80	27	27	60	59	9	72	107	47	221	45	29	38	51	64	46	58	57	69	72	38	22	70	48	38	30	96	25	41	82	53	32	71	57	51	52	43	65	17	49	54	24	15	6	33	29	48	69	24	49	62	41	94	3	1	4	14	2	2	6	6	47	4	8	27	9	16	9	15	22	14
FAM73A	0	3	6	7	2	1	1	1	0	0	1	0	8	0	0	0	6	1	1	2	3	2	1	1	0	1	3	1	0	1	4	2	1	0	1	1	2	2	0	2	5	1	4	2	3	4	2	1	1	1	0	1	2	3	5	6	2	3	2	3	4	1	0	0	0	0	4	1	7	2	2	8	5	0	7	2	2	0
NEXN	12	15	4	1	9	8	11	6	10	11	12	10	11	15	14	4	42	9	14	34	17	51	33	65	32	35	24	14	24	37	34	51	24	76	7	22	38	25	11	8	17	35	42	37	30	20	36	76	8	23	6	19	26	19	33	14	10	25	18	47	1	3	4	10	5	1	7	13	38	9	7	13	9	9	13	8	9	6
FUBP1	116	84	9	19	35	41	70	46	48	32	62	118	29	42	163	64	184	76	100	52	41	102	98	198	101	152	231	98	42	132	96	103	70	303	54	78	114	98	57	109	78	110	135	135	153	182	103	100	116	41	25	57	51	116	106	56	52	74	36	111	11	4	6	24	9	5	15	21	66	11	8	56	13	12	23	34	16	16
DNAJB4	16	6	2	0	4	5	8	3	3	7	14	11	11	19	15	6	48	15	2	11	6	58	32	40	10	13	11	4	7	19	10	28	4	83	5	23	46	28	26	9	6	8	8	15	42	14	22	19	15	5	2	24	18	7	20	16	32	23	10	41	0	3	0	2	1	0	6	2	19	0	2	6	12	4	5	7	3	3
GIPC2	5	2	0	1	0	0	2	1	0	0	5	3	1	10	10	6	10	2	3	2	1	5	7	4	7	7	1	0	1	2	2	12	3	9	0	4	2	0	6	4	1	2	7	2	8	2	5	8	3	1	2	5	3	2	4	2	3	7	7	6	0	0	0	10	1	1	1	0	1	2	0	0	0	1	0	0	2	0
MGC27382	0	0	1	0	0	0	0	0	0	0	1	0	0	0	0	1	0	0	0	0	0	0	0	1	0	0	0	0	0	0	0	0	0	0	0	0	0	0	1	0	0	0	0	0	0	0	0	0	0	0	0	0	0	0	0	0	0	0	0	0	0	0	0	0	0	0	0	0	0	0	0	0	0	0	0	0	0	0
PTGFR	9	6	4	1	0	4	2	4	3	7	29	7	13	35	42	13	30	7	8	4	13	45	36	37	41	14	4	3	17	28	20	20	8	29	0	26	21	12	21	9	5	11	7	2	6	3	10	2	3	10	6	13	23	4	15	6	34	41	26	67	1	1	0	3	1	0	2	2	4	0	0	2	10	2	8	4	8	1
IFI44L	11	15	14	7	10	4	4	5	0	3	9	6	12	14	9	11	10	82	104	14	12	39	41	357	45	36	326	76	21	29	35	51	18	99	25	50	38	107	22	17	40	17	4	181	30	18	19	15	349	141	28	23	26	44	30	24	22	28	10	51	23	19	13	31	45	4	20	35	12	16	4	51	32	10	30	11	9	7
IFI44	24	18	2	2	3	5	8	11	16	12	36	23	4	58	86	62	50	76	132	26	15	52	57	198	45	34	196	58	14	29	22	41	15	110	24	65	53	69	18	25	22	39	17	141	40	38	26	29	214	49	13	30	28	40	51	36	28	35	27	72	3	1	3	7	3	0	2	3	5	0	0	21	8	4	7	5	3	1
ELTD1	35	36	6	4	22	26	39	18	16	32	48	27	20	37	108	26	61	28	17	35	45	87	102	132	85	93	40	23	33	59	75	147	39	177	14	81	87	49	30	47	17	43	35	43	77	41	76	65	28	25	12	52	38	41	81	39	54	73	50	160	2	4	4	16	5	6	9	7	60	8	13	28	15	9	20	14	4	7
LPHN2	52	44	3	2	12	7	13	9	56	11	44	35	22	72	41	21	44	45	34	36	55	91	48	64	70	61	30	8	16	46	30	83	22	145	12	64	52	57	19	20	36	57	51	29	92	24	47	75	10	16	0	36	23	22	74	49	28	44	22	80	1	3	4	9	2	1	5	4	19	3	4	12	15	7	8	13	18	4
TTLL7	6	2	0	0	0	1	0	2	0	1	2	3	2	6	4	0	0	7	2	1	3	4	11	12	3	5	1	3	3	2	1	3	6	14	1	1	3	2	2	3	4	1	3	4	4	1	3	2	1	1	0	3	0	12	1	2	12	1	2	13	0	1	0	0	0	0	0	0	2	0	0	1	1	1	0	2	3	1
PRKACB	40	43	6	11	28	23	39	11	78	14	35	59	28	67	68	24	105	53	22	46	73	66	66	116	49	64	51	79	24	66	38	69	22	92	8	53	73	52	24	28	22	62	54	80	122	27	55	53	179	13	9	28	30	439	78	26	15	27	15	37	23	7	4	43	5	5	8	6	58	7	8	32	15	8	28	23	14	6
SAMD13	4	2	2	0	0	2	1	1	1	0	1	0	4	0	0	0	3	0	1	2	1	1	0	0	0	2	0	1	1	5	2	3	4	2	0	2	1	5	0	0	0	1	5	0	4	1	4	3	5	1	0	0	3	3	5	2	0	2	1	0	1	0	0	4	0	1	0	0	3	1	0	2	0	1	1	1	0	1
UOX	0	0	0	0	0	0	0	0	0	0	0	0	0	2	0	0	0	0	0	0	0	0	0	0	0	0	0	0	0	0	0	0	1	0	0	0	0	0	0	0	0	0	0	0	0	0	0	0	0	0	0	0	0	0	0	0	0	0	0	0	0	0	0	0	0	0	0	0	0	0	0	0	0	5	0	1	0	0
DNASE2B	0	0	1	0	0	0	2	0	0	0	0	4	1	0	0	0	0	0	0	2	0	0	0	0	0	1	0	0	0	1	0	2	0	1	0	1	0	0	0	0	0	1	1	0	0	0	1	1	0	0	0	0	0	9	0	0	0	0	0	0	0	0	0	0	0	0	0	0	0	0	0	0	0	0	0	0	0	0
RPF1	34	45	14	16	10	13	13	29	4	23	27	51	12	45	48	25	66	30	26	11	20	47	28	63	27	42	68	32	23	39	51	37	28	66	14	36	54	37	18	30	29	49	34	32	54	29	30	60	45	10	8	15	18	49	35	22	10	25	18	28	11	9	16	25	17	7	18	29	69	22	21	52	14	22	29	29	27	6
GNG5	4	5	11	9	4	5	7	2	8	3	9	6	11	13	15	5	7	8	7	3	9	7	9	16	4	10	17	9	8	8	10	14	6	4	1	10	6	8	4	3	7	5	11	6	10	6	10	16	14	7	4	7	5	11	9	5	4	16	7	14	5	3	4	8	5	0	2	7	23	4	10	33	6	12	19	15	16	0
CTBS	26	17	11	6	7	12	20	15	16	7	12	12	12	17	38	9	113	19	6	18	15	36	29	57	28	33	58	31	15	44	26	26	14	98	16	28	34	39	10	30	17	30	27	61	56	33	31	50	40	10	3	16	18	49	48	26	15	15	9	23	2	0	2	8	3	1	2	4	48	4	2	24	5	9	24	16	6	2
C1orf180	0	0	0	0	0	0	0	0	0	0	0	0	3	0	0	0	0	0	0	0	0	0	0	0	0	0	0	0	0	0	0	0	3	0	0	0	0	0	0	0	0	0	0	0	0	0	0	0	0	0	0	0	0	0	0	0	0	0	0	0	0	0	0	0	0	0	0	0	0	0	0	0	0	0	1	1	0	0
SSX2IP	14	16	7	5	7	11	14	17	7	1	2	14	12	24	15	9	45	16	14	13	6	17	17	24	9	28	38	9	9	26	24	25	13	38	13	21	30	24	8	24	19	28	29	14	60	28	13	34	10	8	4	22	15	17	24	7	5	7	8	20	2	2	5	4	1	1	1	5	25	0	4	24	3	1	8	9	2	4
LPAR3	2	6	2	2	0	10	5	2	2	0	0	0	2	0	0	0	0	1	1	0	0	0	2	3	0	1	0	0	1	1	2	1	0	0	0	4	5	0	0	3	0	8	4	0	10	5	6	4	0	0	0	2	2	4	3	0	0	0	0	0	0	1	0	5	1	3	3	0	0	2	2	4	4	0	3	4	0	0
MCOLN2	6	6	1	1	0	2	1	4	4	0	10	12	3	3	4	5	6	7	3	3	3	6	3	11	3	6	10	17	0	5	4	2	2	13	5	7	7	9	0	5	4	5	4	18	1	3	13	7	13	4	2	4	2	9	5	5	0	0	0	2	0	0	0	1	0	1	0	1	4	1	1	1	2	3	2	7	0	2
MCOLN3	1	4	1	1	1	1	3	3	2	3	17	1	4	11	20	0	5	5	2	3	9	6	3	9	5	22	11	6	6	12	8	12	6	11	5	9	7	3	13	6	2	4	11	0	7	2	6	10	3	17	6	40	24	10	8	7	53	64	54	139	0	1	0	1	0	1	3	1	0	1	1	1	1	1	0	0	0	2
WDR63	0	1	0	0	0	1	0	0	0	0	0	0	1	3	0	0	1	0	0	1	0	1	1	1	0	0	0	1	0	0	0	3	3	1	1	0	0	2	0	0	0	0	1	0	0	0	1	0	2	0	0	1	0	0	0	0	4	1	0	4	0	0	0	0	0	0	1	0	1	0	0	3	1	1	0	0	0	0
MIR4423	0	0	0	0	0	0	0	0	0	0	0	0	0	0	0	0	0	0	0	0	0	0	0	0	0	0	0	0	0	0	0	0	0	0	0	0	0	0	0	0	0	0	0	0	0	0	0	0	0	0	0	0	0	0	0	0	0	0	0	0	0	0	0	0	0	0	0	0	0	0	0	0	0	0	0	0	0	0
SYDE2	1	1	0	0	0	2	0	0	9	1	0	0	1	0	9	1	2	2	0	2	0	5	2	5	0	3	4	2	1	4	7	1	2	5	1	1	4	2	2	6	3	0	4	2	10	2	1	6	1	1	1	2	1	8	4	0	0	0	1	6	0	1	2	3	0	0	0	0	2	0	2	5	1	2	9	2	1	0
C1orf52	38	29	8	2	10	13	18	28	17	17	52	43	17	58	57	24	96	25	17	26	36	61	44	73	39	62	44	27	18	65	48	41	24	107	18	36	42	40	20	40	23	58	39	36	47	20	39	37	33	11	10	43	32	28	47	22	34	51	23	69	2	0	5	12	1	1	3	2	19	4	1	14	8	3	8	12	10	3
BCL10	11	21	9	5	4	4	9	14	29	6	11	14	13	21	42	7	75	22	10	18	17	47	43	65	35	34	32	27	8	27	28	28	13	87	10	32	50	42	18	25	17	28	36	36	41	23	33	38	21	17	3	10	21	24	51	18	25	31	19	75	5	2	5	10	5	5	3	5	41	4	9	36	9	9	12	19	9	3
DDAH1	59	64	9	18	26	39	65	39	23	10	37	76	26	28	58	32	96	37	38	29	28	73	52	80	52	62	132	38	44	124	108	79	58	163	87	44	89	87	27	70	48	100	69	70	90	57	84	72	69	13	8	16	41	88	91	37	18	31	32	36	12	2	3	25	5	2	9	18	59	5	12	41	13	12	25	17	27	6
CYR61	287	174	49	57	82	79	175	196	239	219	898	233	170	670	611	299	1844	147	72	162	113	1356	714	1048	538	430	300	111	412	343	260	612	66	2551	40	432	895	935	443	198	204	625	470	284	921	224	481	365	156	52	30	133	439	170	184	127	150	720	124	348	59	34	45	33	41	21	96	205	338	59	103	455	297	241	405	278	288	72
ZNHIT6	46	64	13	6	30	12	25	25	29	12	57	42	36	58	62	25	57	27	22	36	42	79	58	88	66	74	54	39	24	65	53	54	36	146	20	39	42	40	23	38	21	52	61	37	85	50	47	60	60	13	5	47	49	55	61	34	35	43	32	86	3	5	5	10	2	1	9	7	54	8	8	12	12	5	23	11	15	12
COL24A1	2	2	1	0	2	2	0	3	5	0	0	0	3	0	6	0	4	2	2	1	1	8	4	9	2	4	5	1	8	9	7	3	2	7	2	5	9	5	1	8	8	6	7	13	7	9	5	5	12	6	2	10	9	4	14	3	14	14	4	28	2	1	2	5	3	0	0	2	3	2	0	11	1	0	1	7	0	1
ODF2L	46	43	15	2	11	11	20	18	20	20	43	40	22	92	79	33	57	29	34	30	32	71	52	115	38	60	52	20	17	74	57	44	27	147	18	42	82	77	32	40	32	61	54	52	43	15	44	70	19	20	9	41	39	60	66	39	37	58	41	112	2	1	1	10	4	3	1	4	31	0	6	37	33	12	25	7	29	15
CLCA2	3	2	0	1	5	6	13	0	0	3	0	0	5	2	1	13	24	12	2	5	2	11	18	23	3	3	1	0	1	24	25	1	2	9	0	17	5	2	0	0	0	3	5	30	1	0	4	16	1	1	0	2	0	408	7	0	2	2	3	0	0	0	0	1	2	0	0	5	8	0	0	2	4	0	0	1	0	0
CLCA1	0	0	0	0	0	1	0	0	0	0	0	0	0	0	0	0	0	0	0	0	0	0	0	0	0	0	0	0	0	0	1	0	0	0	0	0	0	0	15	0	0	0	0	0	0	0	0	0	0	1	0	0	0	0	0	0	0	0	0	0	0	0	0	0	0	0	0	0	0	0	0	2	0	0	0	0	0	0
CLCA4	2	4	1	0	0	0	0	0	0	5	2	0	2	0	5	0	1	1	0	1	2	5	3	2	4	1	0	0	4	4	3	1	2	6	0	2	8	6	9	1	0	6	3	0	3	0	5	2	1	0	0	0	0	2	6	16	0	3	0	0	0	1	1	0	0	0	0	0	1	0	0	3	3	3	0	0	1	0
CLCA3P	0	0	0	0	0	0	0	0	0	0	0	0	3	0	0	0	0	0	0	0	0	0	0	0	0	0	0	0	0	0	0	0	0	0	0	0	0	0	0	1	0	0	0	0	2	0	0	0	0	0	0	0	0	0	0	0	0	0	0	0	0	0	0	0	0	0	0	0	0	0	0	0	0	2	0	1	0	0
SH3GLB1	102	103	21	13	37	25	42	34	65	52	86	76	21	97	133	63	155	61	70	83	80	156	134	218	118	127	156	66	55	118	117	158	50	273	38	113	125	130	98	81	72	161	153	145	118	75	130	159	99	55	40	82	70	135	142	110	84	125	85	202	14	21	15	28	45	7	27	25	92	25	22	50	68	20	37	40	31	17
15-Sep	82	47	20	17	17	25	61	103	57	26	103	110	43	152	124	42	322	41	45	43	67	133	108	132	103	151	112	67	35	134	115	119	52	231	59	109	148	124	43	109	60	123	130	103	166	98	93	135	66	38	16	87	67	115	148	72	59	108	72	209	6	3	4	27	9	1	13	9	145	2	8	64	28	48	49	43	70	15
HS2ST1	49	36	6	8	13	7	30	17	39	20	13	31	24	48	44	28	81	22	28	25	40	37	34	68	38	47	31	21	9	51	35	42	10	124	13	40	55	44	17	31	26	57	46	53	76	64	46	58	15	20	5	36	28	28	68	35	25	49	43	93	1	6	8	8	4	2	4	6	22	1	3	23	8	16	15	11	17	2
LOC339524	6	6	4	0	3	4	2	4	7	7	11	11	9	12	16	6	23	8	1	4	30	23	32	42	12	18	19	1	5	16	12	36	9	66	2	18	30	15	15	7	5	20	12	11	24	8	7	6	2	2	1	14	11	4	28	8	14	27	13	25	1	0	2	1	1	0	2	6	7	1	1	5	6	5	3	0	2	0
LMO4	152	405	132	54	222	132	86	53	127	59	98	77	56	159	114	111	144	271	204	263	269	267	264	576	172	214	178	194	140	217	193	430	165	373	135	279	250	210	155	176	151	483	317	355	480	78	425	262	90	133	62	221	222	236	366	288	190	244	139	427	43	36	68	62	76	28	71	116	248	57	37	206	182	188	179	121	170	42
LOC100505768	0	0	0	0	0	0	0	0	0	0	0	0	8	0	0	0	0	2	0	0	0	0	0	0	0	0	0	0	0	0	0	0	0	0	0	0	0	0	0	0	0	1	0	0	0	0	0	0	0	0	0	0	0	0	0	0	0	0	0	0	0	0	0	1	0	0	0	0	0	0	0	0	0	0	0	0	0	0
PKN2	63	49	11	14	24	21	33	47	37	41	92	84	18	92	92	22	167	38	39	48	81	108	70	96	88	109	92	46	21	106	58	76	43	211	32	72	133	96	46	83	56	102	77	67	77	57	77	88	61	27	6	52	42	70	98	68	54	66	43	107	1	9	1	28	2	0	7	9	49	6	3	35	10	13	30	21	18	9
GTF2B	55	31	10	7	7	7	32	42	31	29	55	70	8	55	95	33	109	25	29	25	22	57	48	87	36	60	79	39	18	59	48	60	24	140	13	37	71	71	28	56	35	47	54	52	62	31	47	62	47	17	10	35	24	52	44	39	21	50	26	25	2	1	7	6	2	2	4	3	46	3	9	17	6	12	14	22	9	3
CCBL2	27	29	7	5	11	18	30	16	15	10	38	32	17	24	56	18	63	17	11	27	35	59	43	62	33	50	56	30	19	60	41	47	24	133	18	21	43	37	32	60	27	59	53	37	77	24	54	69	38	11	4	21	20	23	72	39	29	34	17	47	2	4	1	13	1	1	6	2	41	5	3	12	6	11	11	10	8	8
RBMXL1	14	14	16	2	4	4	3	2	6	1	9	8	1	5	11	2	11	3	6	11	14	9	10	14	15	10	7	6	5	11	11	12	6	13	6	8	7	7	6	10	3	13	9	5	9	6	6	12	12	5	1	3	8	7	11	6	4	10	1	6	2	0	4	2	4	2	4	9	8	7	4	21	11	9	10	16	3	9
GBP3	48	28	4	5	12	9	35	31	48	11	42	45	15	40	93	36	135	14	27	9	24	47	42	104	29	31	29	27	16	47	32	43	16	110	13	38	68	60	15	27	39	38	37	80	31	12	36	51	69	19	4	16	9	15	27	9	11	19	6	27	10	4	6	25	8	0	3	15	27	12	15	19	5	3	9	6	3	5
GBP1	17	6	1	3	5	3	5	11	14	6	26	3	14	38	13	13	25	68	18	14	10	31	32	74	24	13	23	16	7	17	13	13	5	45	3	12	13	11	3	4	6	52	33	99	34	11	17	17	10	3	2	6	7	6	13	8	1	15	7	15	0	2	2	2	1	0	1	0	6	0	2	9	6	7	11	10	1	1
GBP2	66	76	24	3	43	29	66	39	30	74	55	26	20	64	132	48	112	66	31	51	44	198	140	265	138	164	78	92	78	136	143	101	44	422	30	81	84	113	65	76	53	88	96	237	53	52	146	108	39	24	13	27	45	59	143	153	21	69	23	82	5	20	36	20	18	2	25	20	41	25	10	17	41	53	44	35	19	14
GBP7	0	0	0	0	0	0	0	0	0	0	0	0	0	0	0	0	0	0	0	0	0	0	0	1	0	0	0	0	0	0	0	0	1	0	0	0	0	0	0	0	0	0	0	1	0	0	0	0	1	1	0	0	2	0	1	0	0	0	0	0	0	0	0	0	0	0	1	0	0	0	0	0	0	0	1	0	0	0
GBP4	13	15	1	3	5	0	7	4	9	7	5	2	4	5	7	5	8	28	10	5	8	21	17	47	23	12	29	54	5	7	5	13	2	38	8	9	23	19	15	11	4	4	16	83	6	6	6	7	6	6	7	2	8	10	11	6	9	8	5	15	0	0	1	1	2	0	1	0	5	1	0	10	6	4	3	3	2	1
GBP5	1	0	1	0	3	2	1	3	1	10	12	4	3	6	2	16	5	13	3	2	2	4	7	27	6	4	19	24	2	0	6	5	2	6	0	5	5	10	1	2	3	4	3	82	1	3	3	3	6	4	3	2	2	3	6	4	2	3	0	2	0	2	1	0	3	0	1	2	1	0	1	13	1	1	0	3	6	0
GBP6	0	0	1	0	0	0	0	0	0	1	4	1	4	4	4	0	0	0	5	4	4	2	1	1	1	0	2	1	0	3	1	0	7	2	0	1	1	2	0	1	0	3	0	2	12	1	3	2	1	0	0	0	3	0	3	1	0	0	0	0	0	0	0	0	0	0	0	0	0	1	0	1	0	1	1	1	1	0
GBP1P1	0	1	0	0	0	0	0	0	0	0	0	0	0	0	0	0	0	0	0	0	0	0	0	2	0	0	0	0	0	0	0	0	1	1	0	0	0	0	1	0	0	1	0	0	0	0	3	0	0	0	0	0	0	0	1	2	0	0	0	0	0	1	0	0	0	0	0	0	0	0	0	0	0	0	0	0	0	0
LRRC8B	26	13	4	1	2	0	6	15	3	17	19	7	4	9	49	6	60	8	7	9	6	16	12	33	16	39	26	17	3	29	15	19	6	77	9	16	21	22	5	15	11	27	11	22	14	17	18	20	17	8	9	9	10	25	22	15	5	26	6	9	0	1	0	0	1	0	2	0	19	1	0	12	0	3	3	5	2	3
FLJ27354	0	0	0	0	1	0	0	0	0	0	0	0	5	0	0	0	0	0	0	0	0	0	0	0	0	0	0	0	1	0	1	2	3	0	1	1	1	0	0	0	0	1	0	0	0	0	0	1	0	0	0	1	0	0	1	0	0	2	0	0	0	0	0	0	0	0	0	0	0	1	0	0	1	1	1	2	0	0
LRRC8C	17	9	1	1	5	5	9	8	24	11	20	17	11	21	21	16	34	17	1	16	13	22	26	44	15	24	18	16	5	18	10	23	6	54	4	23	18	20	10	5	12	14	17	24	23	11	15	15	5	15	7	33	16	8	12	14	30	25	22	77	0	2	3	2	3	1	6	3	8	6	6	11	5	2	5	5	6	0
LRRC8D	17	30	12	10	9	6	11	6	18	4	8	27	10	11	24	6	21	30	21	14	18	18	15	54	24	25	37	22	13	26	28	27	19	36	10	19	35	23	10	16	20	39	23	30	35	15	30	22	16	12	6	14	25	26	36	19	15	10	4	22	1	6	9	5	4	4	9	7	22	3	5	28	25	10	16	15	36	6
GEMIN8P4	5	1	3	5	2	0	0	5	5	0	0	1	1	4	0	4	4	2	1	1	1	3	2	8	6	1	1	4	2	3	4	5	6	1	2	3	6	4	9	2	9	7	8	6	4	10	6	4	4	8	4	2	1	5	4	5	2	10	2	0	3	3	7	5	2	2	9	5	2	7	3	10	8	0	5	4	6	7
ZNF326	48	40	13	7	15	15	23	16	17	11	44	35	16	34	61	30	84	29	24	37	22	45	25	66	29	56	80	24	10	34	43	48	26	116	27	39	59	49	27	58	38	41	54	36	62	41	34	48	24	13	12	26	20	39	50	23	18	40	30	49	1	7	2	6	2	1	5	4	19	2	4	19	12	8	8	15	2	8
BARHL2	0	0	0	0	0	0	0	0	0	0	0	0	1	0	0	0	0	0	0	0	0	0	0	0	0	0	0	0	0	0	0	0	2	0	0	0	0	0	0	0	0	0	0	0	0	0	0	0	0	8	0	0	0	0	0	0	0	0	0	0	0	0	0	0	0	0	0	0	0	0	0	0	0	0	0	0	0	0
ZNF644	34	36	5	7	13	17	27	24	17	24	39	31	17	26	41	26	92	47	58	31	31	46	33	56	38	45	61	21	20	54	40	40	44	93	12	35	50	40	26	35	29	40	46	42	50	25	40	44	31	4	5	18	23	41	42	28	20	43	11	49	2	1	5	12	4	1	3	2	48	9	1	14	13	17	17	12	10	9
HFM1	1	0	1	0	0	1	1	0	0	0	0	0	1	7	0	0	0	1	3	1	2	2	6	0	2	1	0	0	0	0	3	1	0	1	1	3	1	0	1	0	1	1	0	0	0	0	1	2	1	0	1	0	2	0	0	1	1	0	1	5	0	0	0	0	0	0	1	0	0	0	0	1	2	0	1	2	0	0
CDC7	2	4	1	0	2	2	0	0	0	0	10	14	5	1	11	7	5	3	7	3	2	9	5	11	7	6	11	5	0	5	3	1	2	4	2	3	3	5	2	2	4	10	4	11	1	7	6	1	4	3	0	1	1	8	3	0	3	5	2	8	0	0	0	1	3	0	0	1	2	0	0	4	2	0	0	0	0	0
HSP90B3P	0	4	2	0	12	2	1	0	0	0	1	4	1	0	0	0	0	1	5	2	2	1	0	3	0	0	3	1	0	1	0	3	2	1	2	0	0	0	0	1	0	0	0	0	1	1	3	2	0	2	0	0	0	1	0	0	0	2	0	0	1	0	0	0	0	0	1	0	0	0	0	1	2	1	0	0	1	0
TGFBR3	139	186	27	14	49	23	47	25	63	50	116	92	38	102	172	27	143	31	6	125	164	265	117	110	232	155	144	31	76	126	59	231	57	374	76	143	160	103	116	74	74	281	271	28	204	32	154	185	17	32	14	103	127	20	275	113	98	181	86	247	0	12	14	3	7	11	40	10	115	23	11	23	37	54	98	62	90	32
BRDT	0	0	0	0	1	0	0	0	0	0	1	0	0	0	0	0	0	0	0	0	0	0	1	0	0	3	2	0	0	0	0	0	7	0	0	1	0	0	0	0	0	0	1	2	0	1	0	1	4	0	0	1	0	1	0	0	0	0	0	0	0	0	0	0	0	0	0	0	0	0	0	0	0	0	1	1	0	0
EPHX4	1	2	0	0	1	0	0	0	3	1	0	0	7	1	1	1	4	4	7	7	0	1	4	7	1	4	13	5	1	0	5	3	8	11	5	3	2	0	0	0	0	10	7	19	4	30	8	9	1	1	2	2	2	0	8	5	0	3	0	6	0	1	0	1	1	0	0	1	0	0	0	3	0	3	2	0	1	0
BTBD8	0	0	0	0	0	0	0	0	0	0	0	0	0	0	0	0	0	0	0	1	0	0	0	0	0	0	0	0	0	0	1	0	1	0	0	0	0	0	0	1	0	0	0	0	0	0	0	0	0	0	0	0	0	0	0	0	0	0	0	0	0	0	0	0	0	0	0	0	0	0	0	0	0	0	0	0	0	0
KIAA1107	2	3	0	0	2	2	2	1	4	0	3	0	4	9	0	0	6	2	1	5	4	8	4	5	6	6	17	5	3	4	0	2	1	6	3	0	5	1	1	5	2	4	9	2	3	4	5	6	4	0	0	1	3	0	9	5	0	2	3	2	0	1	1	2	0	0	0	0	1	1	0	2	0	0	2	0	3	1
C1orf146	0	0	0	0	0	0	0	0	0	0	1	0	0	0	0	0	0	0	0	0	0	0	0	0	0	0	0	0	0	0	0	0	0	0	0	0	1	0	0	0	0	0	0	0	0	0	1	0	0	0	0	0	0	1	0	0	0	0	0	0	0	0	0	0	0	0	0	0	0	1	0	0	0	0	0	0	0	0
GLMN	3	4	0	1	1	0	3	0	9	5	5	5	9	8	12	3	7	4	1	5	1	7	6	10	4	12	17	3	2	6	10	11	6	11	1	15	6	10	2	8	3	11	4	7	11	8	16	10	4	1	3	3	3	6	11	3	6	6	2	10	0	0	0	2	0	0	0	0	2	0	0	5	0	2	1	0	3	0
RPAP2	10	8	3	0	3	4	2	9	9	5	21	4	3	7	12	4	22	0	5	2	6	17	10	14	10	13	17	4	4	10	12	8	6	23	9	7	17	7	4	12	9	14	5	10	20	16	12	17	8	2	3	7	7	5	14	6	9	12	7	16	1	1	1	3	2	0	1	0	16	1	1	4	0	4	2	2	3	2
GFI1	2	0	1	0	1	1	1	3	0	3	6	1	1	3	8	3	1	8	5	2	3	2	1	10	1	2	2	11	0	1	0	8	2	11	4	5	0	10	3	1	1	3	1	12	1	0	3	1	4	1	0	1	3	4	2	6	0	2	0	2	0	0	2	0	0	0	0	1	4	1	1	0	0	0	0	0	1	0
EVI5	12	15	12	5	17	6	19	10	7	19	32	17	12	28	17	11	51	11	16	20	23	33	29	50	31	31	38	17	13	35	29	46	11	67	10	28	47	33	17	28	16	32	33	42	55	21	22	38	17	15	8	23	22	33	45	17	31	27	17	79	2	0	0	12	2	1	2	4	18	5	5	18	15	6	19	6	19	6
RPL5	664	792	286	197	200	189	346	270	337	316	368	455	145	402	888	220	957	347	443	514	642	991	627	1154	949	832	655	527	274	833	667	793	269	1478	299	633	645	814	448	678	321	1301	1020	505	815	357	772	639	165	175	76	328	392	316	791	706	210	391	186	506	10	44	45	113	40	40	75	31	1592	100	46	405	419	363	498	608	1021	157
SNORD21	2	6	0	0	4	3	0	1	0	0	3	0	0	0	0	0	0	0	1	2	0	0	3	1	1	0	2	0	2	2	1	0	0	1	0	1	0	0	0	0	0	2	1	0	1	1	1	0	2	0	0	0	0	1	4	0	0	0	0	0	0	0	0	0	0	0	0	0	0	0	0	0	0	0	0	0	0	0
SNORA66	0	1	0	0	5	2	0	0	0	0	0	0	0	0	0	2	0	1	0	1	0	1	0	2	1	0	2	0	1	1	1	1	0	2	0	0	0	0	0	0	0	1	0	1	0	0	2	0	0	0	0	1	1	0	1	3	0	0	0	0	0	0	0	0	0	0	0	0	0	0	0	0	0	0	0	0	0	0
FAM69A	8	9	2	0	1	2	18	18	7	4	9	10	5	16	18	6	37	2	2	6	11	13	8	15	10	11	9	12	4	6	12	8	4	27	2	9	14	10	7	14	5	8	18	16	15	5	13	12	2	1	0	4	8	6	14	5	11	21	14	27	1	2	0	7	0	2	1	1	4	1	0	3	1	0	4	1	0	0
MTF2	37	38	6	2	9	4	20	22	22	3	25	30	12	32	40	17	69	51	43	27	28	23	19	48	32	34	40	39	9	18	42	33	38	62	15	20	19	38	22	30	14	43	42	39	32	15	24	38	27	19	8	17	29	25	44	15	8	43	17	52	1	0	2	13	1	1	2	0	15	5	3	23	13	7	6	6	9	3
TMED5	54	37	23	15	11	20	35	49	56	16	52	36	27	54	102	31	180	37	32	31	36	71	60	114	57	72	102	74	30	77	62	96	39	189	17	55	89	50	33	62	38	60	61	61	87	35	46	63	56	13	7	36	36	54	74	34	24	68	47	70	2	2	3	19	3	2	6	4	74	4	4	39	29	14	21	29	20	10
CCDC18	0	2	1	0	2	0	0	0	0	0	0	0	5	3	0	0	2	10	11	2	1	1	4	7	2	5	5	8	1	6	5	2	4	6	1	4	6	6	5	5	2	5	2	5	6	3	4	7	5	3	0	7	2	4	9	1	4	1	2	2	0	1	1	0	0	2	2	1	1	2	0	3	3	0	2	0	2	0
LOC100131564	6	26	3	2	14	3	14	2	4	4	11	4	6	8	7	7	10	17	10	46	20	20	17	17	17	28	12	24	4	22	27	11	19	20	7	7	9	8	6	12	3	16	18	9	8	10	13	13	12	3	1	3	6	8	18	11	5	9	6	8	1	1	3	1	1	0	1	1	4	1	1	1	4	0	1	0	0	1
DR1	26	23	10	11	11	10	18	24	23	26	32	33	6	24	41	11	35	28	31	23	38	25	25	60	30	27	63	23	14	37	30	31	15	67	10	26	37	24	14	20	30	30	37	30	33	31	24	31	21	14	9	23	15	30	30	23	40	34	21	45	2	3	8	9	3	0	11	5	21	3	6	18	11	15	10	17	12	8
FNBP1L	36	21	3	1	10	10	35	13	7	5	20	28	9	12	50	13	27	14	13	26	19	13	20	29	11	20	43	13	8	28	22	8	6	57	8	10	22	19	3	19	16	13	23	22	24	8	23	22	16	4	5	13	7	15	22	12	3	12	3	11	3	1	5	6	1	0	1	1	22	4	3	12	8	8	12	3	16	2
BCAR3	53	34	8	7	8	8	34	14	21	11	25	79	29	38	54	7	86	8	18	19	18	33	35	62	20	60	87	39	22	51	79	51	18	132	13	45	70	44	12	20	12	53	87	44	70	51	46	73	57	17	4	25	23	34	66	12	17	18	13	37	10	2	3	7	12	3	4	12	37	4	2	18	6	10	20	22	10	11
LOC100129046	1	0	1	0	0	0	0	0	14	0	0	0	2	1	0	0	0	0	0	0	0	1	0	0	0	0	0	0	1	0	0	1	0	0	3	1	2	2	1	1	0	1	2	1	0	0	0	3	0	0	1	1	1	2	1	0	0	0	0	0	0	0	2	0	1	0	1	0	0	0	0	0	1	0	2	0	0	0
MIR760	0	0	1	0	0	0	0	0	0	0	0	0	0	0	0	0	0	0	0	0	0	0	0	0	0	1	0	0	0	0	0	0	0	0	0	0	0	0	0	0	0	0	0	0	0	0	0	0	0	0	1	0	0	2	0	0	0	0	0	0	0	0	0	0	0	0	0	0	0	0	0	0	0	0	0	0	0	0
DNTTIP2	30	41	10	5	16	14	10	7	8	12	27	5	1	17	18	12	47	17	30	14	7	83	35	84	37	79	73	48	31	64	57	59	28	161	17	31	71	52	15	41	27	73	71	58	71	40	58	55	34	6	11	27	38	68	86	30	20	46	35	57	2	5	3	11	3	2	10	6	33	6	10	23	7	9	8	13	28	7
GCLM	17	11	22	5	5	4	24	14	9	10	12	22	2	16	41	14	65	26	22	20	37	23	7	38	20	28	26	14	9	30	22	25	17	57	3	7	22	13	8	10	11	19	26	16	13	24	13	14	23	3	3	7	11	13	21	5	2	4	4	7	1	0	1	5	2	1	1	1	15	2	2	8	26	16	30	21	5	7
ABCA4	0	0	3	0	1	1	0	3	0	0	0	7	9	1	1	2	0	11	3	6	1	2	6	2	2	7	1	2	2	8	3	4	6	1	1	0	0	5	2	13	2	1	0	0	1	1	2	0	4	1	1	2	3	1	3	2	0	1	0	0	1	0	1	1	0	0	0	5	0	1	0	0	1	0	1	3	2	7
ARHGAP29	10	8	16	9	11	3	22	13	12	8	28	38	5	19	47	15	80	20	34	36	18	46	42	63	28	57	30	12	16	40	41	30	19	162	18	41	48	37	21	27	21	28	50	22	30	40	38	73	16	14	8	33	27	19	37	9	43	51	43	182	0	7	8	18	4	3	2	5	61	3	2	33	19	3	22	27	19	4
ABCD3	90	65	31	26	19	73	78	97	67	36	54	110	39	72	134	40	256	38	54	58	44	137	127	188	100	228	337	110	49	241	198	120	110	366	168	83	180	125	44	265	126	131	215	178	297	283	117	314	144	41	12	120	75	205	240	69	72	75	53	101	6	15	13	41	13	10	20	12	214	14	11	121	29	9	71	86	21	53
F3	134	56	5	20	22	48	33	17	12	41	37	38	2	24	124	25	121	31	55	27	16	192	64	115	103	118	49	16	61	112	115	73	21	435	11	121	147	99	22	24	23	76	68	33	117	51	75	118	41	9	4	30	52	40	51	27	17	133	21	18	0	3	3	10	4	9	19	39	204	9	11	16	13	13	27	45	11	19
SLC44A3	5	10	2	0	3	2	8	4	0	2	7	2	0	3	23	4	26	3	4	7	10	11	14	23	12	18	14	0	3	20	20	12	11	37	5	7	19	9	3	11	8	10	9	15	13	10	13	16	10	4	5	5	4	13	11	4	12	7	3	16	0	1	2	4	1	0	0	0	6	1	1	1	6	4	2	2	3	1
CNN3	273	113	33	33	64	64	289	217	122	87	247	194	98	215	454	137	802	137	270	128	160	262	264	485	191	222	161	37	91	242	162	230	80	889	108	169	322	251	120	220	195	194	178	249	368	184	132	163	34	106	56	226	131	213	199	67	270	375	283	839	16	8	17	88	22	12	12	35	355	11	24	170	28	34	84	75	91	27
LOC729970	2	3	3	2	1	1	6	11	1	0	1	2	2	0	3	1	15	4	6	3	0	2	2	4	3	7	0	3	5	1	0	12	3	3	2	3	6	2	5	7	4	2	5	5	4	8	3	4	3	6	5	10	7	6	3	3	12	26	11	45	1	2	11	2	19	2	3	3	13	6	4	5	3	4	1	1	0	2
ALG14	10	16	5	0	6	9	13	18	13	6	9	13	2	7	18	11	31	5	11	5	11	11	14	34	6	21	21	8	9	29	28	23	9	24	13	7	20	10	6	26	7	22	18	20	28	2	14	19	15	1	5	16	10	19	15	8	14	22	4	17	2	0	1	5	3	3	2	6	37	3	5	13	3	2	2	11	7	0
TMEM56	4	11	4	0	5	5	3	3	1	3	7	6	9	3	12	4	28	5	13	0	4	10	9	13	5	9	23	6	6	7	4	12	5	25	61	6	10	7	7	11	8	7	8	5	3	13	8	5	4	3	2	7	10	18	13	9	7	8	11	11	0	2	5	4	2	1	1	4	1	2	4	5	1	1	6	5	4	1
RWDD3	7	17	2	10	3	2	10	16	10	10	28	24	4	22	34	22	87	21	18	13	12	20	15	27	16	22	26	7	5	16	11	12	8	41	17	14	23	20	14	11	6	18	21	13	21	17	16	21	16	10	4	12	10	23	28	21	9	11	11	35	3	3	1	5	2	2	2	7	26	8	3	14	9	9	18	6	11	1
FLJ31662	0	0	0	0	0	0	0	0	0	0	0	0	3	0	0	0	0	0	0	0	0	0	0	0	0	0	0	0	0	0	0	0	0	0	0	0	0	0	0	0	0	0	0	0	0	0	0	0	0	0	0	0	0	0	0	0	0	0	0	0	0	0	0	0	0	0	0	0	0	0	0	0	0	0	0	0	0	0
PTBP2	48	38	7	3	13	13	41	39	18	22	63	72	28	61	83	26	145	36	28	41	45	61	45	49	84	67	32	19	22	68	55	39	29	159	21	41	89	45	23	69	41	77	89	55	49	27	51	65	46	11	8	59	35	41	73	28	47	62	55	149	0	2	3	6	2	1	7	3	21	3	2	18	6	2	17	18	23	1
DPYD	21	29	8	2	7	3	15	19	19	16	42	23	19	34	46	16	47	10	4	13	19	87	48	87	59	64	44	32	16	70	28	73	27	116	5	53	64	69	28	22	17	43	37	55	42	21	57	39	11	14	2	29	35	14	69	38	20	28	9	23	2	5	2	7	1	1	7	2	26	4	3	15	6	5	7	8	16	8
MIR2682	0	0	0	0	0	0	0	0	0	0	0	0	0	0	0	0	0	0	0	0	0	0	0	0	0	0	0	0	0	0	0	0	0	0	0	0	0	0	0	0	0	0	0	0	0	0	0	0	0	0	0	0	0	0	0	0	0	0	0	0	0	0	0	0	0	0	0	0	0	0	0	0	0	0	0	0	0	0
MIR137	0	0	0	0	0	0	0	0	0	0	0	0	0	0	0	0	0	0	0	0	0	0	0	0	0	0	0	0	0	0	0	0	0	0	0	0	0	0	0	0	0	0	0	0	0	0	0	0	0	0	0	0	0	0	0	0	0	0	0	0	0	0	0	0	0	0	0	0	0	0	0	0	0	0	0	0	0	0
SNX7	23	19	8	5	5	8	14	28	37	11	17	36	7	17	65	17	86	11	29	27	16	29	20	61	20	41	15	6	8	28	20	22	14	74	6	15	52	40	21	25	17	30	40	34	34	19	40	41	12	16	5	24	22	8	38	22	28	36	20	132	3	2	2	4	2	1	1	2	31	1	0	4	12	6	7	11	7	1
LPPR5	0	0	0	0	0	0	0	0	0	0	0	0	1	0	0	0	0	0	0	0	0	1	1	0	0	1	0	0	0	0	0	0	0	4	0	0	1	2	0	0	0	0	0	0	1	0	1	0	0	0	0	0	0	0	0	0	0	0	1	3	0	0	0	0	0	0	0	0	0	0	0	0	1	2	0	1	0	0
LOC100129620	0	0	0	0	0	0	0	0	0	0	0	0	3	0	0	0	0	0	0	0	0	0	0	0	0	0	0	0	0	0	0	0	0	0	0	0	0	0	0	0	0	0	0	0	0	0	0	0	0	0	0	0	0	0	0	0	0	0	0	0	0	0	0	0	0	0	0	0	0	0	0	0	0	0	0	0	0	0
LPPR4	7	8	0	0	2	2	2	3	3	2	6	9	2	16	16	6	12	6	2	4	8	14	22	27	13	8	7	0	3	11	14	15	10	38	2	12	16	6	5	2	7	9	5	4	9	2	6	5	4	6	5	22	10	5	8	12	35	32	19	96	0	1	0	2	0	1	1	0	12	1	1	2	1	6	2	1	3	0
PALMD	20	33	16	4	12	13	13	9	8	13	20	12	12	33	47	24	61	29	9	32	49	60	41	101	88	48	29	3	42	58	38	233	17	84	15	50	60	29	44	17	12	55	54	23	43	16	65	40	13	9	2	33	49	27	58	33	46	77	38	130	6	5	19	4	9	3	15	31	44	10	15	29	21	30	33	36	42	3
FRRS1	0	0	0	0	0	0	0	0	0	0	0	0	0	0	0	0	0	0	0	0	0	0	0	1	0	0	0	0	0	0	0	1	0	1	0	1	0	0	0	0	1	0	0	0	1	0	0	0	0	0	0	0	0	0	0	0	0	1	0	0	0	0	0	0	0	0	0	0	0	0	0	0	1	0	0	0	0	0
AGL	38	32	7	15	4	11	33	17	7	11	41	45	13	34	45	18	87	29	37	35	19	32	22	42	18	48	11	15	14	52	38	26	21	55	23	33	62	38	6	42	17	37	52	230	51	26	36	54	13	11	6	35	18	30	33	14	15	17	11	27	7	3	1	59	1	1	1	16	53	1	14	236	7	8	31	21	19	10
SLC35A3	10	8	1	6	3	8	16	18	17	3	9	30	3	10	33	4	71	4	7	6	9	14	8	24	12	22	42	17	4	32	34	10	6	47	4	10	30	21	14	22	16	16	27	18	20	10	9	32	20	2	4	7	2	29	17	6	7	8	3	13	1	0	0	11	2	0	2	1	22	3	2	23	0	1	13	6	1	1
HIAT1	39	42	9	16	8	6	20	21	27	5	48	36	21	41	37	21	110	30	25	19	37	46	60	66	50	70	59	35	15	64	63	45	27	136	14	48	65	46	24	36	27	77	58	72	64	36	44	54	36	15	7	43	28	44	63	32	44	61	32	90	2	2	5	10	2	1	6	3	60	3	5	30	9	5	16	19	24	9
SASS6	17	6	0	0	3	4	7	3	6	4	9	4	5	8	16	7	21	7	14	6	12	20	6	19	9	21	23	12	6	15	15	16	5	22	7	10	23	4	2	20	9	22	22	16	19	8	10	13	9	4	3	6	12	15	11	5	4	9	9	8	0	0	1	0	1	0	0	0	6	3	0	10	3	0	3	4	3	0
CCDC76	19	41	8	4	6	7	20	12	17	8	19	39	19	45	21	16	26	14	7	26	36	43	39	46	41	39	38	27	17	38	27	32	13	63	9	37	59	54	24	35	28	51	33	35	42	18	37	44	20	13	3	20	20	30	45	33	16	20	19	44	0	2	4	15	1	0	4	3	26	4	3	22	21	2	10	7	13	11
LRRC39	1	0	0	0	0	0	0	0	0	0	0	6	0	1	0	0	2	2	1	0	1	0	0	2	0	1	0	0	0	0	1	0	0	1	0	0	0	0	1	0	0	1	0	3	0	0	0	0	0	0	0	0	0	0	1	0	0	2	0	4	0	0	0	0	0	0	0	1	0	0	0	0	1	0	0	0	0	0
DBT	24	23	43	8	13	18	8	9	2	3	10	21	14	21	25	12	31	29	17	23	25	31	19	41	14	31	29	15	8	21	29	34	19	31	18	21	37	29	22	21	14	50	40	30	38	21	41	47	24	17	6	15	18	43	51	35	10	21	10	28	3	7	18	6	11	2	16	10	52	10	9	38	71	25	49	18	26	15
RTCD1	49	34	4	6	17	26	49	30	16	17	33	54	20	58	70	41	75	51	56	31	66	55	43	102	33	51	62	49	13	62	52	46	21	127	24	47	81	55	20	54	42	71	65	101	58	45	49	92	51	18	11	32	33	64	57	41	27	38	37	55	5	5	7	10	2	4	8	4	41	11	7	30	14	7	13	10	20	8
MIR553	0	0	0	0	0	0	0	0	0	0	0	0	0	0	0	0	0	0	0	0	0	0	0	0	0	0	0	0	0	0	0	0	0	0	0	0	0	0	0	0	0	0	0	0	0	0	0	0	0	0	0	0	0	0	0	0	0	0	0	0	0	0	0	0	0	0	0	0	0	0	0	0	0	0	0	0	0	0
CDC14A	26	27	6	4	9	16	10	5	0	7	12	16	8	19	28	7	20	15	5	15	12	22	9	13	7	20	10	23	5	16	18	34	17	27	7	15	35	20	6	13	4	14	19	17	42	12	25	32	15	2	3	9	13	7	17	14	6	21	11	19	1	2	9	0	0	1	2	2	10	1	2	1	16	0	4	5	17	3
GPR88	2	2	0	0	1	2	0	0	0	0	1	3	3	0	1	1	0	0	1	0	1	2	1	3	9	2	0	0	2	2	0	1	1	1	0	6	3	0	1	3	0	1	2	0	1	0	6	7	0	0	1	8	0	0	2	3	1	0	0	1	0	0	0	3	0	0	0	0	0	0	0	2	2	0	0	3	0	0
LOC100128787	0	0	0	0	0	0	0	0	0	0	0	0	3	0	0	0	0	0	0	0	0	0	0	0	0	0	0	0	0	0	0	0	0	0	0	0	0	0	0	0	0	0	0	0	0	0	0	0	0	0	0	0	0	0	0	0	0	0	0	0	0	0	0	0	0	0	0	1	0	0	0	0	0	0	0	0	0	0
VCAM1	43	29	6	0	11	6	12	11	7	17	50	19	16	47	24	22	21	77	14	21	30	37	35	52	78	23	34	44	10	30	12	40	15	40	6	61	52	35	14	10	9	38	32	70	39	28	33	15	8	9	9	18	34	18	58	25	10	12	11	19	0	2	0	2	1	2	2	3	23	5	1	21	5	13	14	23	45	4
EXTL2	14	16	4	4	13	9	7	9	13	5	13	14	8	37	36	5	13	14	12	34	31	34	26	33	29	34	29	12	14	41	32	67	26	55	11	42	42	34	9	44	23	54	60	24	100	41	34	42	12	14	3	28	31	21	50	23	21	42	14	71	0	4	5	2	2	1	3	3	17	3	1	12	9	1	9	10	11	2
SLC30A7	66	66	17	13	51	43	66	46	33	20	37	48	22	40	75	25	107	59	73	44	41	62	67	161	58	85	96	103	34	113	90	95	33	122	27	68	78	64	37	78	50	96	89	135	99	67	56	82	47	22	17	37	40	62	84	31	37	46	41	92	5	3	4	10	1	4	5	4	55	1	6	37	25	16	19	27	14	7
DPH5	7	11	4	4	5	4	5	2	2	5	12	9	8	9	11	8	33	11	6	10	7	24	12	37	21	15	26	14	1	8	25	17	10	19	8	12	12	19	4	14	10	21	17	12	27	16	13	22	12	5	2	3	9	18	14	15	2	6	2	6	1	0	1	2	0	0	4	1	23	1	0	6	4	2	1	5	2	4
S1PR1	41	11	3	2	7	8	8	8	13	4	43	23	7	8	49	30	43	16	7	10	15	56	36	66	68	28	21	44	15	29	28	56	7	159	2	52	46	26	31	17	8	21	19	27	69	43	41	20	17	18	10	43	29	19	34	17	52	74	54	179	1	3	9	5	2	2	6	6	50	3	8	8	4	9	10	10	15	9
OLFM3	0	0	0	0	0	0	0	0	0	0	0	0	3	0	0	0	0	0	0	1	0	0	0	0	0	0	0	0	0	0	0	0	1	0	0	1	0	0	1	0	0	0	1	0	0	0	0	0	4	1	0	0	0	0	0	1	0	0	0	0	0	0	0	0	0	0	0	0	0	0	0	1	0	1	0	1	0	0
MIR548AI	0	0	0	0	0	0	0	0	0	0	0	0	0	0	0	0	0	0	0	0	0	0	0	0	0	0	0	0	0	0	0	0	0	0	0	0	0	0	0	0	0	0	0	0	0	0	0	0	0	0	0	0	0	0	0	0	0	0	0	0	0	0	0	0	0	0	0	0	0	0	0	0	0	0	0	0	0	0
DNAJA1P5	3	0	0	0	0	0	0	0	0	0	0	0	1	0	3	0	0	0	1	0	0	0	0	3	0	0	0	0	0	0	0	1	2	0	0	0	0	0	0	0	0	0	0	0	0	0	1	0	1	0	0	0	1	0	0	0	0	3	4	0	0	0	0	0	0	0	0	0	0	0	0	0	0	0	0	0	0	0
COL11A1	4	4	3	2	2	3	0	1	1	0	0	22	17	1	3	10	0	3	58	1	0	3	14	50	1	6	17	1	2	2	7	14	12	65	5	0	21	60	3	0	168	6	6	317	11	118	5	10	6	202	53	182	98	24	7	6	276	306	230	718	65	1	2	38	48	1	2	36	3	2	12	78	1	0	0	3	0	0
RNPC3	8	6	4	0	4	0	2	6	5	8	9	9	0	1	7	6	8	8	4	4	6	10	3	8	3	8	5	3	3	1	8	7	2	2	3	2	4	7	4	1	7	3	8	3	4	2	5	3	4	2	3	3	0	4	7	9	4	3	2	3	0	1	2	0	0	0	4	0	3	2	1	8	3	1	2	1	4	0
AMY2B	0	1	1	0	0	0	0	0	0	3	2	1	0	0	1	0	0	0	0	0	0	1	1	1	2	0	1	0	1	2	2	3	0	1	1	0	1	0	1	0	0	3	0	0	1	1	0	0	0	0	0	0	0	1	3	2	0	0	0	0	0	0	0	0	0	0	0	0	1	0	0	0	1	2	0	1	1	0
LOC648740	1	0	2	1	0	0	0	0	0	0	0	1	2	1	0	0	0	0	1	0	0	2	0	1	0	1	0	1	1	2	2	1	2	2	1	0	2	0	0	0	0	0	1	1	1	0	0	0	1	0	0	1	0	0	1	0	0	0	0	3	0	1	0	0	1	0	0	0	0	0	0	2	3	0	0	0	2	0
AMY2A	0	0	0	0	0	0	0	0	0	0	0	0	0	0	0	0	0	0	0	0	0	0	0	0	0	0	0	0	0	0	0	0	0	0	0	0	0	0	0	0	0	0	0	0	0	0	0	0	0	0	0	0	0	0	0	0	0	0	0	0	0	0	0	0	0	0	0	0	0	0	0	0	0	0	0	0	0	0
AMY1A	0	0	0	0	0	0	0	0	0	0	0	0	0	0	0	0	0	0	0	0	0	0	0	0	0	0	0	0	0	0	0	0	0	0	0	0	0	0	0	0	0	0	0	0	0	0	0	0	0	0	0	0	0	0	0	0	0	0	0	0	0	0	0	0	0	0	0	0	0	0	0	0	0	0	0	0	0	0
AMY1C	0	0	0	0	0	0	0	0	0	0	0	0	0	0	0	0	0	0	0	0	0	0	0	0	0	0	0	0	0	0	0	0	0	0	0	0	0	0	0	0	0	0	0	0	0	0	0	0	0	0	0	0	0	0	0	0	0	0	0	0	0	0	0	0	0	0	0	0	0	0	0	0	0	0	0	0	0	0
AMY1B	0	0	0	0	0	0	0	0	0	0	0	0	0	0	0	0	0	0	0	0	0	0	0	0	0	0	0	0	0	0	0	0	0	0	0	0	0	0	0	0	0	0	0	0	0	0	0	0	0	0	0	0	0	0	0	0	0	0	0	0	0	0	0	0	0	0	0	0	0	0	0	0	0	0	0	0	0	0
LOC100129138	0	0	0	0	0	0	0	0	0	0	0	1	0	0	0	0	0	0	1	0	0	0	0	0	0	0	0	0	0	0	1	0	1	0	0	0	0	0	0	0	0	1	0	0	1	0	0	0	0	1	1	0	0	1	0	0	0	0	0	0	0	0	0	0	0	0	0	1	0	0	0	0	1	0	0	0	0	0
MIR548H3	0	0	0	0	0	0	0	0	0	0	0	0	0	0	0	0	0	0	0	0	0	0	0	0	0	0	0	0	0	0	0	0	0	0	0	0	0	0	0	0	0	0	0	0	0	0	0	0	0	0	0	0	0	0	0	0	0	0	0	0	0	0	0	0	0	0	0	0	0	0	0	0	0	0	0	0	0	0
PRMT6	22	23	7	5	6	9	10	11	11	6	9	26	13	36	43	20	49	21	6	11	10	27	15	36	23	27	46	16	8	36	23	31	10	25	9	19	30	22	12	12	15	36	28	26	44	54	18	42	22	6	7	20	21	38	28	11	17	19	9	10	3	5	2	9	2	1	4	4	19	2	4	15	7	9	6	13	11	2
NTNG1	1	1	1	0	0	0	0	0	0	1	0	0	2	0	0	0	0	0	1	1	0	1	1	1	0	1	6	1	0	0	1	2	3	0	0	0	0	0	0	0	10	0	0	0	0	0	0	0	0	1	0	0	0	0	2	0	0	0	1	0	0	1	0	0	0	0	0	0	0	0	0	8	0	1	0	0	0	0
VAV3	79	45	23	23	12	45	77	75	36	40	34	65	12	32	88	12	149	18	3	44	24	63	41	109	17	100	256	74	22	138	126	50	38	121	83	40	119	100	22	97	138	53	140	138	198	117	56	163	166	6	6	42	29	31	79	23	12	20	8	14	19	11	9	68	28	4	3	28	112	9	16	103	16	6	44	45	16	19
SLC25A24	17	16	3	4	6	5	18	45	1	2	37	26	16	26	24	10	164	29	30	16	26	19	15	30	13	24	61	15	7	24	17	14	12	47	27	14	40	47	11	24	21	27	21	24	27	35	19	23	20	11	10	26	23	12	22	7	27	17	20	61	1	1	2	22	3	0	0	2	32	2	5	39	5	22	20	20	17	1
NBPF4	0	0	0	0	0	0	0	0	0	0	0	0	1	0	0	0	0	0	0	0	0	0	0	0	0	0	0	0	0	0	0	0	0	0	0	0	0	0	0	0	0	0	0	0	0	0	0	0	0	0	1	0	0	0	0	0	0	0	0	0	0	0	0	0	0	0	0	0	0	0	0	0	0	0	0	0	0	0
NBPF6	0	0	0	0	0	0	0	0	0	0	0	0	0	0	0	0	0	0	0	0	0	0	0	0	0	0	0	0	0	0	0	0	0	0	0	0	0	0	0	0	0	0	0	0	0	0	0	0	0	0	0	0	0	0	0	0	0	0	0	0	0	0	0	0	0	0	0	0	0	0	0	0	0	0	0	0	0	0
FAM102B	16	15	5	3	7	9	24	35	28	16	12	44	10	25	38	12	108	7	13	14	18	29	26	28	28	31	102	55	12	36	26	27	10	50	16	31	32	23	10	47	15	19	25	32	30	62	30	26	14	13	9	21	10	11	29	26	36	23	14	37	1	1	4	10	4	1	7	2	43	1	1	18	8	3	17	15	6	3
HENMT1	2	4	1	1	0	1	5	3	0	2	4	1	2	8	0	6	1	10	8	3	4	1	4	16	5	5	2	3	1	6	10	7	4	4	3	0	11	7	2	2	3	6	5	13	12	26	3	10	0	4	1	3	3	5	4	4	4	1	4	7	1	0	2	1	2	0	1	0	10	0	1	2	1	2	0	4	1	1
PRPF38B	110	345	62	22	189	72	48	46	42	33	80	67	40	82	114	37	171	130	97	161	97	113	73	204	65	119	113	136	85	168	144	119	64	149	47	98	118	111	32	86	73	120	90	79	85	92	138	152	73	60	28	59	94	96	133	99	47	88	37	83	44	29	52	22	39	11	41	60	94	73	37	110	129	53	97	60	103	46
FNDC7	0	0	0	0	0	0	0	0	0	0	0	0	0	0	0	0	0	0	1	0	0	0	0	0	0	0	0	0	0	0	0	0	0	0	0	0	0	0	0	0	0	0	0	0	0	0	0	0	0	0	0	0	0	0	0	0	0	0	0	0	0	0	0	0	0	0	0	0	0	0	0	0	1	1	0	0	2	0
STXBP3	49	38	14	14	5	6	17	25	6	9	45	55	12	32	61	13	85	27	18	22	25	67	56	73	68	84	55	28	18	69	48	52	18	193	19	60	117	65	37	69	51	67	45	55	84	149	45	87	42	17	11	82	43	43	102	53	85	109	82	188	2	7	2	17	3	6	10	4	86	4	4	48	18	22	33	52	30	22
AKNAD1	1	1	1	0	0	0	0	1	0	0	0	3	1	1	4	0	0	0	0	1	0	1	3	0	1	2	0	0	1	0	5	2	2	0	0	0	2	1	0	1	1	1	0	1	0	5	1	3	0	0	0	2	1	1	0	0	0	0	1	4	0	0	0	0	0	0	0	0	0	0	0	0	0	1	0	0	0	1
SRG7	0	1	0	0	0	0	2	0	0	0	0	0	0	0	1	0	0	0	0	0	0	0	0	0	0	0	0	0	0	0	2	0	2	3	1	0	0	0	0	0	0	0	2	2	0	1	0	1	0	0	0	0	0	1	1	0	0	0	0	0	0	0	0	0	0	0	0	0	0	0	0	0	0	0	0	0	0	0
GPSM2	0	7	4	6	3	7	6	4	2	2	8	8	2	16	23	7	17	11	14	7	0	8	8	22	4	10	11	1	5	12	7	6	5	15	3	14	22	15	2	7	6	16	15	15	8	30	4	16	9	13	7	25	17	14	7	6	38	32	25	64	2	4	3	6	5	3	4	6	13	10	3	9	4	3	5	1	4	2
CLCC1	27	36	10	11	6	13	34	26	20	5	38	26	24	33	30	27	86	21	29	13	25	53	45	58	49	65	49	44	33	43	47	56	39	83	31	45	60	48	20	65	49	71	59	49	56	45	50	69	42	17	12	32	30	54	46	34	39	41	30	88	6	5	8	20	10	8	16	18	45	18	8	39	19	6	17	19	17	6
WDR47	13	18	3	3	7	8	16	10	17	6	20	22	3	11	26	17	43	11	19	10	13	17	20	23	21	21	18	8	5	16	13	18	11	41	12	9	15	19	10	17	15	10	12	11	16	17	10	7	7	3	5	32	17	10	20	10	20	33	23	81	0	2	3	0	2	0	1	1	17	2	0	10	3	6	1	2	1	7
TAF13	0	5	0	1	8	0	0	0	0	0	0	0	0	0	2	1	0	1	2	4	0	0	1	2	0	1	0	0	0	2	2	0	0	1	1	0	0	0	0	0	0	0	0	0	2	2	0	1	0	0	0	0	0	0	1	1	2	2	0	0	2	0	0	0	0	0	0	1	0	1	0	1	0	1	1	1	0	1
TMEM167B	19	33	6	10	16	12	29	23	9	15	21	34	6	38	45	25	85	36	25	30	20	50	40	89	49	67	75	27	16	70	46	31	15	84	40	36	54	44	30	48	33	35	43	51	66	23	40	45	43	25	4	29	28	54	62	34	31	48	30	80	3	3	7	16	8	5	5	11	60	6	4	15	11	10	19	16	16	1
SCARNA2	188	520	88	195	392	269	93	81	25	66	170	112	36	54	97	56	130	96	62	88	82	90	37	80	152	191	163	156	207	175	178	136	128	86	290	54	55	82	67	128	71	292	269	132	389	168	240	234	152	153	110	57	93	183	422	315	45	51	37	19	48	177	671	198	184	143	272	315	524	441	173	222	82	781	397	403	577	180
C1orf194	0	3	0	0	0	0	2	0	0	0	0	2	0	0	0	0	0	0	0	0	0	1	3	2	0	2	3	0	0	1	0	0	3	1	0	0	1	26	0	0	0	2	2	1	0	2	2	5	4	0	0	0	2	0	2	1	1	1	0	2	0	5	3	1	0	1	3	20	1	3	3	28	0	0	1	0	0	0
KIAA1324	378	334	352	192	52	128	332	297	77	45	70	229	75	163	252	117	492	3	6	151	77	327	352	451	235	517	175	74	254	646	703	451	559	426	468	432	516	263	229	724	491	900	1014	389	1019	264	525	1178	827	101	133	203	186	902	520	785	162	259	98	77	201	454	890	590	708	180	588	373	637	744	393	623	757	118	615	476	431	180
SARS	544	618	1404	463	117	208	289	311	46	319	421	368	111	443	259	156	318	207	297	154	74	997	902	1133	410	1063	349	585	845	963	1093	1253	1368	63	807	1252	1209	1102	856	1237	1148	2026	1999	1211	1934	1244	1318	1905	1402	745	418	633	1209	1699	1181	1496	489	1160	432	356	612	820	1646	730	967	408	1523	1220	1399	1379	835	1800	3052	753	1705	1267	1042	587
CELSR2	85	71	121	142	39	88	174	158	13	7	19	56	19	31	81	12	294	31	71	42	30	51	27	70	21	113	50	36	126	222	341	238	170	100	336	49	198	84	24	207	72	44	89	27	176	75	122	180	456	51	33	46	69	79	154	72	105	63	75	65	92	39	65	151	43	13	32	36	201	38	72	147	112	49	144	120	48	41
PSRC1	5	15	25	3	1	4	3	6	0	3	11	31	4	8	6	7	11	9	13	9	0	14	15	33	6	20	16	4	2	21	9	24	21	7	10	33	21	17	22	7	19	48	52	31	24	29	25	50	31	30	19	8	12	23	11	28	10	7	8	10	10	14	26	16	35	11	30	19	8	30	6	67	74	6	50	25	21	5
MYBPHL	8	3	0	1	0	0	3	0	0	0	0	0	2	0	0	0	0	2	3	0	0	3	3	3	0	3	1	0	0	5	0	0	2	0	3	0	8	4	5	1	1	0	3	1	2	1	1	1	3	1	0	0	1	0	1	4	0	3	2	0	0	1	0	3	0	1	3	0	1	1	0	1	2	1	1	1	1	1
SORT1	82	42	44	32	18	37	68	70	45	29	21	60	23	43	100	43	183	38	53	51	27	80	86	124	29	97	82	30	35	117	97	101	89	165	78	77	124	108	84	117	66	85	119	125	138	35	84	172	117	59	35	63	57	157	108	37	71	94	49	125	36	25	30	62	50	15	29	43	92	40	39	83	60	12	51	50	22	13
PSMA5	55	32	5	4	17	18	34	48	31	10	39	63	21	42	67	29	191	32	38	22	26	73	59	120	37	87	138	67	17	79	56	62	23	154	41	48	64	56	34	43	37	65	65	89	62	64	47	103	61	25	13	72	32	119	71	39	31	45	40	127	2	5	1	13	3	0	4	8	64	1	3	36	7	6	22	11	17	7
SYPL2	3	0	2	0	0	0	1	0	0	2	0	0	5	3	0	0	1	2	1	0	2	7	6	11	0	3	0	3	1	5	1	8	3	0	1	11	6	5	6	0	2	2	4	2	4	4	6	9	3	2	7	5	4	19	3	4	1	2	3	3	0	13	16	7	44	1	3	7	3	1	9	7	18	0	6	0	0	0
ATXN7L2	60	31	173	41	9	16	23	14	0	25	56	52	2	61	21	17	15	33	38	29	16	78	91	101	66	70	24	36	20	61	41	90	35	34	19	123	128	80	74	82	79	129	105	98	90	59	92	139	49	100	68	150	99	79	87	82	100	178	105	177	23	54	74	40	60	50	101	39	55	58	23	224	312	45	171	123	103	58
CYB561D1	12	31	109	24	9	11	25	25	7	9	52	72	9	81	38	16	35	32	17	25	14	56	73	136	21	54	18	77	44	71	69	104	65	8	30	116	105	65	58	60	50	119	106	67	66	2	96	150	95	85	42	29	73	257	68	124	49	80	40	31	21	82	140	52	114	18	68	88	55	91	51	79	286	7	81	31	32	26
AMIGO1	0	3	2	0	0	3	0	0	1	2	0	3	2	6	1	3	3	0	0	0	2	4	1	4	1	4	0	0	1	0	4	2	2	2	1	5	2	0	5	1	2	1	3	1	2	0	2	2	1	1	0	2	0	8	2	3	0	2	2	0	0	0	1	0	1	0	0	4	1	3	2	0	6	3	1	0	0	3
GPR61	0	0	0	0	0	0	0	0	0	0	0	0	6	0	0	0	0	0	1	0	0	0	0	0	0	2	0	0	0	0	1	0	5	0	0	0	0	0	0	0	0	0	0	0	0	0	1	1	1	0	0	0	0	0	0	0	0	0	0	0	0	0	0	0	0	0	0	0	0	0	0	1	0	1	0	0	0	0
GNAI3	65	51	12	6	18	12	33	23	42	25	46	72	19	36	72	37	89	68	72	40	28	58	68	96	59	73	109	54	26	68	103	60	38	185	43	69	68	68	27	48	40	84	73	85	99	96	36	81	58	25	7	36	47	72	68	40	58	76	59	99	4	4	7	16	8	4	7	17	38	8	11	41	9	11	30	28	18	6
MIR197	0	0	0	0	0	0	0	0	0	0	0	0	0	0	0	0	0	0	0	0	0	0	0	0	0	0	0	0	0	0	0	0	0	0	0	0	0	0	0	0	0	0	0	0	0	0	0	0	0	0	0	0	0	0	0	0	0	0	0	0	0	0	0	0	0	0	0	0	0	0	0	0	0	0	0	0	0	0
GNAT2	0	2	0	0	0	0	0	0	0	0	0	0	0	0	0	0	0	0	0	0	0	0	1	0	0	0	0	0	0	0	0	0	0	0	0	0	0	0	0	0	0	0	0	0	0	0	0	0	0	0	0	0	0	0	0	0	0	0	0	0	0	1	0	0	0	0	0	0	0	0	0	0	0	0	0	0	0	0
AMPD2	145	144	277	73	34	31	34	48	20	51	161	95	28	162	46	55	78	98	76	47	64	248	248	298	162	219	128	102	119	161	153	237	152	99	50	352	274	221	244	157	267	553	394	371	444	319	296	409	223	357	197	199	286	230	228	348	176	559	175	262	175	295	488	191	466	132	592	441	234	618	250	676	770	50	378	244	218	131
GSTM4	111	50	411	295	25	49	57	21	5	35	71	97	8	49	32	34	40	36	39	18	15	158	115	140	120	184	101	87	104	179	114	191	141	10	77	152	151	110	149	148	157	250	282	165	319	297	187	275	162	176	63	134	166	68	163	108	102	174	95	95	57	68	133	97	67	99	194	186	446	162	120	515	593	248	631	473	146	172
GSTM2	2	1	1	1	0	3	0	1	0	0	1	0	4	0	0	0	3	0	0	1	0	3	1	1	0	2	0	0	4	0	2	10	1	1	1	5	1	1	0	0	2	1	2	0	3	1	6	3	3	3	0	0	2	1	2	1	1	4	0	0	1	1	1	0	3	0	0	1	2	3	2	0	2	1	3	2	0	0
GSTM1	0	0	0	7	0	0	0	0	0	0	0	0	0	0	0	0	0	0	0	0	0	0	0	0	0	0	0	0	1	0	1	1	0	0	1	0	0	0	0	0	0	0	0	0	0	0	0	0	0	0	1	0	0	0	0	0	0	0	0	0	0	0	0	0	1	0	0	0	0	0	0	0	0	4	4	1	0	0
GSTM5	120	175	4140	52	28	28	1005	22	16	97	213	70	9	103	56	12	489	10	4	31	37	356	221	137	743	296	43	33	186	488	140	243	123	24	12	1833	307	106	463	164	51	739	548	42	195	18	306	212	172	93	17	159	247	45	317	190	123	880	156	64	5	311	413	33	122	320	442	69	127	379	55	99	4043	349	4493	327	430	222
GSTM3	354	148	1138	614	40	124	122	37	25	30	180	308	34	66	73	20	103	17	35	59	43	248	362	418	157	267	103	80	116	354	268	280	199	60	85	174	192	126	538	305	434	306	700	78	605	228	637	2161	4963	71	15	223	150	2469	363	277	94	326	84	88	20	234	125	111	124	152	323	316	730	339	137	691	1496	198	2156	499	193	203
EPS8L3	0	0	0	0	0	0	0	0	0	0	0	0	2	0	0	0	0	0	2	0	0	2	0	0	0	0	0	0	0	0	0	1	3	0	0	0	2	0	27	0	0	2	0	0	2	0	2	2	0	0	0	0	0	0	1	0	0	0	0	0	0	0	1	0	0	0	0	0	0	0	0	0	0	0	0	1	0	0
CSF1	14	21	26	7	10	10	15	2	0	11	11	5	12	5	5	3	2	3	5	3	0	34	32	32	30	29	16	19	23	22	18	92	10	27	10	47	32	33	46	11	24	30	29	19	15	17	47	25	16	49	11	6	33	20	30	17	13	72	17	29	28	14	12	17	21	14	49	36	26	32	24	28	45	13	52	23	28	10
AHCYL1	201	261	139	188	137	141	220	166	77	49	117	177	58	175	278	107	455	148	193	220	133	364	277	571	220	453	418	308	297	646	762	480	262	623	240	272	427	378	144	430	299	466	524	444	463	300	398	513	393	140	76	179	303	343	495	261	160	318	138	374	211	102	286	125	119	38	118	257	388	244	267	800	258	162	401	331	162	77
FAM40A	15	47	8	9	13	19	6	10	20	15	24	11	4	35	27	35	33	19	16	23	32	58	31	80	44	55	55	34	26	60	56	109	42	84	29	43	68	47	28	51	44	51	45	33	65	25	70	73	58	28	12	28	22	52	66	35	31	56	39	86	19	14	37	11	26	7	12	32	44	22	16	42	20	9	21	20	24	8
ALX3	0	0	0	0	0	0	0	0	0	0	0	0	1	0	2	0	0	1	1	0	0	0	0	1	0	0	0	0	0	0	0	1	1	0	0	0	2	2	0	0	0	1	1	0	0	0	0	1	1	0	0	0	0	0	0	0	0	1	3	0	0	0	1	0	0	0	0	0	0	0	0	0	0	1	0	0	0	0
UBL4B	8	5	5	0	1	1	4	0	3	13	2	5	0	6	0	1	0	2	4	9	5	5	4	7	9	9	5	4	3	10	2	12	3	2	0	18	7	3	1	6	2	11	14	7	22	9	21	6	2	4	0	10	12	6	8	3	6	13	5	3	1	6	8	2	0	4	16	5	7	21	2	0	13	9	8	11	1	5
SLC6A17	4	1	23	5	0	5	0	3	0	5	13	1	4	5	1	9	5	18	8	2	5	11	6	63	24	6	11	3	20	11	9	19	20	0	1	12	6	9	24	4	12	16	16	31	16	13	28	16	38	15	5	8	30	513	11	10	6	26	8	7	9	2	8	3	18	4	11	5	8	11	7	18	76	8	20	13	22	4
KCNC4	112	155	382	56	52	42	79	29	25	154	134	115	42	132	54	114	40	36	49	70	38	261	216	236	173	152	56	79	233	239	139	298	229	19	137	271	211	172	180	241	95	525	398	111	285	85	292	298	77	91	39	112	171	225	224	272	46	185	42	45	50	183	434	130	170	83	406	113	95	335	64	138	656	226	275	205	184	136
LOC440600	0	0	0	0	0	0	0	0	0	0	0	0	0	0	2	0	0	0	0	0	0	0	1	0	1	2	0	1	0	0	0	0	1	0	0	0	0	0	0	1	0	1	0	1	0	0	0	0	1	0	0	0	0	0	1	0	0	1	1	0	0	0	0	0	0	0	1	0	0	0	0	2	1	0	0	0	0	1
RBM15	1	6	0	1	3	5	2	3	1	7	0	0	6	3	0	3	2	2	5	0	6	3	3	2	3	1	5	4	0	1	2	4	4	4	1	1	5	1	2	2	0	6	6	2	7	1	2	3	4	1	1	2	2	1	4	0	0	3	1	4	2	1	3	1	2	0	1	0	0	2	0	4	2	2	1	2	0	3
SLC16A4	16	10	3	0	2	3	9	10	21	4	19	19	2	10	25	2	50	3	1	7	8	19	17	13	16	28	14	8	10	23	5	18	16	50	3	20	17	16	9	18	6	19	20	10	20	20	23	38	5	4	2	9	6	6	26	23	13	11	8	9	1	3	2	3	1	2	7	2	9	2	1	5	15	2	7	13	10	2
HBXIP	122	94	24	18	41	68	67	54	49	42	80	80	26	84	129	62	212	60	125	66	34	103	71	136	74	119	164	84	51	119	106	87	44	171	63	78	126	98	50	86	65	104	105	114	163	80	91	82	66	39	19	80	50	123	65	38	36	72	51	119	2	10	11	34	11	4	17	12	87	11	12	38	31	24	39	49	38	9
PROK1	5	0	1	0	0	1	0	2	0	0	2	0	3	0	0	3	0	1	3	3	1	2	0	2	1	0	1	0	0	2	1	0	1	0	1	9	4	0	1	0	1	1	0	4	0	2	28	3	2	0	0	1	1	2	2	2	0	2	4	1	0	0	0	1	1	0	1	0	0	0	0	0	6	1	4	2	0	1
CYMP	0	0	0	0	0	0	0	0	0	0	0	0	0	0	0	0	0	0	0	0	0	0	0	0	0	0	0	0	0	0	1	5	0	0	0	1	0	0	1	0	0	0	0	0	1	0	5	0	0	0	0	1	0	0	0	0	0	1	0	0	0	0	1	0	0	0	0	0	0	0	0	0	0	0	0	0	0	0
KCNA10	0	0	0	0	0	0	0	0	0	0	0	0	3	0	0	0	0	0	2	0	0	0	0	0	0	0	0	0	0	0	1	0	0	0	0	0	0	0	0	0	0	0	0	0	0	0	0	0	0	0	0	0	0	0	0	0	0	0	0	0	0	0	0	0	0	0	0	0	0	0	0	0	0	0	0	0	0	0
KCNA2	4	0	0	0	0	0	1	0	1	0	0	0	0	2	1	0	1	0	0	1	0	1	2	1	0	0	0	1	1	0	1	1	0	3	0	1	0	0	1	0	0	2	0	1	0	0	0	0	1	0	0	2	1	3	2	0	2	4	1	3	0	1	0	0	0	0	1	0	0	0	0	0	0	0	0	0	0	0
KCNA3	1	2	0	0	1	0	0	0	0	0	1	0	6	3	0	1	0	1	2	1	0	0	1	0	0	0	0	2	0	0	0	0	1	1	1	0	0	0	0	0	0	0	1	1	0	0	0	0	1	0	0	0	2	0	0	0	0	0	0	0	1	0	0	0	0	0	0	0	0	0	0	0	0	0	1	4	0	0
CD53	21	11	1	2	11	21	21	10	29	11	28	51	5	18	30	24	62	66	31	27	19	44	46	247	14	14	70	260	6	25	17	53	15	85	4	61	59	75	5	14	13	14	11	171	20	25	26	22	32	28	11	19	19	52	40	17	6	15	5	11	5	1	2	4	3	1	1	2	12	0	2	15	5	8	6	4	4	3
LRIF1	10	9	9	2	5	5	16	9	5	9	21	17	7	9	36	7	23	14	16	14	9	25	12	33	16	18	30	17	6	20	20	17	6	18	6	17	15	19	9	19	22	11	18	20	15	10	10	19	20	9	5	11	13	29	17	16	3	18	5	11	0	0	2	3	0	1	1	1	13	0	1	9	6	5	4	3	0	5
DRAM2	49	46	14	14	17	12	39	26	30	16	27	54	12	38	83	53	125	66	55	43	50	131	132	202	58	91	122	97	22	103	77	168	65	207	31	130	140	110	47	104	79	133	102	136	93	75	139	157	93	30	21	58	56	153	172	91	48	75	53	110	2	8	9	20	16	4	8	7	119	11	5	48	22	9	17	25	16	13
CEPT1	23	34	4	2	8	10	6	15	21	11	35	44	10	20	51	16	61	36	20	19	15	41	29	56	30	41	68	43	9	47	25	49	12	65	13	46	50	54	30	29	13	48	37	44	42	29	39	41	15	11	4	18	14	33	59	32	22	26	18	19	7	2	7	12	6	3	9	8	32	9	7	25	12	12	15	14	26	2
DENND2D	13	17	5	1	4	9	21	32	15	11	21	7	3	21	34	30	47	27	14	5	12	10	10	18	7	8	23	33	10	9	18	22	9	7	19	14	13	11	3	7	20	4	5	8	15	8	12	7	13	7	7	7	4	18	7	7	3	7	3	4	6	2	3	9	4	2	1	4	4	3	5	6	3	2	6	5	13	2
CHI3L2	56	44	20	4	24	14	9	28	11	18	77	25	15	69	23	28	25	132	183	18	17	115	66	119	80	104	8	52	52	60	38	47	45	83	29	174	54	68	86	66	66	389	167	67	97	18	209	76	161	11	14	12	23	24	84	231	39	113	22	15	1	34	67	8	49	27	364	11	67	380	66	35	178	26	58	20	62	9
RP11-165H20.1	0	0	0	0	0	0	0	0	0	0	0	0	4	0	0	0	0	0	1	0	0	0	0	0	0	1	0	0	0	0	1	0	0	0	0	0	0	0	0	0	0	0	0	0	0	0	0	0	0	0	0	0	0	0	0	0	0	0	0	0	0	0	0	0	0	0	0	0	0	0	0	0	0	0	1	1	0	0
CHIA	1	0	0	0	0	0	0	0	0	0	0	0	0	0	0	0	0	0	0	0	2	0	0	0	0	0	0	0	0	0	0	0	0	0	0	0	0	0	0	0	0	0	0	0	0	0	0	0	1	0	0	0	0	0	0	0	0	0	0	0	0	0	0	0	0	0	0	0	0	0	0	0	0	0	2	0	0	0
C1orf88	27	49	87	59	5	17	97	28	7	30	35	48	6	22	39	36	90	33	24	30	30	130	89	102	50	120	144	67	104	144	85	77	108	21	146	74	81	386	69	129	170	134	169	29	123	343	118	190	327	47	12	41	80	34	147	94	74	74	61	77	35	53	96	67	46	25	121	124	125	129	54	522	151	101	145	123	49	50
PGCP1	0	0	0	0	0	0	0	0	0	0	0	0	0	0	0	0	0	0	0	0	0	0	0	0	0	0	0	0	0	0	0	0	0	0	0	0	0	0	0	0	0	0	0	0	0	0	0	0	0	0	0	0	0	0	0	0	0	0	0	0	0	0	0	0	0	0	0	0	0	0	0	0	0	0	0	0	0	0
OVGP1	10	7	4	2	2	3	3	1	3	3	8	0	3	5	6	5	6	1	1	3	9	3	0	7	6	4	11	9	3	3	7	8	3	11	10	2	7	6	5	4	12	13	5	8	3	2	9	12	18	2	5	13	4	8	9	8	8	10	9	21	2	1	8	3	1	2	1	2	9	1	7	2	4	3	4	3	1	1
WDR77	33	19	26	11	6	20	9	15	11	22	18	11	1	27	18	18	29	25	33	6	7	24	34	58	19	37	40	39	18	32	30	50	26	23	35	40	51	37	19	26	35	33	54	58	51	53	23	60	47	25	21	22	39	66	35	21	16	28	11	30	15	8	11	17	21	15	23	21	41	12	18	48	34	10	15	16	13	6
ATP5F1	10	10	4	3	6	9	5	2	10	4	6	2	4	9	25	6	17	6	10	5	5	14	14	22	12	13	29	21	10	28	20	13	5	34	9	11	17	6	8	10	12	18	20	9	15	14	18	19	5	5	0	8	3	24	21	9	8	6	4	7	1	0	1	5	0	1	7	1	8	2	3	4	0	3	5	7	5	0
C1orf162	29	24	39	29	25	12	17	13	1	23	53	63	6	25	27	26	31	55	20	15	14	78	197	371	28	52	57	175	37	55	65	175	78	27	12	249	140	169	96	25	60	92	72	204	63	74	219	197	152	131	37	21	38	186	63	120	28	94	22	9	27	83	102	54	124	20	126	200	46	107	125	180	171	18	78	26	49	11
ADORA3	0	2	1	0	2	3	1	3	3	2	1	11	3	0	6	4	5	1	7	0	0	5	6	8	1	4	15	8	4	5	5	4	5	6	1	6	8	4	8	6	12	4	2	21	3	10	13	8	8	4	1	1	2	12	1	3	1	0	0	2	5	2	0	3	7	0	1	7	3	4	3	5	8	2	2	0	0	0
LOC100129269	1	1	5	1	0	1	0	0	0	0	0	0	0	3	0	0	0	0	1	2	2	0	3	7	1	2	1	1	1	2	4	4	5	0	2	4	4	2	0	0	4	6	9	5	0	3	4	6	13	2	1	5	3	2	8	4	5	1	0	2	1	3	6	0	2	0	3	2	0	2	2	4	10	0	2	1	0	4
RAP1A	24	9	3	3	7	6	11	4	16	4	10	16	1	14	23	9	47	21	22	15	12	31	26	41	28	30	37	29	7	30	22	22	10	59	5	21	19	18	14	12	15	23	23	40	31	22	19	21	16	6	2	7	9	22	22	12	12	10	12	36	1	1	1	2	1	0	2	2	34	0	0	11	2	3	13	13	13	5
C1orf183	17	15	71	13	6	7	12	8	1	18	21	17	16	31	13	8	6	9	15	4	6	31	49	71	20	33	6	8	50	48	45	110	40	4	23	63	69	34	68	11	21	78	78	41	35	4	68	87	36	40	17	49	51	57	35	57	22	122	35	22	14	44	47	13	33	8	65	30	19	40	36	30	139	7	46	27	19	15
LOC100506343	0	0	0	0	0	0	0	0	0	0	0	0	0	0	1	0	0	0	1	0	0	0	0	1	2	0	0	0	0	2	0	1	0	0	1	1	2	0	2	0	0	1	2	1	1	0	3	1	0	0	1	1	0	0	0	0	1	1	0	0	0	0	3	0	0	0	0	0	0	1	0	0	1	0	0	0	0	0
DDX20	6	8	6	1	4	2	3	9	5	4	12	6	7	18	40	10	17	10	14	10	11	11	9	29	15	24	19	13	9	13	12	16	10	28	15	12	20	16	8	15	9	16	22	13	12	10	13	19	10	2	0	8	4	13	23	12	7	9	6	17	1	0	0	0	3	2	3	0	15	0	1	13	12	3	6	10	1	5
KCND3	1	0	0	1	1	1	0	0	0	0	0	0	0	0	0	0	0	0	0	0	0	1	0	0	0	1	0	0	2	1	2	1	6	1	4	2	1	2	0	2	3	0	1	0	0	1	0	1	1	0	0	0	0	0	3	0	0	0	0	0	3	0	0	0	0	0	0	0	0	0	2	1	1	0	0	0	0	0
CTTNBP2NL	28	46	4	3	18	16	4	25	11	17	37	19	20	30	36	14	36	33	39	20	13	39	22	53	17	51	33	17	18	41	33	48	19	101	6	32	37	36	18	16	18	26	31	33	36	12	41	40	27	10	5	11	18	39	49	17	28	34	21	63	12	4	9	4	6	2	6	13	26	11	6	15	5	2	11	10	6	4
MIR4256	0	0	0	0	0	0	0	0	0	0	0	0	0	0	0	0	0	0	0	0	0	0	0	0	0	0	0	0	0	0	0	0	0	0	0	0	0	0	0	0	0	0	0	0	0	0	0	0	0	0	0	0	0	0	0	0	0	0	0	0	0	0	0	0	0	0	0	0	0	0	0	0	0	0	0	0	0	0
WNT2B	1	0	1	0	1	0	0	0	2	1	2	0	1	3	0	1	0	3	0	0	3	5	4	3	0	1	1	0	1	0	2	1	2	5	0	0	2	2	2	2	0	1	3	2	2	0	1	1	31	0	1	2	2	1	1	0	2	8	0	2	1	0	0	1	2	0	1	1	1	0	1	2	0	0	0	0	1	0
ST7L	32	38	81	31	7	15	16	13	3	13	31	23	24	43	38	5	21	24	17	17	6	49	52	51	33	68	25	27	40	64	49	79	65	12	54	55	76	65	45	68	61	130	107	80	80	28	52	101	80	35	17	33	63	93	54	67	42	86	36	59	22	40	57	27	35	26	80	70	114	73	60	106	202	34	73	78	32	34
CAPZA1	35	32	31	16	9	9	21	8	12	3	25	33	17	23	40	19	51	61	24	25	13	77	69	100	34	80	71	59	23	69	64	75	52	179	24	106	179	98	29	55	55	64	79	138	109	93	59	73	55	38	18	62	70	98	62	30	50	76	52	99	5	6	6	27	9	4	6	8	78	5	6	134	39	16	54	44	26	25
MOV10	617	499	1512	333	173	305	263	234	62	409	362	308	107	601	272	333	338	545	415	297	180	933	778	1132	459	1144	593	634	478	798	719	885	832	246	591	1466	1465	1136	749	1452	1374	1635	1914	2590	1863	835	1072	1778	1936	988	534	843	1113	1572	1333	1173	626	1164	612	717	813	984	1316	894	1459	497	957	1329	1119	1180	819	1940	3041	358	1250	1062	488	692
RHOC	2824	1676	8771	4846	733	2460	3435	2541	613	2792	1784	2334	484	2068	1366	2157	2593	1325	3382	1044	610	4837	4644	6398	2554	5999	4744	2839	3027	6496	4453	5997	5541	216	4225	5159	6029	6011	4201	5819	6105	6526	8298	10854	10214	6973	4731	9928	16284	4774	3298	4770	4713	22432	7154	3611	4080	6176	3975	5518	4317	3493	3504	5983	6767	2590	5378	6836	8974	3787	5058	15009	11190	5105	11320	9282	2776	2690
PPM1J	17	11	15	72	4	8	19	17	0	2	15	18	5	12	12	4	14	6	7	5	3	33	23	24	14	35	26	24	24	62	92	26	38	19	51	27	29	28	17	87	167	18	21	18	76	56	27	50	415	14	19	14	12	40	23	15	47	41	30	51	34	31	36	46	94	12	12	25	38	18	17	239	79	3	41	39	10	2
FAM19A3	1	0	0	0	0	0	0	0	0	2	0	0	1	0	7	0	0	0	0	1	0	2	0	3	0	3	0	2	0	0	1	3	3	2	2	1	5	3	1	0	1	2	5	3	3	0	2	4	1	0	0	0	0	0	1	1	0	1	0	0	0	1	0	1	1	0	1	0	0	0	0	1	0	0	1	0	0	0
SLC16A1	31	25	8	10	9	9	75	62	37	11	21	55	10	32	54	14	131	17	60	20	6	28	67	44	20	69	18	8	8	41	32	62	45	182	3	45	98	52	19	68	172	56	66	53	91	19	49	123	7	17	7	55	29	16	58	22	19	48	27	103	4	5	4	24	8	5	3	16	47	2	23	52	11	1	14	31	14	3
AKR7A2P1	0	0	1	0	0	0	0	0	0	0	0	0	0	0	0	0	0	0	0	0	0	0	0	1	0	0	0	2	1	0	0	0	3	0	1	0	0	0	0	1	0	1	0	0	0	0	1	2	0	0	0	1	0	0	0	0	0	0	0	0	0	0	0	0	0	0	0	0	1	0	0	1	0	0	0	0	2	0
LRIG2	2	1	1	1	0	0	1	1	10	2	4	6	4	0	5	1	2	2	3	2	1	1	1	8	4	3	1	3	3	3	7	3	2	11	0	1	2	1	0	3	3	9	3	5	2	0	0	4	3	1	0	2	1	2	0	2	0	0	0	4	0	0	3	1	1	0	1	1	0	0	0	1	2	2	4	1	1	1
LOC643441	1	0	4	0	0	0	0	0	0	0	1	5	1	0	7	2	0	0	0	1	0	0	0	2	0	0	0	0	0	1	1	0	2	0	0	1	4	1	0	0	0	0	1	2	1	0	0	2	0	0	0	0	1	4	1	0	0	0	0	0	0	1	1	0	1	0	0	0	0	0	0	0	3	4	1	0	0	0
MAGI3	30	21	7	5	10	13	20	8	3	3	9	27	8	4	28	4	19	22	7	29	9	20	11	27	16	43	23	15	7	32	40	11	10	46	9	13	46	25	2	13	17	20	43	31	32	20	20	43	20	15	6	12	9	28	29	12	12	15	12	34	3	2	1	8	2	2	0	12	14	2	2	35	21	5	21	36	10	5
PHTF1	9	3	1	1	3	6	7	5	0	1	8	7	4	7	11	6	33	5	19	8	11	2	3	18	3	8	8	4	1	7	9	7	7	5	6	8	15	13	2	6	10	1	7	16	12	6	4	15	6	3	0	15	8	3	1	1	2	3	4	7	0	1	2	1	1	0	1	0	9	0	2	4	2	2	2	2	1	0
RSBN1	43	133	131	11	65	64	29	28	11	38	47	22	10	61	38	48	26	87	76	64	45	103	67	125	58	68	55	115	64	88	81	106	56	40	58	71	58	60	56	109	56	109	104	129	99	49	137	125	123	53	16	43	71	82	228	112	32	90	28	67	15	19	57	11	16	12	67	60	81	51	39	79	407	98	94	45	80	36
PTPN22	1	5	0	0	1	1	1	3	1	2	6	1	10	1	8	2	6	11	2	2	1	5	4	9	3	0	8	10	2	6	1	2	7	14	1	7	4	10	1	1	0	2	0	16	1	2	4	4	4	5	2	7	3	5	2	3	6	4	5	10	0	0	0	3	0	0	1	0	0	0	0	2	1	1	1	1	3	0
LOC100287722	0	0	0	0	0	0	0	0	0	0	0	0	0	0	0	0	0	0	2	0	0	0	0	0	0	1	0	1	1	0	0	0	0	0	0	0	0	0	0	0	0	0	0	0	0	0	1	0	0	0	0	0	1	0	0	0	0	2	0	0	0	0	0	0	0	0	0	0	0	0	0	0	0	0	0	0	1	0
BCL2L15	2	2	1	1	1	2	1	3	5	0	4	2	2	1	2	4	1	1	1	1	1	0	4	0	4	0	2	1	1	2	1	2	4	4	1	6	1	0	7	3	2	5	3	2	9	0	2	1	2	3	7	0	1	1	2	1	2	3	0	0	0	2	2	2	2	0	0	0	0	0	2	6	1	0	1	3	0	0
AP4B1	36	19	3	0	3	6	18	15	15	14	42	38	10	39	27	24	39	23	22	27	59	31	30	41	19	35	31	26	8	26	19	38	17	37	8	29	42	33	20	29	20	36	27	32	30	8	38	41	30	18	9	31	27	39	50	40	16	29	5	32	4	12	34	6	13	2	9	13	20	16	6	23	14	10	4	4	5	6
DCLRE1B	8	9	1	1	2	3	5	2	11	0	7	10	9	9	18	10	4	6	6	7	6	18	16	28	17	17	31	14	8	15	14	19	7	24	4	14	15	23	11	11	10	18	19	21	23	20	17	25	18	6	5	8	10	16	20	6	6	7	5	7	3	1	3	1	0	1	0	1	9	1	0	4	0	4	4	6	3	1
HIPK1	131	42	11	5	16	31	50	52	46	32	60	64	23	81	129	41	141	50	39	42	31	82	68	98	77	83	90	40	29	73	74	78	26	161	21	60	82	65	26	44	35	48	55	52	65	37	55	54	34	15	5	46	43	64	74	45	48	67	45	109	8	3	8	16	7	4	9	10	47	7	5	34	10	8	14	16	21	9
OLFML3	471	440	1539	282	179	169	310	291	64	206	643	352	283	1159	224	182	505	183	108	278	302	1489	1524	1315	1442	1254	291	103	726	1425	599	2164	765	192	233	2716	1511	1279	1768	1202	1697	3103	2481	1878	6749	2580	1730	1323	444	1434	412	1831	3069	800	1246	1335	722	2528	704	878	379	1038	1540	393	1990	929	3552	2303	871	2324	1095	4261	4040	583	2971	1987	1262	582
SYT6	0	2	0	0	0	0	2	1	0	0	0	3	2	0	0	0	0	1	1	0	0	1	0	1	0	1	2	0	1	0	3	1	1	0	2	3	2	0	1	0	2	2	2	2	0	1	0	0	1	3	0	0	1	2	1	2	0	0	0	0	0	0	0	0	1	0	0	0	0	0	0	3	0	5	3	0	3	0
TRIM33	59	72	20	12	34	32	53	32	17	26	67	92	27	38	115	24	103	72	66	58	77	111	74	134	94	136	131	75	28	128	100	95	48	235	57	74	117	88	33	114	61	116	140	107	91	92	111	168	101	31	11	77	69	94	159	65	59	116	55	216	4	7	5	20	4	4	4	12	84	14	3	32	32	22	27	33	28	24
BCAS2	36	25	4	6	9	17	26	31	32	11	24	47	9	39	65	15	109	34	30	15	20	44	39	68	33	39	73	29	14	44	40	49	20	101	11	21	51	52	18	38	32	51	43	38	44	30	32	41	14	15	3	17	24	43	40	19	18	25	16	45	1	2	3	5	1	1	8	0	28	3	4	22	6	15	15	10	18	8
DENND2C	0	0	2	0	2	0	0	1	0	0	0	0	1	0	0	0	0	0	0	0	0	0	0	0	0	0	0	0	0	1	0	0	0	0	0	0	0	0	0	0	0	1	0	1	0	0	1	0	0	0	0	0	0	0	0	0	0	0	0	0	0	0	0	0	0	1	0	1	0	0	0	4	0	0	0	0	0	0
AMPD1	0	1	1	0	6	1	0	1	0	12	10	0	3	17	3	3	1	1	0	1	6	10	5	4	8	1	1	4	5	5	2	0	0	5	0	0	0	2	2	0	0	6	0	4	0	0	13	4	1	0	0	0	3	2	5	7	0	0	0	0	0	0	0	1	2	0	1	1	4	3	2	0	1	0	0	1	2	0
NRAS	20	14	6	1	5	10	7	15	21	6	19	24	7	10	50	15	50	24	29	14	18	22	28	46	18	27	32	20	7	37	29	15	14	90	12	24	36	31	17	22	14	34	32	49	31	32	24	23	26	14	11	29	14	31	25	13	18	22	15	76	1	4	2	12	1	2	0	1	24	3	2	12	6	13	14	16	9	2
CSDE1	269	240	461	248	59	68	140	164	72	94	215	209	82	302	318	147	363	168	201	152	133	442	420	559	307	486	266	200	147	495	403	390	215	228	201	435	466	356	376	297	362	813	722	618	719	270	524	636	287	230	135	280	506	667	482	635	234	508	191	236	90	271	579	316	504	143	716	562	616	730	330	1329	1307	316	1032	613	910	146
SIKE1	12	19	4	3	2	3	23	10	18	8	17	22	16	29	29	17	31	15	14	11	19	24	27	33	14	27	28	21	4	28	23	38	14	49	11	24	45	20	9	19	13	30	24	53	39	20	22	41	14	7	5	26	18	28	31	16	12	20	10	55	6	6	9	10	9	3	6	10	40	6	2	23	18	5	7	10	8	6
SYCP1	0	0	0	0	0	0	4	0	0	0	0	0	2	0	0	0	6	0	0	0	0	0	0	0	0	0	0	0	0	0	1	0	0	0	0	0	0	0	0	0	2	0	1	3	0	0	0	0	0	0	0	0	0	0	0	0	0	0	0	0	0	0	0	0	0	0	0	0	0	0	0	0	0	0	0	0	0	0
TSHB	0	0	0	0	0	0	0	0	0	0	0	0	0	0	0	0	0	0	0	0	0	0	0	0	0	0	0	0	0	0	0	0	0	0	0	0	0	0	0	0	0	0	0	0	0	0	0	0	0	1	0	0	0	0	0	0	0	0	0	0	0	0	0	0	0	0	0	0	0	0	0	1	0	0	2	0	0	0
TSPAN2	4	4	0	0	1	2	8	0	4	4	1	5	2	5	2	0	3	14	13	5	3	15	14	35	10	6	17	2	6	13	4	12	9	36	2	9	12	11	1	5	8	7	2	3	7	9	4	19	3	22	14	51	24	4	8	4	74	77	75	194	0	1	1	6	4	2	0	2	3	0	3	4	2	5	4	4	1	0
NGF	19	8	32	3	6	5	4	2	3	14	13	4	13	23	0	2	10	3	2	9	9	26	39	36	11	24	6	3	4	17	14	55	4	12	1	46	73	24	41	38	6	92	29	17	23	3	24	26	4	31	16	58	25	21	41	32	41	53	13	27	9	70	56	37	38	7	82	7	8	57	13	56	77	8	66	53	27	6
VANGL1	14	7	6	7	10	13	26	9	6	4	10	5	11	22	30	14	52	20	40	12	12	27	33	52	18	29	43	17	11	30	35	28	20	39	24	24	31	36	8	24	26	17	18	56	25	16	20	21	37	13	3	19	24	54	32	25	23	17	31	36	3	1	10	5	9	2	6	11	17	3	9	7	9	2	15	8	7	2
CASQ2	0	1	0	0	0	0	3	0	0	3	1	0	2	14	12	0	4	0	0	0	1	1	3	3	0	0	1	0	0	2	2	9	4	8	0	3	1	1	1	3	1	1	0	2	1	0	2	4	2	0	1	3	1	0	2	0	4	10	4	15	0	1	0	1	0	0	0	1	0	0	0	0	1	1	0	2	1	0
NHLH2	0	1	0	0	0	0	0	0	0	0	1	1	3	0	1	0	2	0	2	0	0	0	2	0	0	3	3	1	0	3	3	0	3	0	4	0	1	0	1	0	0	0	0	0	0	0	2	1	12	1	0	0	1	1	1	0	0	0	0	0	0	0	0	0	0	0	0	0	0	0	0	0	2	1	1	0	0	0
SLC22A15	1	0	2	2	0	1	8	4	10	1	6	7	20	2	4	4	8	4	1	2	2	4	7	6	3	9	9	2	1	6	6	10	6	16	7	2	4	12	5	18	13	3	6	3	12	31	4	3	21	4	0	3	2	5	6	2	4	8	7	19	9	2	2	4	9	0	1	3	5	0	0	7	1	6	7	4	3	3
MAB21L3	0	0	0	0	0	0	0	0	0	0	0	0	2	0	0	0	0	0	2	0	0	0	0	0	0	0	0	0	0	0	0	0	2	0	0	0	1	0	0	0	0	0	0	0	0	0	0	1	1	0	0	0	0	0	0	0	0	0	0	0	0	0	0	0	0	0	0	0	0	0	0	0	0	0	1	0	1	0
ATP1A1	900	1121	1860	538	146	237	403	558	205	251	627	402	125	536	673	566	1170	587	736	331	149	1174	1208	2030	697	1427	532	381	537	1324	1141	1089	569	951	641	1931	1823	1684	1134	1930	1516	2961	2878	2119	2405	4068	2162	2556	895	1650	661	1114	1900	3209	1485	2673	1011	2351	876	1289	570	776	1685	1244	1505	540	2523	1538	1688	2151	908	4398	5001	1256	3098	2616	3049	457
ATP1A1OS	22	27	26	17	5	7	5	12	1	0	9	13	8	9	6	2	27	12	10	5	2	24	35	46	12	41	19	14	27	46	50	46	33	20	37	52	68	61	51	68	56	106	104	67	116	90	131	176	78	42	21	18	47	146	92	81	31	38	28	24	41	51	153	62	135	26	81	126	77	180	58	113	79	23	66	56	67	6
CD58	13	13	0	6	10	5	19	17	15	4	25	11	2	26	24	12	37	19	21	12	11	18	15	44	19	14	32	27	10	22	20	17	9	32	7	19	29	19	5	19	13	23	11	32	16	7	24	9	7	5	4	6	10	13	18	10	6	18	3	29	4	1	3	4	2	1	0	2	8	0	1	13	4	6	1	13	1	0
IGSF3	37	33	20	14	11	20	31	25	33	1	16	28	19	54	39	34	70	22	25	39	53	32	32	77	15	53	33	17	24	67	61	42	26	94	48	29	91	67	4	65	37	61	55	55	135	10	28	62	53	20	10	38	22	78	56	33	20	16	24	29	6	5	6	36	10	7	14	19	82	11	9	61	16	5	36	34	24	12
MIR320B1	0	0	0	0	0	0	0	0	0	0	0	0	0	0	0	0	0	0	0	0	0	0	0	0	0	0	0	0	0	0	0	0	0	0	0	0	0	0	0	0	0	0	0	0	0	0	0	0	0	0	0	0	0	0	0	0	0	0	0	0	0	0	0	0	0	0	0	0	0	0	0	0	0	0	0	0	0	0
CD2	7	11	32	11	9	4	13	3	1	18	36	7	2	16	3	23	3	88	14	5	5	23	36	124	7	10	26	198	10	19	9	72	38	5	4	55	36	62	14	7	30	26	16	313	7	40	19	14	89	50	32	10	41	74	31	54	6	14	5	8	13	14	32	21	24	2	29	59	4	9	17	65	99	5	19	7	19	5
PTGFRN	64	61	41	33	31	23	12	34	85	27	49	93	25	121	85	50	119	79	69	50	37	101	154	287	79	207	145	40	44	107	103	181	88	215	69	133	178	162	76	76	168	162	175	240	306	141	90	148	113	148	53	137	123	122	128	52	146	216	130	346	52	45	77	92	222	19	111	226	98	106	106	229	83	22	109	58	57	20
CD101	1	6	16	3	2	4	1	0	0	4	6	11	5	4	0	13	1	9	9	2	0	15	11	22	12	28	9	12	3	3	3	19	14	0	7	16	16	9	7	6	11	21	16	15	10	12	11	14	6	11	15	9	6	29	14	16	6	20	9	4	6	10	13	8	8	6	23	27	4	10	4	39	59	4	14	10	12	3
TTF2	5	13	6	0	5	7	7	3	5	1	6	10	6	7	16	0	17	11	16	7	8	15	8	23	10	13	15	18	1	22	19	15	2	30	1	13	23	15	1	6	9	16	10	21	8	19	19	18	18	10	2	8	8	17	23	7	1	15	4	15	5	2	1	7	6	0	1	1	6	0	1	11	5	3	3	2	3	2
MIR942	0	0	0	0	0	0	0	0	0	0	0	0	0	0	0	0	0	0	0	0	0	0	0	0	0	0	0	0	0	0	0	0	0	0	0	0	0	0	0	0	0	0	0	0	0	0	0	0	0	0	0	0	0	0	0	0	0	0	0	0	0	0	0	0	0	0	0	0	0	0	0	0	0	0	0	0	0	0
TRIM45	27	37	58	19	10	9	40	36	4	4	37	37	8	55	27	7	39	16	9	51	27	43	40	40	31	90	15	8	26	81	95	55	59	35	30	78	96	65	46	71	54	85	116	47	86	18	46	162	96	23	22	21	38	41	64	82	27	39	21	31	19	52	55	49	34	25	36	24	67	60	19	218	94	11	72	49	33	39
VTCN1	25	38	13	25	8	10	57	63	13	20	23	62	1	24	143	33	176	39	97	42	21	56	55	61	47	208	39	8	47	143	114	43	44	272	50	26	89	61	28	242	132	53	95	160	102	6	52	224	2	8	10	10	16	8	97	34	30	33	26	12	1	2	8	73	22	7	11	37	145	4	18	86	18	11	49	47	16	25
MAN1A2	17	42	6	9	23	11	13	7	14	10	3	11	9	11	4	8	40	35	17	21	14	19	10	39	13	15	17	21	8	16	14	13	4	14	14	14	9	17	5	6	9	10	13	21	23	5	10	13	11	5	0	5	14	10	28	16	6	8	5	4	1	1	5	3	2	2	5	6	21	8	8	15	4	7	7	4	7	3
FAM46C	26	6	7	4	12	9	15	39	13	10	35	7	20	29	32	17	70	25	31	10	11	52	24	85	19	18	15	29	8	30	35	27	20	38	25	23	35	26	17	51	14	25	31	61	42	57	41	43	20	9	3	6	38	18	47	27	10	13	8	8	1	2	3	14	4	1	0	3	59	4	0	8	9	7	7	13	4	5
GDAP2	13	9	5	3	2	3	10	6	1	8	13	14	13	16	20	6	27	9	7	13	6	16	6	15	15	24	26	12	7	16	16	9	10	40	4	16	26	16	4	15	7	15	12	14	19	31	6	18	13	4	2	8	8	18	18	6	9	7	5	5	2	0	3	2	0	0	3	1	10	3	0	7	4	0	0	7	4	1
WDR3	26	25	4	8	2	5	11	9	3	6	10	29	4	19	31	10	30	15	7	3	12	36	30	36	22	15	38	27	10	20	18	17	8	27	3	18	20	13	16	13	16	31	22	9	26	50	14	38	6	11	5	11	14	18	18	21	11	22	10	17	2	8	13	4	9	2	10	8	30	17	5	12	21	6	10	8	12	7
SPAG17	1	1	1	1	0	1	10	1	0	0	0	0	1	8	1	0	3	3	2	4	2	0	4	3	0	8	6	1	1	1	1	4	4	3	10	1	6	7	1	7	3	1	1	1	2	8	2	2	1	0	0	1	1	1	0	0	5	3	3	11	2	1	3	3	0	0	0	0	3	0	0	13	1	0	1	1	0	2
TBX15	20	31	4	0	15	2	6	4	12	6	11	22	11	19	19	9	17	8	6	14	33	24	9	23	21	7	8	3	13	21	15	49	1	23	5	28	23	19	20	13	5	22	17	15	32	10	36	18	7	7	2	34	20	11	17	13	19	33	20	47	6	3	1	0	3	1	0	9	21	7	6	12	9	8	7	3	11	8
WARS2	27	30	9	0	17	12	19	21	33	5	8	14	10	19	29	3	33	14	18	14	21	21	19	56	38	37	57	21	12	20	21	25	12	46	11	18	12	20	13	19	15	47	59	28	45	38	17	36	14	7	0	19	15	18	44	29	6	11	8	14	0	3	2	4	0	0	2	3	24	5	0	10	5	4	11	7	3	4
HAO2	2	0	0	0	0	0	0	0	0	0	0	0	0	0	0	0	0	0	0	1	0	0	3	1	2	2	2	0	1	0	0	6	2	2	0	1	0	1	1	0	0	2	1	0	2	0	1	3	0	0	0	1	1	0	6	0	0	0	0	0	0	0	2	0	0	0	0	0	0	1	0	0	0	0	2	0	0	0
HSD3B2	0	0	0	0	0	0	0	0	0	0	0	0	0	1	0	0	0	0	0	1	0	0	0	1	0	0	0	0	0	0	0	0	0	2	0	0	0	0	0	0	0	0	0	0	0	0	1	0	0	0	0	0	0	0	0	0	0	0	0	0	0	0	0	0	0	0	0	0	0	0	0	0	0	0	0	0	0	0
HSD3B1	0	0	0	0	0	0	0	0	0	0	0	2	0	0	0	0	2	0	0	0	0	0	0	0	0	0	0	0	0	0	0	0	0	0	0	0	0	0	0	0	0	0	0	0	1	0	0	2	0	0	0	0	0	0	0	0	0	0	0	0	0	0	0	0	0	0	0	0	0	0	0	0	0	0	0	0	0	0
HSD3BP4	0	0	0	0	0	0	0	0	0	0	0	0	3	1	0	0	0	0	0	0	0	0	0	0	0	1	0	0	0	0	0	0	0	0	0	0	0	1	0	0	0	0	0	1	0	0	0	0	0	0	0	0	0	0	0	1	0	0	0	0	0	0	0	0	0	0	0	0	0	2	0	0	0	1	0	0	0	0
LOC644242	0	0	0	0	0	0	0	0	0	0	0	0	0	0	0	0	0	0	0	0	0	0	0	0	0	0	0	0	0	0	0	0	0	0	0	0	0	0	0	0	0	0	0	0	0	0	0	0	0	0	0	0	0	0	0	0	0	0	0	0	0	0	0	0	0	0	0	0	0	0	0	0	0	0	0	0	0	0
ZNF697	5	8	0	0	3	1	8	5	1	2	10	1	4	7	15	1	18	3	3	8	8	6	13	4	5	10	6	3	3	9	14	9	6	10	5	7	13	11	5	8	6	13	8	9	14	3	3	8	3	9	5	2	9	6	7	3	2	1	1	4	0	1	2	2	0	2	2	1	6	1	1	9	8	0	4	7	2	1
PHGDH	64	125	182	14	16	7	14	13	11	39	60	26	23	125	50	23	12	118	107	21	36	191	329	313	120	83	13	12	152	144	62	215	106	20	28	224	51	53	434	13	24	636	356	164	71	27	219	229	60	53	29	33	50	555	92	491	47	281	40	29	56	288	489	91	266	58	589	123	51	864	44	51	598	66	253	47	115	75
HMGCS2	11	19	129	67	3	19	235	23	19	24	0	39	11	7	120	13	381	0	2	4	1	307	42	35	54	80	256	84	42	175	74	33	26	74	132	248	98	17	56	244	12	20	125	1	6	0	18	97	30	2	2	20	97	436	78	4	10	28	8	4	10	44	23	53	4	51	0	10	246	43	10	2	114	11	225	32	5	81
REG4	1	0	0	0	0	0	0	0	0	0	0	0	0	0	0	0	0	0	0	0	0	2	0	0	0	0	0	0	0	0	0	0	4	0	1	0	0	0	18	0	1	0	0	0	0	0	0	1	0	0	0	0	0	0	0	0	0	0	0	0	0	0	0	0	0	0	0	0	0	0	0	0	0	0	0	0	0	0
NBPF7	0	0	0	0	0	0	0	0	0	0	0	0	1	0	0	0	0	0	0	0	0	0	0	0	0	0	0	0	0	0	0	0	0	0	0	0	0	0	0	0	0	0	0	0	0	0	0	0	0	0	0	0	0	0	0	0	0	0	0	0	0	0	0	0	0	0	0	0	0	0	0	0	0	0	1	0	0	0
ADAM30	0	0	0	0	0	0	0	0	0	0	0	0	5	0	0	0	0	0	0	0	0	0	0	0	0	0	0	0	0	0	0	0	0	0	0	0	0	0	0	0	0	0	0	0	0	0	0	0	0	0	0	0	0	0	0	0	0	0	0	0	0	0	0	0	0	0	0	0	0	0	0	0	0	0	0	0	0	0
NOTCH2	233	169	45	24	69	96	100	94	129	91	173	212	73	177	276	101	392	80	103	117	188	245	135	231	275	253	207	88	94	218	166	235	82	370	65	205	296	237	109	199	121	217	210	161	312	179	180	195	90	118	70	205	148	157	311	139	167	229	125	494	37	19	29	62	29	12	39	43	143	21	24	108	55	38	80	78	96	35
FAM72B	0	0	0	0	0	0	0	0	0	0	0	0	0	0	0	0	0	0	0	0	0	0	0	0	0	0	0	0	0	0	0	0	0	0	0	0	0	0	0	0	0	0	0	0	0	0	0	0	0	0	0	0	0	0	0	0	0	0	0	0	0	0	0	0	0	0	0	0	0	0	0	0	0	0	0	0	0	0
HIST2H2BA	0	0	0	0	0	0	0	0	0	0	0	0	0	0	0	0	4	0	0	0	0	0	0	0	0	0	0	0	0	0	0	0	0	0	0	0	0	0	0	0	0	0	0	0	0	0	0	0	0	0	0	0	0	0	0	0	0	0	0	0	0	0	0	0	0	0	0	0	0	0	0	0	0	0	0	0	0	0
FCGR1B	1	0	3	0	0	0	0	0	0	0	0	0	0	0	0	0	2	0	1	0	0	0	0	0	0	0	1	0	0	0	0	0	0	1	0	1	2	1	0	0	0	0	0	2	0	1	1	1	1	0	2	0	2	1	0	0	0	0	0	0	0	0	0	0	1	0	0	0	0	0	1	1	5	0	0	0	0	0
EMBP1	0	1	0	0	0	2	1	1	2	3	0	2	0	0	9	0	7	0	0	0	0	3	2	8	2	5	1	7	0	0	3	3	0	7	4	2	1	3	1	0	1	3	2	7	3	4	1	1	1	4	1	0	1	1	2	0	2	0	0	1	2	0	0	1	0	0	1	1	1	0	0	2	0	0	1	0	0	0
LOC100130000	0	0	0	0	0	0	0	0	0	0	0	0	0	0	0	0	0	0	0	0	0	0	0	0	0	0	0	0	0	0	0	0	0	0	0	0	0	0	0	0	0	0	0	0	0	0	0	0	0	0	0	0	0	0	0	0	0	0	0	0	0	0	0	0	0	0	0	0	0	0	0	0	0	0	0	0	0	0
FLJ39739	0	0	0	0	0	0	0	0	0	0	0	0	0	0	0	0	0	0	0	0	0	0	0	0	0	0	0	0	0	0	0	0	0	0	0	0	0	0	0	0	0	0	0	0	0	0	0	0	0	0	0	0	0	0	0	0	0	0	0	0	0	0	0	0	0	0	0	0	0	0	0	0	0	0	0	0	0	0
LOC100286793	0	0	0	0	0	0	0	0	0	0	0	0	0	0	0	0	0	0	0	0	0	0	0	0	0	0	0	0	0	0	1	0	0	0	0	0	0	0	0	0	0	0	0	0	0	0	0	0	0	0	0	0	0	0	0	0	0	0	0	0	0	0	0	0	0	0	0	0	0	0	0	0	0	0	0	0	0	0
PPIAL4G	0	0	0	0	0	0	0	0	0	0	0	0	0	0	0	0	0	0	0	0	0	0	0	0	0	0	0	0	0	0	0	0	0	0	0	0	0	0	0	0	0	0	0	0	0	0	0	0	0	0	0	0	0	0	0	0	0	0	0	0	0	0	0	0	0	0	0	0	0	0	0	0	0	0	0	0	0	0
SRGAP2P2	0	0	0	0	1	0	0	0	0	0	0	0	0	0	0	0	0	1	0	0	0	0	0	2	0	0	0	0	0	0	1	0	0	0	0	1	0	1	0	1	0	0	0	0	0	0	0	0	0	1	0	0	0	0	0	0	0	0	0	0	0	0	0	0	0	0	0	0	0	0	1	1	0	0	0	0	0	0
LOC728855	0	0	0	0	0	0	5	0	0	0	0	0	0	2	0	0	0	0	0	0	0	0	1	0	0	0	0	0	0	0	0	0	0	0	0	0	0	0	0	0	0	0	0	0	0	0	0	0	0	0	0	0	0	0	0	0	0	0	0	0	0	0	0	0	0	0	0	0	0	0	0	0	0	0	1	0	0	0
LOC728875	0	0	0	0	0	0	0	0	0	0	0	0	0	0	0	0	0	0	0	0	0	0	0	0	0	0	0	0	0	0	0	0	0	0	0	0	0	0	0	0	0	0	0	0	0	0	0	0	0	0	0	0	0	0	0	0	0	0	0	0	0	0	0	0	0	0	0	0	0	0	0	0	0	0	0	0	0	0
PPIAL4C	0	0	0	0	0	0	0	0	0	0	0	0	0	0	0	0	0	0	0	0	0	0	0	0	0	0	0	0	0	0	0	0	0	0	0	0	0	0	0	0	0	0	0	0	0	0	0	0	0	0	0	0	0	0	0	0	0	0	0	0	0	0	0	0	0	0	0	0	0	0	0	0	0	0	0	0	0	0
PPIAL4A	0	0	0	0	0	0	0	0	0	0	0	0	0	0	0	0	0	0	0	0	0	0	0	0	0	0	0	0	0	0	0	0	0	0	0	0	0	0	0	0	0	0	0	0	0	0	0	0	0	0	0	0	0	0	0	0	0	0	0	0	0	0	0	0	0	0	0	0	0	0	0	0	0	0	0	0	0	0
C1orf152	0	0	2	0	0	0	0	0	0	0	0	0	0	0	0	0	0	0	0	0	0	0	0	0	0	0	0	0	0	0	0	0	0	0	0	0	0	0	0	0	0	0	0	0	0	0	0	0	0	0	0	0	1	0	0	0	0	0	0	0	0	0	0	0	0	0	0	0	0	0	0	3	2	1	5	0	0	0
NBPF9	0	0	0	0	0	0	0	0	0	0	0	0	0	0	0	0	0	0	0	0	0	0	0	0	0	0	0	0	0	0	0	0	0	0	0	0	0	0	0	0	0	0	0	0	0	0	0	0	0	0	0	0	0	0	0	0	0	0	0	0	0	0	0	0	0	0	0	0	0	0	0	0	0	0	0	0	0	0
LOC653513	0	0	0	0	0	0	0	0	0	0	0	0	0	0	0	0	0	0	0	0	0	0	0	0	0	0	0	0	0	0	0	0	0	0	0	0	0	0	0	0	0	0	0	0	0	0	0	0	0	0	0	0	0	0	0	0	0	0	0	0	0	0	0	0	0	0	0	0	0	0	0	0	0	0	0	0	0	0
PDE4DIP	3	7	0	2	5	2	2	1	0	0	0	5	16	10	3	0	1	4	10	4	3	1	5	10	2	3	0	5	2	5	6	5	10	3	3	7	2	1	1	4	11	3	7	8	10	1	3	4	9	11	1	1	4	2	4	0	4	11	8	6	2	2	7	3	1	0	0	1	3	1	2	11	2	2	2	4	7	0
SEC22B	22	18	10	6	6	9	27	15	19	10	13	17	4	24	50	26	51	21	13	7	15	35	39	53	29	31	43	27	8	33	28	42	17	79	23	33	29	31	10	30	24	34	34	48	81	86	30	41	32	32	25	32	28	43	52	19	8	24	18	29	8	3	5	29	7	1	11	13	31	6	6	39	15	3	9	13	15	5
NOTCH2NL	4	4	3	8	2	3	8	5	0	0	3	0	0	2	6	0	16	3	18	6	0	13	7	13	4	17	14	9	6	7	10	20	8	36	6	14	15	23	2	23	17	8	6	7	39	43	22	19	26	7	3	3	7	6	8	6	4	9	4	14	1	2	1	11	3	0	4	3	22	1	3	23	1	9	6	7	2	9
NBPF10	0	2	0	0	0	0	0	0	0	0	0	0	0	0	0	0	0	0	0	1	0	0	0	0	0	0	0	0	0	0	0	0	0	0	0	0	0	0	0	0	0	0	0	0	0	0	0	0	0	0	0	0	1	0	0	0	0	0	0	0	0	0	0	0	0	0	0	0	0	0	0	0	0	0	0	0	0	0
HFE2	0	0	0	0	0	0	0	1	0	0	0	0	1	0	0	0	0	0	0	0	0	0	0	0	0	1	0	0	0	0	0	0	0	0	0	0	0	0	0	0	0	0	0	0	0	0	0	0	2	0	0	1	0	0	0	0	0	0	0	0	0	0	0	0	0	0	0	0	0	0	0	0	0	0	0	0	0	0
TXNIP	176	245	159	154	115	118	43	43	47	196	713	283	36	254	738	242	231	115	36	202	168	848	385	460	915	741	153	353	390	550	615	1354	278	408	152	905	578	396	537	188	176	489	389	213	1182	122	1037	893	646	121	64	219	500	355	709	826	183	351	185	184	40	252	423	173	207	79	649	436	706	1178	325	905	293	191	397	311	667	134
POLR3GL	23	22	17	12	17	13	21	17	17	17	15	24	8	32	52	19	43	18	19	28	38	48	44	75	35	56	29	33	32	73	51	70	23	62	26	45	42	37	20	40	37	39	58	51	74	46	62	55	27	19	20	25	56	54	43	30	28	60	31	58	8	22	13	25	14	10	25	42	64	28	28	39	38	20	59	37	27	3
ANKRD34A	2	4	12	6	1	2	4	0	0	15	0	0	5	3	2	0	0	1	2	2	0	4	17	15	3	7	1	2	9	15	13	6	7	2	1	10	9	5	11	5	2	14	18	5	9	2	9	42	18	6	7	3	4	19	5	4	4	10	5	1	1	14	7	2	6	2	8	9	3	16	10	4	32	7	13	1	0	9
LIX1L	3	7	3	0	6	2	5	1	1	0	4	5	2	18	8	4	5	2	1	5	8	14	7	9	9	4	2	4	5	2	0	8	2	11	1	3	11	7	2	2	3	7	3	5	17	2	2	3	2	5	2	4	3	1	3	1	6	16	5	17	1	0	2	1	4	0	2	4	1	3	2	8	4	2	4	2	4	0
RBM8A	39	47	17	15	12	16	22	18	17	13	23	29	16	18	63	22	86	14	25	24	21	65	43	68	47	56	87	49	27	65	66	45	21	70	28	28	56	39	20	42	25	66	58	34	51	85	45	46	44	22	12	41	34	44	58	32	22	44	12	49	8	10	14	10	5	7	5	20	80	19	11	45	30	52	35	34	25	13
GNRHR2	6	9	8	29	1	1	0	2	0	2	0	0	0	1	0	3	0	0	2	0	0	5	2	18	4	9	6	11	10	26	15	34	3	10	26	11	37	24	4	26	13	9	12	4	16	14	34	23	21	15	9	10	13	24	26	7	51	18	11	7	21	6	25	6	5	2	15	17	40	14	11	11	5	7	12	34	25	5
PEX11B	32	34	4	5	14	26	39	31	30	26	22	35	18	35	60	55	57	27	27	23	27	45	37	38	23	44	60	34	17	51	54	39	22	39	17	26	39	38	17	44	28	49	39	31	43	61	34	47	29	28	13	24	27	30	37	18	16	21	11	50	8	2	8	17	5	2	2	3	19	7	3	27	6	9	10	11	7	4
ITGA10	220	92	239	17	12	15	37	27	28	68	97	55	3	51	43	22	29	5	6	12	9	79	80	50	38	68	12	6	104	197	104	127	117	7	9	184	192	106	107	42	81	175	246	21	239	63	237	354	87	103	56	121	96	45	68	173	106	219	123	155	26	104	188	35	110	61	156	199	57	543	131	100	563	15	149	93	78	164
ANKRD35	56	129	302	25	40	26	25	20	1	63	58	36	9	109	47	23	54	39	76	35	33	231	158	165	107	120	12	27	152	163	92	274	220	27	12	326	245	238	202	90	80	356	273	49	270	42	286	266	61	96	32	134	272	60	247	183	95	297	95	138	16	102	165	25	69	58	234	132	128	203	56	90	765	228	337	224	194	97
PIAS3	338	314	687	268	76	108	140	157	46	127	312	292	69	280	196	143	200	141	148	110	85	583	658	675	395	831	217	194	359	1098	1059	952	533	159	169	813	760	565	634	977	1110	1224	1243	627	1730	560	1102	1762	2183	1185	894	491	562	575	579	809	412	963	312	361	496	469	847	470	972	305	1059	1440	711	1866	633	1571	1679	101	1034	644	497	413
NUDT17	13	14	9	12	1	18	4	2	0	0	1	0	4	2	0	1	4	1	0	5	0	10	13	20	0	14	7	9	28	36	41	38	23	1	7	13	26	28	20	30	39	45	41	31	73	24	58	135	154	39	50	14	26	17	49	23	5	11	7	10	62	48	139	39	147	23	54	261	43	191	81	66	7	9	12	35	20	4
POLR3C	10	30	17	11	7	10	4	2	6	5	11	9	7	24	15	7	12	5	21	4	3	5	47	55	15	24	9	10	36	32	30	32	15	7	7	35	23	6	40	3	13	75	39	42	15	6	44	79	164	17	6	4	7	85	9	63	33	70	23	12	11	72	88	15	104	11	93	101	17	172	63	21	149	13	53	3	4	17
RNF115	10	9	4	4	14	8	8	3	8	6	9	12	1	6	4	0	6	11	11	10	11	30	10	24	13	25	40	24	7	19	26	22	10	36	5	13	15	16	4	14	22	15	13	27	17	37	17	21	30	10	11	5	9	9	15	4	8	12	13	32	2	2	0	3	4	0	3	3	14	5	6	14	4	3	9	6	4	4
CD160	0	0	0	0	0	0	0	1	0	0	0	0	2	0	0	0	1	1	3	1	1	1	1	1	1	1	1	0	1	0	3	0	1	1	0	0	2	1	0	2	0	1	1	3	0	1	1	3	0	1	0	0	0	0	0	1	0	0	0	3	0	0	0	0	0	0	1	2	1	0	0	0	0	0	1	0	1	0
PDZK1	0	0	1	0	0	0	0	1	3	0	0	0	0	0	0	0	3	0	0	0	0	2	0	0	0	0	0	0	0	1	0	0	0	0	1	0	0	0	0	2	0	1	0	0	1	0	1	1	2	0	0	0	2	0	2	1	1	0	0	0	2	1	1	0	0	0	0	0	0	0	0	0	0	0	1	0	0	0
GPR89A	1	0	0	1	0	0	0	0	0	0	0	0	0	0	0	0	0	0	1	0	0	1	0	0	0	0	0	0	0	0	0	0	0	0	0	0	0	0	0	0	0	0	0	0	0	0	0	0	0	0	0	0	0	0	0	0	0	0	0	0	0	0	0	0	0	0	0	0	0	0	0	0	0	0	0	0	0	0
GPR89C	0	0	0	0	0	0	0	0	0	0	0	0	0	0	0	0	0	0	0	0	0	0	0	0	0	0	0	0	0	0	0	0	0	0	0	0	0	0	0	0	0	0	0	0	0	0	0	0	0	0	0	0	0	0	0	0	0	0	0	0	0	0	0	0	0	0	0	0	0	0	0	0	0	0	0	0	0	0
PDZK1P1	0	0	0	0	0	0	0	0	0	0	0	0	0	0	0	0	0	0	0	0	0	0	0	0	0	0	0	0	0	0	0	0	0	0	0	0	0	0	0	0	0	0	0	0	0	0	0	0	0	0	0	0	0	0	0	0	0	0	0	0	0	0	0	0	0	0	0	0	0	0	0	0	0	0	0	0	0	0
NBPF11	0	0	0	0	0	0	0	0	0	0	0	0	0	0	0	0	0	0	0	0	0	0	0	0	0	0	0	0	0	0	0	0	0	0	0	0	0	0	0	0	0	0	1	0	0	0	0	0	0	0	0	0	0	0	0	0	0	0	0	0	0	0	0	0	0	0	0	0	0	0	0	0	0	0	0	0	0	0
NBPF24	0	0	0	0	0	0	0	0	0	0	0	0	0	0	0	0	0	0	0	0	0	0	0	0	0	0	0	0	0	0	0	0	0	0	0	0	0	0	0	0	0	0	0	0	0	0	0	0	0	0	0	0	0	0	0	0	0	0	0	0	0	0	0	0	0	0	0	0	0	0	0	0	0	0	0	0	0	0
LOC728989	0	0	0	0	0	0	0	0	0	0	0	0	0	0	0	0	0	0	0	0	0	0	0	0	0	0	0	0	0	0	0	0	0	0	0	0	0	0	0	0	0	0	0	0	0	0	0	0	0	0	0	0	0	0	0	0	0	0	0	0	0	0	0	0	0	0	0	0	0	0	0	0	0	0	0	0	0	0
PRKAB2	21	13	12	4	7	8	10	7	7	6	12	14	4	11	21	7	55	13	10	14	18	35	10	40	25	17	24	9	7	28	19	23	11	40	9	22	26	28	18	32	16	20	23	29	28	22	21	20	11	17	15	22	22	33	34	24	20	40	13	43	3	3	12	18	0	1	8	8	36	12	5	32	18	4	19	21	10	5
PDIA3P	20	14	4	10	14	17	28	16	41	20	7	11	4	18	28	18	35	6	14	6	11	23	28	42	20	21	26	12	4	31	18	21	6	24	20	11	17	12	17	15	11	12	16	20	19	16	17	18	14	4	1	8	4	23	6	9	11	18	11	21	2	1	0	9	3	2	2	2	64	3	6	14	9	12	16	10	0	2
FMO5	9	7	8	6	7	10	54	9	4	11	0	10	5	2	19	2	79	1	3	10	4	25	6	9	11	14	0	0	8	34	24	18	15	25	24	20	18	7	5	73	25	12	18	1	13	2	8	13	7	1	0	3	11	13	11	7	10	5	12	16	2	0	1	13	3	1	1	0	36	2	1	19	5	5	18	8	3	5
CHD1L	31	31	6	7	16	11	15	14	14	5	12	11	19	21	40	38	39	31	23	17	26	27	39	54	28	29	24	19	10	35	34	27	15	53	13	25	29	35	19	29	19	33	34	12	35	25	26	35	28	15	7	21	17	49	34	20	17	14	24	45	2	2	1	8	3	3	3	3	41	8	5	26	7	18	20	14	11	5
LOC100289211	0	0	0	0	0	0	0	1	0	0	0	0	1	0	0	0	3	0	0	0	0	0	0	0	0	2	0	0	0	0	2	0	3	0	0	2	1	0	0	0	0	0	0	0	0	0	0	0	1	0	0	0	0	1	0	2	0	0	0	0	0	0	0	0	0	1	0	0	0	0	0	0	4	0	0	0	0	0
BCL9	17	17	13	29	6	9	9	14	11	1	9	7	8	14	14	13	20	24	6	10	10	33	25	31	22	26	19	33	9	26	37	28	23	26	27	19	27	32	18	44	51	20	25	34	25	31	20	20	39	20	5	10	16	25	14	7	25	27	18	31	21	4	8	12	10	2	3	31	42	11	21	72	16	9	24	12	11	5
ACP6	44	40	84	19	11	15	47	26	8	27	41	48	14	55	51	23	85	23	17	36	24	56	90	51	17	96	32	21	24	108	137	48	61	70	38	126	101	72	24	95	152	131	101	55	74	107	66	99	74	42	27	30	37	105	44	70	52	49	28	30	31	68	103	52	71	32	107	105	82	98	63	165	171	16	46	60	54	31
GJA5	2	5	1	0	1	1	2	5	4	3	10	1	8	21	20	8	10	8	10	1	3	7	19	30	9	10	8	2	5	12	13	36	8	19	2	18	25	18	17	2	9	12	6	30	9	15	5	12	4	9	3	8	9	15	7	3	14	14	17	28	7	2	12	7	33	0	1	8	3	2	4	18	5	1	4	4	2	1
GJA8	0	0	0	0	0	0	0	0	0	0	0	0	9	0	0	0	0	0	0	0	0	0	0	0	0	0	0	0	0	0	1	0	1	0	0	0	0	0	0	0	0	0	0	0	0	0	0	0	0	2	0	0	0	0	0	0	0	0	0	0	0	0	0	0	0	0	0	0	0	0	0	2	0	0	0	0	0	0
GPR89B	0	0	0	0	0	0	0	0	0	0	0	0	0	0	0	0	0	0	0	0	0	0	0	0	0	0	0	0	0	0	0	0	0	0	0	0	0	0	0	0	0	0	0	0	0	0	0	0	0	0	0	0	0	0	0	0	0	0	0	0	0	0	0	0	0	0	0	0	0	0	0	0	0	0	0	0	0	0
NBPF14	0	0	0	0	0	0	0	0	0	0	0	0	0	0	0	0	0	0	0	0	0	0	0	0	0	0	0	0	0	0	0	0	0	0	0	0	0	0	0	0	0	0	0	0	0	0	0	0	0	0	0	0	0	0	0	0	0	0	0	0	0	0	0	0	0	0	0	0	0	0	0	0	0	0	0	0	0	0
PPIAL4E	0	0	0	0	0	0	0	0	0	0	0	0	0	0	0	0	0	0	0	0	0	0	0	0	0	0	0	0	0	0	0	0	0	0	0	0	0	0	0	0	0	0	0	0	0	0	0	0	0	0	0	0	0	0	0	0	0	0	0	0	0	0	0	0	0	0	0	0	0	0	0	0	0	0	0	0	0	0
NBPF15	0	0	0	0	0	0	0	0	0	0	0	0	0	0	0	0	0	0	0	0	0	0	0	0	0	0	0	0	0	0	0	0	0	0	0	0	0	0	0	0	0	0	0	0	0	0	0	0	0	0	0	0	0	0	0	0	0	0	0	0	0	0	0	0	0	0	0	0	0	0	0	0	0	0	0	0	0	0
NBPF16	0	0	0	0	0	0	0	0	0	0	0	0	0	0	0	0	0	0	0	0	0	0	0	0	0	0	0	0	0	0	0	0	0	0	0	0	0	0	0	0	0	0	0	0	0	0	0	0	0	0	0	0	0	0	0	0	0	0	0	0	0	0	0	0	0	0	0	0	0	0	0	0	0	0	0	0	0	0
LOC645166	0	0	0	0	0	0	0	0	0	0	0	0	0	0	0	0	0	0	0	0	0	0	2	1	1	0	0	0	2	1	0	1	1	0	0	0	0	0	1	0	1	2	0	1	0	0	0	0	0	0	0	0	0	1	0	0	0	0	0	0	0	0	0	0	0	0	1	1	0	0	1	1	3	0	1	1	0	0
LOC388692	1	3	19	0	0	1	0	0	0	0	0	0	0	3	2	2	3	1	2	1	0	0	1	1	0	1	1	4	0	1	3	0	1	1	0	0	2	3	1	7	3	0	2	1	0	0	2	3	4	1	1	1	0	2	0	1	1	1	0	0	2	1	1	1	3	0	0	1	1	1	1	3	22	0	2	2	6	7
FCGR1C	0	0	0	0	0	0	0	0	0	0	0	0	0	0	0	0	0	0	0	0	0	0	0	0	0	0	0	0	0	0	0	0	0	0	0	0	0	0	0	0	0	0	0	0	0	0	0	0	0	0	0	0	0	0	0	0	0	0	0	0	0	0	0	0	0	0	0	0	0	0	0	0	0	0	0	0	0	0
HIST2H2BF	0	0	0	0	0	0	0	0	0	0	0	0	0	0	0	0	0	0	0	0	0	0	0	0	0	0	0	0	0	0	0	0	0	1	0	0	0	0	0	0	0	0	0	0	0	0	0	0	0	0	0	0	0	0	0	0	0	0	0	0	0	0	0	0	0	0	0	0	0	0	0	0	0	0	0	0	0	0
FCGR1A	0	0	0	0	0	0	0	0	0	0	0	0	0	0	0	0	0	0	0	0	0	0	0	0	0	0	0	0	0	0	0	0	0	0	0	0	0	0	0	0	0	0	0	0	0	0	0	0	0	0	0	0	0	0	0	0	0	0	0	0	0	0	0	0	0	0	0	0	0	0	0	0	0	0	0	0	0	0
HIST2H3D	0	1	0	0	0	0	0	0	0	0	0	0	0	0	0	0	0	2	0	0	0	0	0	0	1	0	1	0	0	0	0	0	0	0	0	0	0	0	0	1	0	0	2	0	0	1	0	0	1	0	0	0	0	0	0	0	0	0	0	0	0	0	0	0	0	0	0	0	0	0	0	0	0	0	3	0	0	0
HIST2H4A	0	0	0	0	0	0	0	0	0	0	0	0	0	0	0	0	0	0	0	0	0	0	0	0	0	0	0	0	0	0	0	0	0	0	0	0	0	0	0	0	0	0	0	0	0	0	0	0	1	0	0	0	0	0	0	0	0	0	0	0	0	0	0	0	0	0	0	0	0	0	0	0	0	1	0	0	0	0
HIST2H3C	0	0	0	0	0	0	0	0	0	0	0	0	0	0	0	0	0	0	0	0	0	0	0	0	0	0	0	0	0	0	0	0	0	0	0	0	0	0	0	0	0	0	0	0	0	0	0	0	0	0	0	0	0	0	0	0	0	0	0	0	0	0	0	0	0	0	0	0	0	0	0	0	0	0	0	0	0	0
HIST2H2AA4	0	0	0	0	0	0	0	0	0	0	1	3	0	0	1	0	4	0	1	1	0	0	0	0	3	1	0	0	2	1	1	0	0	0	0	0	0	0	0	1	3	2	1	3	3	4	0	1	0	0	0	0	0	0	0	0	0	0	0	0	0	0	7	0	0	1	0	2	0	0	0	0	0	3	0	2	1	0
HIST2H2BC	0	0	1	0	1	0	0	0	4	1	0	0	0	0	0	0	0	0	1	0	0	0	0	0	0	0	1	0	0	0	2	0	0	2	1	0	2	1	0	0	1	0	1	2	1	1	3	0	5	0	0	0	0	0	0	1	0	0	1	2	1	0	0	0	0	0	1	0	1	0	0	4	0	0	3	0	0	0
HIST2H2BE	53	18	9	7	9	16	50	16	10	13	179	69	31	13	51	26	113	62	59	13	7	34	28	51	77	63	125	61	68	112	142	43	20	189	28	26	63	79	34	57	45	134	89	102	68	42	62	45	203	28	25	4	7	96	32	20	24	13	12	47	6	7	76	17	14	25	22	49	35	19	8	27	15	51	77	83	75	19
HIST2H2AC	0	1	0	1	0	0	0	0	0	0	1	0	0	0	0	0	0	0	1	1	0	1	0	0	0	1	0	0	0	2	0	1	0	1	0	0	0	1	0	0	0	1	2	1	0	0	0	0	1	0	0	0	0	0	0	0	1	0	0	0	0	1	0	1	0	1	0	0	4	0	1	2	2	6	5	14	6	0
HIST2H2AB	0	1	0	2	1	2	2	4	0	0	7	0	6	0	4	0	5	5	2	5	1	2	2	0	11	6	11	6	8	4	8	6	1	1	2	1	4	3	3	8	10	18	11	17	4	1	2	2	19	0	0	0	0	1	0	1	0	0	2	1	0	0	25	0	4	1	7	3	4	3	0	10	0	13	13	20	12	3
BOLA1	2	18	12	8	7	5	10	8	8	13	21	21	6	8	31	16	20	14	19	10	12	34	25	35	14	28	39	23	13	31	30	32	22	26	6	23	25	19	17	23	28	40	20	23	39	33	28	36	45	8	8	11	15	37	33	25	17	18	20	37	9	25	22	22	30	4	19	18	42	32	8	49	18	12	18	22	18	7
SV2A	44	74	331	47	12	17	23	14	9	17	27	15	16	68	15	20	13	18	14	73	21	175	184	213	78	189	19	68	86	138	88	168	190	16	12	225	185	111	137	110	96	229	368	91	357	532	136	280	54	151	86	278	205	101	198	121	148	258	150	173	55	253	287	76	193	114	312	137	66	176	89	125	595	55	289	228	72	133
SF3B4	5	26	15	69	4	1	4	1	0	2	15	9	4	15	8	4	6	4	2	6	0	30	17	37	8	59	31	47	83	43	71	157	59	25	30	43	50	23	15	27	38	46	46	39	36	88	90	67	90	70	40	13	26	92	33	38	56	64	27	17	101	41	66	60	44	9	45	96	97	48	72	127	24	12	74	65	47	10
MTMR11	8	12	1	0	2	1	3	4	7	6	14	14	4	23	23	5	13	8	9	13	19	23	13	6	9	15	8	1	11	18	18	21	10	20	4	22	30	12	9	11	16	7	11	3	12	5	10	18	3	10	3	25	14	9	12	2	20	22	17	62	3	3	3	6	1	1	3	1	6	0	1	13	6	0	5	4	4	3
OTUD7B	20	43	9	17	18	14	24	18	4	4	11	25	10	13	36	16	34	18	12	24	8	21	19	25	21	31	32	5	17	25	41	13	14	56	18	19	39	28	33	34	50	27	32	14	28	21	16	34	38	14	2	10	13	21	29	17	12	27	17	39	7	9	14	11	25	6	3	15	40	12	19	35	19	10	23	15	12	5
VPS45	34	29	8	5	12	13	31	15	35	21	22	18	10	30	45	20	52	31	21	20	32	49	34	37	42	41	60	26	13	26	31	41	15	47	11	40	25	18	18	52	38	37	30	35	45	44	33	40	25	21	12	14	15	39	28	19	18	20	19	37	4	3	12	8	12	3	11	11	28	9	13	19	2	2	8	4	4	5
PLEKHO1	377	345	909	437	219	168	275	232	83	236	403	167	121	528	170	340	295	755	375	251	196	751	1000	2084	470	731	452	1348	583	627	475	1244	768	358	190	1409	1285	1492	675	623	1121	1952	1510	4245	1548	1586	1018	1150	715	2289	971	1017	1345	1260	1233	1018	656	2105	821	996	719	926	1335	789	1966	311	976	1601	620	854	708	4412	1974	767	1596	1137	843	279
ANP32E	32	41	19	5	18	9	16	19	24	9	21	22	14	31	26	29	43	58	102	23	23	96	43	89	57	67	75	89	18	42	45	66	24	96	10	60	57	39	29	39	32	51	53	204	59	115	51	42	35	34	18	25	33	22	82	34	40	42	23	83	5	2	8	13	1	4	6	3	21	8	5	32	24	26	28	14	15	6
CA14	0	0	0	0	0	0	0	0	0	0	0	0	1	0	0	0	0	0	0	0	0	1	0	0	1	0	0	0	0	1	1	0	4	4	1	0	1	1	0	1	0	0	0	1	2	7	2	0	1	0	4	0	0	1	3	0	0	1	0	1	0	1	0	0	0	0	0	0	0	0	0	0	1	0	0	0	0	0
APH1A	160	404	349	233	63	54	74	247	59	67	159	124	62	158	287	285	420	299	218	165	104	296	343	505	229	373	313	275	164	391	395	403	157	220	198	433	443	411	290	494	493	723	721	2507	541	974	426	436	564	839	407	254	351	533	375	508	311	512	271	357	179	148	289	244	235	101	370	444	642	410	292	1640	843	178	706	398	483	118
C1orf54	9	12	4	3	11	8	10	6	6	4	12	3	17	19	15	22	17	14	8	21	8	19	37	50	17	14	11	15	11	7	16	24	4	21	2	16	17	11	27	5	4	19	12	16	18	7	14	27	21	5	6	12	4	26	5	11	8	17	21	31	2	23	7	6	42	1	16	32	13	33	16	15	16	0	6	10	4	2
C1orf51	6	5	0	2	0	0	4	1	0	1	3	0	1	5	0	0	0	4	1	3	0	5	8	6	5	8	10	4	17	7	18	9	2	7	1	10	2	2	6	1	6	14	12	28	8	6	8	11	17	6	7	3	9	8	2	5	15	30	9	17	6	8	4	0	10	4	24	16	10	20	5	37	17	4	10	5	13	2
MRPS21	317	276	1653	726	64	162	142	165	50	141	178	149	68	225	133	190	235	204	256	110	119	599	632	920	444	799	438	424	269	786	739	757	475	268	386	990	1047	1098	477	1058	1048	1488	1623	7150	1850	4005	861	1209	821	1615	1303	783	1343	1577	698	811	524	810	411	612	230	441	806	1105	910	479	1336	1172	3145	1129	884	3266	3006	650	3070	3708	1797	689
PRPF3	18	16	7	7	5	7	3	4	1	13	25	5	7	12	3	12	8	16	5	9	17	8	21	22	7	12	7	7	7	12	16	13	5	6	9	8	14	7	102	13	15	12	11	25	3	2	15	27	102	10	7	4	7	23	18	16	4	22	11	42	2	8	8	6	9	4	3	7	13	8	5	20	26	4	11	7	7	6
RPRD2	41	75	29	22	21	21	25	22	17	32	33	63	32	53	57	39	84	66	65	43	46	219	132	169	147	163	274	136	69	153	138	204	81	173	62	97	142	118	73	141	94	138	150	622	121	129	158	117	129	53	28	62	52	93	175	86	62	87	60	162	11	15	27	34	19	9	23	31	131	17	12	117	59	23	76	46	48	16
TARS2	1	14	49	36	6	1	0	0	0	0	3	21	2	3	0	3	1	8	4	5	2	7	14	19	7	27	8	14	7	11	31	34	18	2	16	21	13	17	5	13	13	18	18	89	14	23	33	40	25	37	32	12	24	42	8	17	26	8	19	18	30	10	52	20	17	14	13	58	46	48	84	187	60	107	64	52	31	21
ECM1	326	280	839	184	154	509	436	843	54	373	256	216	109	680	199	861	561	108	252	185	210	612	1229	982	295	794	1190	2085	292	465	409	1165	474	514	1930	1556	1210	959	1104	2543	1819	1001	622	2726	2157	2515	539	619	1445	1770	1285	1642	1039	676	595	251	2167	2580	2027	3710	1998	344	382	2441	1885	313	584	1332	1163	418	1365	1746	1065	385	991	638	298	341
ADAMTSL4	132	73	230	51	39	74	29	42	10	205	146	54	20	166	41	69	60	111	131	45	70	477	396	315	357	206	74	35	101	128	81	453	107	123	257	377	294	166	818	243	272	300	164	327	186	93	346	261	115	374	175	384	463	212	304	306	493	1136	469	851	61	148	108	78	85	113	337	171	266	382	151	242	755	85	281	175	207	242
MIR4257	0	0	0	0	0	0	0	0	0	0	0	0	0	0	0	0	0	0	0	0	0	0	1	0	0	0	0	0	0	0	0	2	0	0	0	0	0	0	0	0	0	0	0	0	0	0	0	0	0	0	0	0	0	0	0	0	0	0	0	0	0	0	0	0	0	0	0	0	0	0	1	0	0	0	0	0	0	0
MCL1	275	150	46	50	101	95	151	175	153	219	930	469	149	408	615	437	572	228	227	99	124	373	408	680	296	379	251	153	232	319	271	552	176	754	105	322	560	452	224	179	187	278	241	870	412	232	359	298	133	121	57	138	219	230	171	136	143	464	116	410	67	51	94	84	82	27	160	300	381	163	201	635	127	199	206	156	146	46
ENSA	1732	1718	4677	4223	542	1450	2479	1216	262	1080	958	955	316	1190	938	1270	1990	1488	1898	708	394	2769	2197	3638	2522	3511	4497	3162	1575	3786	3862	2921	1869	908	3229	2570	3271	3339	1954	4608	4193	4354	4222	23303	4729	11023	2639	4101	4895	3353	2655	1777	2672	7013	3343	2263	2538	3662	2568	2855	1982	1255	1556	3502	2715	1192	3278	3523	10564	2446	2596	22564	6495	3274	6512	5335	2257	1637
GOLPH3L	35	38	8	14	11	19	33	30	16	22	17	31	15	46	34	33	69	23	33	23	15	77	56	95	49	46	127	56	20	65	60	60	30	106	33	33	63	76	29	137	86	60	50	83	72	72	65	46	41	26	24	26	28	56	66	37	20	47	28	56	7	4	12	23	19	3	4	15	65	13	16	93	23	17	29	20	31	10
HORMAD1	0	0	0	0	0	0	0	0	0	0	0	0	0	0	0	4	2	0	0	0	0	0	0	0	0	0	1	0	0	0	0	0	2	0	0	0	0	0	0	0	0	0	0	2	0	1	0	1	1	0	1	1	0	0	0	0	0	1	1	1	0	0	0	0	0	0	0	0	0	0	0	0	0	0	0	0	0	0
CTSS	17	16	3	19	22	14	24	20	7	19	28	50	5	16	63	36	89	50	40	12	21	43	64	197	27	37	120	127	15	31	27	85	30	125	5	148	102	85	28	24	26	50	23	284	26	82	55	29	48	29	10	15	23	166	71	46	13	23	9	55	7	4	7	16	8	1	11	15	29	6	12	70	10	71	41	22	32	5
CTSK	208	151	8	10	89	65	138	94	132	151	290	218	166	579	569	450	536	113	139	198	550	515	1176	1042	767	687	604	55	159	309	314	661	181	1005	33	703	580	560	453	320	396	444	255	787	849	1078	390	395	143	367	133	735	547	433	681	361	824	1277	821	2374	34	54	45	83	104	29	89	104	219	43	63	330	37	60	114	103	130	59
ARNT	50	143	152	57	53	41	22	58	20	33	75	44	43	94	118	139	104	165	71	157	111	105	88	106	79	110	66	51	63	120	114	151	89	67	91	106	131	112	118	151	112	151	142	84	168	189	98	113	81	99	51	133	157	95	175	154	145	200	167	245	37	61	93	55	54	47	85	73	184	94	71	231	296	134	192	135	82	83
SETDB1	91	103	172	67	17	20	20	25	19	16	52	64	29	94	79	41	54	42	33	46	42	178	182	255	96	202	72	98	80	122	205	197	105	61	51	239	175	118	146	179	262	424	397	183	249	244	288	358	210	212	163	129	143	336	170	401	175	219	153	146	94	215	435	226	333	88	363	292	214	491	230	671	442	50	244	158	178	85
CERS2	46	44	49	79	15	35	35	55	25	37	39	37	6	49	66	56	154	26	37	29	31	95	74	124	64	112	136	76	61	94	172	239	66	101	91	73	96	81	46	157	120	77	83	71	148	280	104	161	151	66	59	57	63	121	110	52	111	116	97	208	61	41	51	64	64	11	38	99	236	34	94	233	43	36	111	118	69	45
ANXA9	3	2	7	3	0	6	10	8	6	0	4	4	3	3	10	14	26	0	4	2	2	12	12	6	4	22	54	42	4	11	36	9	10	7	20	5	13	3	7	48	26	6	25	9	34	187	2	17	58	22	25	4	6	38	13	5	25	11	18	9	33	13	7	15	9	6	12	13	16	10	12	23	7	5	13	11	1	4
FAM63A	10	21	69	40	3	11	16	18	0	3	15	34	6	20	22	20	23	11	9	8	5	50	41	52	40	53	69	49	34	41	101	72	66	10	49	46	42	40	72	50	78	88	87	62	109	53	55	90	217	72	42	12	78	113	41	86	79	99	61	41	38	71	97	102	79	17	71	78	114	100	96	264	159	15	110	47	52	32
PRUNE	14	21	5	6	2	2	4	8	15	5	5	1	4	11	20	6	26	21	13	19	13	33	19	38	10	25	59	16	7	32	30	21	6	40	8	26	34	31	13	36	22	35	19	21	26	50	24	28	17	12	10	15	12	17	33	20	19	17	16	36	1	1	6	10	5	1	4	6	30	3	4	10	5	4	18	15	9	3
BNIPL	37	24	118	47	6	21	24	28	12	47	44	68	13	42	31	37	37	5	11	61	18	71	82	59	52	154	57	36	44	163	256	35	64	19	124	82	116	70	60	189	138	145	206	317	144	128	81	316	298	64	45	18	21	128	99	144	140	50	141	52	127	123	173	133	118	45	78	93	115	113	105	227	240	56	142	135	51	107
C1orf56	13	12	16	17	4	1	7	4	2	6	4	7	1	14	25	17	28	6	9	4	16	18	24	26	9	29	14	15	18	15	30	28	26	25	16	41	39	30	15	31	30	28	42	29	27	64	37	28	40	53	20	11	30	40	53	17	30	16	18	9	20	11	73	59	60	21	32	76	62	47	41	79	17	10	14	44	44	17
CDC42SE1	89	73	24	26	28	28	54	44	16	26	102	73	24	89	134	74	150	90	48	50	49	116	101	183	56	131	137	86	32	117	128	100	45	151	41	115	163	136	49	106	96	121	135	147	114	105	91	118	96	87	51	54	60	159	95	71	64	96	54	111	39	40	56	120	93	15	44	73	111	66	48	173	55	14	50	44	48	15
MLLT11	6	10	3	2	3	7	5	0	1	1	0	0	9	13	3	1	4	3	12	6	11	17	28	32	5	12	12	9	5	17	20	26	21	45	5	18	52	22	8	8	22	19	29	12	67	35	13	28	15	8	5	12	20	15	34	9	19	14	12	25	2	0	3	5	1	0	3	2	3	1	0	5	1	4	7	6	0	0
GABPB2	4	5	1	4	0	3	4	0	1	0	1	2	5	1	10	1	1	3	3	1	0	3	0	7	2	2	5	3	4	2	5	7	1	3	7	4	7	7	2	4	5	5	1	12	3	5	6	5	4	7	3	2	0	1	0	2	4	1	0	8	1	1	1	3	2	0	2	0	2	1	1	8	5	1	2	6	2	0
SEMA6C	117	145	314	87	41	44	108	60	47	419	147	92	65	197	162	182	76	156	96	102	65	345	243	211	290	292	114	82	167	235	164	306	185	101	200	244	299	247	330	326	293	425	386	119	245	606	373	467	260	388	188	243	285	189	360	367	258	429	309	375	217	213	356	85	180	137	376	251	199	339	151	344	591	430	419	296	207	280
TNFAIP8L2	5	25	28	18	13	9	6	22	9	10	7	0	8	9	24	44	23	141	20	20	2	20	28	81	1	7	15	100	7	11	10	40	26	3	3	57	55	83	12	11	29	34	17	107	9	31	29	24	36	59	14	16	40	52	23	19	10	15	18	13	22	14	8	13	27	5	11	36	20	6	7	71	59	22	36	15	16	2
LYSMD1	18	15	8	3	1	9	5	6	6	4	26	7	10	21	15	7	21	9	20	14	8	21	14	19	4	7	22	12	5	18	19	17	17	9	13	13	21	14	3	20	15	24	14	13	38	16	22	25	15	11	7	5	16	9	15	18	14	14	6	11	3	5	3	6	8	0	6	10	11	11	10	20	5	10	12	10	9	3
SCNM1	26	49	29	20	15	7	17	18	16	16	32	26	22	36	14	39	26	26	32	16	10	53	49	133	37	81	19	46	38	39	61	78	56	7	31	83	49	52	58	32	109	111	104	104	89	106	85	108	109	87	66	46	34	126	45	100	43	107	49	45	37	41	100	69	95	14	108	95	70	103	58	162	120	13	77	40	39	28
TMOD4	5	3	5	0	0	1	3	0	0	0	17	3	0	3	6	3	1	0	4	2	2	4	1	6	1	5	1	2	0	3	6	3	5	4	2	8	5	2	4	5	3	8	8	4	8	4	7	14	6	10	7	5	9	12	3	10	7	3	0	3	1	10	13	4	3	3	4	1	8	11	4	4	15	0	2	3	1	2
VPS72	39	43	54	55	7	17	19	23	16	18	37	43	15	32	49	42	37	36	53	18	25	136	95	127	96	153	131	87	87	136	113	187	56	139	57	102	99	103	76	101	122	172	163	122	142	217	155	166	157	142	81	89	61	194	136	96	99	107	87	134	61	57	125	86	106	35	121	129	130	107	79	234	91	65	113	84	86	32
PIP5K1A	30	50	15	19	12	17	11	33	22	3	21	31	13	37	66	36	86	53	30	40	29	56	39	73	52	54	68	43	29	71	51	52	17	176	24	40	84	62	22	62	51	83	93	61	55	57	57	58	31	42	27	33	54	34	64	41	56	37	44	90	1	12	13	13	6	5	6	7	73	18	9	79	31	15	28	29	19	9
PSMD4	59	96	354	217	13	23	28	30	15	43	29	27	10	40	27	38	34	55	126	30	15	108	169	231	46	108	85	129	82	145	144	157	97	19	67	189	258	187	186	146	157	304	242	290	212	257	144	202	328	306	245	128	277	303	152	175	103	140	103	96	152	118	231	220	142	75	316	265	475	178	239	957	658	210	482	230	440	87
ZNF687	120	114	414	402	20	55	78	104	6	41	93	76	28	89	102	113	214	218	169	105	40	240	202	263	160	314	190	267	161	323	373	342	246	103	233	324	578	465	210	651	519	584	696	517	531	632	392	519	572	445	367	253	443	582	398	298	274	312	279	333	259	189	282	321	219	137	373	376	737	311	310	1983	762	206	860	676	449	155
PI4KB	427	234	1248	496	63	147	194	193	36	169	407	271	58	280	154	153	282	227	223	137	96	652	726	908	555	958	286	329	311	743	712	972	447	98	439	1266	1217	1114	753	1343	1300	1884	1991	1262	1623	1294	1119	1686	969	1460	813	810	1153	1403	1024	1295	638	1041	578	600	346	751	1277	1077	1168	456	1443	1220	1224	1471	813	4458	2972	599	1939	1382	987	465
RFX5	55	45	18	22	17	21	52	34	52	28	33	79	37	58	57	22	143	57	52	43	30	72	89	198	48	66	143	170	38	90	106	147	54	187	21	103	136	107	29	87	102	133	131	157	124	101	119	137	118	43	25	45	50	91	99	64	54	65	51	120	22	16	9	28	13	6	27	14	70	10	12	130	28	5	39	34	6	21
SELENBP1	117	187	110	105	33	88	53	60	34	66	151	57	81	223	169	178	74	47	23	53	71	232	240	297	189	285	232	192	237	261	345	340	241	55	150	296	171	132	474	178	288	886	664	295	324	46	512	587	797	156	162	83	107	535	246	917	244	394	169	192	153	319	1153	313	689	95	694	481	274	986	300	542	526	101	297	108	151	120
PSMB4	166	131	31	27	47	45	91	110	74	72	156	148	37	121	273	151	283	105	214	86	152	259	197	377	134	237	412	209	82	192	255	273	170	372	79	188	250	202	150	208	180	311	302	247	357	621	230	305	231	87	80	140	130	373	286	144	135	179	123	296	30	38	87	89	89	14	64	84	159	74	50	156	43	29	84	60	58	9
POGZ	44	64	28	11	21	21	17	11	18	23	35	26	26	39	54	17	32	19	31	32	39	67	30	44	49	61	63	36	31	51	71	68	22	61	19	58	65	43	26	39	45	58	61	50	45	26	59	61	28	44	19	28	56	31	61	57	32	52	38	67	18	8	23	15	10	3	15	18	65	17	17	77	45	11	27	42	40	12
CGN	9	43	79	42	15	16	6	37	2	7	26	40	15	49	40	11	81	23	49	41	11	108	39	58	44	171	109	58	34	67	130	59	38	69	60	59	80	77	60	187	104	159	154	35	137	313	96	222	575	83	58	24	46	23	84	132	125	77	87	61	70	83	163	145	120	38	117	116	169	192	100	294	212	101	202	161	114	53
TUFT1	17	10	4	8	6	10	7	24	12	8	8	8	20	14	49	20	81	25	42	13	9	17	24	27	28	25	189	44	13	44	37	11	6	130	19	9	46	32	10	23	42	22	24	69	20	40	19	28	24	17	21	11	13	48	18	13	13	8	6	19	4	1	2	7	7	2	4	2	41	1	7	62	4	8	11	9	10	4
MIR554	0	0	0	0	0	0	0	0	0	0	0	0	0	0	0	0	0	0	0	0	0	0	0	0	0	0	0	0	0	0	0	0	0	0	0	0	0	0	0	0	0	0	0	0	0	0	0	0	0	0	0	0	0	0	0	0	0	0	0	0	0	0	0	0	0	0	0	0	0	0	0	0	0	0	0	0	0	0
SNX27	37	20	7	5	16	31	15	21	31	11	20	47	12	40	56	36	101	21	22	29	28	42	45	85	50	66	122	46	21	71	58	69	32	101	10	51	81	75	26	62	56	66	84	65	90	68	53	60	45	18	21	39	22	68	59	34	43	51	41	75	5	5	14	24	13	1	8	11	52	10	6	66	16	3	26	16	23	7
CELF3	0	2	2	0	0	0	0	0	0	0	0	0	4	1	0	0	0	0	2	0	0	1	0	0	0	0	0	1	0	0	1	0	3	0	0	0	2	2	10	0	0	1	0	3	1	1	1	0	7	11	1	0	1	0	0	0	0	0	1	0	0	0	0	0	1	0	0	0	0	0	2	1	1	1	0	0	0	0
RIIAD1	0	1	6	30	1	2	0	0	0	1	0	6	0	1	5	7	0	1	0	0	0	5	3	4	0	3	7	8	0	7	4	0	7	1	0	6	8	8	3	4	8	4	11	37	18	17	9	48	10	18	45	4	3	68	4	1	8	0	14	0	3	10	2	16	24	5	11	15	30	12	6	186	1	0	16	21	3	1
MRPL9	46	44	7	11	12	16	23	22	21	14	31	39	23	37	40	43	47	33	52	22	59	70	62	80	53	66	108	39	26	54	59	65	23	91	19	51	65	48	25	56	45	91	64	67	72	103	69	74	68	24	16	39	26	69	93	50	49	73	37	140	12	5	18	13	8	2	11	21	69	13	12	49	16	17	32	19	19	5
OAZ3	27	10	99	113	5	16	14	25	5	21	16	10	3	10	17	21	27	27	31	10	1	55	139	172	10	73	44	33	38	91	76	62	76	3	41	61	59	36	46	62	318	80	87	233	125	118	50	130	136	54	78	23	42	222	72	28	109	40	50	50	54	61	70	135	338	34	55	202	135	56	61	310	108	60	138	89	27	35
TDRKH	2	5	3	0	3	2	1	2	0	2	1	3	10	3	5	2	2	12	9	8	2	8	0	10	2	5	8	4	0	3	1	1	3	5	3	1	2	9	2	6	5	4	7	7	6	8	4	5	4	7	1	0	2	4	4	1	3	2	1	4	0	0	0	3	2	0	1	0	4	1	0	3	4	0	1	2	0	0
LINGO4	6	6	8	4	0	0	0	1	20	3	2	0	2	2	0	1	2	6	1	1	0	10	7	13	6	8	1	8	6	3	3	9	9	0	10	7	10	12	6	4	22	13	9	5	4	2	8	7	7	22	24	0	7	11	2	8	3	8	1	1	2	3	7	0	28	3	8	5	2	8	2	9	13	5	9	2	0	3
RORC	42	166	118	86	26	44	17	113	33	63	60	55	48	36	111	192	156	165	36	93	28	108	81	78	66	112	82	51	57	107	97	74	50	13	98	109	139	146	72	161	186	200	132	31	84	125	164	132	181	75	98	15	58	167	124	253	99	65	82	62	36	63	155	75	117	22	119	75	198	161	93	396	280	118	227	149	134	71
C2CD4D	7	13	53	26	2	5	6	4	0	7	15	6	5	4	5	13	6	16	17	10	0	25	29	29	19	27	22	26	18	28	31	15	18	10	42	38	40	37	30	44	45	141	75	49	29	46	72	38	34	42	53	22	25	62	28	82	40	37	41	39	15	21	57	40	41	24	89	39	98	68	39	149	102	20	80	71	92	27
LOC100132111	0	1	0	0	0	0	0	0	0	0	0	0	0	0	0	0	0	0	0	0	0	0	0	0	0	0	0	0	0	0	0	1	0	1	3	0	0	0	0	0	0	0	1	0	0	0	0	0	0	0	0	0	0	0	0	0	0	0	0	0	0	0	0	0	0	0	0	1	0	1	1	0	1	0	0	0	0	0
THEM5	2	1	0	0	0	0	0	0	0	0	0	0	0	0	0	0	0	0	0	0	0	0	0	0	0	0	2	0	0	0	0	2	0	0	0	0	1	1	1	0	0	2	0	2	1	0	0	0	1	0	0	1	2	2	0	1	0	0	0	0	0	0	1	0	0	0	0	2	0	1	0	1	1	0	0	0	3	0
THEM4	15	14	10	3	1	4	6	4	2	2	2	13	5	13	12	7	12	8	4	5	6	18	20	21	1	7	17	11	7	9	19	21	12	15	9	4	7	5	6	11	8	16	9	5	9	10	21	29	13	9	1	13	3	16	12	9	8	10	1	14	0	1	0	3	1	0	1	4	9	6	4	17	8	5	2	4	9	2
S100A10	315	200	123	50	132	119	331	174	151	160	356	311	64	368	414	264	506	430	1854	218	186	1060	1151	1616	653	764	785	363	289	785	592	1049	340	3380	160	793	1124	1149	611	357	353	407	482	805	667	2394	566	530	573	622	330	1206	813	1153	598	175	1553	2035	1376	4567	58	86	41	124	125	57	214	345	325	112	180	369	196	56	222	194	200	86
S100A11	295	143	3321	1720	98	127	319	92	47	195	121	166	46	132	172	161	112	306	737	74	72	434	885	1489	322	622	481	410	357	671	513	732	351	230	162	800	846	962	1167	319	567	555	675	1288	592	1598	644	821	1505	2004	1549	564	557	1423	509	352	555	954	524	817	620	536	419	1398	1839	349	863	1559	1860	455	1177	7013	3799	306	3610	2280	1268	884
TCHHL1	0	0	0	0	0	0	0	0	0	0	0	0	2	0	0	0	0	0	0	0	1	0	0	1	0	0	0	0	0	0	0	0	0	0	0	0	0	0	0	0	0	0	0	0	0	0	0	0	0	0	0	0	0	1	0	0	0	0	0	0	0	0	0	0	0	0	0	0	0	0	0	0	0	2	0	0	0	0
TCHH	1	0	1	0	0	0	1	0	0	0	0	0	13	0	0	0	0	0	2	0	0	0	2	1	2	0	0	1	0	0	0	0	2	6	0	1	0	0	0	0	0	0	0	2	0	0	3	1	4	2	2	1	0	3	0	0	2	0	0	0	0	0	0	0	0	0	1	0	0	0	1	0	0	1	1	3	0	0
RPTN	0	0	0	0	0	0	0	0	0	0	0	0	5	0	0	0	0	0	0	0	0	0	0	0	0	0	0	0	0	0	0	1	1	0	0	0	0	0	1	0	0	0	0	0	0	0	0	0	0	1	0	0	0	0	0	0	0	0	0	0	0	0	0	0	0	0	0	0	0	0	0	1	2	0	0	2	0	0
HRNR	0	0	0	0	0	0	0	0	0	0	0	0	5	0	0	0	0	0	2	0	0	0	1	0	0	0	0	0	0	0	0	0	1	0	0	1	0	0	0	0	0	0	0	0	0	0	0	0	1	1	0	0	0	0	0	0	2	5	2	0	0	0	0	0	0	0	0	0	0	0	0	0	0	0	0	0	0	1
FLG	0	0	0	0	0	0	0	0	0	0	0	0	4	0	0	0	0	2	2	1	0	0	0	0	0	0	0	0	0	0	0	1	7	0	0	0	0	1	0	0	0	0	0	0	0	0	0	0	1	2	0	1	1	0	1	0	0	2	0	2	0	0	1	0	1	0	0	0	0	0	0	1	0	0	0	0	0	0
FLG2	0	0	0	0	0	1	0	0	0	0	0	0	7	0	0	0	0	0	0	0	0	0	0	0	0	0	0	0	0	0	0	0	0	0	0	1	0	0	0	0	0	0	0	0	0	0	1	0	0	0	0	0	0	0	0	0	0	0	1	1	0	0	0	0	0	0	0	0	0	0	0	2	0	0	0	3	0	0
CRNN	0	1	1	0	0	0	0	0	0	0	0	0	0	0	0	0	0	0	0	0	0	0	0	0	0	0	0	0	0	0	0	0	0	0	1	0	0	0	0	0	0	0	0	0	0	1	0	0	0	0	0	0	0	0	0	0	0	0	0	0	0	0	0	0	0	0	0	0	0	0	0	1	0	2	0	0	0	0
LCE5A	1	0	0	0	0	0	0	0	0	0	0	0	0	0	0	0	0	0	0	0	0	1	0	0	0	0	0	0	0	0	0	0	0	0	0	0	0	0	0	0	0	0	1	0	0	0	0	0	1	0	0	0	0	0	0	0	0	0	0	0	0	1	0	0	0	0	0	0	0	0	0	0	0	0	0	0	0	0
CRCT1	0	0	0	0	0	0	0	0	0	0	0	0	3	0	0	0	1	1	0	0	0	0	0	1	0	0	0	0	0	0	0	0	1	0	0	0	2	4	0	0	0	0	0	0	0	0	1	0	0	0	0	0	0	6	0	0	0	0	0	0	1	0	0	0	0	0	0	0	0	0	0	0	0	1	0	2	0	0
LCE3E	0	0	0	0	0	0	0	0	0	0	0	0	0	0	0	0	0	0	0	0	0	0	0	0	0	0	0	0	0	0	0	0	0	0	0	0	0	0	0	0	0	0	0	0	0	0	1	0	0	0	0	0	0	0	0	0	0	0	0	0	0	0	0	0	0	0	0	0	0	0	0	0	0	0	0	2	0	0
LCE3D	0	0	0	0	0	0	0	0	0	0	0	0	5	0	0	0	0	0	0	0	0	0	0	0	0	1	0	0	0	0	0	0	0	1	0	0	0	0	0	0	0	0	0	0	0	0	0	0	0	0	0	0	0	0	0	0	0	1	0	0	0	2	0	0	0	0	0	0	0	0	0	0	0	0	0	0	0	0
LCE3C	0	0	0	0	0	1	0	0	0	0	0	0	0	0	0	0	0	0	0	0	0	0	0	0	0	0	0	0	0	0	1	0	0	0	0	0	0	0	0	0	0	0	0	0	0	0	0	0	0	0	0	0	0	0	0	0	0	0	0	0	0	0	0	0	0	0	0	0	0	0	0	0	0	0	0	0	0	0
LCE3B	0	0	0	0	0	0	0	0	0	0	0	0	0	0	0	0	0	0	0	0	0	0	0	0	0	0	0	0	0	0	0	0	0	0	0	0	0	0	0	0	0	0	0	0	0	0	0	0	0	0	0	0	0	0	0	0	0	0	0	0	0	0	0	0	0	0	0	0	0	0	0	0	0	0	0	0	0	0
LCE3A	0	0	0	0	0	0	0	0	0	0	0	0	0	0	0	0	0	0	0	0	0	0	0	0	0	0	0	0	0	0	0	0	1	0	0	0	0	0	0	0	0	0	0	0	0	0	0	0	0	0	0	0	0	0	0	0	0	0	0	0	0	0	0	0	0	0	0	0	0	0	0	0	0	0	0	0	0	0
LCE2D	0	0	0	0	0	0	0	0	0	0	0	0	0	0	0	0	0	0	0	0	0	0	0	0	0	0	0	0	0	0	0	0	0	0	0	0	0	0	0	0	0	0	0	0	0	0	0	0	0	0	0	0	0	0	0	0	0	0	0	0	0	0	0	0	0	0	0	0	0	0	0	0	0	0	0	0	0	0
LCE2C	0	0	0	0	0	0	0	0	0	0	0	0	0	0	0	0	0	0	0	0	0	0	0	0	0	0	0	0	0	0	0	0	0	0	0	0	0	0	0	0	0	0	0	0	0	0	0	0	0	0	0	1	1	0	0	0	0	0	1	1	0	0	0	0	0	0	0	0	0	0	0	0	0	0	0	0	0	0
LCE2B	0	0	0	0	0	0	0	0	0	0	0	0	0	0	0	0	0	0	0	0	0	0	0	0	0	0	0	0	0	0	0	0	1	0	0	0	0	0	0	0	0	0	0	0	0	0	0	0	0	0	0	0	0	0	0	0	0	0	0	0	0	0	0	0	0	0	0	0	0	0	0	0	0	0	0	0	0	0
LCE2A	0	0	0	0	0	0	0	0	0	0	0	0	0	0	0	0	0	0	0	0	0	0	0	0	0	0	0	0	0	0	0	0	0	0	0	0	0	0	0	0	0	0	0	0	0	0	0	0	0	0	0	1	0	0	0	0	0	0	1	0	0	0	0	0	0	0	0	0	0	0	0	0	0	0	0	0	0	0
LCE4A	0	0	0	0	0	0	0	0	0	0	0	0	0	0	0	0	0	0	0	0	0	0	0	0	0	0	0	0	0	0	0	0	0	0	0	0	0	0	0	0	0	0	0	0	0	0	0	0	0	0	0	0	0	0	0	0	0	0	0	0	0	0	0	0	0	0	0	0	0	0	0	0	0	0	0	0	0	0
C1orf68	0	0	0	0	0	0	0	0	0	0	0	0	0	0	0	0	0	0	0	0	0	0	0	0	0	0	0	0	0	0	0	0	0	0	0	0	0	0	0	0	0	0	0	0	0	0	0	0	0	0	0	0	0	2	0	0	0	0	0	0	0	0	0	0	0	0	0	0	0	0	0	0	0	1	0	0	0	0
KPRP	5	0	0	0	0	0	0	0	0	0	0	0	3	0	0	0	0	0	1	0	0	1	0	0	0	0	0	0	0	0	1	0	4	0	1	0	0	0	0	0	0	0	0	0	0	0	0	0	0	0	0	0	0	1	0	0	0	0	0	0	0	0	0	1	0	0	0	0	0	0	0	1	0	0	0	0	0	0
LCE1F	0	0	0	0	0	0	0	0	0	0	0	0	0	0	0	0	0	0	1	0	0	0	0	0	0	0	0	0	0	0	0	0	0	0	0	0	0	0	0	0	0	0	0	0	0	0	0	0	0	0	0	0	0	0	0	0	0	0	0	0	0	0	0	0	0	0	0	0	0	0	0	0	0	0	0	0	0	0
LCE1E	0	0	0	0	0	0	0	0	0	0	0	0	0	0	1	0	0	0	0	0	0	0	0	0	0	0	0	0	0	0	0	0	0	0	0	0	0	0	0	0	0	0	0	0	0	0	0	0	0	0	0	0	0	0	0	0	0	0	0	0	0	0	0	0	0	0	0	0	0	0	0	0	2	0	0	0	0	0
LCE1D	0	0	0	0	0	0	0	0	0	0	0	0	0	0	0	0	0	0	0	0	0	0	0	0	0	0	0	0	0	0	0	0	0	0	0	0	0	0	0	0	0	0	0	0	0	0	0	0	0	0	0	0	0	0	0	0	0	0	0	0	0	0	0	0	0	0	0	0	0	0	0	0	0	0	0	0	0	0
LCE1C	0	0	0	0	0	0	0	0	0	0	0	0	0	0	0	0	0	0	0	0	0	0	0	0	0	0	0	0	0	0	1	0	1	0	0	1	2	0	0	0	0	0	3	0	0	0	0	1	0	0	0	0	0	0	0	1	0	0	0	0	0	0	2	0	0	0	0	0	0	0	0	0	1	1	0	0	0	0
LCE1B	0	0	0	0	0	0	0	0	0	0	0	0	0	0	0	0	0	0	0	0	0	0	0	0	0	0	0	0	0	0	0	0	0	0	0	0	0	0	0	0	0	0	0	0	0	0	0	0	1	0	0	0	0	0	0	0	0	0	0	0	0	0	0	0	0	0	0	0	0	0	0	2	0	0	0	0	0	0
LCE1A	0	0	0	0	0	0	0	0	0	0	0	0	0	0	0	0	0	0	0	0	0	0	0	0	0	0	0	0	0	0	0	0	0	0	0	0	0	0	0	0	0	0	0	0	0	0	0	0	0	0	0	0	0	0	0	0	0	0	0	0	0	0	0	0	1	0	0	0	0	0	0	0	0	0	0	0	0	0
LCE6A	0	0	0	0	0	0	0	0	0	0	0	0	1	0	0	0	0	0	0	0	0	0	0	0	0	0	0	0	0	0	1	0	0	0	0	0	0	0	0	0	0	0	0	0	0	0	0	0	0	0	0	0	0	0	0	0	0	0	0	0	0	0	0	0	0	0	0	0	0	0	0	0	0	0	0	0	0	0
SMCP	0	0	0	0	0	0	0	0	0	0	0	0	0	0	0	0	0	0	2	0	0	0	0	0	0	0	0	0	0	0	1	0	0	0	0	0	0	0	0	0	0	0	0	0	0	0	0	0	1	0	0	0	0	0	0	0	0	0	0	0	0	0	0	0	0	0	0	0	0	0	0	0	0	0	0	0	0	0
IVL	1	0	0	0	0	0	0	0	0	0	0	0	5	0	0	3	0	3	54	5	1	0	0	13	0	0	0	0	1	1	0	2	1	0	0	0	2	0	0	0	1	1	0	2	0	0	0	1	1	9	3	0	0	14	0	0	1	1	3	1	0	0	0	0	0	0	2	0	0	1	0	0	1	0	0	0	0	0
SPRR4	0	0	0	0	0	0	0	0	0	0	0	0	0	0	0	0	0	0	0	0	0	0	0	0	0	0	0	0	0	0	0	0	1	0	0	0	0	0	0	0	0	0	0	0	0	0	0	0	0	0	0	0	0	0	0	0	0	0	0	0	0	0	0	0	0	0	0	0	0	0	0	0	0	0	0	0	0	0
SPRR1A	0	0	0	0	0	0	0	0	0	0	0	0	0	0	0	1	0	0	0	0	0	0	0	1	0	1	0	0	0	0	1	0	0	0	0	0	0	0	0	0	0	0	0	2	0	0	0	0	0	1	0	0	0	0	0	0	0	0	0	0	0	0	0	0	0	0	0	1	0	0	0	0	0	0	0	0	0	0
SPRR3	1	0	0	0	0	0	0	0	0	0	0	0	0	0	0	0	0	0	0	0	0	0	1	0	0	0	0	0	0	0	0	0	0	0	0	0	1	0	0	1	0	0	0	0	0	0	0	0	0	2	2	0	0	0	0	0	0	0	0	0	0	0	0	0	0	0	0	0	0	0	0	0	0	0	0	0	0	0
SPRR1B	0	0	0	0	0	0	0	0	0	0	0	0	0	0	0	0	0	0	1	0	0	0	0	0	0	0	0	0	0	0	0	0	0	0	0	0	0	0	0	0	0	0	0	0	0	0	0	0	0	0	0	0	0	0	0	0	0	0	0	1	0	0	0	0	0	0	0	0	0	0	0	0	0	0	0	0	0	0
SPRR2D	0	0	0	0	0	0	0	0	0	0	0	0	0	0	0	0	0	0	0	0	0	0	0	0	0	0	0	0	0	0	0	0	0	0	0	0	0	0	0	0	0	0	0	0	0	0	0	0	0	0	0	0	0	0	0	0	0	0	0	0	0	0	0	0	0	0	0	0	0	0	0	0	0	0	0	0	0	0
SPRR2A	0	0	0	0	0	0	0	0	0	0	0	0	0	0	0	0	0	0	0	0	0	0	0	0	0	0	0	0	0	0	0	0	0	0	0	0	0	0	0	0	0	0	0	0	0	0	0	0	0	0	0	0	0	0	0	0	0	0	0	0	0	0	0	0	0	0	0	0	0	0	0	0	0	0	0	0	0	0
SPRR2B	0	0	0	0	0	0	0	0	0	0	0	0	0	0	0	0	0	0	0	0	0	0	0	0	0	0	0	0	0	0	0	0	0	0	0	0	0	0	0	0	0	0	0	0	0	0	0	0	0	0	0	0	0	0	0	0	0	1	0	0	0	0	0	0	0	0	0	0	0	0	0	0	0	0	0	0	0	0
SPRR2E	0	0	0	0	0	0	0	0	0	0	0	0	0	0	0	0	0	0	0	0	0	0	0	0	0	0	0	0	0	0	0	0	0	1	0	0	0	0	0	0	0	0	0	0	0	0	0	0	0	0	0	0	0	0	0	0	0	4	0	3	0	0	0	0	0	0	0	0	0	0	0	0	0	0	0	0	0	0
SPRR2F	0	0	0	0	0	0	0	0	0	0	0	0	0	0	0	0	0	0	0	0	0	0	0	0	0	0	0	0	0	0	0	0	0	0	0	0	0	0	0	0	0	0	0	0	0	0	0	0	0	0	0	0	0	0	0	0	0	0	0	0	0	0	0	0	0	0	0	0	0	0	0	0	0	0	0	0	0	0
SPRR2C	0	0	0	0	0	0	0	0	0	0	0	0	5	0	0	0	0	0	0	0	0	0	0	0	0	0	0	0	0	0	0	0	0	0	0	0	0	0	0	0	0	0	0	0	0	0	0	0	0	0	0	0	0	0	0	0	0	0	0	0	0	0	0	0	0	0	0	0	0	0	0	0	0	0	0	0	0	0
SPRR2G	0	0	0	0	0	0	0	0	0	0	0	0	1	0	0	0	0	0	0	0	0	0	0	0	0	0	0	0	0	0	0	0	1	0	0	0	0	0	0	0	0	0	0	0	0	0	0	0	0	0	0	0	0	0	0	0	0	1	0	0	0	0	0	0	0	0	0	0	0	0	0	0	0	0	0	0	0	0
LELP1	0	0	0	0	0	0	0	0	0	0	0	0	0	0	0	0	0	0	0	0	0	0	0	0	0	0	0	0	0	0	0	0	0	0	0	0	0	0	0	0	0	0	0	0	0	0	0	0	0	0	0	0	0	0	0	0	0	0	0	0	0	0	0	0	0	0	0	0	0	0	0	0	0	0	0	0	0	0
PRR9	0	0	0	0	0	0	0	0	0	0	0	1	4	0	0	0	0	0	0	0	0	0	0	1	0	0	0	0	0	0	0	0	0	0	0	0	0	0	0	0	0	0	0	0	0	0	0	1	0	0	0	0	0	0	0	0	0	0	0	0	0	0	0	0	0	0	0	0	0	0	0	0	0	0	0	0	0	0
LOR	0	1	2	0	0	0	0	0	0	0	0	0	0	7	2	0	0	0	0	0	1	1	2	0	1	0	0	0	0	0	0	0	3	1	0	2	1	0	0	0	1	1	0	1	0	0	4	4	0	1	1	1	0	0	1	2	0	1	1	0	0	2	4	1	1	0	0	1	0	0	0	0	7	0	1	0	0	0
PGLYRP3	0	0	0	0	0	0	0	0	0	0	0	0	4	0	0	0	0	0	1	0	0	0	0	0	0	0	0	0	0	1	0	0	1	0	0	0	0	0	0	0	0	0	0	0	0	0	0	0	0	0	0	0	0	0	0	0	0	0	0	0	0	0	0	0	0	0	0	0	0	0	0	0	0	0	0	0	0	0
PGLYRP4	0	0	0	0	0	0	0	0	0	0	0	0	3	0	0	0	0	0	7	0	0	0	0	2	0	0	0	0	2	0	0	1	2	0	0	0	0	0	0	0	0	1	3	0	0	0	1	1	0	2	0	0	0	3	0	0	0	0	2	0	0	0	0	1	0	0	0	0	0	1	0	0	5	0	1	0	0	0
S100A9	2233	573	1021	81	354	430	362	302	81	2283	1647	311	49	154	658	3702	657	1399	3933	39	72	1833	1238	3074	319	1412	191	276	715	461	252	1044	1245	1171	94	2273	1725	600	970	133	108	558	421	441	717	346	729	625	416	1710	3053	120	566	14765	3359	932	917	4959	2943	75	224	525	405	1647	3328	92	1446	282	494	340	417	1196	1180	834	618	325	271	114
S100A12	1	0	0	0	1	0	0	0	0	0	1	0	0	0	0	0	0	0	0	0	0	2	0	0	0	0	1	0	0	0	0	1	0	0	0	0	1	2	0	0	0	0	0	0	0	0	0	1	1	0	0	0	0	0	3	0	0	1	0	0	0	1	0	0	0	0	0	0	0	0	0	0	0	0	0	0	0	0
S100A8	458	108	125	16	48	82	45	28	18	105	228	21	13	34	60	321	84	299	411	1	1	545	311	1058	49	338	36	126	227	137	111	397	305	8	20	641	685	134	232	37	30	82	116	198	200	70	160	173	118	162	285	20	185	4963	873	280	94	1954	365	10	28	211	86	530	580	29	563	153	175	120	168	461	225	63	87	38	34	17
S100A7A	0	0	1	0	0	0	0	0	0	0	0	0	3	0	1	15	0	28	11	0	0	1	0	10	0	1	1	0	0	0	1	0	0	2	1	0	0	0	1	0	0	0	0	0	0	0	1	0	1	1	7	2	0	101	1	0	11	0	84	3	0	0	0	32	7	0	0	0	4	0	1	0	1	0	0	1	0	0
S100A7L2	0	0	0	0	0	0	0	0	0	0	0	0	0	0	0	0	0	1	0	0	0	0	0	0	0	0	0	0	0	0	0	0	0	0	0	0	0	0	0	0	0	0	0	0	0	0	0	0	0	1	0	0	0	0	0	0	0	0	1	0	0	0	0	3	0	0	0	0	0	0	0	0	0	0	0	0	0	0
S100A7	2	0	11	0	1	0	39	0	0	26	2	0	0	3	8	280	1	420	181	2	3	10	1	250	3	13	1	1	1	1	4	0	2	19	2	7	3	2	10	2	1	3	1	0	1	0	1	2	23	16	89	3	1	865	4	2	400	6	2045	16	0	0	5	875	327	2	0	1	2	0	5	6	10	12	15	3	1	1
S100A6	1246	1258	5082	1027	341	216	639	1110	145	957	3237	1577	328	3565	981	899	1886	487	1454	379	496	5362	8871	6411	3927	5919	552	635	2598	3256	1935	6322	1942	903	381	7655	4944	4354	9430	1614	2770	6065	3559	2969	6622	3627	5551	3528	17440	3813	1502	3564	4876	3068	2616	5663	4285	19198	3938	5072	4671	4362	5113	5133	7553	1743	10458	8874	3195	5741	5045	7434	17754	1917	8057	4507	6044	710
S100A5	4	10	15	2	3	1	3	4	0	0	0	4	1	11	0	1	1	0	7	3	7	3	5	4	10	3	3	3	2	6	4	10	3	0	2	15	9	10	2	7	1	21	19	8	29	1	6	12	6	2	4	17	6	9	9	2	2	4	5	2	2	3	4	2	1	4	13	3	2	6	3	3	18	10	8	13	2	0
S100A4	764	992	2871	737	466	352	338	641	161	998	2225	1123	307	2134	801	1265	936	855	824	393	432	3802	3701	2737	2914	2336	810	1363	793	1370	819	4387	1326	412	507	4005	2599	2621	4435	1344	1587	3037	1514	2598	2423	2176	2203	1364	1171	5878	2245	9269	6683	2129	2477	2131	9700	15266	10442	17803	1041	974	1203	1140	1073	930	3847	3134	2369	1857	2215	4120	6384	3753	4629	3147	2822	691
S100A3	55	26	59	10	8	11	14	9	0	14	44	34	0	23	9	13	22	35	189	13	0	66	52	69	20	34	11	40	23	19	16	46	33	44	18	64	102	47	34	22	35	45	29	57	31	39	16	41	14	58	30	48	52	40	57	25	37	114	48	61	26	15	19	21	28	5	30	64	35	28	66	46	81	17	28	36	11	8
S100A2	54	18	91	28	0	4	1	7	3	6	47	39	5	13	17	11	7	18	1191	32	2	47	63	660	20	24	3	1	38	103	80	23	76	62	6	38	453	133	116	7	18	43	110	18	20	8	66	155	100	77	14	18	32	122	67	55	23	85	17	6	4	116	47	318	122	24	77	35	27	56	200	11	514	29	119	82	24	26
S100A16	468	250	555	205	44	109	305	233	28	79	306	252	40	270	117	538	329	189	470	79	39	302	666	910	173	567	148	293	487	724	1082	714	768	129	250	671	625	335	540	297	693	934	1319	415	1415	2461	690	1380	798	1324	783	356	282	3052	418	569	400	633	252	294	738	767	925	1292	1922	339	1209	1746	932	898	1182	646	1099	167	983	506	396	152
S100A14	1140	926	1638	1121	194	981	1675	2261	156	262	186	360	84	262	401	1777	3081	610	2242	377	81	587	834	1548	347	818	2001	2424	539	1296	1528	678	896	1427	2305	657	1528	953	628	2282	1146	1130	2000	137	2312	19116	1251	2325	3776	3480	2545	673	722	3813	1247	475	1032	529	1265	1439	1477	384	519	2200	1439	328	614	1661	3274	469	1327	811	1883	670	1918	1577	520	480
S100A13	1615	1527	4551	3021	717	1234	2354	1567	285	2524	1769	1210	501	1959	1474	1950	2777	1231	2936	1242	845	3343	2999	3411	2333	4576	2126	1968	2514	3897	3400	4632	3693	2205	3803	2902	4191	4469	3485	5069	2999	4531	3992	1789	4746	11132	4233	4309	6575	3218	2306	2656	2960	1663	4229	3065	3523	5504	3684	6833	2818	1650	2481	2231	2004	1132	3516	2622	7004	2446	2370	9236	6665	6356	7545	5833	2449	1759
S100A1	29	91	471	139	16	15	26	11	28	269	63	88	19	22	77	49	37	9	7	18	43	62	84	63	166	155	34	36	286	196	64	387	228	218	76	146	231	421	565	96	45	654	559	4	132	70	664	376	174	121	155	158	193	11	342	532	74	121	89	279	81	139	507	21	90	94	869	33	159	612	52	210	477	340	713	724	644	182
CHTOP	69	71	19	16	29	28	39	25	11	10	58	53	29	82	93	54	66	43	46	60	46	100	73	137	83	98	126	53	42	91	114	99	57	134	38	62	107	96	45	68	50	86	94	92	91	67	94	121	95	34	19	56	49	93	112	61	34	70	32	68	12	9	19	29	22	5	13	31	68	24	16	69	38	22	36	24	28	13
SNAPIN	22	28	12	15	8	9	18	24	15	16	27	43	12	21	73	25	115	16	13	11	25	37	25	48	35	42	59	34	22	42	41	56	21	74	15	48	52	29	25	35	32	50	41	34	36	60	42	64	47	30	23	28	28	67	47	25	32	53	21	77	19	11	28	25	37	7	11	37	71	24	15	60	28	10	24	27	17	3
ILF2	87	67	10	12	22	25	45	57	51	16	57	83	29	65	116	73	171	69	105	36	94	76	84	122	63	78	167	48	34	94	104	78	47	201	45	65	92	51	37	79	75	118	90	92	93	123	78	130	73	33	28	40	31	111	108	47	45	55	19	80	5	2	13	25	13	0	8	16	63	12	10	74	16	15	24	10	31	2
NPR1	93	120	256	43	189	153	47	58	52	283	94	48	74	275	150	153	90	112	37	116	197	357	325	209	165	172	67	57	172	158	84	827	82	159	34	596	242	134	762	141	73	547	339	80	1242	153	538	290	128	203	101	458	402	190	375	244	210	792	235	226	43	201	297	46	113	139	364	143	383	302	150	191	380	101	322	194	180	174
INTS3	62	80	104	72	24	25	49	84	49	65	100	142	67	235	135	86	145	34	37	74	69	187	186	261	156	267	105	90	85	149	195	334	134	132	218	243	249	174	174	217	426	433	384	169	360	328	257	349	154	226	110	127	132	155	203	348	238	368	217	145	88	156	494	300	390	70	189	401	268	406	191	1121	393	92	182	205	198	53
SLC27A3	207	213	844	167	93	146	130	145	21	252	241	190	72	458	179	275	167	161	210	188	103	610	468	409	268	388	206	196	248	342	266	853	451	21	254	931	722	454	504	665	340	718	735	353	1161	1045	505	798	711	545	302	522	705	715	794	660	437	707	400	371	235	366	507	158	257	175	525	349	452	404	252	569	1318	210	787	534	332	255
GATAD2B	157	184	377	273	64	51	85	59	12	48	137	122	49	71	110	57	138	214	111	117	48	277	297	313	228	406	248	278	176	372	369	377	175	260	127	348	457	378	252	447	473	502	606	402	558	680	373	593	494	485	315	268	335	390	379	329	385	375	332	403	165	214	289	261	408	170	451	576	695	496	395	1687	864	86	657	546	343	248
DENND4B	276	220	690	178	99	118	109	96	31	189	360	224	65	216	107	220	122	239	241	91	70	422	571	810	369	534	296	503	164	410	362	547	295	87	96	752	577	515	600	472	561	750	640	555	555	440	533	617	746	769	552	342	427	739	464	696	316	768	398	433	196	413	629	382	641	199	681	774	556	843	419	1100	1685	138	605	329	319	278
CRTC2	196	107	1031	436	21	30	53	89	26	146	307	191	42	234	118	113	290	268	178	105	94	271	238	232	215	234	91	159	88	164	170	286	80	76	109	415	395	251	435	361	216	326	304	231	296	402	311	426	314	562	354	622	451	292	348	319	687	893	644	833	144	325	140	443	218	248	394	204	1003	221	191	2634	2189	415	1322	1241	983	191
SLC39A1	404	482	1442	953	98	181	187	416	38	148	235	215	95	234	239	401	572	485	376	226	92	742	840	1113	460	1040	430	420	346	854	761	1241	773	122	614	1237	1306	1237	655	1418	1321	1382	1397	1195	1789	2685	831	1255	909	2335	1344	842	1203	3361	987	907	911	1535	863	1088	534	584	809	1061	1285	438	1571	1506	2464	895	1187	6541	3075	816	3120	2418	1424	360
CREB3L4	102	94	32	29	19	43	66	42	25	19	34	73	20	29	112	155	114	17	34	49	43	73	99	189	39	122	236	74	40	172	180	70	88	102	75	51	113	55	41	162	161	150	122	142	126	175	100	170	147	35	37	37	34	331	140	125	62	37	41	73	33	32	85	93	79	20	44	83	263	90	56	235	42	31	41	43	45	28
JTB	142	81	74	41	29	62	159	138	114	68	97	141	46	139	254	181	356	74	108	52	106	138	151	259	125	190	365	142	59	173	193	127	80	233	106	146	160	155	83	162	191	211	204	204	279	345	130	176	206	105	81	120	94	303	166	128	133	175	133	280	41	49	73	121	126	31	79	130	315	87	86	266	90	35	87	84	81	26
RAB13	16	25	52	33	9	5	8	17	1	18	8	3	10	8	6	10	12	23	7	16	12	47	38	96	22	91	29	38	34	60	74	67	57	10	41	55	29	32	22	31	38	53	54	50	83	142	44	69	56	52	32	28	28	86	42	55	44	53	28	38	34	27	52	31	51	15	16	55	74	27	28	165	94	36	87	71	33	44
RPS27	0	1	0	1	1	0	0	0	1	0	2	0	0	0	0	0	2	2	2	0	0	0	1	0	2	1	1	3	3	1	2	1	1	1	0	0	0	2	0	0	0	0	2	0	4	3	0	5	0	1	0	1	0	0	1	1	0	1	0	0	0	0	2	0	0	0	0	3	3	3	2	1	1	1	0	0	0	0
NUP210L	1	0	0	0	0	0	0	0	0	0	0	0	10	0	0	0	0	0	1	1	0	0	0	0	0	2	0	0	0	0	1	0	1	0	0	0	0	0	0	0	0	0	0	0	0	0	0	0	1	0	0	0	2	0	0	0	0	0	2	1	0	0	0	0	0	0	1	0	0	0	0	0	2	5	0	1	0	0
TPM3	11	17	14	33	5	2	9	7	1	8	19	11	22	13	16	5	12	14	17	6	1	13	28	41	10	18	40	34	15	9	56	39	14	4	20	35	29	32	26	21	65	32	33	61	53	125	34	46	57	39	23	4	13	88	20	14	18	34	10	9	28	20	36	27	57	7	31	112	77	30	47	286	38	22	78	43	26	12
MIR190B	0	0	0	0	0	0	0	0	0	0	0	0	0	0	0	0	0	0	0	0	0	0	0	0	0	0	0	0	0	0	0	0	0	0	0	0	0	0	0	0	0	0	0	0	0	0	0	0	0	0	0	0	0	0	0	0	0	0	0	0	0	0	0	0	0	0	0	0	0	0	0	0	0	0	0	0	0	0
C1orf189	0	0	0	0	0	0	0	0	0	0	0	0	0	0	0	0	0	0	0	0	0	0	0	0	0	0	0	0	0	0	0	0	0	0	0	0	0	0	0	0	0	0	0	0	0	0	0	0	0	0	0	0	0	0	0	0	0	0	0	0	0	0	0	0	0	0	0	0	0	0	0	0	0	0	0	0	0	0
C1orf43	94	96	36	81	24	54	59	89	57	40	49	95	32	94	126	84	212	63	86	54	70	156	134	221	68	109	330	156	78	164	246	231	74	203	99	127	181	131	88	161	113	163	147	131	180	308	127	180	138	91	62	67	83	143	129	104	104	139	100	214	39	10	24	73	23	9	13	52	318	17	29	191	35	40	69	83	37	27
UBAP2L	130	136	78	91	40	48	59	55	17	18	81	71	45	63	90	49	81	56	80	52	56	123	135	229	114	202	250	178	105	145	223	284	96	164	62	154	141	118	105	174	198	213	219	166	233	245	247	324	271	191	105	85	116	213	177	162	166	182	114	218	117	68	163	96	143	59	146	216	268	237	185	576	174	50	173	128	128	65
HAX1	7	12	13	12	0	6	13	18	0	1	25	15	5	26	29	4	16	12	7	6	9	28	30	53	8	22	16	11	33	25	20	37	16	7	14	16	34	20	57	21	19	27	46	28	37	41	33	62	98	17	15	5	11	88	33	48	27	30	26	22	18	48	90	55	116	15	41	72	43	112	27	55	62	11	30	25	22	3
AQP10	0	0	0	0	0	0	0	0	0	0	0	0	1	0	0	1	0	0	1	0	0	0	0	0	0	0	0	1	0	0	1	3	0	0	0	1	2	1	13	2	0	0	0	1	0	7	0	0	0	0	0	0	0	0	0	0	2	6	0	2	0	2	0	0	1	1	1	1	0	1	1	3	1	1	0	0	0	0
ATP8B2	48	45	69	23	29	24	14	28	19	41	50	44	15	112	68	51	100	50	27	40	52	140	168	188	93	130	36	67	34	104	81	144	53	134	16	125	138	163	66	75	87	119	94	103	168	220	58	93	55	138	73	155	149	48	144	72	180	252	146	414	19	25	49	24	80	18	85	96	80	57	54	146	177	34	80	71	42	29
IL6R	13	12	6	2	4	4	22	2	45	12	35	10	18	8	45	35	20	18	9	9	17	28	20	30	18	16	17	39	15	18	4	28	12	38	2	13	17	19	12	8	8	14	5	23	8	26	19	15	10	12	4	20	21	10	18	14	20	43	15	32	3	1	6	8	3	3	4	2	26	5	4	7	20	11	13	9	10	3
SHE	7	8	2	2	5	2	6	8	10	7	15	20	9	15	15	7	24	5	4	11	21	19	19	20	29	19	8	2	3	9	10	31	9	17	1	17	19	7	10	6	6	16	17	9	16	1	16	5	3	6	3	9	14	1	14	10	11	27	14	32	0	1	1	4	3	0	0	2	6	1	0	4	4	6	4	8	2	0
TDRD10	11	11	1	2	11	5	5	4	0	6	13	1	1	8	9	5	6	5	1	9	21	14	13	15	6	6	3	1	4	5	2	14	4	8	1	12	11	7	4	4	4	12	8	2	11	1	10	15	0	0	1	4	8	2	12	11	3	14	5	7	0	1	4	0	0	0	0	0	2	0	1	6	5	0	1	0	1	3
UBE2Q1	76	75	21	13	31	38	47	25	60	30	31	43	17	47	68	52	67	45	57	51	50	127	88	175	83	116	155	105	46	110	115	175	50	153	33	86	118	92	32	88	55	76	113	85	94	119	93	114	71	45	36	58	66	103	123	79	70	97	73	162	17	17	17	39	22	3	24	42	94	22	21	83	40	32	38	46	45	13
CHRNB2	19	14	57	14	1	5	10	0	2	6	2	7	4	9	2	2	6	0	3	5	2	15	9	10	5	11	3	1	16	25	11	38	47	1	10	30	24	12	14	13	7	53	66	3	65	280	19	42	5	26	22	27	19	4	30	30	9	16	2	5	12	19	25	7	8	18	48	5	10	33	6	22	81	4	31	20	17	12
ADAR	153	151	79	119	56	58	96	123	61	58	169	194	88	172	277	127	283	172	168	103	93	200	194	417	150	243	434	310	185	218	287	575	140	295	141	210	310	214	262	168	199	223	231	708	297	449	329	335	1198	451	232	154	150	349	257	160	177	280	151	314	222	93	133	191	198	37	120	215	235	105	164	404	155	56	171	160	136	44
KCNN3	4	7	34	4	9	3	6	1	3	0	5	2	13	17	2	7	6	10	20	4	7	33	17	41	16	10	5	23	20	9	27	15	30	19	7	16	9	5	21	6	8	33	15	97	12	8	31	20	18	15	8	15	32	165	38	39	8	26	10	14	5	13	22	8	17	6	29	50	29	13	18	36	77	5	31	19	15	7
PMVK	479	407	1997	1494	81	228	404	450	54	525	446	515	113	441	297	541	590	278	365	184	88	1125	914	1444	623	1279	1402	984	834	1453	1211	1534	1423	24	1346	1415	1481	1354	935	1924	2073	1929	2523	3646	2817	4635	1294	1957	2030	1822	1306	929	1597	2546	1546	1470	993	1448	927	1183	1166	1023	1472	1704	1274	831	2109	1771	3358	1554	1377	5184	3002	1222	2969	2643	1361	748
PBXIP1	198	237	577	228	70	91	190	185	42	200	353	258	75	364	247	225	276	234	154	146	127	640	641	892	402	674	207	374	380	648	541	827	533	147	172	583	597	388	594	410	495	864	1032	2179	886	425	677	1029	763	594	320	285	506	897	636	903	379	842	311	267	224	744	911	405	793	238	1052	907	735	984	614	1116	1508	282	1183	518	431	245
PYGO2	30	38	35	79	15	15	23	27	21	24	45	83	13	21	56	53	54	37	36	16	30	78	109	136	30	79	94	108	52	120	113	162	73	34	74	59	63	85	208	85	102	79	91	179	131	135	101	127	258	92	63	30	47	207	69	60	68	59	44	54	87	33	98	72	77	14	43	90	159	73	100	253	90	47	116	74	73	18
SHC1	358	326	1306	458	119	118	189	258	46	213	350	240	84	467	185	267	270	121	142	122	138	701	964	833	550	848	346	291	404	640	468	887	499	343	297	1334	1234	873	1046	949	1120	1537	1409	1567	1786	1695	1144	1234	1120	2343	1476	1294	1203	989	1063	1042	950	1691	830	818	385	642	1081	877	1239	432	1390	1374	1145	1212	952	3603	2144	310	1702	1313	799	436
CKS1B	0	0	0	0	0	0	0	0	0	0	0	0	0	0	0	0	0	0	0	0	0	0	0	0	0	1	0	0	0	1	0	0	0	0	0	0	0	0	0	0	0	0	0	1	0	1	0	0	0	0	0	0	4	0	0	0	0	0	0	0	1	0	0	0	0	0	0	0	0	0	0	1	0	1	0	0	0	0
MIR4258	0	1	0	0	0	0	0	0	0	0	0	0	0	0	0	0	0	0	0	0	0	0	0	0	0	0	0	0	0	0	0	0	0	0	0	0	0	0	0	0	0	0	0	0	0	0	0	0	0	0	0	0	0	0	0	1	0	0	0	0	0	0	0	0	0	0	0	0	0	0	0	3	1	0	0	0	0	0
FLAD1	636	461	1144	772	159	359	355	308	109	369	369	349	72	252	286	709	355	591	1108	219	101	615	678	1047	385	866	1048	1088	468	792	815	802	866	196	655	749	1050	935	555	1279	1374	1175	1306	3037	1161	2518	831	1203	1842	1514	1383	690	694	2344	829	572	739	860	730	844	696	314	470	708	519	335	548	923	1797	514	625	3641	1661	514	1014	889	466	425
LENEP	0	0	0	0	0	0	0	0	0	0	0	0	0	0	0	1	0	2	0	0	0	1	0	1	0	0	0	0	1	0	0	0	0	0	0	0	1	0	1	0	1	0	0	0	0	0	0	0	0	0	1	0	0	0	0	1	0	0	0	0	1	0	0	0	1	0	0	0	0	0	0	0	0	0	0	0	0	0
ZBTB7B	612	435	1711	1167	89	315	263	253	62	406	336	264	42	252	257	330	321	350	253	147	101	685	687	878	664	949	842	551	399	1027	773	759	337	138	659	822	1003	1000	772	1778	1847	1260	1303	2044	819	1305	1060	1281	1091	1165	1142	748	698	2735	1019	1113	730	752	804	665	528	503	746	1150	1063	618	1102	950	2813	1510	829	3654	2146	409	1675	1536	1266	1171
DCST2	43	25	155	40	13	17	15	9	7	76	35	25	8	21	8	11	6	9	12	14	12	87	65	53	92	108	17	24	57	72	43	87	68	6	37	99	77	52	90	121	105	140	156	118	53	120	107	132	132	54	71	40	63	155	86	125	51	160	71	70	31	53	63	28	41	51	71	40	78	91	24	90	359	16	57	49	40	93
DCST1	1	4	6	4	0	2	0	2	0	5	15	0	1	1	2	2	2	1	1	1	0	3	4	2	6	6	1	0	2	3	7	4	4	0	4	3	3	0	2	2	3	3	1	10	2	4	4	6	7	3	3	1	1	15	3	26	6	11	4	1	0	0	7	2	3	1	5	2	9	9	0	6	10	2	1	2	0	2
ADAM15	438	954	768	497	432	377	333	818	182	421	258	148	247	301	709	2761	1312	1614	960	440	342	590	478	797	251	362	826	414	299	430	349	514	290	279	681	515	654	569	467	741	885	660	679	1860	595	871	562	582	631	790	825	759	619	2758	482	340	963	1185	859	1787	273	125	228	279	257	158	240	401	1503	211	391	1503	1015	458	607	406	281	316
EFNA4	113	90	299	177	15	23	34	32	17	22	81	129	22	79	50	67	61	99	47	36	41	137	212	223	116	241	66	47	66	234	226	197	132	96	112	258	287	214	178	346	433	374	474	1094	410	183	208	303	240	289	216	195	184	800	219	298	201	180	163	112	103	140	260	460	406	142	352	340	428	451	289	1179	793	52	401	354	272	142
EFNA3	91	106	371	252	8	29	22	9	9	17	39	60	10	28	16	100	11	25	60	25	10	77	114	142	105	140	40	47	79	279	278	150	109	18	262	177	143	149	152	216	270	286	373	2495	173	103	130	179	107	210	267	291	214	3172	214	318	191	140	178	183	152	126	207	325	190	162	358	385	396	305	202	1016	625	124	545	417	283	168
EFNA1	235	165	204	131	20	53	75	115	17	31	280	179	46	96	154	106	197	86	176	60	49	325	292	375	247	818	222	97	141	307	382	217	157	220	153	274	353	232	225	488	649	566	583	797	365	297	324	480	474	452	335	100	126	555	242	811	246	347	229	261	220	368	742	689	1291	119	437	636	526	1004	586	1290	932	150	362	302	431	132
SLC50A1	30	20	49	50	7	28	39	14	9	9	20	48	11	21	47	34	76	37	28	20	27	22	38	66	10	20	106	44	13	25	34	37	25	42	29	18	22	22	10	39	34	34	42	72	55	78	28	44	82	20	11	29	21	105	32	25	30	20	16	44	18	10	13	34	8	1	18	19	53	10	36	127	26	33	68	46	26	5
DPM3	750	622	2373	1820	166	412	680	696	86	678	561	581	159	661	369	524	869	592	964	325	202	1586	1279	1432	932	1679	977	791	729	1721	1259	1369	924	604	1162	1756	1796	1530	1339	3106	1836	2794	2814	2909	4005	7163	1919	2136	2922	1954	1604	1425	2028	3502	2401	1687	1464	2128	1319	1514	610	904	1601	2741	1702	1110	2363	1900	4751	2072	1720	6024	2910	875	3398	3165	1500	925
KRTCAP2	450	421	2087	1364	146	404	278	198	49	289	315	188	59	357	195	245	245	311	629	161	111	941	1073	1528	597	1012	688	720	823	1027	838	1455	957	70	634	1119	936	935	1335	1365	939	1757	1533	2439	1457	560	1040	1574	2559	1047	751	575	1068	1838	1421	1070	913	1354	900	802	661	778	1251	1625	951	560	2081	1830	3738	1382	1475	4260	3744	1262	2497	1206	807	642
TRIM46	51	63	152	122	8	23	10	9	7	23	30	69	20	31	22	54	9	18	75	30	13	55	57	59	23	88	50	64	41	84	46	61	98	26	80	93	91	109	41	235	271	239	176	148	98	399	123	156	206	113	151	60	49	158	110	130	157	43	141	194	277	64	137	56	61	63	117	93	309	171	143	673	197	80	112	85	63	64
MUC1	4860	2050	10517	10669	1032	8309	4040	4721	1254	4922	2363	3885	468	1864	4164	17604	6798	1259	9221	1626	491	3008	2701	5329	1529	8871	12705	7403	3122	10136	6134	2920	5629	2998	11561	3514	7135	5531	2399	15884	22929	5813	10289	53744	10375	14813	4749	13516	14734	7371	9090	2558	2160	28928	5977	2938	6358	3239	5789	6128	12903	2682	3305	7707	13854	2892	2506	23178	27431	3889	14493	48148	9448	4409	9890	8424	1643	4759
MIR92B	0	0	0	0	0	0	0	0	0	0	0	0	0	0	0	0	0	0	1	0	0	0	0	0	0	0	0	0	0	0	0	0	0	0	0	0	0	0	0	0	0	0	0	0	0	0	1	0	0	0	0	0	0	0	0	0	0	0	0	0	0	0	0	0	0	0	0	0	2	0	0	0	0	0	0	0	0	0
THBS3	360	408	1340	280	128	109	143	254	45	285	435	389	93	598	182	205	259	98	290	254	140	830	1001	835	561	1094	400	219	375	783	577	866	716	100	439	1256	1237	981	928	1074	1038	1650	1446	1430	1121	1768	842	1187	969	1292	643	1315	1299	855	875	1190	1661	2577	1677	2564	503	597	1028	414	596	295	890	1243	959	1055	826	2899	2584	460	1265	923	497	673
MTX1	0	1	0	0	0	1	4	0	0	0	0	0	0	0	0	0	0	0	1	0	0	0	1	0	0	0	1	1	0	0	0	4	0	0	0	0	0	1	0	1	0	5	1	2	0	3	0	1	0	2	0	0	1	1	0	0	0	2	0	0	1	0	0	0	0	0	2	1	3	0	0	3	0	3	0	1	0	0
GBAP1	1	3	0	0	0	0	4	0	0	6	0	0	0	1	1	0	1	0	1	0	0	0	3	2	1	4	0	0	1	1	2	0	2	1	0	1	1	0	2	0	2	4	2	3	1	3	0	3	10	0	2	1	2	2	0	4	0	2	0	0	0	4	8	1	5	1	0	4	0	5	0	4	7	1	1	0	0	0
GBA	0	4	1	0	0	0	1	1	0	3	5	4	2	1	0	1	4	0	1	0	0	12	8	9	4	7	3	7	6	8	8	11	14	0	3	6	3	2	5	11	9	5	5	8	11	14	8	20	16	6	4	2	1	28	2	6	3	3	2	1	5	5	11	8	8	1	5	7	1	8	8	6	5	1	0	1	1	0
FAM189B	53	75	94	51	18	18	16	62	14	14	54	94	17	50	46	60	43	31	62	30	23	79	88	112	51	101	93	65	38	66	103	129	70	36	46	126	79	77	110	74	182	249	211	393	176	139	154	204	234	165	75	50	62	164	70	197	89	127	64	75	97	113	195	150	261	46	201	187	202	283	177	566	342	47	156	95	141	46
SCAMP3	654	627	1973	1251	170	432	449	332	37	412	416	283	82	408	222	560	418	594	796	233	132	1142	1167	1490	760	1506	1323	1493	763	1281	1131	1446	1106	125	1256	1431	1353	1392	1160	2213	2035	2067	1972	4643	2243	4476	1480	2056	2516	2465	1914	1171	1444	2825	1467	1538	1067	1527	1088	1294	1223	1004	1508	1621	1724	804	2158	2119	3001	1915	1654	5636	3428	1539	2510	1943	1214	780
CLK2	134	147	779	186	42	67	49	56	31	81	106	133	43	149	58	58	59	107	103	89	69	265	234	343	231	370	145	162	123	228	266	313	195	25	101	393	349	268	229	451	495	559	653	681	478	408	340	498	395	373	298	169	210	331	314	403	247	320	242	256	86	169	294	178	320	108	242	276	656	434	201	1592	1605	105	721	562	213	429
HCN3	18	15	63	12	6	6	13	7	11	5	14	34	11	24	15	13	11	13	27	14	4	32	29	38	27	50	42	28	23	32	48	27	34	6	43	56	54	43	55	64	82	65	65	121	39	200	36	60	139	54	19	28	49	111	30	59	20	32	25	33	35	30	63	39	47	11	41	45	50	38	21	134	117	28	62	37	34	42
PKLR	2	0	1	1	0	0	0	0	0	0	0	0	0	7	0	0	0	0	1	0	1	1	2	4	0	2	2	0	1	2	2	0	9	0	1	2	1	2	27	4	8	4	3	14	3	6	6	10	5	2	1	4	3	3	4	6	0	1	11	5	9	2	7	2	3	0	0	2	1	7	0	13	4	1	4	0	4	0
FDPS	289	379	1667	645	82	172	203	160	24	316	222	329	73	240	98	352	223	391	877	146	79	556	577	866	342	522	355	362	261	599	382	473	448	23	359	693	592	484	595	664	657	888	749	1251	747	1576	506	550	732	788	531	448	519	1368	683	595	436	749	481	602	352	266	427	300	295	217	551	545	1502	455	368	2134	2250	803	1683	928	547	572
RUSC1-AS1	2	15	19	9	3	13	29	10	11	13	6	0	0	7	7	10	5	7	4	8	1	15	12	17	6	15	19	14	8	20	24	23	19	8	11	24	26	15	19	20	14	33	38	49	27	23	19	29	46	18	15	14	14	36	27	19	20	12	8	16	20	18	40	21	59	6	20	38	35	36	30	41	14	13	23	20	32	8
RUSC1	150	59	236	145	18	37	82	40	12	53	88	70	17	114	38	74	40	41	190	18	22	180	366	447	124	186	111	142	181	337	288	237	192	33	67	260	202	151	488	102	277	385	423	1288	253	107	191	394	1033	473	307	106	94	688	129	334	161	274	186	193	200	216	366	258	523	80	352	415	297	351	371	535	721	43	340	87	112	143
ASH1L	75	150	50	20	70	31	49	61	44	27	66	41	22	80	129	62	140	115	51	128	60	80	53	87	43	76	76	39	39	94	108	77	38	57	40	70	68	70	28	68	66	84	76	115	73	62	91	75	50	50	16	53	41	46	97	47	40	63	38	79	10	6	19	16	9	9	10	27	90	10	9	145	59	72	69	54	55	13
MIR555	0	0	0	0	0	0	0	0	0	0	0	0	0	0	0	0	0	0	0	0	0	0	0	0	0	0	0	0	0	0	0	0	0	0	0	0	0	0	0	0	0	0	0	0	0	0	0	0	0	0	0	0	0	0	0	0	0	0	0	0	0	0	0	0	0	0	0	0	0	0	0	0	0	0	0	0	0	0
POU5F1P4	0	0	0	0	0	0	0	0	0	0	0	0	0	0	0	0	0	0	0	0	0	0	0	0	0	0	0	0	0	0	0	0	0	0	0	0	0	0	0	0	0	0	0	0	0	0	0	0	0	0	0	0	0	0	0	1	0	0	0	0	0	0	0	0	0	0	0	0	0	0	0	0	0	0	0	0	0	0
LOC645676	0	2	1	1	0	0	3	1	3	0	0	1	1	1	1	2	0	1	3	1	0	1	2	1	1	6	5	3	2	3	3	4	3	5	1	0	1	4	0	1	2	4	1	2	2	3	0	5	2	7	2	0	1	1	0	1	3	2	2	3	1	3	1	0	1	1	1	0	3	0	2	1	0	2	0	0	0	1
MSTO1	12	13	7	6	9	6	5	1	6	8	7	20	6	9	11	7	9	8	12	8	12	15	11	24	19	15	14	12	3	17	14	15	7	15	5	8	15	12	5	9	5	16	11	17	12	7	15	8	8	7	4	6	6	8	7	10	8	7	7	13	1	2	0	5	4	0	2	3	14	1	2	12	10	0	4	6	2	1
YY1AP1	80	61	140	64	11	13	31	49	9	31	188	81	12	92	33	28	82	24	30	12	6	78	140	189	92	146	18	50	102	170	165	194	93	6	21	121	78	46	253	20	65	285	259	377	99	25	206	322	314	136	90	27	50	263	74	324	107	283	80	65	54	186	257	182	365	55	305	327	286	405	236	443	611	55	263	58	72	77
DAP3	52	66	79	54	6	13	23	27	7	12	40	34	5	62	52	20	61	44	34	21	10	90	107	205	43	133	93	75	42	76	140	97	60	93	42	149	100	87	92	153	206	242	229	475	208	429	121	195	142	180	166	85	77	215	129	177	113	137	95	124	67	75	176	190	278	36	169	190	234	194	147	725	256	27	149	97	78	31
MSTO2P	10	5	9	0	0	3	1	1	0	3	5	5	0	0	5	1	0	2	0	9	2	10	3	7	9	12	7	5	2	6	5	5	3	1	1	12	3	5	1	15	13	13	10	24	2	6	3	6	4	3	4	3	12	7	5	12	8	14	7	10	3	8	7	4	1	9	5	6	10	7	2	11	42	9	1	9	2	8
GON4L	14	17	10	3	7	5	0	3	1	1	16	4	6	4	5	4	0	8	8	15	11	12	6	19	9	22	8	12	7	19	23	15	12	3	2	17	15	10	11	12	18	31	21	36	20	10	29	25	21	13	2	5	12	15	12	18	15	12	14	9	3	13	16	3	19	0	15	18	8	10	11	17	35	13	4	5	13	3
SYT11	6	9	7	8	9	1	4	2	12	4	12	13	23	9	12	21	9	5	7	18	5	30	55	78	11	31	16	21	10	24	19	30	16	37	3	14	25	20	6	6	13	17	14	29	19	13	19	17	12	15	8	16	11	23	21	11	35	34	16	35	1	13	14	13	27	3	9	38	16	18	24	36	24	11	28	4	8	3
RIT1	23	16	4	3	9	8	16	14	18	8	12	16	15	33	50	10	53	43	28	24	21	29	26	47	25	26	43	18	8	43	31	26	12	68	22	18	41	24	12	31	21	21	30	121	25	15	24	24	15	28	15	20	15	26	25	11	21	24	25	43	1	2	3	0	0	1	2	3	21	0	2	13	8	3	7	0	3	3
KIAA0907	82	55	15	17	12	15	32	31	26	14	132	101	41	73	111	46	172	57	38	40	48	85	53	83	83	96	125	48	25	75	116	54	24	154	32	55	84	66	33	111	76	88	81	128	46	64	52	69	49	31	22	53	39	45	90	46	55	86	53	128	7	6	11	14	6	4	12	12	72	10	4	77	28	16	22	32	21	14
SNORA42	24	75	8	1	65	42	23	144	51	15	3	3	3	16	16	8	143	10	11	15	12	36	24	32	29	29	14	58	83	80	55	24	10	24	89	13	27	7	37	50	12	50	39	80	74	68	42	48	684	40	11	11	26	106	52	21	89	54	9	2	33	17	34	85	13	18	41	5	131	54	18	7	8	18	19	10	2	45
SCARNA4	3	12	0	0	9	2	0	0	1	0	0	0	0	0	2	1	1	0	1	5	2	2	0	4	0	0	4	2	2	1	3	0	0	1	0	0	0	1	0	0	0	1	1	1	1	1	1	1	1	0	0	0	0	0	2	0	0	0	0	0	0	0	0	0	0	0	0	0	0	0	0	1	0	0	0	0	0	0
RXFP4	0	0	0	1	0	0	0	0	0	0	0	0	3	0	0	0	0	0	1	0	0	0	0	0	0	0	0	0	0	0	0	0	0	0	0	0	0	0	0	0	0	0	0	0	0	0	0	0	1	0	0	0	0	1	0	0	0	0	0	0	0	0	0	0	0	0	0	0	0	0	0	0	0	0	0	0	0	0
ARHGEF2	50	76	80	36	23	30	33	33	14	13	90	62	28	71	28	54	34	26	56	34	26	87	136	212	68	80	77	52	64	85	172	201	74	115	83	84	115	81	230	70	50	154	151	158	80	72	114	196	83	118	50	64	59	133	82	106	166	153	141	121	47	116	124	90	219	25	89	121	149	175	137	266	229	37	95	47	44	41
SSR2	779	859	2928	1825	162	223	467	709	114	397	794	620	234	1134	565	502	1025	382	526	285	240	1524	1942	2358	1095	1888	649	959	1145	1804	1956	2450	1270	154	1244	2708	2113	1757	2190	2654	2920	4528	3427	7303	4631	5290	2555	3373	2157	2715	2393	1537	2515	3626	2059	4378	1922	2729	1411	1288	1318	2394	4193	4753	4665	1466	6546	4973	5631	4586	3425	11995	6647	1426	4824	3055	3182	925
UBQLN4	0	0	1	2	0	1	0	0	0	0	0	0	0	3	0	1	0	3	4	0	0	2	1	2	1	0	1	0	0	2	5	1	0	0	2	1	1	1	0	0	1	3	0	6	1	2	1	1	3	2	3	0	0	4	2	0	3	2	0	1	0	1	2	1	0	0	4	3	0	2	1	3	3	0	3	0	1	0
LAMTOR2	249	313	935	904	108	226	275	493	79	126	134	214	86	235	239	662	524	629	673	203	144	397	511	693	237	549	723	526	184	603	566	592	399	57	589	630	749	798	595	1025	1012	986	1075	2836	1366	3346	558	1102	1580	987	683	547	540	2299	700	438	801	673	813	791	383	205	290	856	511	248	492	673	2078	354	502	3857	1183	562	1318	912	410	332
RAB25	98	141	97	153	14	28	58	65	15	11	26	52	18	55	61	65	63	65	68	38	7	153	216	240	97	287	187	141	136	241	326	145	186	99	71	201	145	124	165	192	321	575	610	1170	306	441	308	452	543	245	276	69	81	746	206	478	245	163	172	109	139	201	629	470	587	128	528	404	374	615	325	759	350	63	269	193	164	53
MEX3A	57	185	209	70	69	49	46	19	13	13	24	20	21	32	27	36	34	445	377	65	32	52	107	253	51	58	18	20	50	110	216	106	117	52	33	107	104	59	53	68	152	278	195	509	140	65	114	146	75	159	80	77	86	135	134	86	47	53	58	61	124	37	112	31	75	30	76	156	105	57	52	570	360	85	118	63	65	35
LMNA	4265	3245	8514	3558	1381	1448	2275	3668	644	4695	5045	2226	889	4814	2594	3592	7545	3169	3521	1246	897	7246	8654	7160	4692	7104	3632	1768	5754	6594	4577	6344	3275	3886	2214	6364	8078	7268	7914	4464	4784	9249	8898	9478	7043	11821	7754	6811	6761	9541	5092	8973	12166	6312	6068	4162	10107	33292	10165	17427	2818	2299	3730	2962	2932	1974	7080	8215	7857	2907	6065	18787	12731	8613	12922	8931	4913	3283
SEMA4A	26	35	20	56	9	11	9	9	8	6	25	46	17	28	34	13	16	22	19	10	11	36	66	113	26	43	13	22	69	117	61	153	69	19	14	93	75	46	73	37	29	94	107	106	45	20	140	185	164	59	27	19	49	107	39	102	50	84	45	36	44	56	59	38	73	15	81	57	65	96	87	177	135	39	123	27	35	23
SLC25A44	55	31	10	10	11	17	10	20	2	9	17	13	1	17	24	20	26	33	33	15	7	22	28	46	20	34	58	24	18	41	34	51	14	19	24	37	33	28	15	25	33	33	34	90	32	24	33	43	36	42	27	26	36	41	32	7	38	75	18	46	16	5	8	8	8	1	11	18	42	6	9	53	16	8	11	13	18	7
PMF1	295	254	1188	913	67	100	115	72	17	182	247	142	57	273	101	168	118	183	199	112	72	549	554	633	599	823	355	405	348	688	650	789	451	34	345	838	786	629	704	984	1069	1568	1496	2541	1253	1421	854	1222	840	1398	1009	755	897	1111	676	902	856	1369	735	721	520	577	973	963	1049	622	1538	1478	1350	1243	924	4214	2162	353	2030	1565	998	686
BGLAP	93	84	341	88	33	53	57	55	19	97	71	54	18	89	59	87	86	99	81	46	35	159	140	132	104	146	75	74	46	76	71	128	99	14	72	182	158	158	136	193	171	219	215	307	237	173	150	202	196	149	140	142	164	118	188	235	116	244	123	154	40	92	175	76	98	91	164	143	210	150	92	367	605	48	245	219	150	192
PAQR6	107	96	260	30	31	23	24	61	26	20	25	13	21	57	57	389	83	121	168	216	31	37	41	138	32	65	92	50	18	152	139	92	89	12	47	75	297	228	28	128	128	90	124	558	59	177	75	220	158	146	144	71	64	249	81	47	51	51	36	55	99	17	23	30	20	36	52	53	61	59	15	488	343	39	211	171	34	197
SMG5	158	68	446	180	21	42	117	79	19	67	134	99	11	121	37	43	77	109	213	20	15	115	200	259	96	153	73	109	128	236	155	149	124	15	54	169	139	121	246	96	187	265	297	302	134	61	137	311	422	161	101	93	125	305	126	187	102	101	92	75	50	157	208	140	174	59	141	204	448	244	210	563	752	150	435	141	212	216
TMEM79	129	143	764	187	43	100	77	56	31	70	100	102	17	65	75	111	55	227	252	94	18	163	183	224	154	407	249	236	207	428	522	174	418	39	292	309	558	491	138	492	353	423	617	1455	368	455	295	412	353	827	908	186	155	1121	344	237	394	175	368	280	403	201	239	239	288	79	168	214	485	221	241	528	959	144	404	292	161	195
C1orf85	56	54	176	127	23	32	63	71	23	22	95	63	33	104	54	101	93	56	100	37	42	156	258	338	85	198	81	86	69	202	179	330	136	17	107	437	336	318	233	243	311	446	374	1007	471	593	272	311	307	579	255	201	320	518	216	243	181	229	161	189	170	192	283	396	464	90	364	507	467	341	397	1251	474	130	538	402	248	95
VHLL	0	0	0	0	0	0	2	0	0	0	0	0	3	0	0	0	0	0	0	0	1	0	0	0	0	0	0	0	0	0	0	0	0	0	0	0	0	0	0	0	0	0	0	0	0	0	0	0	0	0	0	0	0	0	0	0	0	0	0	0	0	0	0	0	0	0	0	0	0	0	0	0	0	0	0	0	0	0
CCT3	629	561	1450	969	139	215	313	428	123	155	402	514	71	462	320	335	563	460	787	194	141	867	1315	1835	523	920	1255	774	434	1153	1340	888	618	451	491	1282	1120	1047	1121	1022	1267	3069	2758	4680	1823	4334	1402	2092	1699	1941	1704	966	1012	2250	1154	1943	796	995	772	900	516	622	1393	1416	1856	488	2163	1535	2519	1917	1378	8105	3136	447	2242	1414	1414	343
C1orf182	0	1	0	0	0	0	0	0	0	0	0	0	0	0	0	0	0	0	1	0	0	0	0	0	0	0	1	1	2	1	3	2	1	0	1	1	2	0	1	0	1	5	2	4	0	0	1	6	6	0	0	0	0	6	0	0	0	1	1	0	0	1	1	6	7	0	3	6	1	3	2	2	0	0	1	0	0	0
RHBG	0	6	66	8	1	1	7	6	0	2	14	27	3	4	7	21	3	4	1	13	12	5	15	10	1	23	11	14	12	43	31	46	67	3	30	23	93	19	24	63	16	22	87	247	48	79	19	72	177	54	116	52	6	13	28	9	6	4	5	5	10	17	33	20	3	9	9	12	13	5	14	20	44	11	68	68	8	16
C1orf61	5	3	23	1	2	0	0	0	4	5	2	1	8	14	9	0	0	0	1	5	5	10	6	3	4	1	0	0	7	6	2	42	46	0	0	40	8	3	13	0	0	30	141	6	38	30	9	58	1	7	0	6	2	1	19	21	0	13	0	2	5	45	62	1	15	7	31	1	4	9	1	0	35	0	26	31	8	3
MIR9-1	0	0	0	0	0	0	0	0	0	0	0	0	1	0	0	0	0	0	0	0	0	0	0	0	0	0	0	0	0	0	0	0	0	0	0	0	0	0	0	0	0	0	0	0	0	0	0	0	0	0	0	0	0	0	0	0	0	0	0	0	0	0	0	0	0	0	0	0	0	0	0	0	0	0	0	0	0	0
MEF2D	77	68	136	146	28	37	51	37	14	17	87	50	34	123	110	29	124	66	29	34	37	150	153	267	109	208	194	169	165	191	280	325	93	213	107	151	247	154	131	112	158	197	244	345	188	179	215	263	215	235	128	94	141	153	188	168	238	442	208	251	237	138	265	203	320	69	218	391	352	279	264	650	305	74	341	259	225	71
IQGAP3	0	4	0	3	2	3	1	1	0	0	0	0	10	7	0	1	2	33	47	3	3	4	2	4	2	0	33	7	0	0	3	0	8	2	3	6	4	3	2	0	7	7	5	19	7	22	6	1	13	22	8	0	2	6	3	0	2	0	4	5	10	1	0	1	2	0	0	0	4	1	0	9	0	3	0	0	1	1
TTC24	1	1	1	0	0	0	0	0	0	0	0	0	6	0	0	0	0	4	0	0	0	0	1	2	1	0	0	2	0	0	6	0	0	0	0	1	1	0	0	0	0	0	2	3	0	0	2	0	2	0	0	1	1	1	0	0	0	0	0	0	0	0	0	0	0	0	0	0	0	0	0	0	0	1	0	0	0	0
APOA1BP	409	317	1341	1020	95	340	411	322	24	213	213	211	32	224	124	162	253	333	420	78	39	689	797	1254	394	907	819	1065	642	1095	841	973	820	29	698	884	952	839	722	1179	1429	1495	1574	3508	1654	1758	790	1452	2138	1363	1034	456	813	1568	820	782	782	761	563	556	913	517	761	1280	1136	454	1226	1416	2719	1029	1278	3709	2286	607	1649	912	552	491
GPATCH4	103	164	134	104	101	94	46	35	11	49	55	21	15	40	29	38	46	99	98	33	5	94	66	163	47	131	176	147	126	127	148	117	74	17	59	84	60	71	42	68	104	109	95	167	70	179	107	184	197	99	54	52	60	161	125	68	67	107	63	91	98	19	79	61	69	34	75	176	162	121	85	300	186	156	118	87	102	60
HAPLN2	6	9	6	2	6	8	5	16	1	9	2	0	1	4	1	9	11	3	2	4	0	22	6	2	3	7	7	3	2	11	7	3	6	3	0	5	5	5	8	3	1	14	19	1	27	43	28	41	18	8	12	24	17	5	11	3	19	10	27	9	0	1	8	0	0	12	20	5	37	16	11	5	9	5	15	15	8	26
BCAN	7	1	11	3	2	1	0	2	0	11	4	1	0	11	2	3	1	0	1	1	3	14	7	7	5	7	1	0	5	6	3	20	11	3	1	17	10	6	13	2	0	20	35	17	30	65	13	16	8	1	2	4	7	5	13	15	4	11	0	0	3	10	16	0	1	4	15	4	8	12	4	0	38	5	23	14	5	7
NES	1917	2914	7669	640	806	699	1005	721	477	1563	1087	1738	460	1682	810	619	975	539	817	918	874	2860	2523	1675	1418	2098	427	316	1964	2982	1309	4409	5180	1190	490	4521	3556	1538	2059	1459	740	5952	5563	731	4215	829	2554	5702	568	770	433	3300	2302	871	3179	2079	1006	2797	831	884	271	1915	2590	658	767	856	3363	974	1049	1554	632	1373	7931	1825	3801	3867	1595	512
CRABP2	478	884	3120	779	207	187	280	572	143	219	446	479	233	1083	308	1615	545	1244	1303	336	303	1817	2185	1044	1509	1943	3183	4071	1185	1757	1822	3129	1203	552	321	3039	1498	854	2284	2911	1704	5112	3818	19642	6330	28393	2013	2239	8639	7370	5924	3962	3437	2430	1776	1767	5477	5064	4493	5322	2137	1507	2013	3774	1730	914	4121	3044	927	1681	1014	3130	5801	792	5234	3141	2476	680
ISG20L2	24	14	44	31	3	11	6	7	0	1	20	5	2	6	1	6	2	21	21	4	3	33	26	52	9	36	23	35	20	28	45	49	32	1	20	42	56	44	20	55	41	41	39	126	55	86	30	49	41	60	52	15	42	77	34	36	33	67	31	24	32	18	35	30	30	21	30	43	76	28	24	175	88	22	93	51	29	13
RRNAD1	36	46	41	24	7	6	17	29	7	14	32	28	17	47	41	16	31	7	20	25	14	61	85	83	37	96	36	35	34	62	86	67	32	46	38	73	64	52	64	60	57	120	122	130	77	49	58	102	124	65	40	31	26	132	63	143	70	76	46	55	21	79	134	83	136	33	100	103	92	177	86	222	184	10	59	31	48	28
MRPL24	499	502	1477	888	114	294	212	275	17	268	319	308	35	280	169	261	342	245	429	119	65	839	1023	1613	491	964	1004	933	487	1092	1105	1410	836	20	977	1574	1413	1326	1004	1824	1856	2353	2420	3190	2603	6380	1473	1753	2327	1120	852	825	1484	2924	1170	1442	1027	1143	919	1111	797	606	1400	1982	1490	682	2000	1976	3075	1893	1485	4332	2936	675	1735	1348	1203	440
HDGF	63	61	33	33	38	22	40	26	34	25	34	24	8	34	53	44	71	54	125	25	34	67	46	109	42	67	119	72	58	98	138	87	44	74	51	66	69	71	50	43	72	74	79	160	82	101	65	81	135	87	39	43	40	95	35	40	47	70	39	79	29	24	33	24	48	11	18	31	130	33	45	125	36	43	64	64	51	9
PRCC	41	56	11	49	23	18	26	30	25	17	35	36	6	38	56	50	63	15	29	20	24	55	55	81	49	83	81	68	61	94	154	151	43	77	41	49	60	42	114	58	84	88	122	71	95	122	105	124	259	51	38	25	34	100	73	58	74	70	39	61	49	26	70	53	59	13	58	90	68	59	66	136	33	20	58	48	61	4
SH2D2A	5	6	4	0	2	4	3	3	0	1	16	11	3	19	2	9	10	17	8	1	6	4	7	35	7	8	7	15	5	5	5	9	9	11	2	6	8	3	8	3	2	13	16	38	10	0	2	1	26	9	1	2	2	15	13	15	0	13	3	3	3	10	10	2	10	1	4	5	1	9	1	7	17	1	1	6	0	0
NTRK1	109	165	83	7	86	37	17	28	4	30	35	16	14	96	28	45	28	23	21	58	56	36	25	29	68	27	16	6	35	52	12	132	41	3	1	97	99	42	44	36	36	125	77	35	258	35	49	23	14	25	9	99	76	18	242	192	11	36	14	28	5	39	105	4	21	24	88	44	20	78	15	58	366	16	94	76	73	24
INSRR	3	1	0	0	3	0	0	0	0	0	0	0	5	0	0	1	0	0	0	0	1	0	0	0	0	0	0	0	1	0	2	0	3	0	0	0	0	0	0	0	0	1	0	0	0	0	0	0	0	0	1	0	1	1	0	0	0	0	0	0	1	1	2	0	0	0	0	1	0	0	1	0	0	1	0	0	1	0
PEAR1	18	36	15	3	14	11	11	3	5	34	5	3	14	52	12	10	12	4	4	9	23	30	26	39	19	23	10	8	27	36	26	231	18	15	10	40	36	24	23	16	8	34	26	7	45	7	52	34	11	28	15	28	27	25	45	22	21	49	32	46	18	12	16	7	7	4	10	7	15	2	13	14	15	12	29	11	20	11
LRRC71	19	16	6	0	4	11	0	2	8	5	4	2	0	21	3	9	1	4	3	1	6	8	14	4	1	4	0	1	3	3	2	42	10	0	1	20	11	68	1	4	3	23	7	6	28	2	11	5	0	7	4	12	5	7	22	9	4	5	5	10	8	4	6	0	1	4	3	25	1	8	2	213	23	5	10	6	3	11
ARHGEF11	33	92	100	70	45	40	8	17	7	3	12	10	10	20	18	27	44	60	77	44	17	71	60	131	41	101	99	51	54	80	105	178	69	88	65	93	119	76	62	90	95	92	98	102	130	128	116	136	138	105	64	39	66	100	93	78	97	94	78	130	63	45	60	120	58	20	63	103	167	40	74	352	185	51	133	110	79	24
MIR765	0	0	0	0	0	0	0	0	0	0	0	0	0	0	0	0	0	0	0	0	0	0	0	0	0	0	0	0	0	0	0	0	0	0	0	0	0	0	0	0	0	0	0	0	0	0	0	0	0	0	0	0	0	0	0	0	0	0	0	0	0	0	0	0	0	0	0	0	0	0	0	0	0	0	0	0	0	0
ETV3L	43	126	29	2	17	8	6	1	2	10	38	3	28	18	0	3	0	0	1	16	8	10	1	8	86	1	3	1	14	8	5	18	18	0	0	28	7	1	25	2	2	416	127	8	13	3	152	61	5	4	0	3	58	4	57	266	0	23	2	0	0	12	151	0	11	12	168	1	22	229	0	4	192	110	53	40	119	20
ETV3	0	7	0	0	2	5	0	0	3	0	1	0	0	0	0	0	0	1	7	4	0	1	0	0	0	0	1	2	3	0	2	8	2	1	0	3	4	1	0	1	0	3	4	3	2	1	0	2	0	0	0	0	3	1	2	2	0	1	0	0	2	0	1	0	0	0	0	1	4	1	1	2	1	6	1	0	0	0
CYCSP52	0	0	0	0	0	0	0	0	0	0	0	0	0	0	0	0	0	0	0	0	0	0	0	0	0	0	0	0	0	0	0	0	0	0	0	0	0	0	0	0	0	0	0	0	0	0	0	0	0	0	0	0	0	0	0	0	0	0	0	0	0	0	0	0	0	0	0	0	0	0	0	0	0	0	0	0	0	0
FCRL5	0	1	0	0	3	1	0	0	0	0	6	0	10	5	9	4	1	10	0	3	3	2	2	10	1	0	0	10	2	0	0	2	1	1	0	0	1	2	0	0	3	5	0	16	3	0	4	1	4	0	0	0	1	2	4	3	0	0	2	0	0	1	3	0	1	0	2	3	1	2	2	1	2	0	2	0	0	0
FCRL4	0	0	2	0	0	0	0	0	0	0	0	0	0	0	0	0	0	1	2	0	0	0	0	2	0	0	0	1	0	0	2	0	1	0	0	0	0	0	0	0	0	0	0	0	0	0	1	0	0	0	1	0	0	0	1	0	0	0	0	0	0	0	0	0	0	0	0	0	0	0	0	1	2	0	0	0	0	0
FCRL3	0	1	0	2	0	1	0	0	0	2	0	0	4	0	1	1	1	11	5	0	0	0	1	15	1	0	1	36	0	0	0	1	2	0	0	7	2	3	1	2	2	0	0	6	7	5	8	5	20	3	0	1	2	2	2	4	0	1	2	0	1	1	4	0	2	0	1	1	0	0	0	2	2	0	0	0	0	1
FCRL2	0	0	0	0	0	0	0	0	0	2	4	0	3	2	3	4	0	9	2	2	2	0	2	13	0	0	1	17	0	0	2	4	3	0	0	2	2	2	0	0	1	2	0	1	0	0	3	2	3	2	1	0	0	2	4	2	0	0	0	0	0	0	0	0	0	0	0	0	1	0	0	0	0	0	1	0	0	0
FCRL1	0	0	0	0	0	0	0	0	0	0	2	0	0	0	0	2	0	15	3	6	5	0	2	5	0	0	0	17	0	0	1	0	1	1	0	6	0	3	0	0	0	0	0	2	0	0	2	0	3	0	1	0	1	3	0	0	1	0	0	0	0	0	0	0	0	0	0	0	1	0	0	0	0	0	0	0	0	0
CD5L	0	0	0	0	0	0	0	0	0	0	0	0	0	0	1	0	0	0	0	0	0	0	0	0	0	0	0	1	0	0	1	0	0	0	0	2	0	0	0	0	0	0	0	0	0	0	1	1	1	0	0	0	0	0	0	0	0	0	0	0	0	0	0	0	0	0	0	0	0	0	0	1	0	0	0	0	0	0
KIRREL	4	19	3	1	10	4	0	0	0	0	0	5	12	2	1	2	0	2	4	14	3	0	4	3	3	3	1	1	5	0	5	3	5	3	3	4	5	2	2	3	2	4	3	9	10	1	2	5	3	10	0	4	5	7	2	3	2	9	5	5	2	3	5	0	3	0	0	5	2	1	3	8	8	7	5	1	4	2
LOC646268	0	0	0	0	0	0	0	0	0	0	0	0	0	0	0	0	0	0	0	0	0	0	0	0	0	0	0	0	0	0	0	0	0	1	0	1	0	0	1	0	0	0	0	0	0	2	0	0	0	0	0	1	0	0	1	0	0	0	0	0	0	0	0	0	0	0	0	1	0	0	1	1	0	0	0	0	0	0
CD1D	2	0	2	2	1	1	1	3	5	1	12	8	0	4	7	8	13	7	5	7	4	3	7	37	4	7	9	9	2	4	4	11	11	12	4	12	15	8	0	3	2	1	7	8	7	10	10	7	3	3	0	4	6	23	10	6	2	3	6	7	0	0	0	2	1	0	0	1	5	0	0	5	2	2	1	4	2	1
CD1A	0	1	0	0	0	0	0	1	0	0	0	0	5	0	0	2	0	18	1	1	0	0	0	2	0	0	1	6	0	1	0	4	1	0	1	0	0	0	0	0	0	0	0	2	0	1	0	0	0	2	3	0	0	0	0	1	0	0	0	1	0	0	0	0	1	0	0	0	0	0	0	1	0	0	0	0	1	0
CD1C	7	11	1	9	6	2	6	9	4	0	17	9	17	22	5	8	10	39	4	9	9	20	42	90	7	7	6	30	4	6	11	89	23	14	2	39	29	39	12	6	5	8	2	10	14	13	36	20	15	7	2	3	2	22	26	16	3	15	1	4	0	6	6	6	10	2	21	17	6	5	10	33	3	0	6	4	6	0
CD1B	0	0	1	0	0	0	0	0	0	0	0	0	3	0	0	1	0	7	1	2	0	0	1	3	0	0	1	3	0	0	0	5	0	1	0	1	0	0	0	0	0	0	0	0	0	1	1	0	0	1	0	0	0	1	0	0	0	0	0	0	0	0	0	0	0	0	0	0	0	0	0	2	0	0	0	0	0	0
CD1E	6	0	0	0	1	4	5	6	4	0	1	6	18	6	0	10	9	31	1	5	0	2	11	13	2	0	2	6	1	0	0	13	4	3	0	2	5	16	1	0	1	1	0	6	2	7	6	10	3	2	1	2	0	5	6	0	1	1	1	0	0	0	0	1	0	0	0	0	3	0	0	4	4	0	0	2	1	0
OR10T2	0	0	0	0	0	0	0	0	0	0	0	0	1	0	0	0	0	0	0	0	0	0	0	0	0	0	0	0	0	0	1	0	0	0	0	0	0	0	0	0	0	0	0	0	0	0	1	0	0	0	0	0	0	0	0	0	0	0	0	0	0	0	0	0	0	0	0	0	0	0	0	3	0	0	0	0	0	0
OR10K2	0	0	0	0	0	0	0	0	0	0	0	0	0	0	0	0	0	0	0	0	0	0	0	0	0	0	0	0	0	0	0	0	1	0	0	0	0	0	0	0	0	0	0	0	0	0	0	0	0	0	0	0	0	0	0	0	0	0	0	0	0	0	0	0	0	0	0	0	0	0	0	2	0	0	0	0	0	0
OR10K1	0	0	0	0	0	0	0	0	0	0	0	0	0	0	0	0	0	0	0	0	0	0	0	0	0	0	0	0	0	0	0	0	0	0	0	0	0	0	0	0	0	0	0	0	0	0	0	0	0	0	0	0	0	0	0	0	0	0	0	0	0	0	0	0	0	0	0	0	0	0	0	0	0	0	0	0	0	0
OR10R2	0	0	0	0	0	0	0	0	0	0	0	0	0	0	0	0	0	0	0	0	0	1	0	0	0	0	0	0	0	0	0	0	0	0	0	0	1	0	0	0	0	0	0	0	0	0	0	0	0	0	0	0	0	0	0	0	0	0	0	0	1	0	0	0	0	0	0	0	0	0	0	0	0	0	0	0	0	0
OR6Y1	0	0	0	0	0	0	0	0	0	0	0	0	0	0	0	0	0	0	0	0	0	0	0	0	0	0	0	0	0	0	0	0	0	0	0	0	0	0	0	0	0	0	0	0	0	0	0	0	0	0	0	0	0	0	0	0	0	0	0	0	0	0	0	0	0	0	0	0	0	0	0	0	0	2	0	2	0	0
OR6P1	0	0	0	0	0	0	0	0	0	0	1	0	3	0	0	0	0	0	0	0	0	0	0	0	0	0	0	0	0	0	0	0	0	0	0	0	0	0	0	0	0	0	0	0	0	0	0	0	0	0	0	0	0	0	0	0	0	0	0	0	0	0	0	0	0	0	0	0	0	0	0	0	0	0	0	2	0	0
OR10X1	0	0	0	0	0	0	0	0	0	0	0	0	0	0	0	0	0	0	0	0	0	0	0	0	0	1	0	0	0	0	0	0	0	0	0	0	0	0	0	0	0	0	0	0	0	0	0	0	0	0	0	0	0	0	0	0	0	0	0	0	0	0	0	0	0	0	0	0	0	0	0	0	0	0	0	0	0	0
OR10Z1	0	0	0	0	0	0	0	0	0	0	0	0	0	0	0	0	0	0	0	0	0	0	0	0	0	0	0	0	0	0	0	0	0	0	0	0	0	0	0	0	0	0	0	0	0	0	0	0	1	0	0	0	0	0	0	0	0	0	0	0	0	0	0	0	0	0	0	0	0	0	0	0	0	0	0	0	0	0
SPTA1	0	0	1	0	0	0	1	0	1	0	0	0	9	0	0	0	2	2	4	1	5	1	0	0	0	0	0	0	0	0	0	1	2	0	0	0	0	1	0	0	0	0	0	0	0	2	2	0	2	0	0	1	0	0	1	0	0	0	0	0	1	0	0	0	0	0	0	0	0	0	0	0	5	1	0	3	0	0
OR6K2	0	0	0	0	0	0	0	0	0	0	0	0	0	0	0	0	0	0	0	0	0	0	0	0	0	0	0	0	0	0	0	0	0	0	0	0	0	0	0	0	0	0	0	0	0	0	0	0	0	0	0	0	0	0	0	0	0	0	0	0	0	0	0	0	0	0	0	0	0	0	0	0	0	0	0	0	0	0
OR6K3	0	0	0	0	0	0	0	0	0	0	0	0	0	0	0	0	0	0	0	0	0	0	0	0	0	0	0	0	0	0	0	0	0	0	0	0	0	0	0	0	0	0	0	0	0	0	0	0	0	0	0	0	0	0	0	0	0	0	0	0	0	0	0	0	0	0	0	0	0	0	0	0	0	0	0	0	0	0
OR6K6	0	0	0	0	0	0	0	0	0	0	0	0	0	0	0	0	0	0	0	0	0	0	0	0	0	0	0	0	0	0	0	0	0	0	0	0	0	0	0	0	0	0	0	0	0	0	0	0	0	0	0	1	0	0	0	0	0	0	0	0	0	0	0	0	0	0	0	0	0	0	0	0	0	0	0	0	0	0
OR6N1	0	0	0	0	0	0	0	0	0	0	0	0	0	0	0	0	0	0	0	0	0	0	0	0	0	0	0	0	0	0	0	0	0	0	0	0	0	0	0	0	0	0	0	0	0	0	0	0	0	0	0	0	0	1	0	0	0	0	0	0	0	0	0	0	0	0	0	0	0	0	0	0	0	0	0	2	0	0
OR6N2	0	0	0	0	0	0	0	0	0	0	0	0	5	0	0	0	0	0	0	0	0	0	0	0	0	0	0	0	0	0	0	0	0	0	0	0	0	0	0	0	0	0	0	0	0	0	0	0	0	0	0	0	0	0	0	0	0	0	0	0	0	0	0	0	0	0	0	0	0	0	0	1	0	0	0	0	0	0
MNDA	0	2	0	0	5	2	1	4	1	0	4	1	5	4	7	2	6	2	5	1	1	4	5	17	1	2	6	6	0	1	0	5	3	2	0	2	7	13	0	0	1	0	1	10	1	1	3	1	4	0	1	1	2	5	5	0	1	4	0	1	0	1	2	4	0	0	0	0	1	0	0	4	1	3	0	0	3	0
PYHIN1	0	1	0	1	0	0	0	0	0	0	4	0	5	0	0	3	2	1	1	0	0	1	2	5	1	0	1	6	0	0	0	2	0	0	0	0	1	2	0	0	2	0	2	3	0	0	0	1	2	0	0	1	0	4	0	0	0	1	0	0	0	0	0	0	0	0	0	1	0	1	0	3	0	2	3	0	0	0
IFI16	144	96	35	5	47	39	21	16	13	28	107	58	13	39	102	42	93	91	118	41	29	194	206	348	109	123	94	75	23	89	69	203	51	395	8	219	188	193	79	60	65	91	78	272	106	98	118	87	56	54	33	116	92	89	239	86	94	185	80	293	2	5	10	15	6	6	24	20	64	11	13	45	63	15	27	36	40	9
AIM2	0	0	0	0	1	0	1	0	0	0	0	0	0	0	0	3	0	8	6	0	0	0	0	1	0	0	0	3	0	0	0	2	1	0	0	1	0	0	0	0	0	0	0	1	1	0	1	0	0	0	0	0	0	1	0	0	0	0	2	0	0	1	0	0	0	0	0	0	0	0	0	1	2	0	0	0	0	0
CADM3	60	34	671	29	7	9	18	2	0	26	37	28	14	71	9	48	26	27	12	51	14	474	409	509	84	97	18	101	65	131	78	227	58	34	3	243	142	88	139	25	40	74	313	41	96	74	84	183	72	62	34	89	101	75	237	56	69	295	88	105	2	137	138	63	53	138	200	92	100	135	64	50	847	31	148	300	55	79
LOC100131825	4	15	10	1	10	8	5	0	3	7	3	0	0	8	0	1	2	16	3	15	5	22	20	34	14	12	1	13	16	17	23	27	8	2	3	8	7	4	3	4	4	3	9	2	6	4	12	6	5	13	1	4	14	4	14	5	10	27	11	18	4	1	4	1	0	4	6	2	4	6	2	2	22	10	6	3	2	2
DARC	490	391	1005	245	175	324	245	99	67	446	731	209	85	358	283	585	197	296	93	96	141	2273	2752	2750	1503	1334	376	688	1293	987	1002	2234	802	419	169	1676	987	750	1572	616	530	986	1123	420	1374	971	967	686	895	832	318	904	954	976	1813	1168	1177	3400	1166	1405	13	965	942	191	587	639	1990	1929	915	1059	1133	652	2848	380	1471	718	499	396
FCER1A	10	7	0	1	3	3	7	6	13	3	11	21	3	2	15	12	58	19	2	9	18	18	49	123	10	12	5	5	5	24	24	56	11	59	1	40	99	103	10	8	7	9	7	3	18	17	37	22	8	6	2	14	7	15	47	19	6	14	12	23	0	0	1	2	0	2	5	5	8	0	0	10	2	8	4	11	7	0
OR10J3	0	0	0	0	0	0	0	0	0	0	0	0	0	0	0	0	0	0	0	0	0	0	0	0	0	0	0	0	0	0	0	0	0	0	0	0	0	0	0	0	0	0	0	0	0	0	0	0	0	0	0	0	0	0	0	0	0	0	0	0	0	0	0	0	0	0	0	0	0	0	0	0	0	0	0	0	0	0
OR10J1	0	0	0	0	0	0	0	0	0	0	0	0	3	0	0	0	0	0	0	0	0	0	0	0	0	0	0	0	0	0	0	0	0	0	0	0	0	0	0	0	0	0	0	0	0	0	0	0	0	0	0	0	0	0	0	0	0	0	0	0	0	0	0	0	0	0	0	0	0	0	0	0	0	0	0	0	0	0
OR10J5	0	0	0	0	0	0	0	0	0	0	0	0	0	0	0	0	0	0	0	0	0	0	0	0	0	0	0	0	0	0	0	0	0	0	0	0	0	0	0	0	0	0	0	0	0	0	0	0	0	0	0	0	0	0	0	0	0	0	0	0	0	0	0	0	0	0	0	0	0	0	0	0	0	0	0	0	0	0
APCS	0	0	0	0	0	0	0	0	0	0	0	0	1	0	0	0	0	0	0	0	0	0	0	0	0	0	0	0	0	0	0	0	0	0	0	0	0	0	0	0	0	0	0	0	0	0	0	0	0	0	0	0	0	0	0	0	0	0	0	0	0	0	0	0	0	0	0	0	0	0	0	0	0	0	0	0	0	0
CRP	0	0	2	0	0	0	0	0	0	6	1	0	0	0	0	0	0	0	0	0	0	1	3	0	1	2	0	0	0	0	0	0	4	0	0	2	6	0	0	0	1	0	2	0	0	0	4	0	0	0	0	0	0	0	0	2	1	3	0	0	0	3	2	0	1	0	1	0	0	0	0	0	4	0	0	0	3	0
DUSP23	569	385	1920	762	117	358	360	258	63	489	711	348	71	460	251	326	297	272	467	140	73	1019	1273	1847	559	1516	773	626	1087	1502	1127	1321	1031	62	418	1868	1534	2268	880	924	1287	2037	2357	5408	2200	2908	1571	2436	2186	1334	764	491	668	1660	1378	1254	768	1572	666	645	764	1073	1503	1253	3137	625	1911	2046	2025	1877	1524	4097	3590	977	2024	1341	716	598
FCRL6	0	0	0	0	0	0	0	0	0	0	1	0	0	1	4	0	1	0	0	0	2	1	3	1	0	1	1	2	0	1	0	1	2	3	0	1	2	3	0	0	0	2	0	8	0	0	1	1	0	0	0	1	0	0	0	0	0	1	0	0	0	0	0	0	1	0	2	0	1	0	0	1	0	0	1	1	1	0
SLAMF8	6	5	17	16	14	8	3	11	0	21	14	8	8	5	4	30	20	37	27	5	3	15	38	148	3	10	16	83	12	15	18	92	73	4	5	103	44	61	26	6	34	35	29	417	31	63	54	66	93	142	42	8	19	155	16	15	14	36	9	10	30	26	8	22	47	14	50	138	18	28	77	136	25	11	37	29	14	5
C1orf204	2	7	2	0	2	1	0	2	0	0	0	3	0	3	4	3	2	4	2	4	7	2	3	10	2	3	2	6	0	0	4	13	3	1	0	10	8	6	4	0	3	10	5	25	2	5	6	5	5	8	2	2	6	11	3	6	9	4	2	5	1	1	4	0	2	1	2	10	10	3	2	9	9	1	1	3	3	1
VSIG8	1	1	4	0	2	0	0	0	0	0	0	0	0	3	0	7	0	4	4	2	1	0	4	4	0	4	3	0	1	5	1	1	4	3	1	2	6	7	1	3	4	1	1	12	2	15	2	0	4	3	5	5	4	2	4	2	8	4	5	5	0	2	1	0	0	0	0	2	0	2	2	7	5	3	1	3	3	1
CCDC19	14	5	40	33	2	4	4	3	0	4	13	6	0	17	0	13	9	5	8	4	1	19	38	23	15	46	47	18	24	49	51	11	21	0	15	29	16	129	19	48	84	35	35	318	17	105	19	15	75	23	14	8	18	108	21	13	71	39	46	70	39	10	15	71	78	13	28	97	95	15	43	934	40	12	38	23	13	17
TAGLN2	311	274	471	345	167	141	172	232	42	145	191	127	60	137	256	638	569	658	888	197	84	318	398	728	233	425	358	279	282	496	537	656	256	454	154	302	383	389	174	291	281	326	403	1274	403	946	482	417	472	442	238	346	279	391	216	127	439	714	377	778	374	58	120	202	228	71	146	399	969	107	369	1919	813	308	749	534	375	123
IGSF9	28	33	158	44	9	8	20	5	0	5	22	34	20	31	30	53	27	46	122	32	12	67	110	107	28	166	38	27	69	134	246	91	119	52	117	138	120	60	80	139	218	250	278	859	174	211	86	194	130	152	111	90	41	85	78	95	156	53	105	47	106	112	147	249	386	50	118	443	173	101	170	768	347	35	121	87	47	57
SLAMF9	4	2	17	21	0	2	0	0	0	0	0	5	4	1	3	10	1	1	17	3	2	10	9	7	1	16	2	3	4	24	17	6	10	0	6	16	14	3	8	15	18	7	5	29	17	8	3	25	6	4	3	5	1	34	25	4	2	6	2	0	4	6	9	38	13	6	6	37	26	3	14	73	20	1	28	19	2	5
LOC100505633	0	0	2	0	0	0	0	0	0	0	0	0	0	1	0	0	0	1	16	1	0	2	1	1	2	0	0	0	0	0	1	4	1	0	0	3	1	0	3	0	2	0	0	6	1	1	2	0	2	0	0	0	0	5	0	0	0	0	0	0	0	0	0	0	3	1	0	15	4	0	1	1	0	0	5	1	0	0
PIGM	31	54	197	78	22	23	44	33	20	41	29	46	9	25	48	44	43	52	37	41	35	84	56	95	45	86	75	68	43	56	90	81	64	17	77	64	55	71	40	97	84	98	112	175	67	162	87	88	103	78	45	44	80	120	94	63	42	63	31	43	32	11	48	30	28	20	75	69	168	51	33	186	300	165	173	94	89	59
KCNJ10	0	0	3	0	0	0	2	0	0	0	0	4	7	0	0	0	1	0	2	1	0	1	1	7	0	0	0	31	1	3	0	1	2	0	0	1	0	1	0	4	0	3	13	11	0	1	1	3	4	2	6	0	2	5	4	3	0	0	0	1	0	0	2	0	1	0	0	1	1	0	0	4	11	3	1	1	2	0
KCNJ9	1	0	1	0	0	0	0	0	0	0	0	0	0	0	0	0	0	0	0	0	0	0	0	0	0	0	0	1	0	0	0	0	1	0	0	0	0	0	0	0	0	0	0	0	0	0	0	0	1	0	0	0	0	0	0	1	0	0	0	0	1	0	0	0	0	0	0	0	0	0	0	0	0	0	0	0	0	0
IGSF8	249	173	888	407	47	182	170	182	48	106	133	105	28	134	118	104	195	116	127	85	63	553	489	514	319	503	226	334	260	648	689	613	439	50	353	779	617	427	431	1227	663	900	969	1447	1044	631	608	1012	611	385	182	450	453	1192	684	685	524	615	456	362	243	430	553	999	674	406	844	624	1421	640	738	1283	1564	213	1355	889	453	363
ATP1A2	50	5	8	0	18	33	4	2	2	25	9	7	12	5	36	15	8	3	2	11	8	17	12	7	9	2	5	1	0	90	83	29	6	53	9	32	18	10	15	4	1	4	15	0	11	1	28	11	1	0	5	20	16	1	17	1	21	24	12	38	0	1	2	0	0	1	0	0	7	1	2	3	0	1	15	5	1	17
ATP1A4	6	3	8	1	3	12	3	13	0	4	0	0	9	0	0	2	7	0	1	2	0	15	2	10	1	12	3	16	7	6	6	0	4	2	21	10	2	3	4	62	45	3	2	8	45	4	1	1	4	6	4	0	3	4	14	7	12	4	0	8	0	1	3	10	4	23	30	23	71	19	30	1	2	0	0	0	0	38
CASQ1	2	3	0	0	0	1	0	1	0	0	3	1	2	0	0	0	1	2	0	1	7	3	0	0	0	1	3	5	1	2	6	0	0	1	0	0	3	2	1	5	8	0	0	1	3	0	0	1	0	0	0	0	2	0	0	0	0	5	1	0	0	0	0	1	0	0	1	0	3	1	2	0	0	0	0	0	0	9
PEA15	467	238	590	452	145	560	196	213	107	113	119	146	70	220	198	142	242	230	367	106	122	509	479	680	172	428	369	483	433	664	515	648	450	271	575	616	635	685	319	869	990	890	1170	2233	1379	1148	469	834	741	614	424	469	440	1680	569	295	721	735	568	834	484	332	333	674	666	492	666	858	1282	412	782	1447	622	259	762	546	274	549
DCAF8	288	335	779	231	86	106	176	171	76	146	414	259	80	346	329	217	382	163	168	189	136	403	515	681	385	747	284	249	270	732	776	546	386	273	249	717	741	544	646	677	618	1503	1499	1544	922	537	694	1288	1066	609	371	396	588	896	582	1029	516	868	497	613	236	593	1047	493	700	327	1043	894	868	1462	547	1645	2267	178	899	603	441	490
PEX19	14	15	3	15	6	7	17	12	11	10	19	21	12	21	53	19	29	15	10	12	16	24	19	21	21	20	56	30	13	33	39	36	8	45	27	23	37	24	43	24	22	32	28	53	39	49	26	27	30	11	4	19	29	38	36	20	14	23	25	36	5	4	10	20	4	2	7	5	43	4	11	33	7	14	21	20	20	4
COPA	108	108	28	49	47	54	97	79	40	20	89	129	63	120	132	120	228	116	129	112	125	230	183	318	145	195	339	126	85	212	209	290	83	397	70	180	226	188	90	177	195	198	193	466	262	379	208	239	161	143	103	141	143	245	187	117	188	272	151	382	62	37	49	73	68	20	44	113	201	47	46	228	52	27	102	61	55	29
SUMO1P3	0	0	1	2	0	0	0	0	0	0	0	0	0	0	0	0	0	0	0	0	0	0	0	0	0	0	0	0	0	0	0	0	0	0	0	0	0	0	0	0	0	0	0	1	1	1	0	0	0	0	0	0	0	0	0	1	0	0	0	0	0	0	0	0	0	0	0	0	2	0	0	1	1	0	1	1	0	0
NCSTN	227	190	980	681	17	95	103	154	39	54	161	129	32	194	108	86	357	190	91	93	60	372	386	525	403	538	354	221	150	440	441	531	173	120	109	625	516	392	394	625	647	792	783	1329	811	946	567	763	640	883	480	413	539	939	488	656	431	647	388	337	184	332	492	793	743	315	913	762	1525	799	486	5348	1942	178	1942	1581	1230	299
NHLH1	8	6	13	2	1	0	0	1	0	1	4	0	2	0	0	0	1	4	3	1	0	5	3	16	3	5	7	8	3	5	8	4	10	0	1	5	3	7	7	3	10	13	9	18	7	1	6	6	3	15	8	2	2	22	7	9	3	12	0	0	4	14	10	3	14	3	8	6	2	18	0	6	17	3	6	7	3	2
VANGL2	17	31	16	14	7	8	14	16	19	13	18	24	30	14	35	18	35	28	28	21	23	17	18	27	28	52	6	8	22	46	43	62	19	72	11	33	43	20	10	32	31	58	52	71	28	1	36	56	20	28	6	15	22	10	63	34	24	22	27	40	23	13	31	20	12	9	23	29	21	32	20	43	28	11	19	26	19	10
SLAMF6	0	0	5	2	1	0	0	0	0	0	3	0	4	0	0	1	0	1	0	0	0	1	0	4	0	1	0	4	0	1	1	1	1	2	0	4	0	0	0	0	1	0	0	0	2	2	0	2	4	1	1	0	1	0	0	0	0	0	0	0	0	0	0	0	0	0	0	0	2	0	1	8	14	0	0	2	0	0
CD84	5	6	12	3	4	5	5	8	3	6	12	18	5	7	27	14	10	36	22	11	5	14	27	63	4	18	26	55	10	13	20	38	19	13	3	48	37	42	11	3	27	5	12	111	11	38	24	27	46	46	13	5	11	65	19	17	10	11	13	6	37	19	16	19	29	4	23	44	21	10	22	44	20	16	19	7	8	2
SLAMF1	6	3	1	2	2	3	2	1	0	0	8	5	1	3	6	3	1	5	5	1	0	6	4	15	2	0	2	12	3	0	0	3	1	3	0	7	1	2	0	0	1	0	0	10	0	1	1	1	3	5	0	1	1	0	1	4	0	0	0	1	0	0	1	0	1	1	0	4	4	2	0	0	1	3	0	0	3	0
CD48	6	6	6	1	3	7	3	5	6	4	10	4	0	14	4	12	15	57	15	7	9	25	27	143	8	6	39	203	3	7	13	37	10	31	1	32	39	51	4	2	8	11	11	103	15	34	17	14	33	15	3	3	10	43	30	16	2	2	0	2	1	1	2	3	1	0	5	7	6	0	0	6	3	3	3	1	3	0
SLAMF7	7	6	7	3	5	8	7	5	5	5	31	16	8	31	12	17	11	34	22	5	8	34	18	65	16	6	18	29	11	7	9	16	5	23	3	21	25	24	6	2	9	16	6	82	6	12	25	8	14	6	1	2	21	24	37	25	0	8	2	0	2	6	6	2	13	1	10	15	9	4	3	10	29	3	1	6	12	1
LY9	6	2	5	2	0	3	5	2	2	8	2	3	9	1	1	3	9	13	3	0	1	3	4	21	2	2	2	36	3	4	19	17	4	14	11	16	16	13	2	10	7	8	9	12	14	6	4	18	8	11	4	4	8	71	8	7	0	3	0	0	1	4	4	0	1	1	4	8	4	8	7	9	3	3	2	2	2	7
CD244	0	2	3	1	1	0	0	3	0	0	5	2	0	0	0	5	0	16	4	0	0	12	14	22	0	3	1	9	1	1	3	10	9	1	1	10	14	10	11	3	5	11	5	20	3	3	4	5	3	14	4	4	14	16	11	10	0	8	0	0	1	7	10	3	6	1	2	2	3	3	5	13	39	5	1	0	3	0
ITLN1	0	0	0	0	0	0	0	0	0	0	0	0	0	0	0	0	0	0	0	0	0	2	0	1	0	0	0	0	0	0	0	0	0	2	0	0	1	0	14	0	0	0	0	0	0	0	0	0	0	0	0	0	0	0	0	0	0	1	0	0	0	0	0	0	0	0	0	0	0	0	0	0	0	0	0	0	0	0
ITLN2	0	0	1	0	0	0	0	0	0	0	0	0	0	0	0	0	0	0	0	0	0	0	0	2	0	0	0	0	0	1	0	0	1	0	0	0	0	0	1	0	0	0	0	1	0	3	0	0	1	0	0	0	0	1	0	0	0	0	0	0	0	1	1	0	0	0	0	0	0	0	0	0	0	0	0	0	0	0
F11R	101	65	130	103	24	55	123	68	32	38	63	86	29	65	127	102	221	136	170	71	56	134	163	287	89	197	187	105	63	232	257	144	115	414	100	110	223	182	95	198	145	171	219	991	226	229	150	202	256	262	180	60	75	391	171	98	65	106	54	93	58	39	63	105	116	29	59	95	243	64	78	331	178	58	170	114	55	61
TSTD1	600	494	2309	2696	62	254	283	350	67	168	200	386	50	308	262	186	385	357	348	180	93	1332	1331	1680	405	1744	1455	1693	1270	2237	2113	1851	1560	216	1100	1301	1525	1353	986	2561	2184	2559	3070	3319	2939	3058	1682	2859	3560	879	755	879	1453	6990	1727	1940	1714	913	1118	1004	1534	1637	2688	4944	3123	1262	2702	3637	6912	2583	2929	9139	3347	644	4542	2994	1289	772
USF1	200	120	37	18	6	10	7	20	1	0	14	15	2	4	10	16	23	27	6	8	3	15	12	10	10	18	25	17	4	5	11	19	15	0	13	9	17	18	7	21	21	12	24	56	30	42	44	42	75	23	19	9	17	12	11	10	14	35	22	11	9	1	12	5	3	1	2	14	27	7	8	115	75	16	35	21	18	3
ARHGAP30	172	181	375	216	111	135	160	103	41	88	371	217	29	150	146	275	267	1097	579	147	53	290	364	1070	197	218	311	1338	143	334	356	525	254	15	55	524	486	694	221	220	331	477	361	1706	186	384	398	333	561	572	323	168	359	568	451	322	155	390	203	206	163	187	205	194	235	62	271	446	315	195	216	1048	833	261	547	358	251	191
PVRL4	25	38	28	28	7	11	18	9	8	11	32	33	12	25	43	36	56	21	78	15	14	27	81	94	30	45	16	19	57	131	131	22	31	50	31	36	64	27	116	29	20	150	103	138	42	29	40	142	216	26	14	26	31	285	39	137	26	35	32	21	21	40	76	61	108	12	50	37	63	94	82	87	99	21	114	35	55	26
KLHDC9	13	14	7	11	4	4	12	13	4	5	6	14	4	8	15	13	14	0	3	7	12	20	14	15	13	32	60	36	6	20	31	13	12	16	19	11	12	9	23	33	36	22	38	44	18	58	30	31	38	8	4	4	5	36	20	23	16	9	11	26	7	18	33	51	36	6	11	26	31	35	25	100	27	4	10	10	6	5
PFDN2	247	173	569	379	41	36	63	113	19	24	209	133	46	151	122	114	237	159	184	47	22	487	482	704	322	531	274	234	184	410	404	541	173	185	107	783	646	541	489	579	614	948	826	1923	1147	2589	497	561	507	1187	814	542	682	849	398	614	454	1134	383	545	294	331	589	828	812	313	1210	924	1053	685	647	3590	1513	177	961	911	906	85
NIT1	46	33	27	31	12	15	35	28	27	26	43	76	17	43	90	42	87	20	17	27	32	75	50	82	30	83	104	75	46	80	73	128	67	79	65	58	88	66	47	76	68	79	89	135	80	106	100	167	109	40	22	38	36	229	86	61	49	66	40	56	32	50	82	68	107	9	37	80	75	69	61	89	50	23	44	61	53	14
DEDD	33	34	25	13	14	19	29	22	16	31	36	34	7	45	27	29	40	34	24	18	35	43	89	110	22	41	47	40	55	72	71	100	17	44	9	46	47	33	105	24	37	70	53	124	58	43	58	140	222	32	15	27	25	187	36	59	49	79	33	89	19	81	53	31	154	9	54	71	43	112	64	67	105	7	60	27	23	21
UFC1	185	192	742	664	27	56	126	105	9	57	138	106	30	168	131	100	176	102	139	76	40	367	493	754	241	451	163	222	332	656	725	533	367	29	336	676	573	551	672	532	750	1264	1082	2089	1022	567	617	1027	1266	487	402	274	518	1198	475	901	490	581	380	374	239	480	795	947	831	238	968	1064	1420	830	819	3802	1770	437	1441	616	571	251
USP21	172	171	942	407	41	75	88	92	18	169	152	134	28	155	96	84	121	209	151	100	51	314	313	277	235	346	205	136	91	282	203	341	182	56	121	479	433	410	441	619	389	531	531	780	479	550	375	590	409	484	369	413	356	409	468	376	401	493	448	497	141	279	361	413	298	241	542	405	759	498	298	2188	1569	143	736	723	436	384
PPOX	300	252	689	223	48	155	131	98	26	185	274	178	72	322	112	166	191	224	197	159	70	381	302	369	249	423	272	299	196	487	422	360	330	20	166	427	478	444	379	517	523	652	629	1488	395	617	505	735	481	355	282	233	341	645	563	635	294	438	290	383	213	343	459	297	376	182	393	482	596	448	247	1576	1203	222	575	408	215	378
B4GALT3	346	174	824	619	63	149	97	112	27	156	349	163	63	266	92	193	173	187	315	81	37	448	562	833	347	548	401	390	280	629	618	611	353	17	207	774	752	591	574	451	695	1126	1013	5193	909	204	597	1016	1137	890	500	265	566	1952	548	728	485	752	434	419	236	432	675	889	1183	240	812	907	1642	975	740	3578	1801	329	1116	606	444	280
ADAMTS4	160	29	10	6	20	8	30	14	12	3	161	33	13	13	14	17	70	26	20	9	4	73	22	104	6	12	35	5	39	24	35	38	17	363	2	24	86	64	29	9	34	17	16	157	35	37	18	17	8	13	5	6	5	23	31	2	10	128	15	28	9	2	4	15	29	1	5	10	22	2	25	58	10	3	6	3	2	1
NDUFS2	49	35	38	24	21	28	32	21	0	16	51	38	12	32	32	26	36	27	59	21	16	20	51	72	17	32	46	34	36	35	77	34	41	4	22	30	38	29	106	25	48	102	88	90	38	44	41	94	216	60	38	26	61	148	28	39	29	51	37	34	19	50	24	42	110	10	29	34	57	61	64	48	63	7	47	10	15	24
FCER1G	9	7	2	5	8	2	30	5	20	8	11	37	4	15	44	30	31	37	50	9	15	12	15	26	6	21	32	29	5	4	7	27	8	19	6	34	43	43	7	7	17	10	8	61	5	8	25	14	13	17	7	7	8	27	18	3	1	12	3	7	12	6	2	7	2	0	1	8	5	0	8	17	6	8	7	4	6	0
APOA2	0	0	0	0	0	0	0	0	5	0	0	0	6	0	4	0	0	0	0	0	0	0	0	1	0	0	0	0	0	0	1	0	1	0	0	1	0	0	1514	0	0	1	0	0	0	0	1340	0	0	307	1	357	0	1	0	10	4	0	1	2	0	0	0	0	0	0	1	0	0	0	0	0	0	0	0	0	0	0
TOMM40L	21	18	36	7	7	12	8	12	2	4	22	11	6	8	16	22	6	21	23	7	3	17	37	69	10	23	9	21	26	27	25	53	25	7	7	22	31	21	44	13	14	46	33	84	19	10	37	67	63	28	22	9	22	83	9	29	17	32	27	22	2	46	28	26	96	9	31	56	35	42	57	29	80	6	33	12	3	7
NR1I3	0	0	2	0	2	0	0	0	0	0	0	0	0	0	0	0	0	0	0	0	0	0	0	0	0	0	1	0	0	0	0	0	0	0	0	1	0	0	3	0	0	0	1	1	1	0	0	1	1	3	0	0	0	1	2	0	0	0	0	0	0	1	0	0	0	1	0	0	0	1	0	0	0	0	2	0	0	1
PCP4L1	0	0	1	0	0	0	0	0	0	2	0	0	0	0	0	0	0	0	0	0	0	1	4	4	1	1	1	0	1	1	4	0	3	0	0	4	1	0	7	0	0	1	4	1	2	0	0	2	2	0	0	0	1	74	1	1	0	1	0	0	0	5	6	0	7	0	4	1	0	4	0	0	1	1	9	0	1	0
MPZ	13	29	24	6	4	3	2	3	4	3	5	1	4	4	10	2	7	9	4	4	3	26	153	25	9	12	4	7	6	8	3	33	6	13	4	22	29	44	18	7	16	32	18	14	10	8	22	10	8	16	3	24	28	11	16	12	24	74	14	20	8	9	13	3	3	2	12	13	6	25	0	37	44	6	17	5	33	3
SDHC	7	8	2	2	4	1	4	3	3	3	2	1	4	0	1	3	5	7	18	4	5	15	2	10	9	11	30	7	4	11	8	6	7	5	10	6	9	8	2	11	6	9	5	16	15	13	7	8	5	4	1	2	3	10	9	1	4	1	2	4	0	0	2	3	3	0	0	2	6	0	1	8	0	0	2	3	2	1
C1orf192	1	0	0	1	0	0	1	1	0	0	0	0	0	0	0	0	1	0	0	0	0	1	0	0	0	1	0	1	1	1	1	0	0	0	1	0	3	9	0	1	1	1	0	3	0	3	0	3	2	0	1	0	0	0	2	0	1	0	0	2	5	0	2	0	3	0	1	4	3	1	1	14	0	0	0	1	0	0
FCGR2A	4	4	0	3	3	0	7	0	0	0	0	0	0	0	2	0	3	2	8	1	5	4	12	34	5	2	13	3	1	5	3	3	3	56	1	16	25	28	3	3	10	5	7	30	7	8	9	5	4	7	2	3	3	9	20	3	0	8	6	7	1	0	0	0	0	0	1	2	1	0	0	8	2	1	3	1	2	0
HSPA6	7	7	2	0	0	1	0	0	0	0	1	0	0	0	4	0	1	0	0	0	0	11	2	6	0	0	0	0	0	0	0	1	0	27	0	0	2	1	4	0	0	0	1	1	5	0	7	4	3	0	1	0	0	2	3	1	0	1	0	0	0	6	1	0	10	0	0	0	0	0	0	2	4	0	0	0	0	0
FCGR3A	2	0	0	2	1	0	4	2	1	0	3	9	0	3	2	6	7	4	17	0	1	2	6	16	2	4	4	0	0	4	3	10	3	7	0	3	4	8	1	1	10	3	1	32	0	2	1	0	0	1	0	2	2	0	8	2	0	2	0	4	0	0	0	2	1	0	0	1	0	0	1	4	1	2	0	0	3	0
FCGR2C	0	0	0	0	0	0	0	0	0	0	3	0	0	0	0	0	0	0	0	0	0	0	0	0	0	0	1	0	0	0	0	1	0	0	0	0	0	0	0	0	0	0	0	0	0	2	0	0	0	0	0	0	0	0	0	0	0	0	0	0	0	1	0	0	0	0	0	0	0	0	0	0	0	0	0	0	0	0
HSPA7	2	1	0	0	1	1	0	1	0	0	1	7	0	0	13	2	6	3	2	4	0	18	8	35	1	4	3	1	0	2	1	7	1	20	0	5	8	9	11	2	1	0	1	2	11	0	2	1	0	0	0	0	2	1	4	1	0	3	2	0	0	1	1	0	2	0	1	2	0	0	0	1	2	0	0	0	2	0
FCGR3B	4	0	0	0	0	1	0	1	0	0	2	0	0	0	0	0	0	0	0	0	0	0	0	0	0	0	0	0	0	0	0	0	1	0	0	1	1	0	0	0	0	0	0	0	0	0	0	0	0	0	0	0	0	0	0	0	0	2	0	0	0	0	0	0	0	0	0	0	0	0	0	0	0	0	0	0	2	0
FCGR2B	2	3	0	3	6	2	6	3	0	4	2	14	3	1	12	10	24	11	9	1	9	18	35	68	8	9	14	15	0	3	8	20	11	44	3	26	24	29	10	2	3	7	3	27	8	12	26	25	15	6	4	7	7	18	10	5	1	9	2	5	2	1	0	3	0	0	1	0	6	1	2	9	0	1	3	3	6	0
RPL31P11	1	3	14	11	1	0	2	0	0	0	1	0	2	1	4	1	9	2	0	0	1	3	1	1	2	3	0	4	2	5	6	9	6	1	1	12	1	3	3	3	3	15	9	2	14	8	5	5	3	3	4	3	4	5	6	4	0	2	0	0	1	6	20	14	7	0	8	3	124	31	6	27	13	27	23	27	17	13
FCRLA	0	0	2	3	0	2	0	0	0	0	0	4	0	2	0	0	0	5	1	1	0	1	1	20	4	0	0	34	3	0	1	1	2	5	1	4	0	1	0	1	2	3	2	13	0	0	5	6	7	0	1	0	8	2	3	5	2	4	5	0	0	2	3	0	2	2	3	11	2	5	1	3	7	0	2	0	1	0
FCRLB	1	2	0	0	1	1	4	2	0	0	1	1	2	2	2	0	3	0	1	0	0	1	5	2	1	1	1	2	0	0	3	2	2	2	8	4	10	0	2	2	0	3	3	5	3	14	1	1	43	2	3	0	2	2	2	2	0	2	3	1	0	0	0	0	0	0	1	1	0	0	0	1	2	0	0	0	3	0
DUSP12	34	31	10	0	14	4	8	15	6	6	28	53	9	21	66	28	41	17	24	20	24	42	22	46	30	40	71	23	10	31	33	46	17	69	11	40	41	41	14	35	26	45	39	86	46	82	22	35	29	17	10	24	31	36	52	23	16	19	30	61	0	0	1	8	0	2	1	1	17	2	2	16	6	2	5	11	3	3
ATF6	6	23	17	12	5	11	4	4	2	0	7	3	3	10	20	10	14	13	10	11	2	35	18	42	15	51	43	36	20	47	32	41	26	45	10	28	29	31	14	44	26	30	23	103	40	41	33	31	50	12	12	5	17	39	32	14	16	14	12	13	11	6	19	17	18	3	13	36	48	30	45	106	21	46	46	30	20	14
OLFML2B	16	13	7	7	8	8	3	4	13	3	4	19	4	14	23	16	29	8	15	20	12	4	41	62	5	16	30	10	7	19	15	22	7	38	7	42	57	49	43	15	52	19	26	107	87	69	7	40	26	57	26	95	37	44	44	11	107	127	101	314	11	19	13	28	147	1	12	53	19	13	34	89	22	4	25	17	12	6
NOS1AP	126	244	425	48	113	177	71	40	3	87	25	63	22	29	19	28	40	44	38	167	90	76	36	29	101	178	82	89	39	166	208	71	109	8	124	134	126	114	45	390	126	428	546	457	210	564	242	422	367	82	53	119	125	45	435	323	92	68	76	32	18	13	43	20	14	36	104	86	115	48	19	58	674	76	197	106	50	127
MIR4654	0	1	0	0	0	0	0	0	0	0	0	0	0	0	0	0	0	0	0	0	0	0	0	0	0	0	0	0	0	0	0	0	0	0	0	0	0	0	0	0	0	0	0	0	0	0	0	0	0	0	0	0	0	0	0	0	0	0	0	0	0	0	0	0	0	0	0	0	0	0	0	0	0	0	0	0	0	0
MIR556	0	0	0	0	0	0	0	0	0	0	0	0	0	0	0	0	0	0	0	0	0	0	0	0	0	0	0	0	0	0	0	0	0	0	0	0	0	0	0	0	0	0	0	0	0	0	0	0	0	0	0	0	0	0	0	0	0	0	0	0	0	0	0	0	0	0	0	0	0	0	0	0	0	0	0	0	0	0
C1orf111	3	0	0	0	0	1	0	0	0	0	0	0	1	0	0	0	0	0	0	0	0	0	0	0	0	0	0	0	0	0	0	0	1	0	0	0	0	0	0	0	0	0	0	1	0	0	0	0	0	0	0	0	0	0	0	0	0	0	0	1	0	0	0	0	0	0	0	0	0	0	0	0	1	0	1	0	0	0
C1orf226	69	57	21	17	13	34	15	17	18	19	35	37	13	24	55	6	40	9	3	40	14	24	22	15	16	45	59	41	39	94	185	67	42	54	16	50	80	49	3	79	26	108	95	71	117	65	90	120	66	18	17	32	47	18	74	65	34	10	30	13	6	10	38	30	21	9	31	10	101	29	12	39	49	25	69	55	34	26
SH2D1B	0	0	0	0	0	0	0	0	0	0	0	7	0	0	0	0	0	1	0	1	0	0	0	1	0	0	0	1	0	1	0	0	0	2	0	1	0	1	0	0	0	0	0	0	0	0	1	1	1	0	0	0	0	0	1	0	0	0	0	0	0	0	0	0	0	0	0	0	0	0	0	1	0	0	0	0	0	0
UHMK1	18	30	6	11	7	13	27	26	14	6	20	46	15	19	56	20	58	37	49	21	15	51	37	61	37	45	132	87	17	52	62	33	21	78	18	19	29	13	9	34	23	17	21	89	35	47	31	20	24	8	7	7	9	45	39	20	16	16	7	30	4	0	2	10	3	1	0	6	91	2	3	42	7	13	19	21	15	9
UAP1	72	38	8	4	19	42	50	29	22	32	87	51	14	50	54	59	105	32	55	22	31	58	47	114	43	70	156	33	27	54	74	50	27	233	45	46	62	73	32	71	66	69	36	113	53	67	45	41	20	17	13	19	24	52	64	42	34	61	20	78	6	4	5	11	7	2	3	8	64	3	7	64	10	6	10	26	15	12
DDR2	5	6	1	0	3	2	0	0	0	0	1	0	0	0	0	3	0	2	5	1	0	3	10	6	0	2	2	4	8	3	6	25	4	3	0	11	9	1	5	0	6	5	4	7	10	2	9	7	4	5	4	4	11	5	4	9	3	23	3	5	1	1	8	0	9	2	2	13	5	6	7	20	13	1	4	2	8	3
HSD17B7	0	0	1	0	0	0	0	0	0	0	0	0	0	1	1	2	5	0	0	0	0	0	0	1	0	2	1	0	0	1	4	2	0	0	1	0	1	1	1	0	2	0	1	2	0	1	0	2	2	0	0	0	0	1	0	2	1	0	3	1	0	0	0	0	2	1	0	0	1	0	1	12	4	1	3	3	3	2
C1orf110	0	0	0	0	0	0	0	0	0	0	0	0	0	0	0	0	0	0	0	0	0	0	0	0	0	0	0	0	0	0	0	0	0	1	0	0	0	0	0	0	0	0	0	0	0	0	0	0	0	0	0	0	0	0	0	0	0	0	0	0	0	0	0	0	0	0	0	0	0	0	0	0	0	0	0	0	0	0
RGS4	11	7	1	0	14	5	9	9	9	3	9	23	4	20	15	5	27	4	15	12	5	8	20	57	6	16	24	4	2	7	10	5	7	14	2	8	24	30	3	8	8	5	5	37	37	6	6	7	2	2	5	16	1	6	15	1	19	12	11	32	0	2	1	2	6	1	0	0	2	0	1	5	0	2	2	9	4	0
RGS5	175	131	61	27	54	73	311	475	143	83	181	159	112	141	298	92	1662	73	32	166	189	364	244	471	239	287	247	137	65	320	218	356	102	588	98	181	263	150	127	482	94	124	174	123	270	135	232	300	1297	124	70	376	239	118	240	71	631	646	514	1584	6	18	9	54	15	14	24	34	255	14	25	110	84	29	84	82	43	32
NUF2	0	0	0	1	1	0	7	3	0	0	1	5	0	4	3	3	8	10	3	0	1	2	2	9	0	0	12	2	0	1	6	1	7	2	0	3	1	3	1	2	6	8	3	7	0	13	3	2	20	7	1	1	2	1	2	0	0	1	1	6	1	0	0	0	2	0	0	0	0	0	0	3	0	0	2	0	1	0
PBX1	176	215	203	164	75	74	140	92	69	61	85	146	60	134	219	140	207	130	70	177	161	321	259	368	264	389	438	143	123	520	545	255	118	419	134	222	324	230	203	230	189	434	399	644	422	461	226	343	440	395	292	139	207	265	342	197	76	206	96	111	174	136	284	395	387	94	215	376	465	336	221	1471	319	78	344	287	189	96
LOC100505795	2	0	0	1	1	0	0	0	0	0	0	0	0	0	0	0	0	0	0	1	0	0	0	1	0	0	0	0	0	0	0	0	1	0	1	0	0	0	0	0	0	0	0	1	0	3	0	2	0	1	0	0	0	0	0	0	0	0	0	0	0	0	0	0	0	0	0	0	1	0	0	0	0	0	0	0	0	0
LMX1A	2	0	0	0	0	0	0	0	0	0	0	0	2	1	0	0	1	0	0	0	0	0	0	0	0	0	0	0	0	0	0	1	2	0	1	0	0	0	0	0	0	0	1	0	0	0	0	0	1	1	0	0	1	0	0	0	1	3	5	7	0	1	0	0	0	0	1	0	0	0	0	1	0	0	0	0	0	0
RXRG	0	1	6	1	0	1	1	0	1	4	0	1	0	11	0	0	1	0	0	1	2	9	17	7	11	4	0	0	3	4	3	20	2	2	0	14	5	1	17	2	0	8	8	8	7	10	6	4	6	11	7	31	10	3	6	8	10	64	10	24	1	1	9	1	7	0	7	1	2	11	2	9	2	7	5	0	3	3
LOC400794	0	0	0	0	0	0	0	0	0	0	0	0	0	0	0	0	0	0	0	0	0	0	0	0	0	0	0	0	0	0	0	0	0	0	0	0	0	0	0	0	0	1	0	0	1	0	0	0	0	0	0	2	0	0	0	0	0	0	0	0	0	1	0	0	0	0	0	0	0	0	0	1	1	0	0	0	0	0
LRRC52	0	0	0	0	0	0	0	0	0	0	0	0	2	0	0	0	0	0	1	0	0	1	0	0	0	0	0	0	0	1	0	0	1	0	0	0	0	0	0	0	0	0	2	0	0	0	0	0	0	0	0	0	0	0	0	0	0	0	0	0	0	0	0	0	1	0	0	0	0	0	0	0	0	0	1	0	0	0
MGST3	81	129	155	103	22	24	48	88	8	40	117	149	25	155	82	73	121	71	74	39	29	385	332	429	245	362	337	160	139	203	272	425	155	199	63	418	228	210	530	175	370	536	546	949	538	2092	314	400	330	435	255	253	234	448	286	568	335	806	260	390	141	270	500	603	821	120	512	608	348	443	357	1013	516	129	331	299	323	38
ALDH9A1	68	116	21	32	40	31	50	71	74	33	47	111	37	97	228	57	190	82	38	57	80	173	110	183	133	128	297	130	61	158	117	197	94	274	38	128	192	130	65	96	82	301	194	126	187	132	218	166	88	38	27	69	59	120	206	158	39	90	36	100	2	11	15	29	12	3	20	10	127	16	8	83	20	38	47	43	45	17
LOC440700	1	2	0	0	0	0	0	0	0	0	0	0	0	0	0	0	0	0	1	0	0	0	0	2	1	0	1	1	0	0	1	0	2	0	0	0	0	0	0	0	1	1	1	0	1	3	1	2	0	0	0	0	0	0	2	3	0	1	0	0	0	0	0	0	0	2	1	0	1	0	0	0	1	0	1	0	1	0
TMCO1	74	85	23	41	42	49	69	65	44	35	48	82	27	36	130	57	171	76	100	53	66	144	120	178	112	162	257	128	65	191	224	144	68	260	84	105	167	138	65	227	125	144	141	147	243	419	105	170	158	84	49	77	74	203	174	86	97	106	65	196	18	14	30	75	32	14	46	40	219	38	56	232	38	44	92	86	44	16
UCK2	125	135	84	30	16	17	15	25	29	50	121	39	16	80	37	28	75	37	77	20	21	116	95	173	54	158	135	84	51	106	122	195	92	112	32	222	141	112	103	69	109	602	426	102	176	202	246	258	70	192	123	113	96	147	153	491	106	131	83	94	32	97	326	127	193	55	372	122	112	421	86	271	399	28	131	101	137	25
FAM78B	3	4	11	2	2	2	3	2	0	23	0	4	6	17	8	7	1	4	53	2	3	6	9	16	4	14	3	1	5	5	2	12	12	2	2	18	16	11	10	6	9	24	10	7	25	34	10	11	1	10	5	7	8	3	4	14	3	10	7	21	2	7	19	7	11	4	19	19	17	13	5	30	35	9	15	13	6	7
MIR921	0	0	0	0	0	0	0	0	0	0	0	0	0	0	0	0	0	0	0	0	0	0	0	0	0	0	0	0	0	0	0	0	0	0	0	0	0	0	0	0	0	0	0	0	0	0	0	0	1	0	0	0	0	0	0	0	0	0	0	0	0	0	0	0	0	0	0	0	0	0	0	0	0	0	0	0	0	0
FMO9P	0	0	0	0	0	0	0	0	0	0	0	0	0	0	0	0	0	0	1	0	0	0	0	0	0	0	0	0	0	0	0	0	0	0	0	1	0	1	0	0	0	0	0	1	0	0	0	0	0	0	0	0	0	1	0	0	0	0	0	0	0	0	0	0	0	0	0	0	0	0	0	0	0	0	0	0	0	0
POGK	45	42	7	10	17	12	27	16	14	11	12	18	11	40	61	37	50	62	37	19	33	58	44	56	32	57	91	57	25	41	54	37	20	56	20	21	37	29	18	27	37	46	40	39	41	39	44	55	40	32	18	15	15	61	29	27	26	38	20	47	8	7	4	11	6	4	6	4	36	5	3	35	14	19	19	20	6	6
TADA1	7	7	6	3	1	2	5	1	0	4	11	2	4	9	5	9	15	14	5	9	1	8	9	14	12	9	12	7	6	12	18	17	11	8	4	3	11	11	3	7	17	12	15	7	25	19	13	12	6	11	6	8	10	6	6	3	5	9	8	9	3	0	3	1	1	0	1	2	24	2	1	14	4	3	6	6	1	3
ILDR2	1	0	2	1	0	0	0	0	0	0	0	0	10	0	0	0	0	1	2	0	2	1	3	7	0	6	2	1	0	1	2	3	1	1	2	1	6	8	1	2	12	9	4	8	16	13	1	4	2	6	3	2	1	13	3	1	0	0	0	2	2	1	1	3	14	0	4	8	3	1	1	13	5	1	4	6	1	0
MAEL	0	0	0	0	0	0	0	0	0	1	0	0	0	0	0	0	0	0	0	0	0	0	0	0	0	0	0	0	0	0	1	0	2	0	0	0	0	0	0	0	0	0	0	0	0	0	1	0	0	0	0	0	0	0	0	0	0	0	0	0	0	0	0	0	0	0	0	0	0	0	0	0	0	0	0	0	0	0
GPA33	0	0	0	0	0	0	0	0	0	0	0	0	0	3	0	0	0	1	2	0	0	0	0	1	1	0	0	3	0	0	2	0	2	1	0	0	1	1	0	0	0	0	0	0	0	0	0	0	2	0	0	0	0	0	0	0	0	0	0	0	0	0	0	0	0	0	0	0	0	0	0	1	1	3	0	0	0	0
DUSP27	0	0	0	0	0	0	0	0	0	0	0	0	6	0	0	0	0	0	1	0	0	0	0	0	0	0	0	0	0	0	2	0	3	0	0	1	0	0	0	1	0	0	0	0	1	0	1	0	1	1	1	0	0	0	0	0	0	0	3	0	1	0	0	0	0	0	0	0	0	0	0	0	0	0	0	0	0	0
POU2F1	24	71	69	21	23	21	16	20	11	16	37	13	29	33	43	29	33	38	31	53	27	117	70	111	53	116	55	79	42	85	80	104	64	76	41	72	45	47	44	66	62	98	116	113	84	103	89	108	93	75	54	48	61	79	90	80	50	66	34	61	20	32	60	22	34	14	39	35	42	55	35	86	190	69	77	47	51	23
CD247	10	4	6	6	0	2	3	2	3	13	11	7	5	15	8	7	13	17	0	6	2	27	24	71	4	22	8	106	4	6	9	29	15	3	5	44	13	33	10	7	17	26	9	150	9	10	18	19	63	39	16	6	9	53	14	60	5	15	8	0	2	28	30	13	33	1	27	39	6	24	11	63	110	4	23	8	25	0
CREG1	54	92	22	28	16	12	35	52	17	39	84	76	17	82	96	48	212	81	111	51	45	163	161	214	136	137	133	77	59	149	101	222	71	325	63	183	220	140	104	109	72	241	153	211	149	260	170	183	93	58	48	94	103	164	199	165	68	145	90	164	10	23	38	62	35	9	33	32	191	34	26	131	49	57	84	63	95	8
RCSD1	10	28	0	5	13	7	13	9	18	1	16	12	8	11	17	10	25	43	71	26	21	25	9	66	13	20	28	93	10	20	14	32	17	48	3	17	26	32	9	2	8	32	32	53	9	15	33	24	19	8	1	13	13	9	29	18	13	17	4	13	3	1	4	5	1	2	6	4	8	5	3	14	6	12	4	6	5	0
MPZL1	138	185	39	54	45	53	86	81	99	65	158	202	39	130	246	119	332	105	185	81	95	249	231	342	226	263	212	109	158	302	257	373	143	546	72	365	347	268	142	211	189	370	425	456	242	268	335	412	156	154	97	153	145	225	299	232	156	254	134	358	44	67	183	81	160	19	149	148	172	200	91	163	98	51	178	118	88	19
ADCY10	0	0	0	0	0	1	0	0	0	0	1	0	7	1	0	0	0	0	1	0	0	0	0	1	0	0	0	0	0	0	0	0	0	0	0	0	0	0	0	0	0	0	0	0	1	2	0	0	0	0	0	0	0	0	0	0	0	0	0	0	0	0	0	0	0	0	0	1	0	1	0	0	0	0	0	0	0	0
BRP44	112	63	22	43	28	49	157	98	71	36	33	104	8	73	120	42	272	84	77	51	58	109	98	171	65	123	303	110	44	131	113	103	57	269	59	101	124	104	50	166	103	91	127	282	203	1053	87	142	74	67	49	115	66	137	111	49	82	100	68	212	6	14	9	36	9	18	22	22	204	12	18	107	22	18	62	27	20	24
DCAF6	32	54	26	29	26	39	50	39	23	19	43	70	13	37	63	28	130	37	82	42	33	70	66	104	51	88	138	77	46	142	155	92	39	159	48	65	83	83	30	89	52	68	73	144	78	185	77	106	48	40	33	50	48	71	87	52	65	70	45	153	39	12	36	32	18	3	20	43	106	22	28	143	55	42	90	58	25	21
GPR161	12	12	15	1	3	0	0	1	0	0	9	5	0	5	3	10	0	5	11	4	0	5	8	20	6	17	4	3	8	6	10	21	16	1	3	21	12	16	6	5	20	27	21	28	17	12	15	17	7	31	14	13	15	17	13	14	12	21	12	13	5	13	26	10	45	6	15	41	10	18	20	53	38	7	14	16	16	1
TIPRL	47	57	13	9	14	10	41	29	36	23	36	61	14	74	58	40	120	36	47	48	56	62	64	122	63	85	126	49	16	79	75	55	42	137	37	45	76	75	29	68	56	74	66	114	71	98	42	61	54	23	21	32	42	59	67	34	31	63	38	93	4	2	7	21	4	5	3	19	76	9	6	65	15	12	18	20	15	10
SFT2D2	0	1	1	0	2	3	1	7	6	0	4	15	1	10	2	2	6	1	12	3	2	2	3	6	2	4	1	4	2	2	4	1	3	2	1	2	3	6	0	1	3	5	2	2	7	2	3	4	2	4	1	1	4	0	2	2	0	2	0	1	1	0	1	1	0	0	0	0	2	0	1	2	0	3	1	3	0	0
ANKRD36BP1	0	2	0	0	0	0	0	0	0	0	0	3	0	0	0	0	0	0	1	0	0	0	0	0	0	0	0	0	0	1	2	2	4	0	0	1	0	1	0	1	0	0	1	0	1	1	2	1	0	1	0	0	2	0	0	1	0	0	0	0	1	0	0	1	0	1	0	0	1	0	0	2	2	0	1	2	1	0
TBX19	2	7	7	0	4	1	3	2	1	0	1	0	13	10	8	1	0	5	3	5	2	1	3	2	4	6	0	4	4	4	4	6	1	7	1	10	6	6	3	2	3	10	6	4	3	0	5	7	2	2	0	3	9	5	4	6	5	6	3	14	1	3	5	2	4	0	2	3	10	4	0	5	18	6	4	0	7	3
MIR557	0	0	0	0	0	0	0	0	0	0	0	0	0	0	0	0	0	0	0	0	0	0	0	0	0	0	0	0	0	0	0	0	0	0	0	0	0	0	0	0	0	0	0	0	0	0	0	0	0	0	0	0	0	0	0	0	0	0	0	0	0	0	0	0	0	0	0	0	0	0	0	0	0	0	0	0	0	0
LOC100505918	0	0	1	0	0	0	0	0	0	0	0	0	0	0	0	0	0	0	0	0	0	0	0	0	0	1	0	2	0	0	6	0	10	0	0	0	0	0	0	1	1	1	0	0	0	1	2	0	1	1	0	0	0	1	0	0	0	0	0	0	0	0	0	0	0	0	0	0	0	0	0	0	0	0	0	0	0	0
XCL2	0	0	0	0	0	0	0	0	0	0	0	0	0	0	0	0	0	0	0	0	0	0	0	0	1	0	0	0	0	0	0	0	1	0	0	1	0	0	0	0	0	0	0	0	0	0	0	0	0	0	0	0	0	0	0	0	0	0	0	0	0	0	1	0	0	0	0	0	0	1	0	0	1	0	0	0	0	0
XCL1	0	0	0	0	0	0	0	0	0	0	0	0	0	0	0	0	0	0	0	0	0	1	0	1	0	0	0	0	0	0	0	1	0	1	0	0	0	0	0	0	0	0	0	0	0	0	0	0	0	0	0	0	0	0	0	0	0	0	0	0	0	0	0	0	0	0	0	0	0	0	0	1	1	0	0	0	0	0
DPT	53	74	111	41	29	19	59	56	57	67	305	115	56	361	179	76	139	51	31	12	63	478	556	136	934	158	103	120	147	97	151	207	26	337	32	552	186	261	863	122	198	319	161	312	448	69	312	166	161	216	127	392	501	141	92	199	569	1762	557	1317	41	266	380	44	738	67	664	687	441	535	719	161	531	194	305	141	236	59
MGC4473	0	0	0	0	0	0	0	0	0	0	0	0	0	0	0	0	0	0	0	0	0	0	0	1	0	0	0	0	0	0	0	0	0	0	0	0	0	0	0	0	0	0	0	0	0	0	0	0	0	1	0	5	1	0	0	0	2	1	5	5	0	0	0	0	0	1	0	0	0	0	0	0	0	0	0	0	0	0
ATP1B1	97	104	24	37	7	12	208	158	69	97	100	172	37	93	343	153	315	29	57	48	44	202	108	173	222	400	189	74	148	386	487	287	245	508	84	101	177	155	93	438	217	196	217	291	164	286	162	203	9	48	35	51	80	79	207	149	86	86	64	181	4	6	6	40	12	4	17	28	196	17	16	137	35	34	69	69	63	30
NME7	9	2	8	8	1	3	6	9	6	3	5	13	1	25	11	6	41	5	4	5	6	13	7	11	5	9	11	4	8	19	7	10	4	20	2	19	14	15	5	31	30	20	18	20	14	9	6	15	0	13	6	5	11	11	9	10	11	14	8	11	2	0	4	13	14	1	5	26	18	12	9	73	12	12	29	24	36	6
BLZF1	1	0	0	2	1	0	0	1	0	0	1	5	1	0	0	0	0	1	5	2	1	1	0	3	0	3	5	3	0	2	2	4	0	9	0	1	2	0	1	1	0	1	2	0	3	3	2	1	0	1	1	0	4	0	2	0	1	0	1	1	0	0	1	0	0	0	2	2	5	0	0	1	0	0	1	3	0	1
C1orf114	0	0	0	0	1	0	0	0	0	0	0	0	0	0	0	0	0	0	0	1	0	5	2	3	2	2	1	0	1	0	0	1	0	2	0	2	0	1	0	2	1	0	1	2	2	0	2	0	1	1	0	0	4	1	0	1	0	0	0	0	0	0	1	2	0	0	0	1	0	3	1	0	0	0	1	0	0	0
SLC19A2	18	7	4	16	2	7	11	18	3	3	17	23	7	31	32	10	112	1	3	4	8	14	9	8	5	15	17	3	1	16	6	15	2	44	18	20	31	21	5	33	32	10	15	11	46	26	3	18	19	6	2	19	21	26	19	13	7	42	20	40	3	5	6	19	3	1	7	12	43	4	8	62	4	5	22	16	10	6
F5	2	2	0	0	0	0	0	1	0	0	0	0	5	0	0	0	4	4	4	2	0	0	2	6	1	1	2	3	1	0	5	1	3	1	0	0	3	0	0	0	0	1	1	2	0	14	0	1	1	6	3	2	4	4	1	0	1	9	2	2	1	0	0	0	0	0	2	0	0	0	0	3	0	0	0	0	1	0
SELP	82	47	170	32	27	32	50	33	19	52	83	53	32	123	20	75	61	64	12	22	14	246	405	647	212	204	59	103	123	162	163	336	130	9	33	334	299	242	218	169	163	148	205	158	315	173	107	118	125	138	95	164	213	289	293	192	170	440	193	218	7	277	297	84	208	97	292	359	113	120	172	175	461	36	237	155	63	40
SELL	9	5	1	3	6	2	3	3	2	1	9	1	7	0	9	9	8	76	19	9	9	12	15	70	3	1	19	156	3	4	2	12	13	9	0	20	11	17	1	3	6	2	6	48	5	6	10	5	24	11	7	2	2	7	8	2	0	8	4	3	0	0	5	3	3	1	1	5	2	0	3	9	1	1	1	6	0	0
SELE	9	7	2	0	0	0	1	4	0	5	13	3	7	1	12	3	7	6	3	4	0	8	4	14	1	2	4	2	2	3	2	14	0	13	0	0	9	5	6	2	4	1	3	1	0	0	2	2	0	1	0	0	1	2	2	0	2	19	3	22	0	0	0	0	0	0	0	0	0	0	0	2	1	2	2	0	3	0
METTL18	3	9	2	2	3	6	10	6	10	2	7	21	0	9	22	2	20	10	17	5	3	22	8	26	11	19	45	17	6	20	18	14	17	18	8	10	15	19	5	12	8	13	11	14	22	13	15	18	10	9	6	5	5	14	18	12	13	2	3	12	0	5	7	6	2	2	1	1	18	2	1	16	3	3	7	5	3	3
C1orf112	8	7	3	4	1	5	7	4	1	12	6	1	5	6	9	18	10	12	23	4	4	7	8	19	5	6	9	9	2	12	7	9	2	26	3	7	10	6	4	17	18	7	15	22	11	17	22	13	12	7	8	6	6	14	9	6	7	10	4	14	5	5	15	15	22	2	7	11	12	16	4	14	4	0	0	3	10	1
SCYL3	17	14	8	3	5	6	8	10	14	7	17	9	5	18	17	27	34	13	10	6	5	20	15	42	21	37	43	14	3	37	22	19	13	56	15	20	34	31	10	38	32	19	29	88	20	21	30	23	35	6	5	17	14	23	32	18	15	16	17	21	1	1	6	10	11	1	3	11	33	11	10	47	11	3	13	15	9	9
KIFAP3	43	43	5	9	13	8	36	20	27	22	40	35	32	47	46	46	77	16	30	35	44	74	42	74	67	73	72	34	19	61	53	66	39	134	15	48	74	69	32	41	43	47	55	111	92	120	32	67	34	28	14	59	31	51	80	42	66	92	46	182	4	5	4	9	7	3	2	6	45	3	6	43	8	9	13	10	5	10
METTL11B	0	0	0	0	0	0	0	0	0	0	0	0	0	0	0	0	0	0	0	0	0	0	0	1	0	0	0	0	0	0	0	0	0	0	0	0	0	0	0	0	1	0	0	0	0	0	0	0	0	0	0	0	0	0	0	0	0	0	0	0	0	0	0	0	0	0	0	0	0	0	0	0	0	0	0	1	0	0
MIR3119-1	0	0	0	0	0	0	0	0	0	0	0	0	0	0	0	0	0	0	0	0	0	0	0	0	0	0	0	0	0	0	0	0	0	0	0	0	0	0	0	0	0	0	0	0	0	0	0	0	0	0	0	0	0	0	0	0	0	0	0	0	0	0	0	0	0	0	0	0	0	0	0	0	0	0	0	0	0	0
MIR3119-2	0	0	0	0	0	0	0	0	0	0	0	0	0	0	0	0	0	0	0	0	0	0	0	0	0	0	0	0	0	0	0	0	0	0	0	0	0	0	0	0	0	0	0	0	0	0	0	0	0	0	0	0	0	0	0	0	0	0	0	0	0	0	0	0	0	0	0	0	0	0	0	0	0	0	0	0	0	0
LOC284688	0	0	0	0	1	0	0	0	0	2	0	0	0	0	0	3	0	0	0	0	0	0	0	1	1	0	0	0	0	0	0	3	0	0	0	0	0	0	0	0	0	0	0	0	1	0	2	1	0	0	0	0	0	0	0	0	6	0	1	7	0	0	0	0	1	0	0	0	1	3	0	0	0	0	0	0	0	0
GORAB	24	21	4	4	4	5	15	10	18	7	37	20	2	27	45	25	40	12	21	17	24	27	27	43	39	66	49	22	15	48	33	39	18	107	9	28	46	43	12	41	39	47	35	49	45	56	33	43	26	11	13	24	29	28	34	18	28	22	22	76	2	0	0	6	4	3	3	0	25	0	2	19	1	2	7	11	1	8
PRRX1	105	145	45	11	94	67	57	40	98	81	131	97	84	206	217	154	168	93	77	93	229	425	322	303	323	185	104	72	78	178	116	260	62	387	24	224	324	293	115	94	169	169	149	401	234	374	88	121	31	291	148	556	417	117	324	142	743	849	645	1991	18	35	36	54	32	12	29	84	116	30	40	153	68	56	67	36	33	18
C1orf129	0	1	0	0	0	0	0	0	0	0	0	0	0	0	0	0	0	0	0	0	0	0	1	0	0	0	0	0	0	0	0	0	1	0	0	0	0	0	0	0	1	0	0	0	0	0	0	0	1	0	1	0	1	0	0	0	1	0	1	0	0	0	0	0	0	0	0	0	0	0	0	0	0	3	0	0	0	0
FMO3	3	1	4	0	0	0	0	0	0	0	14	2	0	6	6	1	6	0	1	0	2	16	15	81	7	6	11	7	3	2	3	20	1	16	3	11	7	10	9	10	4	2	3	6	4	7	8	6	3	0	3	4	7	8	10	7	10	11	8	25	0	4	0	1	0	1	3	2	5	0	0	2	1	0	0	0	3	0
MIR1295	0	0	0	0	0	0	0	0	0	0	0	0	0	0	0	0	0	0	0	0	0	0	0	0	0	0	0	0	0	0	0	0	0	0	0	0	0	0	0	0	0	0	0	0	0	0	0	0	0	0	0	0	0	0	0	0	0	0	0	0	0	0	0	0	0	0	0	0	0	0	0	0	0	0	0	0	0	0
FMO6P	0	0	0	0	0	0	0	0	0	0	0	0	0	0	0	0	7	0	3	0	0	1	0	0	1	0	0	0	0	1	0	0	0	0	0	0	1	0	0	0	0	0	0	0	0	0	0	0	0	0	0	0	0	0	1	0	0	1	2	0	0	0	0	0	0	0	0	2	0	0	0	0	0	0	0	0	0	0
FMO2	35	33	24	5	10	12	27	18	15	15	67	29	13	45	41	8	71	21	9	33	34	125	48	69	123	59	16	10	27	97	44	90	14	109	4	72	88	38	68	23	1	85	67	9	43	8	79	95	15	7	0	39	91	12	66	80	16	42	15	14	0	10	8	2	0	6	12	6	48	12	3	4	42	11	32	44	57	14
FMO1	2	37	6	3	9	6	1	1	17	1	21	16	23	25	37	9	13	5	14	18	32	70	42	57	68	34	6	3	19	23	19	97	27	26	1	51	56	21	23	8	3	86	44	51	73	9	37	38	6	12	0	33	24	26	53	45	19	29	14	28	5	13	55	3	15	4	32	19	22	13	10	25	13	22	25	37	44	3
FMO4	8	2	9	5	1	9	4	4	3	5	2	32	0	5	10	9	5	2	1	9	16	33	22	22	16	9	8	4	4	13	5	17	6	15	1	19	20	9	11	3	3	26	31	10	47	17	25	106	20	3	4	24	9	31	22	17	13	26	16	36	0	12	16	9	4	10	13	12	12	9	4	15	17	2	18	3	2	23
TOP1P1	2	0	0	1	0	0	0	0	0	0	0	0	0	0	4	0	0	1	0	1	0	1	1	3	1	0	3	0	1	3	2	0	3	2	0	1	1	1	0	0	0	0	0	2	2	1	2	1	0	0	0	0	1	1	0	0	0	0	0	0	0	0	0	0	0	0	0	1	5	2	0	1	0	0	1	0	1	1
PRRC2C	390	1074	880	281	616	388	248	70	47	149	139	49	100	98	62	101	64	738	754	432	237	555	449	860	303	665	277	702	464	465	672	804	494	151	216	501	327	394	279	379	398	655	592	1079	334	488	565	581	529	499	179	249	434	591	748	685	234	532	245	231	233	202	395	102	155	98	298	604	793	269	213	1253	2501	644	689	303	505	286
MYOC	3	1	3	1	0	0	8	0	8	2	0	0	2	9	1	0	0	0	1	2	0	73	10	8	15	2	0	4	19	22	6	8	2	7	0	7	0	1	12	4	1	3	3	0	0	0	14	18	1	6	7	48	47	1	5	2	22	50	26	36	0	2	0	1	0	2	4	1	2	12	3	0	6	0	4	1	1	3
VAMP4	28	24	1	5	6	16	28	14	11	12	29	34	15	35	48	16	45	21	16	27	28	48	49	74	35	58	56	45	15	48	35	59	21	94	18	37	69	46	24	62	50	38	48	46	58	64	41	49	31	17	7	46	16	30	74	30	27	59	31	96	3	5	2	14	2	1	5	9	46	4	6	18	7	10	20	7	16	12
METTL13	35	23	14	11	17	14	17	26	11	4	23	38	16	30	45	25	38	20	22	22	19	55	31	50	26	41	58	44	14	33	40	38	28	37	26	38	43	36	37	48	39	48	54	60	50	67	61	62	61	41	27	16	12	68	46	35	15	18	20	28	16	20	32	35	37	5	17	29	70	32	24	54	36	12	21	17	16	5
DNM3	2	3	2	0	4	2	6	5	15	4	6	4	15	3	10	6	4	3	9	11	12	7	3	17	5	9	11	7	5	14	7	8	7	12	2	11	12	17	3	6	11	8	12	12	10	3	7	7	9	8	6	13	8	10	10	4	19	24	10	40	0	5	2	0	3	1	2	8	6	4	7	3	1	1	5	3	2	0
DNM3OS	56	34	43	9	15	11	16	12	50	28	69	73	20	114	51	53	30	15	9	45	79	70	111	113	83	119	34	4	37	61	51	82	39	45	8	146	111	126	125	61	248	144	101	133	195	53	58	57	23	113	39	105	88	86	87	90	152	212	152	325	20	83	151	105	841	48	136	602	51	197	155	304	161	11	66	34	17	21
MIR3120	0	0	0	0	0	0	0	0	0	0	0	0	0	0	0	0	0	0	0	1	0	0	0	0	0	0	0	1	0	0	0	0	0	0	0	0	0	0	0	0	0	1	0	0	0	0	0	0	0	0	0	0	0	1	0	0	0	0	0	0	0	0	0	0	0	0	0	0	0	0	0	0	0	0	0	0	0	0
C1orf105	0	0	0	0	0	0	0	0	0	0	0	0	0	0	0	0	0	0	0	0	0	0	0	0	0	0	0	0	0	0	0	0	1	0	0	0	0	0	2	0	0	0	0	0	0	0	0	0	0	0	0	0	0	3	0	1	0	1	0	0	0	0	1	0	0	0	0	0	0	0	0	0	0	0	0	0	0	0
PIGC	7	12	2	4	2	5	6	9	1	13	4	11	1	11	11	10	20	5	13	8	3	21	16	19	17	19	25	12	6	15	14	20	6	35	6	15	17	20	12	25	14	18	17	29	26	18	13	18	22	15	9	13	12	31	18	7	19	7	9	22	1	2	2	4	3	3	2	4	21	8	3	29	5	5	14	9	12	2
C1orf9	57	48	13	13	17	19	45	24	33	28	64	41	27	74	116	86	140	19	43	35	37	62	54	70	41	66	87	29	16	85	69	53	35	114	32	38	61	57	28	76	46	69	59	107	84	87	48	66	53	45	23	32	48	74	80	30	43	42	30	79	6	5	6	18	9	3	14	6	92	9	5	59	12	14	21	17	10	13
FASLG	0	1	0	0	1	0	2	0	0	0	0	4	5	1	4	1	1	2	1	1	3	4	2	8	0	0	1	2	0	1	0	1	2	1	0	0	2	3	0	0	0	1	0	5	0	1	2	0	2	1	0	0	0	0	2	1	0	0	0	0	0	0	0	0	0	0	0	0	0	0	0	1	0	0	0	1	1	0
TNFSF18	0	0	0	0	0	0	0	0	0	0	0	0	0	0	0	0	0	0	0	0	0	0	0	0	0	0	0	0	0	0	0	0	0	0	0	0	0	0	0	0	0	0	0	0	0	0	0	0	0	0	0	0	0	0	0	0	0	0	0	0	0	0	0	0	0	0	0	0	0	0	0	0	0	0	0	0	0	0
TNFSF4	0	0	0	0	0	0	0	0	0	0	0	5	4	1	3	0	2	4	1	0	1	0	1	4	1	1	3	3	0	0	3	2	0	20	0	2	8	10	3	4	4	0	0	18	8	9	1	0	5	4	0	2	3	3	1	0	1	1	4	8	2	0	0	2	1	0	1	6	2	1	3	4	1	0	0	1	0	0
LOC100506023	0	0	2	1	0	0	0	0	0	0	0	0	1	2	0	0	0	2	0	0	0	2	0	2	1	0	1	1	0	0	3	2	0	0	1	0	0	0	0	0	0	0	0	3	1	1	0	0	2	3	0	0	2	2	2	1	0	0	0	0	0	0	0	1	0	1	1	0	0	1	0	3	1	0	0	2	0	0
PRDX6	136	117	24	36	43	45	52	75	58	83	115	115	53	158	196	125	245	44	149	78	125	153	134	186	68	108	209	94	52	126	92	247	72	188	52	177	158	112	265	64	59	181	116	140	190	141	143	111	120	88	64	100	99	113	135	123	67	149	53	162	11	42	55	65	78	12	89	41	121	97	34	128	86	34	101	69	72	20
SLC9A11	0	0	0	1	0	0	0	0	0	0	0	0	1	0	0	0	0	0	0	0	1	0	0	0	1	0	0	0	0	0	1	0	0	0	0	0	0	0	0	0	0	0	0	0	0	0	0	1	1	0	0	0	0	0	0	0	0	0	0	0	0	0	0	0	0	0	0	0	0	0	0	1	0	0	0	0	0	0
ANKRD45	0	0	0	0	0	0	0	0	0	0	0	0	0	0	0	0	0	0	1	1	0	1	0	2	0	0	0	0	0	0	1	0	2	0	0	0	0	1	0	0	0	0	0	0	0	0	0	1	0	0	0	0	0	1	1	0	1	0	0	0	0	0	0	0	0	0	0	0	0	0	0	0	0	0	3	0	0	0
LOC730159	0	0	0	0	0	0	0	0	0	0	1	0	0	0	0	0	0	0	0	0	0	0	0	0	0	0	0	0	0	0	0	0	1	0	0	0	0	0	0	0	0	0	0	0	0	0	0	0	0	0	0	0	0	0	0	0	0	0	0	0	0	0	0	0	0	0	0	0	0	0	0	0	0	0	0	0	0	0
KLHL20	9	29	7	0	6	3	7	6	6	7	11	7	8	10	18	11	23	8	13	12	9	33	28	43	28	33	35	28	11	27	31	34	30	35	13	23	19	28	19	18	18	30	22	21	33	24	40	21	22	13	5	15	19	29	24	20	28	21	8	42	0	7	1	6	4	2	2	3	21	0	2	12	10	4	16	20	7	3
CENPL	5	2	0	1	1	0	1	3	0	1	5	1	0	0	1	3	3	2	5	2	1	3	2	8	3	7	8	2	1	3	3	4	1	5	0	5	7	1	1	1	5	8	8	6	3	12	4	8	4	2	1	2	2	2	1	1	5	4	0	5	1	0	0	0	0	1	1	1	6	1	1	17	2	7	4	0	2	0
DARS2	1	11	1	1	3	1	9	4	3	6	8	6	10	7	13	3	13	3	11	5	9	11	11	16	3	11	22	13	2	8	16	9	3	13	6	9	17	12	4	6	6	7	9	11	5	24	7	8	7	8	4	2	2	22	8	4	3	2	3	7	3	0	1	3	0	0	1	4	12	0	2	9	5	8	3	1	1	1
LOC100506046	0	1	0	0	0	1	0	1	0	0	1	1	0	3	0	0	1	0	0	1	4	1	1	2	1	3	0	2	0	3	0	0	1	1	0	1	4	2	2	2	0	2	1	0	1	4	1	0	0	1	0	1	3	6	3	0	1	0	1	1	0	0	2	0	1	0	0	1	8	8	6	3	2	1	1	5	1	0
GAS5	2	3	1	2	0	0	0	0	1	0	6	0	0	1	0	0	6	0	0	0	6	0	2	3	1	3	0	0	1	1	2	2	1	2	2	3	0	1	5	2	4	1	5	0	5	0	3	4	3	2	0	3	1	4	2	1	0	2	0	1	0	4	1	1	5	0	3	0	8	8	3	11	14	1	4	1	4	0
SNORD81	10	26	0	0	21	3	1	5	0	0	5	1	3	2	1	0	9	5	2	4	2	2	0	6	3	3	1	1	3	4	4	4	1	3	3	1	4	2	0	0	3	3	1	5	0	6	0	4	0	1	0	3	1	4	7	4	0	1	0	8	1	0	1	1	1	0	0	0	8	0	0	5	1	2	1	1	1	0
SNORD47	35	70	2	2	47	47	1	2	2	0	2	0	0	2	6	2	4	7	16	27	11	6	3	42	4	12	42	26	16	29	44	8	4	7	25	7	14	3	1	3	10	15	15	8	20	14	39	17	8	6	3	2	2	7	45	23	0	0	0	0	0	1	1	0	0	0	0	2	3	2	0	1	0	0	2	5	1	2
SNORD80	5	29	0	0	17	7	2	4	3	0	0	0	6	0	5	0	0	2	2	5	3	3	0	5	1	2	12	7	3	7	11	0	0	4	2	0	0	1	1	1	2	7	7	2	2	4	5	2	4	1	0	0	1	1	9	1	0	0	0	1	0	0	1	0	0	0	1	1	2	0	0	1	0	0	0	0	0	0
SNORD79	2	13	0	0	5	6	2	3	2	2	0	3	3	0	5	1	8	2	3	3	4	7	4	13	5	5	12	6	2	14	20	2	1	7	5	2	5	1	0	3	1	6	5	10	7	20	6	4	6	3	0	0	0	5	17	6	0	0	2	1	0	0	0	1	1	0	0	0	9	1	0	1	0	0	0	0	0	2
SNORD78	0	1	0	0	0	0	0	0	0	0	0	0	0	0	0	0	0	0	0	0	0	0	0	0	0	0	1	0	1	0	0	0	2	0	0	0	0	0	0	0	0	1	1	0	0	1	0	1	1	3	0	0	0	0	2	0	0	0	0	0	0	0	0	0	1	0	0	0	0	0	0	0	0	0	0	0	0	0
SNORD44	2	7	0	0	5	3	0	0	1	0	0	0	1	0	0	0	2	0	1	2	0	1	2	2	1	1	6	6	0	5	9	1	0	2	1	1	2	1	0	1	2	1	1	2	1	3	1	3	2	0	0	0	0	0	6	0	0	0	0	0	0	0	0	0	0	0	0	0	0	1	1	0	0	0	0	0	0	0
SNORD77	0	0	0	0	0	0	0	0	0	0	0	0	0	0	0	0	0	0	0	0	0	0	0	0	0	0	0	0	0	0	4	0	0	0	1	0	0	0	0	0	0	0	0	0	0	0	0	0	0	0	0	0	0	0	0	0	0	0	0	0	0	0	0	0	0	0	0	0	0	0	0	0	0	0	0	0	0	0
SNORD76	29	92	1	1	42	60	4	3	1	0	2	0	1	2	10	0	5	9	33	31	10	10	3	24	8	10	53	35	24	26	52	7	2	7	21	5	14	6	0	10	6	14	24	13	23	23	31	20	24	4	1	2	1	9	34	21	1	2	1	3	0	1	0	0	0	1	0	3	16	3	3	1	0	1	1	0	0	1
SNORD75	0	5	0	0	1	3	0	0	1	0	2	0	0	0	4	0	2	0	0	1	2	4	0	4	0	3	12	4	3	6	10	0	1	4	2	1	1	0	0	0	0	3	2	2	7	1	0	0	1	0	0	0	0	2	1	1	0	0	0	0	0	0	0	0	1	0	0	0	0	1	0	0	0	0	0	0	0	0
SNORD74	0	2	0	0	1	0	0	1	2	0	0	0	0	0	0	0	0	0	0	1	1	0	0	1	2	0	3	1	2	2	4	1	1	0	0	0	0	0	0	1	0	1	0	0	0	0	1	0	0	0	0	0	0	0	0	3	0	0	1	0	0	0	0	0	0	0	0	0	0	0	0	1	0	7	0	0	0	0
ZBTB37	0	5	3	3	1	1	0	1	0	0	1	0	0	0	0	0	0	2	0	3	0	1	2	5	3	1	2	3	5	6	5	1	2	1	1	2	4	5	3	8	3	4	5	14	3	7	1	3	6	8	5	1	2	3	1	3	2	2	0	1	1	3	6	0	2	3	3	7	11	3	4	11	6	3	3	4	1	0
SERPINC1	0	0	0	0	0	0	0	0	0	0	0	0	0	0	0	0	0	0	1	0	0	3	0	1	0	0	1	0	0	1	0	0	1	0	0	0	0	0	4	0	0	0	0	0	0	0	2	0	0	0	0	1	0	0	1	0	0	0	0	0	0	0	0	0	0	0	0	0	0	0	0	0	0	0	0	0	0	0
RC3H1	38	27	9	8	14	3	29	14	24	8	30	26	21	45	63	20	103	22	24	23	16	38	23	47	25	44	42	24	6	36	39	21	15	62	19	32	46	38	12	31	20	28	40	48	28	29	26	35	12	30	10	41	35	27	35	26	36	50	32	78	0	7	7	14	2	7	7	4	39	5	13	50	11	12	19	19	12	13
RABGAP1L	13	9	4	2	1	1	5	8	1	7	7	6	3	9	15	5	17	8	24	7	7	24	18	37	20	14	22	34	8	13	17	34	10	36	1	12	18	17	16	10	11	16	12	20	22	30	15	9	12	4	0	13	10	7	17	6	14	29	7	55	0	0	0	4	4	0	2	2	4	2	2	4	0	10	5	3	5	0
GPR52	0	0	0	0	0	0	0	0	0	0	0	0	4	0	0	0	0	0	1	0	0	0	0	0	0	0	0	0	0	0	0	0	0	0	0	0	0	0	0	0	0	0	0	0	0	0	0	0	0	0	0	0	0	0	0	0	0	0	0	0	0	0	0	0	0	0	0	0	0	0	0	0	0	0	0	0	0	0
CACYBP	37	60	42	9	6	16	20	10	8	26	10	17	10	22	33	24	88	24	35	20	28	88	70	90	55	64	113	52	21	57	45	61	25	78	26	44	60	63	41	55	42	54	46	76	82	168	50	72	56	25	19	29	30	56	69	41	32	42	25	73	3	9	16	16	11	4	11	15	77	10	12	33	141	10	24	14	24	5
MRPS14	19	20	3	6	10	12	18	39	24	4	23	30	15	47	45	15	62	11	28	23	25	35	46	55	26	51	97	49	13	48	49	51	14	61	20	28	44	33	18	40	48	40	45	56	63	63	35	51	44	22	11	32	33	52	36	22	33	42	16	57	8	1	9	20	13	6	4	13	63	7	10	52	17	8	14	11	8	9
TNN	67	78	23	17	20	9	7	33	39	21	30	35	42	84	59	27	69	13	6	46	124	31	30	107	77	14	21	0	43	85	56	60	43	59	9	109	133	58	30	35	34	160	118	55	161	13	81	80	14	11	4	108	22	32	119	105	9	29	15	24	0	52	68	7	57	23	87	79	50	94	40	17	107	46	106	90	60	13
KIAA0040	88	52	72	95	42	59	68	61	23	10	44	42	20	19	50	49	141	16	19	33	22	104	63	127	36	84	92	66	59	103	136	95	33	142	66	71	100	76	72	147	103	153	125	164	133	109	126	194	228	80	65	52	63	111	89	60	139	129	74	159	62	46	65	82	128	26	64	86	182	45	111	552	147	59	162	104	57	28
TNR	0	0	0	0	0	0	0	0	4	0	0	0	6	0	0	0	0	0	0	0	0	0	0	1	0	1	0	0	0	0	1	0	5	0	1	0	0	0	0	0	0	0	0	0	0	0	0	0	2	0	0	0	0	0	0	0	0	0	0	0	1	1	2	0	0	0	0	0	0	0	0	1	0	0	0	0	0	0
RFWD2	11	8	6	9	1	8	6	9	2	2	14	17	4	11	10	15	24	7	11	9	14	17	11	34	16	22	47	19	5	33	26	27	16	37	8	16	21	14	12	25	17	22	23	33	30	35	11	16	16	11	5	14	4	19	21	9	8	17	9	27	3	1	1	4	2	1	7	2	32	2	2	21	10	8	7	7	6	4
SCARNA3	1	1	0	0	2	0	0	0	0	0	0	0	0	0	0	0	0	0	0	0	0	0	0	0	0	0	0	0	0	0	0	0	0	0	0	0	0	0	0	0	0	0	0	0	0	0	1	1	0	0	0	0	0	0	0	0	0	0	0	0	0	0	0	0	0	0	0	0	0	1	0	0	0	0	0	0	0	0
PAPPA2	1	0	3	0	0	1	0	0	0	0	0	8	0	1	0	0	0	0	0	1	0	1	2	1	0	4	0	2	3	0	5	1	10	1	1	0	0	0	0	0	1	0	1	0	0	0	4	0	4	1	1	0	4	3	0	0	0	0	0	0	1	0	1	0	0	0	0	1	0	0	0	0	0	1	2	0	1	1
ASTN1	5	12	9	0	5	6	4	2	2	2	1	0	19	40	0	2	4	5	2	7	20	52	30	24	19	22	0	0	11	18	8	33	13	11	1	20	30	6	20	14	7	39	38	6	109	6	15	10	1	5	0	25	31	9	29	16	12	22	0	0	0	26	48	1	14	21	71	23	17	42	12	1	43	3	28	10	23	11
MIR488	0	0	0	0	0	0	0	0	0	0	0	0	0	0	0	0	0	0	0	0	0	0	0	0	0	0	0	0	0	0	0	0	0	0	0	0	0	0	0	0	0	0	0	0	0	0	0	0	0	0	0	0	0	0	0	0	0	0	0	0	0	0	0	0	0	0	0	0	0	0	0	0	0	0	0	0	0	0
FAM5B	0	3	2	0	0	1	2	1	0	1	0	6	2	1	0	0	1	0	2	2	0	4	5	2	1	2	4	0	7	3	19	11	7	2	31	1	4	5	1	0	1	5	2	2	4	32	2	1	9	0	1	0	1	1	3	3	2	5	5	0	0	1	5	0	5	0	0	0	3	3	0	0	0	0	1	2	0	0
SEC16B	2	5	5	1	2	2	0	0	0	0	0	0	9	3	0	0	0	1	3	4	2	1	3	4	1	8	1	0	2	4	7	8	2	3	5	2	4	5	3	3	6	1	5	5	7	5	3	4	3	5	2	3	2	5	7	2	1	9	4	4	2	3	3	5	1	1	2	2	1	5	1	7	1	2	1	2	1	3
LOC730102	2	2	2	1	2	4	1	1	0	0	3	0	0	2	0	1	4	0	0	1	0	3	0	5	2	5	0	2	0	3	5	4	3	5	4	6	3	1	4	8	6	6	5	4	3	0	2	2	1	4	1	1	1	5	2	6	1	1	2	4	0	1	2	1	2	0	1	0	7	0	1	5	5	0	0	3	2	0
LOC100302401	0	0	6	1	0	0	0	0	0	0	0	0	2	0	0	0	0	0	3	2	8	5	2	3	3	2	0	2	2	6	7	5	4	0	0	0	3	1	7	2	7	6	6	11	22	9	5	8	2	4	2	7	2	7	1	7	1	13	3	3	0	4	11	10	11	0	13	11	7	9	6	6	11	2	4	8	4	5
RASAL2	38	32	9	3	19	13	14	18	18	15	64	63	22	44	66	22	74	15	96	22	25	54	38	73	47	73	54	9	13	54	51	50	21	213	11	33	62	72	24	20	37	51	43	61	51	45	31	35	20	27	7	33	26	23	33	16	38	35	39	101	4	3	7	5	4	4	6	15	31	13	12	38	14	11	12	10	9	5
C1orf49	0	0	0	0	0	0	0	0	0	0	0	0	0	0	0	0	0	0	1	0	0	0	0	0	0	0	0	0	0	0	0	0	0	0	0	0	0	0	0	0	0	0	0	0	0	0	0	0	0	0	0	0	0	0	0	0	0	0	0	0	0	0	0	0	0	0	0	0	0	0	0	0	0	0	0	0	0	0
C1orf220	0	0	2	1	0	1	1	0	0	0	0	1	8	0	0	1	1	2	0	0	1	0	2	3	1	2	1	1	0	0	1	0	1	1	2	1	1	1	0	0	2	1	2	1	0	2	1	1	1	0	0	0	1	2	4	1	1	1	0	1	0	1	2	2	1	0	0	0	0	2	0	2	2	0	0	1	1	0
MIR4424	0	0	0	0	0	0	0	0	0	0	0	0	0	0	0	0	0	0	0	0	0	0	0	0	0	0	0	1	0	0	1	0	1	0	1	0	0	0	0	0	0	0	0	1	0	1	1	0	0	0	0	0	0	1	0	0	0	0	0	0	0	0	0	0	0	0	0	0	0	0	0	0	0	0	0	0	0	0
RALGPS2	18	5	6	7	1	3	19	14	19	3	13	35	6	12	34	16	77	17	8	14	7	18	20	36	3	48	47	41	7	62	70	13	16	47	27	16	28	20	7	54	68	7	29	85	26	30	8	17	41	14	11	10	10	10	13	2	7	6	8	24	0	0	1	10	2	0	0	4	22	0	0	20	1	6	9	11	3	2
ANGPTL1	15	12	3	1	7	4	0	2	25	1	12	7	22	85	18	6	26	2	0	6	36	36	50	16	25	21	14	3	11	23	27	23	1	30	3	35	14	8	24	6	8	19	11	4	18	5	21	4	1	52	22	145	57	3	7	3	187	199	182	419	0	1	0	6	1	4	6	2	17	3	2	4	3	3	4	0	0	5
FAM20B	48	28	10	6	11	15	42	38	30	25	48	48	8	54	69	35	115	21	36	33	32	56	53	74	48	45	66	27	15	66	57	60	23	140	31	47	53	41	22	51	30	46	42	82	58	61	49	72	35	29	8	41	36	32	59	26	33	55	44	88	2	7	4	32	8	3	13	8	61	7	7	66	15	11	28	30	12	14
TOR3A	42	40	68	39	16	15	30	28	18	16	46	30	8	35	38	21	65	50	84	39	36	55	74	156	52	65	98	63	18	72	66	60	24	82	29	75	52	67	76	42	83	125	104	221	51	58	76	78	119	116	68	33	52	131	61	78	58	103	46	70	20	38	66	64	134	22	56	98	111	64	54	291	164	20	69	29	39	21
ABL2	17	16	20	7	20	10	13	6	4	3	34	11	24	18	16	6	52	16	26	11	23	35	49	80	29	45	49	15	24	37	56	36	23	136	16	43	53	32	33	19	41	55	38	48	61	51	31	44	30	24	16	32	41	31	35	24	58	95	48	114	13	7	17	15	25	2	13	40	32	15	22	60	25	5	14	24	22	10
SOAT1	2	10	1	3	5	12	13	15	7	1	24	25	9	10	38	12	54	13	17	3	3	28	23	38	11	10	45	29	8	19	12	28	8	53	7	31	28	23	5	13	24	20	7	43	18	28	7	10	13	10	6	4	9	47	24	15	2	3	5	17	2	1	2	2	0	0	3	7	11	4	2	15	5	2	5	7	4	0
AXDND1	0	1	0	0	1	0	0	0	0	0	0	0	4	0	0	0	1	0	0	0	0	1	1	3	1	8	2	1	1	1	1	1	2	0	2	1	3	1	0	2	8	0	2	0	2	0	3	2	2	2	2	1	0	0	2	3	2	0	1	0	0	1	1	1	1	1	0	1	0	1	0	1	2	0	1	4	0	0
NPHS2	0	0	0	0	0	0	0	0	0	0	0	0	0	0	0	0	0	0	0	0	0	0	0	0	0	0	0	0	0	0	0	0	0	0	0	0	0	0	0	0	0	0	0	0	0	0	2	0	0	0	0	0	0	0	0	0	0	0	0	0	0	0	0	0	0	0	0	0	0	0	0	0	0	0	0	1	0	0
TDRD5	2	2	3	2	0	1	1	1	5	0	8	8	4	3	1	2	17	1	5	5	0	9	8	10	8	19	4	4	0	16	14	3	4	14	5	13	17	13	5	26	21	18	6	4	17	18	14	11	8	3	4	4	4	3	15	9	3	1	3	0	0	1	2	5	1	0	0	0	6	0	0	13	3	5	6	4	11	0
FAM163A	0	0	0	0	0	0	0	0	0	0	1	0	3	3	0	0	0	0	0	0	0	0	0	0	0	0	1	1	0	0	0	0	1	0	0	0	0	0	2	0	1	0	0	0	0	1	0	1	0	0	0	0	0	0	0	0	0	0	0	0	0	0	0	0	1	0	0	0	0	0	0	0	0	0	0	0	0	0
TOR1AIP2	106	66	29	27	19	49	71	48	70	28	64	78	43	79	114	70	135	50	105	71	62	106	73	137	61	83	160	74	50	93	135	87	68	126	44	70	105	90	42	88	77	93	104	109	118	144	77	99	82	48	31	63	58	136	81	48	74	91	55	160	14	21	37	41	30	12	36	48	97	28	9	97	39	13	43	42	45	18
TOR1AIP1	45	29	11	21	10	5	29	32	3	12	49	41	8	56	88	27	134	13	30	31	24	59	41	78	58	73	56	17	25	50	52	55	25	91	12	60	70	48	26	51	35	53	50	54	85	55	47	47	18	22	13	32	54	47	63	40	34	86	37	89	1	4	0	12	6	3	3	8	39	6	8	48	18	20	28	25	32	11
CEP350	44	51	11	5	28	24	20	24	16	15	47	70	26	58	50	34	89	37	45	35	19	47	40	72	33	64	67	51	23	55	59	55	22	111	22	31	56	40	25	45	37	45	42	86	50	60	59	52	46	19	12	28	16	37	47	33	43	53	28	68	3	8	10	17	6	2	4	13	77	8	11	51	18	4	18	26	9	12
QSOX1	1060	603	2260	2207	222	836	604	837	143	745	850	834	164	1084	431	494	1029	251	714	474	206	1621	1312	1432	814	1965	750	498	1140	2658	3478	2329	2779	52	1004	2412	3741	1996	1544	4493	4255	4496	5505	2725	6016	1461	2175	4229	3073	1927	850	1310	1779	976	2238	1410	2050	1978	1537	1387	562	1174	1704	2368	2111	811	2466	2801	3355	2010	1667	8064	2715	1636	4502	3986	1540	820
LHX4	0	1	0	0	0	1	0	1	0	0	0	0	0	0	0	0	0	0	0	2	0	0	0	0	0	0	0	0	0	0	2	0	0	0	1	2	0	1	0	0	1	0	0	2	0	0	0	3	2	1	0	0	0	0	0	0	1	0	0	0	0	0	0	0	0	0	0	0	0	0	0	0	0	2	1	0	1	0
LOC100527964	13	28	5	1	2	3	5	7	10	0	10	14	9	5	17	5	23	5	7	12	12	29	14	21	21	21	10	16	9	10	21	26	14	17	10	26	31	19	18	23	26	24	29	20	16	15	33	48	32	9	10	12	10	19	34	32	17	24	5	18	2	17	31	6	16	4	12	21	16	28	8	25	41	9	11	16	17	9
ACBD6	33	23	19	21	11	4	15	16	1	9	27	28	11	47	27	29	18	11	32	17	11	51	65	105	37	100	83	51	37	66	90	50	37	35	23	55	41	34	39	52	83	130	131	155	122	239	44	80	61	67	49	25	30	98	56	90	41	72	42	48	60	84	150	81	113	32	173	171	67	136	149	293	129	25	91	64	57	24
MIR3121	0	0	0	0	0	0	0	0	0	0	0	0	0	0	0	0	0	0	0	0	0	0	0	0	0	0	0	0	0	0	0	0	0	0	0	0	0	0	0	0	0	0	0	0	0	0	0	0	0	0	0	0	0	0	0	0	0	0	0	0	0	0	0	0	0	0	0	0	0	0	0	0	0	0	0	0	0	0
XPR1	16	19	4	4	8	10	16	19	10	5	8	33	15	10	28	20	44	8	22	7	12	36	26	34	26	67	27	18	17	59	49	31	21	58	4	33	44	41	14	18	24	29	46	36	32	56	22	53	21	15	10	16	17	32	33	15	8	26	16	60	2	0	5	6	3	3	6	6	28	5	6	65	9	6	17	20	14	3
KIAA1614	0	3	0	0	1	2	0	0	3	0	0	0	5	0	0	0	0	1	1	0	1	2	1	0	0	1	1	0	0	0	3	1	6	0	0	0	1	0	0	1	2	1	1	0	1	1	0	1	2	3	0	0	2	0	3	0	0	3	0	0	0	1	1	0	0	0	0	1	0	0	1	2	0	1	0	0	0	1
STX6	16	16	5	5	3	7	11	13	19	6	12	21	16	13	10	21	15	9	22	21	19	18	17	23	18	21	49	22	12	20	20	19	11	48	7	12	38	23	13	20	24	18	21	64	30	52	12	26	13	20	14	18	15	29	15	7	14	15	17	23	6	4	5	12	4	3	8	11	20	1	6	24	13	7	8	20	11	3
MR1	11	14	3	1	9	3	16	24	7	5	14	5	17	20	16	10	38	9	11	18	15	18	15	28	14	21	12	20	10	18	15	13	15	25	8	24	31	28	7	18	12	19	18	29	22	13	23	33	17	13	4	13	13	12	12	13	7	16	17	35	2	4	3	16	6	2	4	3	14	1	4	22	8	11	14	17	11	5
IER5	143	81	19	8	23	25	21	35	15	43	118	69	12	63	152	70	137	27	62	25	28	123	45	144	43	77	46	45	57	57	39	149	27	342	18	60	149	60	52	46	27	62	69	57	106	55	73	68	47	40	14	31	77	46	59	28	32	85	14	40	11	10	4	22	11	5	25	14	22	17	16	27	32	18	49	25	34	9
CACNA1E	0	1	1	0	1	0	0	1	0	0	0	0	5	1	1	3	0	0	0	0	1	0	3	8	0	1	0	0	1	0	4	2	6	0	0	0	0	3	2	1	3	0	0	1	1	2	4	0	3	10	0	1	0	0	1	1	0	2	0	0	0	0	2	0	3	0	0	1	0	0	1	6	0	1	1	2	1	0
ZNF648	0	2	0	0	0	0	0	0	0	0	0	0	1	0	0	0	0	0	0	0	0	0	0	1	0	0	0	0	0	0	1	4	2	2	0	0	1	0	0	1	4	1	0	14	0	0	1	1	1	2	0	0	0	0	1	1	1	0	0	0	0	0	1	1	1	0	3	0	1	0	0	15	2	3	0	0	0	0
GLUL	146	61	46	115	60	118	269	234	46	143	139	180	42	69	413	125	698	46	53	73	100	255	130	204	97	121	237	73	84	186	165	186	63	270	186	135	209	214	219	438	274	101	91	302	210	176	100	153	205	101	82	133	157	156	226	59	177	261	145	292	122	26	51	200	98	16	63	118	648	99	189	382	59	28	122	119	110	73
TEDDM1	0	0	0	0	0	0	0	0	0	0	0	0	0	0	0	0	0	0	0	1	0	0	0	0	0	0	0	0	0	0	1	1	0	0	0	0	0	0	0	0	0	1	0	0	0	0	0	1	0	0	1	1	0	0	0	0	0	0	0	0	0	0	0	0	0	0	0	0	0	0	0	0	1	0	0	0	0	0
NCRNA00272	0	0	0	0	0	0	0	0	0	0	0	0	0	0	0	0	0	0	0	0	0	0	0	0	0	0	0	0	0	0	0	0	0	0	0	0	0	0	0	0	0	0	0	0	0	0	0	0	0	0	0	0	0	0	0	0	0	0	0	0	0	0	0	0	0	0	0	0	0	0	0	0	0	0	0	0	0	0
RGSL1	0	0	0	0	0	0	0	0	0	0	0	0	0	0	0	0	0	0	0	0	0	0	0	0	0	0	0	0	0	0	0	0	1	0	0	0	0	0	0	0	0	0	0	0	0	0	1	0	1	0	0	0	0	0	0	0	0	0	0	0	0	0	0	0	0	0	0	0	0	0	0	1	0	0	0	0	0	0
RNASEL	15	9	4	2	6	6	2	5	4	14	12	6	12	23	20	11	40	11	9	16	14	34	22	42	14	21	19	20	3	14	14	21	13	34	14	26	29	16	18	19	28	10	16	16	31	25	19	24	27	7	9	7	3	26	23	20	7	16	10	22	6	6	6	15	5	0	4	7	21	11	11	11	8	2	6	8	11	3
RGS16	523	264	116	58	177	173	325	307	81	227	645	67	66	155	101	171	224	480	377	56	22	535	300	1042	122	193	274	383	217	166	212	374	113	919	95	146	306	591	238	94	258	210	224	1184	64	227	159	156	217	256	87	137	168	214	182	77	237	509	199	553	593	79	107	61	201	20	137	441	99	45	148	275	237	132	161	51	40	29
LOC284648	0	1	2	6	0	0	0	0	0	0	3	0	0	0	0	3	1	2	0	2	0	2	0	5	1	2	5	3	1	2	0	8	2	4	0	9	4	3	1	0	2	1	3	5	0	4	2	2	5	4	1	3	2	0	1	2	1	6	2	14	2	0	1	0	2	1	3	3	0	1	2	5	5	0	4	6	1	2
RGS8	0	0	0	0	0	0	0	0	0	0	0	0	3	0	0	0	0	0	0	0	0	0	0	0	0	0	0	0	0	0	0	0	0	0	0	0	0	0	0	0	0	0	0	0	0	0	0	0	0	0	0	0	0	0	0	0	0	0	0	0	0	0	0	0	0	0	0	0	0	0	0	0	0	0	0	0	0	0
NPL	2	4	0	0	1	0	7	4	0	3	6	47	1	5	38	17	30	4	9	6	6	8	23	43	8	10	18	29	1	3	8	17	3	30	2	31	26	24	8	8	9	8	7	48	8	30	6	7	7	7	5	3	7	43	10	8	1	6	1	10	1	0	0	2	0	0	0	2	5	1	1	7	0	0	7	2	3	1
DHX9	37	38	15	22	11	20	33	31	39	16	35	55	16	25	64	30	94	24	42	24	13	53	32	68	24	47	81	53	17	46	59	47	18	55	29	34	35	43	19	40	33	47	45	56	59	71	35	41	33	26	15	27	24	38	34	22	28	23	23	42	8	2	22	9	10	4	11	18	56	15	7	96	28	34	41	27	38	7
SHCBP1L	0	0	1	0	0	0	0	0	0	0	0	0	4	0	0	0	0	0	0	0	0	0	0	0	0	1	0	0	0	0	0	0	0	0	0	0	0	0	0	0	0	1	0	0	0	0	0	0	0	0	0	0	0	0	0	1	0	0	0	0	0	0	0	0	0	0	0	1	0	0	0	1	0	0	0	0	0	0
LAMC1	87	94	65	41	43	33	48	45	49	19	99	79	46	175	98	34	156	35	36	73	89	152	165	195	146	138	48	29	75	94	76	222	67	213	13	198	182	122	150	60	154	230	228	150	342	137	164	182	102	98	47	155	135	79	118	141	140	302	127	300	55	51	80	63	140	35	128	193	141	102	98	482	159	26	114	82	84	35
LAMC2	63	44	134	44	13	15	31	28	7	21	97	63	12	28	44	8	71	6	20	16	20	129	106	292	52	57	5	6	138	162	104	111	103	66	17	97	160	63	156	27	40	218	222	92	78	5	242	342	89	58	15	28	167	58	108	129	15	171	7	10	9	91	120	80	94	20	171	61	72	101	92	108	305	53	252	103	51	27
NMNAT2	2	9	0	0	1	1	4	2	12	5	1	0	18	13	1	1	6	1	3	6	7	4	2	6	9	1	2	1	5	2	8	20	11	1	0	7	8	13	7	0	0	18	6	3	10	7	7	8	8	4	3	2	21	13	6	10	2	15	1	4	1	3	3	1	2	1	14	2	7	10	6	4	2	2	9	4	2	0
DKFZP564C196	3	0	0	0	0	1	0	1	0	0	0	0	0	0	0	0	1	2	2	0	0	0	1	0	0	0	2	1	0	0	1	1	7	0	0	0	1	1	1	0	0	0	1	0	0	0	1	0	2	0	0	0	1	1	0	3	0	1	0	0	0	0	0	0	0	0	0	0	0	0	0	0	3	3	0	0	0	1
SMG7	33	50	45	53	17	19	14	10	2	6	25	30	7	19	37	32	31	18	60	17	9	29	37	69	24	49	60	36	34	53	82	126	37	23	40	49	71	54	15	40	58	74	59	98	74	90	38	56	57	107	68	20	64	79	39	38	33	38	25	25	50	19	25	34	33	7	23	59	69	34	26	166	51	42	75	69	52	27
NCF2	8	5	0	1	1	1	5	1	0	0	7	5	0	0	10	3	6	7	4	2	2	5	4	11	1	2	2	6	1	3	0	17	5	3	0	14	11	9	2	0	3	3	1	19	0	4	3	4	5	9	1	1	4	10	5	1	0	13	3	4	4	2	1	1	3	0	1	2	0	2	0	14	4	1	4	0	2	0
ARPC5	14	19	6	7	3	3	6	12	8	1	6	5	4	24	15	6	10	15	14	8	6	16	12	28	8	10	20	20	8	24	17	29	18	27	10	24	26	16	6	9	19	17	14	50	29	18	17	20	19	25	12	14	10	26	19	8	15	23	10	41	14	4	10	17	18	2	8	11	34	10	18	45	18	21	32	30	16	4
RGL1	19	17	3	2	17	8	5	12	4	5	41	24	18	36	19	9	20	13	4	12	21	15	19	32	12	17	9	13	11	23	16	56	12	22	3	28	18	13	14	3	5	30	17	21	53	6	25	17	3	13	10	26	22	18	16	13	39	32	15	54	3	5	7	4	4	0	17	3	11	10	6	9	10	9	14	12	10	3
APOBEC4	0	0	0	0	0	0	0	0	0	0	0	0	0	0	0	0	0	0	1	0	0	0	0	0	0	0	1	0	0	0	0	0	0	0	0	0	0	0	0	0	0	0	0	0	0	0	0	0	0	0	0	0	0	0	0	2	0	0	0	0	0	0	0	0	0	0	0	1	0	0	0	1	0	0	0	0	1	0
GLT25D2	25	26	74	7	4	8	7	11	8	10	35	45	25	44	8	1	4	7	2	18	7	34	27	26	31	92	2	2	13	53	31	52	71	5	4	55	72	27	20	29	2	53	90	12	141	2	31	59	10	10	6	126	55	11	44	30	21	53	15	38	3	93	63	10	35	53	118	15	32	92	28	11	130	24	84	84	66	32
TSEN15	7	3	3	9	1	7	6	2	3	3	12	10	2	4	5	6	26	4	7	3	2	14	14	7	5	16	25	7	5	11	3	10	1	16	6	13	18	8	6	9	12	13	9	27	19	19	11	7	5	12	4	9	8	18	10	2	5	2	9	20	5	1	2	4	1	2	3	8	26	0	4	23	2	4	3	8	3	2
C1orf21	84	74	27	47	26	54	37	62	35	34	58	78	8	55	112	37	174	20	23	48	45	106	67	55	42	121	117	24	44	110	136	64	35	147	75	73	98	75	42	113	97	71	101	131	152	22	86	131	28	52	45	82	82	21	93	33	76	94	74	135	19	15	9	47	11	23	30	30	151	44	49	109	27	22	67	67	29	38
EDEM3	64	60	11	24	16	29	53	56	57	26	75	89	42	105	114	58	219	31	34	43	51	88	51	100	58	74	154	69	42	115	90	94	41	126	62	77	124	75	43	164	125	77	77	102	104	109	47	112	30	32	30	42	52	50	95	38	57	57	44	101	2	4	5	29	2	2	0	3	130	4	3	88	11	7	17	18	25	11
FAM129A	111	141	50	68	49	48	72	36	29	45	56	50	28	54	128	54	61	63	88	76	54	282	178	187	121	136	85	69	105	330	199	182	86	220	68	105	91	68	79	231	114	115	120	82	172	37	135	205	112	70	30	129	148	148	198	95	265	320	203	606	10	16	21	67	11	9	19	25	149	25	30	78	72	50	98	58	43	12
RNF2	11	19	7	11	5	8	7	22	17	7	10	24	18	23	21	27	43	12	13	18	12	18	14	21	17	27	16	16	6	28	15	20	8	30	13	15	17	12	7	15	14	21	13	8	22	4	10	9	12	10	6	11	12	9	10	11	13	12	4	28	2	1	3	3	0	1	6	4	19	3	6	31	3	9	12	11	6	4
TRMT1L	6	14	2	4	4	4	13	7	13	11	7	19	9	12	22	14	38	9	7	14	19	25	14	25	16	18	50	23	6	17	16	13	13	20	7	20	16	16	13	27	10	8	16	13	17	27	23	30	11	7	4	13	9	12	24	5	6	10	6	13	0	1	3	7	1	1	0	1	17	0	1	17	15	7	10	3	4	0
[truncated: 4,496,097 more chars]
