# Supplementary material for: A shared transcriptional program in early breast neoplasias despite genetic and clinical distinctions
Source: Genome Biol. 2014 May 23;15(5):R71. doi: 10.1186/gb-2014-15-5-r71 (PMC4072957; doi:10.1186/gb-2014-15-5-r71)
Supplement: Additional file 3 — Perl and R scripts used in analysis. See the documentation files for details. [file gb-2014-15-5-r71-S3.zip › Additional_file_3/Classification_analysis/npSeq.estimate.depth.R]

##############################################################
## This one is modified so that the product, rather than
## the mean, of depths is 1.
npSeq.estimate.depth <- function(n)
{
	iter <- 5
	cmeans <- colSums(n) / sum(n)
	for (i in 1:iter)
	{
		n0 <- rowSums(n) %*% t(cmeans)
		prop <- rowSums((n - n0)^2 / (n0 + 1e-08))
		qs <- quantile(prop, c(0.25, 0.75))
		keep <- (prop >= qs[1]) & (prop <= qs[2])
		cmeans <- colMeans(n[keep, ])
		cmeans <- cmeans / sum(cmeans)
	}
	depth <- cmeans / mean(cmeans)
	
	depth <- depth / (prod(depth)^(1/length(depth)))
	
	return(depth)
}
