# Supplementary material for: A shared transcriptional program in early breast neoplasias despite genetic and clinical distinctions
Source: Genome Biol. 2014 May 23;15(5):R71. doi: 10.1186/gb-2014-15-5-r71 (PMC4072957; doi:10.1186/gb-2014-15-5-r71)
Supplement: Additional file 3 — Perl and R scripts used in analysis. See the documentation files for details. [file gb-2014-15-5-r71-S3.zip › Additional_file_3/Classification_analysis/pamr.plotcen.jun.R]

pamr.plotcen.jun <- function(fit, data, threshold, cols=cols) {
  genenames <- data$genenames[fit$gene.subset]
  x <- data$x[fit$gene.subset, fit$sample.subset]
  clabs <- colnames(fit$centroids)
  scen <- pamr.predict(fit, data$x, threshold = threshold, type = "cent")
  dif <- (scen - fit$centroid.overall)/fit$sd
  if(!is.null(fit$y)){
       nc <- length(unique(fit$y))
  }
   if(is.null(fit$y)){
      nc <- ncol(fit$proby)
}
  o <- drop(abs(dif) %*% rep(1, nc)) > 0
  d <- dif[o,  , drop=FALSE]
  nd <- sum(o)
  genenames <- genenames[o]
  xx <- x[o,  , drop=FALSE]
  oo <- order(apply(abs(d), 1, max))
  d <- d[oo,  , drop=FALSE]
  genenames <- genenames[oo]
  par(mar = c(1, 5, 1, 1), col = 1)
  plot(rep(2, nd) + d[, 1], 1:nd, xlim = c(0, 2*nc+1), ylim = c(1, nd + 3), 
       type = "n", xlab = "", ylab = "", axes = FALSE)
  box()
  abline(h = seq(nd), lty = 3, col = 7)
  jj <- rep(0, nd)
  for(j in 1:nc) {
    segments(jj + 2 * j, seq(nd), jj + 2 * j + d[, j], seq(nd), col
             = cols[j + 1], lwd = 4, lend='butt')
    lines(c(2 * j, 2 * j), c(1, nd), col = cols[j + 1])
    text(2 * j, nd + 2, label = clabs[j], col = cols[j + 1])
  }
  g <- substring(genenames, 1, 20)
  text(rep(0, nd), seq(nd), label = g, cex = 0.4, adj = 0, col = 1)
}
