# Supplementary material for: A shared transcriptional program in early breast neoplasias despite genetic and clinical distinctions
Source: Genome Biol. 2014 May 23;15(5):R71. doi: 10.1186/gb-2014-15-5-r71 (PMC4072957; doi:10.1186/gb-2014-15-5-r71)
Supplement: Additional file 3 — Perl and R scripts used in analysis. See the documentation files for details. [file gb-2014-15-5-r71-S3.zip › Additional_file_3/Classification_analysis/pamr.plotcvprob.jun.R]

pamr.plotcvprob.jun <- function(fit, data, threshold, cols=cols) {
  par(pch = 1)
  ii <- (1:length(fit$threshold))[fit$threshold > threshold]
  ii <- ii[1]
  ss <- data$samplelabels
  pp <- fit$prob[,  , ii]
  if(is.null(fit$newy)) {
    y <- fit$y[fit$sample.subset]
  }
  if(!is.null(fit$newy)) {
    y <- fit$newy[fit$sample.subset]
  }
  ppp <- pp
  n <- nrow(ppp)
  nc <- length(unique(y))
  par(cex = 1)
  plot(1:n, ppp[, 2], type = "n", xlab = "sample", ylab = 
       "cross-validated probabilities", ylim = c(0, 1.2), axes = FALSE)
  axis(1)
  axis(2, at=seq(0, 1.2, by=0.2), labels = c("0.0", "0.2", "0.4", "0.6", "0.8", "1.0", ""))
  axis(4)
  for(j in 1:nc) {
    points(1:n, ppp[, j], col = cols[j + 1], lwd=2)
  }
  for(j in 1:(nc - 1)) {
    abline(v = cumsum(table(y))[j] + 0.5, lty = 2)
  }
  h <- c(0, table(y))
  for(j in 2:(nc + 1)) {
    text(sum(h[1:(j - 1)]) + 0.5 * h[j], 1.12, label = levels(y)[j - 
                                                 1], col = cols[j])
  }
  abline(h = 1)
  if(!is.null(ss)) {
    text(1:length(ss), 1.1, labels = ss, srt = 90, cex = 0.7)
  }
  ##if(!is.null(ss)){axis(3,labels=ss,at=1:length(ss),srt=90)}
}
