# Supplementary material for: A shared transcriptional program in early breast neoplasias despite genetic and clinical distinctions
Source: Genome Biol. 2014 May 23;15(5):R71. doi: 10.1186/gb-2014-15-5-r71 (PMC4072957; doi:10.1186/gb-2014-15-5-r71)
Supplement: Additional file 3 — Perl and R scripts used in analysis. See the documentation files for details. [file gb-2014-15-5-r71-S3.zip › Additional_file_3/Classification_analysis/permute.rows.R]

permute.rows <-function(x)
{
        dd <- dim(x)
        n <- dd[1]
        p <- dd[2]
        mm <- runif(length(x)) + rep(seq(n) * 10, rep(p, n))
        matrix(t(x)[order(mm)], n, p, byrow = TRUE)
}
