# Supplementary material for: A shared transcriptional program in early breast neoplasias despite genetic and clinical distinctions
Source: Genome Biol. 2014 May 23;15(5):R71. doi: 10.1186/gb-2014-15-5-r71 (PMC4072957; doi:10.1186/gb-2014-15-5-r71)
Supplement: Additional file 3 — Perl and R scripts used in analysis. See the documentation files for details. [file gb-2014-15-5-r71-S3.zip › Additional_file_3/Classification_analysis/run.all.R]

source("arrange.data.R")
read.data()
sort.data()
add.CCL12()
read.lnc.data()
Triplet.data()
Triplet.data(TRUE)

source("all.classification.R")
ana.1()
ana.3()
ana.lnc.1()
ana.lnc.3()
plot.1to4()
plot.lnc.1to4()
