# Supplementary material for: A shared transcriptional program in early breast neoplasias despite genetic and clinical distinctions
Source: Genome Biol. 2014 May 23;15(5):R71. doi: 10.1186/gb-2014-15-5-r71 (PMC4072957; doi:10.1186/gb-2014-15-5-r71)
Supplement: Additional file 3 — Perl and R scripts used in analysis. See the documentation files for details. [file gb-2014-15-5-r71-S3.zip › Additional_file_3/Differential_expression/lncRNA_neoplasia_cancer_SAM_paired.R]

load("dat.lnc.triplet.RData")

normal.expression<-dat$n[,1:16]
ccl.expression<-dat$n[,17:32]
cancer.expression<-dat$n[,33:48]

ccl.cancer.expression<-cbind(ccl.expression,cancer.expression)

y=c(-1,-2,-3,-4,-5,-6,-7,-8,-9,-10,-11,-12,-13,-14,-15,-16,1,2,3,4,5,6,7,8,9,10,11,12,13,14,15,16)

###############
##SAM analysis
library(samr)

data=list(x=ccl.cancer.expression,y=y,logged2=FALSE,geneid=dat$gname,genenames=dat$gname,na.rm = TRUE)

samr.obj<-samr(data,resp.type="Two class paired", nperms=100,assay.type="seq",random.seed=20)

fdr<-0.05
delta.table <- samr.compute.delta.table(samr.obj)
    delta<-delta.table[,"delta"]
    med.fdr<-delta.table[,"median FDR"]
    delta<-delta[med.fdr<fdr][1]

write.table(delta.table,"paired16_ccl.cancer.delta.table.txt",sep="\t",col.names=NA)
siggenes.table<-samr.compute.siggenes.table(samr.obj,delta, data, delta.table)
dim(siggenes.table$genes.up)
dim(siggenes.table$genes.lo)
write.table(siggenes.table$genes.up,"ccl_can_paired16_SamUpOut.txt",sep="\t",col.names=NA)
write.table(siggenes.table$genes.lo,"ccl_can_paired16_SamDownOut.txt",sep="\t",col.names=NA)
