# Supplementary material for: A shared transcriptional program in early breast neoplasias despite genetic and clinical distinctions
Source: Genome Biol. 2014 May 23;15(5):R71. doi: 10.1186/gb-2014-15-5-r71 (PMC4072957; doi:10.1186/gb-2014-15-5-r71)
Supplement: Additional file 3 — Perl and R scripts used in analysis. See the documentation files for details. [file gb-2014-15-5-r71-S3.zip › Additional_file_3/Processing_read_files/count_unique_file.pl]

use Statistics::Descriptive;
use List::MoreUtils qw{uniq};

$infile="$ARGV[0]";
#unique file
#chr2	85739016	-	SFTPB

($file_name)= (split /\_unique\.txt/,$infile)[0];	

$output1="$file_name"."_gene_counts.txt";	
open(OUT, ">$output1");

##############################################################
open(IN, "gene_file.txt");
while($line=<IN>){
	chomp $line;

	$symbol=$line;
	push (@symbols, $symbol);

	$hash_gene_counts{$symbol}=0;
	
	#print "$symbol\n";
}


##############################################################
 open(IN1, "$infile");
 while($line=<IN1>){
 	chomp $line;
 	
 	($symbol)= (split /\t/,$line)[3];	
 	
 	if($symbol=~/VSP16/){
 		$symbol="VPS16";
 	}
 
	if(exists($hash_gene_counts{$symbol})){
		$hash_gene_counts{$symbol}++;
		
	}else{
		print "$symbol\n";
	}
}

foreach $symbol (@symbols){

	print OUT "$hash_gene_counts{$symbol}\n";
}
	
	
