# Supplementary material for: A shared transcriptional program in early breast neoplasias despite genetic and clinical distinctions
Source: Genome Biol. 2014 May 23;15(5):R71. doi: 10.1186/gb-2014-15-5-r71 (PMC4072957; doi:10.1186/gb-2014-15-5-r71)
Supplement: Additional file 3 — Perl and R scripts used in analysis. See the documentation files for details. [file gb-2014-15-5-r71-S3.zip › Additional_file_3/Processing_read_files/exon_annotation_file_hg18_symbol_110901.bed]

chr1	4224	4692	WASH7P	0	-
chr1	4832	4901	WASH7P	0	-
chr1	5658	5810	WASH7P	0	-
chr1	6469	6631	WASH7P	0	-
chr1	6469	6628	WASH7P	0	-
chr1	6719	6918	WASH7P	0	-
chr1	6720	6918	WASH7P	0	-
chr1	7095	7231	WASH7P	0	-
chr1	7468	7502	WASH7P	0	-
chr1	7468	7605	WASH7P	0	-
chr1	7777	7924	WASH7P	0	-
chr1	8130	8229	WASH7P	0	-
chr1	14600	14754	WASH7P	0	-
chr1	19183	19233	WASH7P	0	-
chr1	24473	25037	FAM138A	0	-
chr1	25139	25344	FAM138A	0	-
chr1	25583	25944	FAM138A	0	-
chr1	58953	59871	OR4F5	0	+
chr1	126560	126619	LOC729737	0	-
chr1	126668	126717	LOC729737	0	-
chr1	126815	129559	LOC729737	0	-
chr1	129652	129710	LOC729737	0	-
chr1	129937	130429	LOC729737	0	-
chr1	313754	313923	LOC100132287	0	+
chr1	314150	314208	LOC100132287	0	+
chr1	314301	318444	LOC100132287	0	+
chr1	314301	316801	LOC100133331	0	+
chr1	316898	318444	LOC100133331	0	+
chr1	357521	358460	OR4F3	0	+
chr1	610958	611897	OR4F3	0	-
chr1	651001	655047	LOC100133331	0	-
chr1	655140	655198	LOC100133331	0	-
chr1	655425	655594	LOC100133331	0	-
chr1	690107	690490	LOC100288069	0	-
chr1	691571	691630	LOC100288069	0	-
chr1	693790	693856	LOC100288069	0	-
chr1	694739	694955	LOC100288069	0	-
chr1	698218	698350	LOC100288069	0	-
chr1	699413	699523	LOC100288069	0	-
chr1	703526	703931	LOC100288069	0	-
chr1	751448	752765	NCRNA00115	0	-
chr1	752926	753018	LOC643837	0	+
chr1	754245	754347	LOC643837	0	+
chr1	772896	773049	LOC643837	0	+
chr1	777169	777353	LOC643837	0	+
chr1	777913	778009	LOC643837	0	+
chr1	778633	778765	LOC643837	0	+
chr1	778819	779603	LOC643837	0	+
chr1	793313	793918	FAM41C	0	-
chr1	799354	800398	FAM41C	0	-
chr1	801988	802045	FAM41C	0	-
chr1	842815	842963	LOC100130417	0	-
chr1	843264	843418	LOC100130417	0	-
chr1	844067	844158	LOC100130417	0	-
chr1	844577	844680	LOC100130417	0	-
chr1	850983	851043	SAMD11	0	+
chr1	851164	851256	SAMD11	0	+
chr1	855397	855579	SAMD11	0	+
chr1	856281	856332	SAMD11	0	+
chr1	861014	861139	SAMD11	0	+
chr1	864282	864372	SAMD11	0	+
chr1	864517	864703	SAMD11	0	+
chr1	866386	866549	SAMD11	0	+
chr1	867378	867494	SAMD11	0	+
chr1	867652	867731	SAMD11	0	+
chr1	867801	868301	SAMD11	0	+
chr1	868495	868620	SAMD11	0	+
chr1	868940	869051	SAMD11	0	+
chr1	869150	869824	SAMD11	0	+
chr1	869445	870043	NOC2L	0	-
chr1	870299	870389	NOC2L	0	-
chr1	870760	870896	NOC2L	0	-
chr1	871415	871529	NOC2L	0	-
chr1	871644	871788	NOC2L	0	-
chr1	873373	873475	NOC2L	0	-
chr1	873732	873846	NOC2L	0	-
chr1	876369	876481	NOC2L	0	-
chr1	877242	877382	NOC2L	0	-
chr1	877654	877843	NOC2L	0	-
chr1	878417	878531	NOC2L	0	-
chr1	879024	879135	NOC2L	0	-
chr1	879246	879325	NOC2L	0	-
chr1	881165	881256	NOC2L	0	-
chr1	881337	881458	NOC2L	0	-
chr1	882136	882268	NOC2L	0	-
chr1	882341	882516	NOC2L	0	-
chr1	884171	884324	NOC2L	0	-
chr1	884457	884542	NOC2L	0	-
chr1	885829	886043	KLHL17	0	+
chr1	886535	886795	KLHL17	0	+
chr1	886871	886993	KLHL17	0	+
chr1	887068	887290	KLHL17	0	+
chr1	887597	887714	KLHL17	0	+
chr1	887946	888160	KLHL17	0	+
chr1	888351	888496	KLHL17	0	+
chr1	888579	888747	KLHL17	0	+
chr1	889162	889251	KLHL17	0	+
chr1	889349	889423	KLHL17	0	+
chr1	889591	889773	KLHL17	0	+
chr1	890205	890962	KLHL17	0	+
chr1	891739	891857	PLEKHN1	0	+
chr1	891946	892046	PLEKHN1	0	+
chr1	895519	895666	PLEKHN1	0	+
chr1	895763	895844	PLEKHN1	0	+
chr1	895928	896001	PLEKHN1	0	+
chr1	896121	896249	PLEKHN1	0	+
chr1	896319	896451	PLEKHN1	0	+
chr1	896355	896451	PLEKHN1	0	+
chr1	896566	896647	PLEKHN1	0	+
chr1	897317	897393	PLEKHN1	0	+
chr1	897530	897667	PLEKHN1	0	+
chr1	898103	898253	PLEKHN1	0	+
chr1	898428	898569	PLEKHN1	0	+
chr1	898742	898883	PLEKHN1	0	+
chr1	899075	899294	PLEKHN1	0	+
chr1	899558	899607	PLEKHN1	0	+
chr1	899684	900347	PLEKHN1	0	+
chr1	900441	901512	C1orf170	0	-
chr1	901741	901867	C1orf170	0	-
chr1	904123	905900	C1orf170	0	-
chr1	906379	906416	C1orf170	0	-
chr1	907307	907336	C1orf170	0	-
chr1	924204	924675	HES4	0	-
chr1	924206	924675	HES4	0	-
chr1	924768	924856	HES4	0	-
chr1	924934	925415	HES4	0	-
chr1	924934	925030	HES4	0	-
chr1	925108	925415	HES4	0	-
chr1	938709	938819	ISG15	0	+
chr1	939226	939782	ISG15	0	+
chr1	945365	945616	AGRN	0	+
chr1	947443	947705	AGRN	0	+
chr1	960519	960567	AGRN	0	+
chr1	965907	966123	AGRN	0	+
chr1	966415	966640	AGRN	0	+
chr1	966720	966945	AGRN	0	+
chr1	967198	967405	AGRN	0	+
chr1	968481	968700	AGRN	0	+
chr1	968780	968975	AGRN	0	+
chr1	969065	969266	AGRN	0	+
chr1	969351	969500	AGRN	0	+
chr1	969576	969682	AGRN	0	+
chr1	970403	970520	AGRN	0	+
chr1	970601	970766	AGRN	0	+
chr1	970975	971119	AGRN	0	+
chr1	971206	971331	AGRN	0	+
chr1	971402	971508	AGRN	0	+
chr1	971639	971978	AGRN	0	+
chr1	972062	972200	AGRN	0	+
chr1	972569	972697	AGRN	0	+
chr1	972815	972930	AGRN	0	+
chr1	973018	973138	AGRN	0	+
chr1	973254	973608	AGRN	0	+
chr1	974109	974302	AGRN	0	+
chr1	974478	974694	AGRN	0	+
chr1	974808	975038	AGRN	0	+
chr1	975145	975280	AGRN	0	+
chr1	975475	975572	AGRN	0	+
chr1	975669	975834	AGRN	0	+
chr1	975968	976080	AGRN	0	+
chr1	976495	976612	AGRN	0	+
chr1	976695	976888	AGRN	0	+
chr1	976970	977058	AGRN	0	+
chr1	978995	979220	AGRN	0	+
chr1	979690	979794	AGRN	0	+
chr1	980066	981355	AGRN	0	+
chr1	996988	997818	RNF223	0	-
chr1	999258	999550	RNF223	0	-
chr1	1007060	1008230	C1orf159	0	-
chr1	1009595	1009626	C1orf159	0	-
chr1	1009723	1009749	C1orf159	0	-
chr1	1011120	1011255	C1orf159	0	-
chr1	1012381	1012447	C1orf159	0	-
chr1	1012744	1012840	C1orf159	0	-
chr1	1015595	1015671	C1orf159	0	-
chr1	1016714	1016808	C1orf159	0	-
chr1	1017233	1017346	C1orf159	0	-
chr1	1041302	1041599	C1orf159	0	-
chr1	1062259	1062353	LOC254099	0	+
chr1	1066067	1066275	LOC254099	0	+
chr1	1067981	1069297	LOC254099	0	+
chr1	1092346	1092441	MIR200B	0	+
chr1	1093105	1093195	MIR200A	0	+
chr1	1094247	1094330	MIR429	0	+
chr1	1099148	1099169	TTLL10	0	+
chr1	1099527	1099564	TTLL10	0	+
chr1	1099666	1099732	TTLL10	0	+
chr1	1104431	1104576	TTLL10	0	+
chr1	1104899	1104980	TTLL10	0	+
chr1	1104939	1105096	TTLL10	0	+
chr1	1105276	1105583	TTLL10	0	+
chr1	1105725	1105844	TTLL10	0	+
chr1	1105973	1106103	TTLL10	0	+
chr1	1106983	1107058	TTLL10	0	+
chr1	1107603	1107689	TTLL10	0	+
chr1	1108118	1108290	TTLL10	0	+
chr1	1109162	1109334	TTLL10	0	+
chr1	1110211	1111106	TTLL10	0	+
chr1	1110211	1110352	TTLL10	0	+
chr1	1121842	1121959	TTLL10	0	+
chr1	1122335	1122429	TTLL10	0	+
chr1	1122680	1123176	TTLL10	0	+
chr1	1128750	1129211	TNFRSF18	0	-
chr1	1128750	1129203	TNFRSF18	0	-
chr1	1129276	1129479	TNFRSF18	0	-
chr1	1129297	1129479	TNFRSF18	0	-
chr1	1129641	1129729	TNFRSF18	0	-
chr1	1130612	1130735	TNFRSF18	0	-
chr1	1131627	1131952	TNFRSF18	0	-
chr1	1136568	1136868	TNFRSF4	0	-
chr1	1136946	1137075	TNFRSF4	0	-
chr1	1137184	1137381	TNFRSF4	0	-
chr1	1137880	1137947	TNFRSF4	0	-
chr1	1138234	1138336	TNFRSF4	0	-
chr1	1138905	1139028	TNFRSF4	0	-
chr1	1139225	1139411	TNFRSF4	0	-
chr1	1142150	1143047	SDF4	0	-
chr1	1142150	1142931	SDF4	0	-
chr1	1143700	1143876	SDF4	0	-
chr1	1144011	1144170	SDF4	0	-
chr1	1148486	1148600	SDF4	0	-
chr1	1149074	1149211	SDF4	0	-
chr1	1153710	1154189	SDF4	0	-
chr1	1157134	1157310	SDF4	0	-
chr1	1157491	1160283	B3GALT6	0	+
chr1	1167695	1167889	FAM132A	0	-
chr1	1168077	1168156	FAM132A	0	-
chr1	1168304	1168395	FAM132A	0	-
chr1	1168686	1168795	FAM132A	0	-
chr1	1169196	1169348	FAM132A	0	-
chr1	1169433	1169518	FAM132A	0	-
chr1	1169623	1169740	FAM132A	0	-
chr1	1171756	1171965	FAM132A	0	-
chr1	1179154	1180730	UBE2J2	0	-
chr1	1181287	1181368	UBE2J2	0	-
chr1	1182234	1182373	UBE2J2	0	-
chr1	1182450	1182553	UBE2J2	0	-
chr1	1188588	1188629	UBE2J2	0	-
chr1	1190025	1190073	UBE2J2	0	-
chr1	1192975	1193235	UBE2J2	0	-
chr1	1193104	1193235	UBE2J2	0	-
chr1	1198908	1199097	UBE2J2	0	-
chr1	1205678	1205909	SCNN1D	0	+
chr1	1206468	1206540	SCNN1D	0	+
chr1	1206653	1206853	SCNN1D	0	+
chr1	1207484	1207558	SCNN1D	0	+
chr1	1209220	1209333	SCNN1D	0	+
chr1	1210813	1210907	SCNN1D	0	+
chr1	1211168	1211521	SCNN1D	0	+
chr1	1212010	1212218	SCNN1D	0	+
chr1	1212351	1212542	SCNN1D	0	+
chr1	1212750	1212839	SCNN1D	0	+
chr1	1212915	1213079	SCNN1D	0	+
chr1	1213181	1213280	SCNN1D	0	+
chr1	1215513	1215631	SCNN1D	0	+
chr1	1215719	1215798	SCNN1D	0	+
chr1	1215879	1215937	SCNN1D	0	+
chr1	1216137	1216196	SCNN1D	0	+
chr1	1216307	1216383	SCNN1D	0	+
chr1	1216496	1217272	SCNN1D	0	+
chr1	1217626	1218951	ACAP3	0	-
chr1	1219065	1219176	ACAP3	0	-
chr1	1219332	1219442	ACAP3	0	-
chr1	1219644	1219871	ACAP3	0	-
chr1	1219960	1220059	ACAP3	0	-
chr1	1220689	1220797	ACAP3	0	-
chr1	1220978	1221181	ACAP3	0	-
chr1	1221257	1221352	ACAP3	0	-
chr1	1221453	1221523	ACAP3	0	-
chr1	1221667	1221876	ACAP3	0	-
chr1	1223064	1223176	ACAP3	0	-
chr1	1223255	1223356	ACAP3	0	-
chr1	1223612	1223664	ACAP3	0	-
chr1	1223809	1223922	ACAP3	0	-
chr1	1224587	1224599	ACAP3	0	-
chr1	1225073	1225148	ACAP3	0	-
chr1	1225215	1225311	ACAP3	0	-
chr1	1225400	1225445	ACAP3	0	-
chr1	1225751	1225935	ACAP3	0	-
chr1	1227230	1227289	ACAP3	0	-
chr1	1228164	1228218	ACAP3	0	-
chr1	1228404	1228524	ACAP3	0	-
chr1	1229328	1229386	ACAP3	0	-
chr1	1233011	1233132	ACAP3	0	-
chr1	1233856	1233963	PUSL1	0	+
chr1	1234157	1234215	PUSL1	0	+
chr1	1234328	1234516	PUSL1	0	+
chr1	1234696	1234846	PUSL1	0	+
chr1	1234923	1235094	PUSL1	0	+
chr1	1235876	1235931	PUSL1	0	+
chr1	1236151	1236314	PUSL1	0	+
chr1	1236572	1236920	PUSL1	0	+
chr1	1236827	1237167	CPSF3L	0	-
chr1	1237260	1237390	CPSF3L	0	-
chr1	1237468	1237611	CPSF3L	0	-
chr1	1237682	1237744	CPSF3L	0	-
chr1	1237835	1237943	CPSF3L	0	-
chr1	1238029	1238192	CPSF3L	0	-
chr1	1238277	1238367	CPSF3L	0	-
chr1	1238751	1238835	CPSF3L	0	-
chr1	1238974	1239164	CPSF3L	0	-
chr1	1239543	1239608	CPSF3L	0	-
chr1	1240066	1240205	CPSF3L	0	-
chr1	1240646	1240681	CPSF3L	0	-
chr1	1240762	1240861	CPSF3L	0	-
chr1	1244538	1244767	CPSF3L	0	-
chr1	1245698	1245772	CPSF3L	0	-
chr1	1246238	1246336	CPSF3L	0	-
chr1	1249823	1249909	CPSF3L	0	-
chr1	1250005	1250345	GLTPD1	0	+
chr1	1252078	1252275	GLTPD1	0	+
chr1	1252483	1254139	GLTPD1	0	+
chr1	1256588	1256779	TAS1R3	0	+
chr1	1256880	1257181	TAS1R3	0	+
chr1	1257266	1258049	TAS1R3	0	+
chr1	1258163	1258367	TAS1R3	0	+
chr1	1258501	1258622	TAS1R3	0	+
chr1	1258748	1259707	TAS1R3	0	+
chr1	1260520	1261758	DVL1	0	-
chr1	1263219	1263426	DVL1	0	-
chr1	1263511	1263679	DVL1	0	-
chr1	1263764	1263896	DVL1	0	-
chr1	1264604	1264682	DVL1	0	-
chr1	1264824	1264892	DVL1	0	-
chr1	1264978	1265055	DVL1	0	-
chr1	1265280	1265420	DVL1	0	-
chr1	1265489	1265559	DVL1	0	-
chr1	1265652	1265746	DVL1	0	-
chr1	1266909	1267048	DVL1	0	-
chr1	1267295	1267399	DVL1	0	-
chr1	1267605	1267727	DVL1	0	-
chr1	1267931	1268001	DVL1	0	-
chr1	1274138	1274355	DVL1	0	-
chr1	1277933	1278872	MXRA8	0	-
chr1	1279090	1279171	MXRA8	0	-
chr1	1279272	1279349	MXRA8	0	-
chr1	1279435	1279475	MXRA8	0	-
chr1	1279596	1279752	MXRA8	0	-
chr1	1279924	1280395	MXRA8	0	-
chr1	1280486	1280588	MXRA8	0	-
chr1	1280692	1280995	MXRA8	0	-
chr1	1281923	1281947	MXRA8	0	-
chr1	1283698	1283778	MXRA8	0	-
chr1	1298972	1299145	AURKAIP1	0	-
chr1	1298973	1299145	AURKAIP1	0	-
chr1	1299242	1299688	AURKAIP1	0	-
chr1	1299947	1300033	AURKAIP1	0	-
chr1	1300239	1300443	AURKAIP1	0	-
chr1	1300317	1300425	AURKAIP1	0	-
chr1	1300396	1300681	AURKAIP1	0	-
chr1	1310953	1312825	CCNL2	0	-
chr1	1313019	1313112	CCNL2	0	-
chr1	1313196	1313308	CCNL2	0	-
chr1	1315472	1315614	CCNL2	0	-
chr1	1315701	1315806	CCNL2	0	-
chr1	1316008	1316108	CCNL2	0	-
chr1	1317530	1318046	CCNL2	0	-
chr1	1318638	1318703	CCNL2	0	-
chr1	1320636	1320757	CCNL2	0	-
chr1	1323475	1323585	CCNL2	0	-
chr1	1323839	1323914	CCNL2	0	-
chr1	1324261	1324581	CCNL2	0	-
chr1	1324772	1324932	LOC148413	0	+
chr1	1325400	1325546	LOC148413	0	+
chr1	1325847	1327289	LOC148413	0	+
chr1	1327138	1327499	MRPL20	0	-
chr1	1331051	1331129	MRPL20	0	-
chr1	1332151	1332262	MRPL20	0	-
chr1	1332373	1332556	MRPL20	0	-
chr1	1343662	1344792	LOC441869	0	-
chr1	1345294	1345835	LOC441869	0	-
chr1	1346039	1346248	LOC441869	0	-
chr1	1346375	1346513	LOC441869	0	-
chr1	1351370	1351628	TMEM88B	0	+
chr1	1352796	1353030	TMEM88B	0	+
chr1	1360765	1361064	VWA1	0	+
chr1	1362169	1362727	VWA1	0	+
chr1	1362564	1362727	VWA1	0	+
chr1	1364323	1368125	VWA1	0	+
chr1	1374931	1376001	ATAD3C	0	+
chr1	1377288	1377365	ATAD3C	0	+
chr1	1377607	1377677	ATAD3C	0	+
chr1	1379587	1379743	ATAD3C	0	+
chr1	1380702	1380762	ATAD3C	0	+
chr1	1381033	1381159	ATAD3C	0	+
chr1	1381467	1381592	ATAD3C	0	+
chr1	1382371	1382423	ATAD3C	0	+
chr1	1384403	1384474	ATAD3C	0	+
chr1	1385992	1386160	ATAD3C	0	+
chr1	1387842	1387951	ATAD3C	0	+
chr1	1393626	1395401	ATAD3C	0	+
chr1	1397026	1397332	ATAD3B	0	+
chr1	1402516	1402593	ATAD3B	0	+
chr1	1403886	1403988	ATAD3B	0	+
chr1	1404291	1404351	ATAD3B	0	+
chr1	1406109	1406179	ATAD3B	0	+
chr1	1407380	1407546	ATAD3B	0	+
chr1	1407787	1407857	ATAD3B	0	+
chr1	1410258	1410414	ATAD3B	0	+
chr1	1411024	1411081	ATAD3B	0	+
chr1	1411352	1411478	ATAD3B	0	+
chr1	1411786	1411911	ATAD3B	0	+
chr1	1413105	1413157	ATAD3B	0	+
chr1	1414446	1414517	ATAD3B	0	+
chr1	1415499	1415667	ATAD3B	0	+
chr1	1415805	1415914	ATAD3B	0	+
chr1	1420727	1421445	ATAD3B	0	+
chr1	1437385	1437716	ATAD3A	0	+
chr1	1437772	1437933	ATAD3A	0	+
chr1	1441254	1441331	ATAD3A	0	+
chr1	1442409	1442655	ATAD3A	0	+
chr1	1442553	1442655	ATAD3A	0	+
chr1	1442958	1443018	ATAD3A	0	+
chr1	1444163	1444233	ATAD3A	0	+
chr1	1445383	1445549	ATAD3A	0	+
chr1	1445790	1445860	ATAD3A	0	+
chr1	1447986	1448142	ATAD3A	0	+
chr1	1448753	1448810	ATAD3A	0	+
chr1	1449081	1449207	ATAD3A	0	+
chr1	1449515	1449640	ATAD3A	0	+
chr1	1450482	1450534	ATAD3A	0	+
chr1	1451703	1451774	ATAD3A	0	+
chr1	1452937	1453105	ATAD3A	0	+
chr1	1454465	1454574	ATAD3A	0	+
chr1	1459168	1459930	ATAD3A	0	+
chr1	1460020	1460750	C1orf70	0	-
chr1	1460831	1461040	C1orf70	0	-
chr1	1464926	1465033	C1orf70	0	-
chr1	1465532	1465603	C1orf70	0	-
chr1	1466915	1467410	SSU72	0	-
chr1	1469111	1469230	SSU72	0	-
chr1	1470105	1470245	SSU72	0	-
chr1	1490015	1490159	SSU72	0	-
chr1	1499720	1500125	SSU72	0	-
chr1	1523250	1525339	LOC643988	0	-
chr1	1540657	1540876	MIB2	0	+
chr1	1541107	1541343	MIB2	0	+
chr1	1541750	1541857	MIB2	0	+
chr1	1548631	1548942	MIB2	0	+
chr1	1548631	1548725	MIB2	0	+
chr1	1548673	1548942	MIB2	0	+
chr1	1549016	1549188	MIB2	0	+
chr1	1550037	1550144	MIB2	0	+
chr1	1550233	1550428	MIB2	0	+
chr1	1550528	1550671	MIB2	0	+
chr1	1550788	1550896	MIB2	0	+
chr1	1550800	1550896	MIB2	0	+
chr1	1551892	1551997	MIB2	0	+
chr1	1552079	1552242	MIB2	0	+
chr1	1552316	1552450	MIB2	0	+
chr1	1552538	1552687	MIB2	0	+
chr1	1552915	1553072	MIB2	0	+
chr1	1553261	1553422	MIB2	0	+
chr1	1553515	1553642	MIB2	0	+
chr1	1553731	1553965	MIB2	0	+
chr1	1554375	1554554	MIB2	0	+
chr1	1554627	1554809	MIB2	0	+
chr1	1554881	1554947	MIB2	0	+
chr1	1555534	1555853	MIB2	0	+
chr1	1557422	1557616	MMP23A	0	+
chr1	1558021	1558155	MMP23A	0	+
chr1	1558024	1558155	MMP23A	0	+
chr1	1558222	1558362	MMP23A	0	+
chr1	1558429	1558597	MMP23A	0	+
chr1	1558989	1559154	MMP23A	0	+
chr1	1559230	1559341	MMP23A	0	+
chr1	1559443	1559570	MMP23A	0	+
chr1	1559689	1559890	MMP23A	0	+
chr1	1559689	1559893	MMP23A	0	+
chr1	1560962	1561081	CDK11B	0	-
chr1	1561161	1561351	CDK11B	0	-
chr1	1561557	1561706	CDK11B	0	-
chr1	1561906	1562023	CDK11B	0	-
chr1	1562121	1562229	CDK11B	0	-
chr1	1562305	1562427	CDK11B	0	-
chr1	1562632	1562738	CDK11B	0	-
chr1	1562986	1563108	CDK11B	0	-
chr1	1563724	1563815	CDK11B	0	-
chr1	1565500	1565676	CDK11B	0	-
chr1	1566271	1566337	CDK11B	0	-
chr1	1566885	1567044	CDK11B	0	-
chr1	1567129	1567225	CDK11B	0	-
chr1	1567609	1567732	CDK11B	0	-
chr1	1582801	1587321	SLC35E2B	0	-
chr1	1589628	1589774	SLC35E2B	0	-
chr1	1590965	1591038	SLC35E2B	0	-
chr1	1591399	1591453	SLC35E2B	0	-
chr1	1592810	1592931	SLC35E2B	0	-
chr1	1596764	1596892	SLC35E2B	0	-
chr1	1597365	1597501	SLC35E2B	0	-
chr1	1597679	1598148	SLC35E2B	0	-
chr1	1613747	1614103	SLC35E2B	0	-
chr1	1621237	1621371	MMP23A	0	+
chr1	1621645	1621813	MMP23A	0	+
chr1	1622205	1622370	MMP23A	0	+
chr1	1622446	1622557	MMP23A	0	+
chr1	1622659	1622786	MMP23A	0	+
chr1	1622906	1623107	MMP23A	0	+
chr1	1624029	1624298	CDK11A	0	-
chr1	1624378	1624568	CDK11A	0	-
chr1	1624774	1624923	CDK11A	0	-
chr1	1625122	1625239	CDK11A	0	-
chr1	1625337	1625445	CDK11A	0	-
chr1	1625521	1625643	CDK11A	0	-
chr1	1625848	1625954	CDK11A	0	-
chr1	1626202	1626324	CDK11A	0	-
chr1	1626940	1627031	CDK11A	0	-
chr1	1628707	1628883	CDK11A	0	-
chr1	1629478	1629544	CDK11A	0	-
chr1	1630092	1630251	CDK11A	0	-
chr1	1630336	1630432	CDK11A	0	-
chr1	1630816	1630939	CDK11A	0	-
chr1	1633562	1633699	CDK11A	0	-
chr1	1633562	1633726	CDK11A	0	-
chr1	1637644	1637777	CDK11A	0	-
chr1	1637644	1637775	CDK11A	0	-
chr1	1640626	1640754	CDK11A	0	-
chr1	1640656	1640754	CDK11A	0	-
chr1	1640657	1640754	CDK11A	0	-
chr1	1642894	1643010	CDK11A	0	-
chr1	1643886	1643933	CDK11A	0	-
chr1	1644006	1644130	CDK11A	0	-
chr1	1644006	1644131	CDK11A	0	-
chr1	1645556	1645651	CDK11A	0	-
chr1	1645565	1645635	CDK11A	0	-
chr1	1646136	1646721	SLC35E2	0	-
chr1	1648683	1653822	SLC35E2	0	-
chr1	1655988	1656134	SLC35E2	0	-
chr1	1659619	1659747	SLC35E2	0	-
chr1	1660220	1660356	SLC35E2	0	-
chr1	1660534	1661003	SLC35E2	0	-
chr1	1665549	1665967	SLC35E2	0	-
chr1	1667022	1667298	SLC35E2	0	-
chr1	1672530	1674359	NADK	0	-
chr1	1674865	1674948	NADK	0	-
chr1	1675349	1675507	NADK	0	-
chr1	1675582	1675682	NADK	0	-
chr1	1675842	1675997	NADK	0	-
chr1	1676672	1676775	NADK	0	-
chr1	1677556	1677642	NADK	0	-
chr1	1677801	1677907	NADK	0	-
chr1	1677801	1677956	NADK	0	-
chr1	1678405	1678609	NADK	0	-
chr1	1678479	1678609	NADK	0	-
chr1	1679663	1679941	NADK	0	-
chr1	1680399	1680542	NADK	0	-
chr1	1681032	1681201	NADK	0	-
chr1	1683250	1683334	NADK	0	-
chr1	1686526	1686745	NADK	0	-
chr1	1699587	1699769	NADK	0	-
chr1	1700044	1700157	NADK	0	-
chr1	1701203	1701368	NADK	0	-
chr1	1706584	1708352	GNB1	0	-
chr1	1708620	1708736	GNB1	0	-
chr1	1710351	1710568	GNB1	0	-
chr1	1711693	1711895	GNB1	0	-
chr1	1714543	1714610	GNB1	0	-
chr1	1725717	1725880	GNB1	0	-
chr1	1727773	1727837	GNB1	0	-
chr1	1737054	1737161	GNB1	0	-
chr1	1739135	1739174	GNB1	0	-
chr1	1746695	1746798	GNB1	0	-
chr1	1760488	1760537	GNB1	0	-
chr1	1812118	1812386	GNB1	0	-
chr1	1836125	1836606	CALML6	0	+
chr1	1836983	1837034	CALML6	0	+
chr1	1837739	1837914	CALML6	0	+
chr1	1838050	1838195	CALML6	0	+
chr1	1838272	1838373	CALML6	0	+
chr1	1838445	1838593	CALML6	0	+
chr1	1838888	1839461	TMEM52	0	-
chr1	1839551	1839730	TMEM52	0	-
chr1	1840191	1840233	TMEM52	0	-
chr1	1840343	1840387	TMEM52	0	-
chr1	1840480	1840600	TMEM52	0	-
chr1	1874611	1877149	KIAA1751	0	-
chr1	1877918	1878083	KIAA1751	0	-
chr1	1880418	1880508	KIAA1751	0	-
chr1	1881262	1881329	KIAA1751	0	-
chr1	1885047	1885166	KIAA1751	0	-
chr1	1886186	1886360	KIAA1751	0	-
chr1	1887669	1887825	KIAA1751	0	-
chr1	1889933	1890132	KIAA1751	0	-
chr1	1891957	1892115	KIAA1751	0	-
chr1	1893278	1893381	KIAA1751	0	-
chr1	1894235	1894346	KIAA1751	0	-
chr1	1895323	1895497	KIAA1751	0	-
chr1	1906684	1906789	KIAA1751	0	-
chr1	1908235	1908334	KIAA1751	0	-
chr1	1909810	1909954	KIAA1751	0	-
chr1	1910187	1910272	KIAA1751	0	-
chr1	1912188	1912274	KIAA1751	0	-
chr1	1924999	1925136	KIAA1751	0	-
chr1	1940627	1940790	GABRD	0	+
chr1	1946240	1946353	GABRD	0	+
chr1	1946632	1946700	GABRD	0	+
chr1	1946816	1947037	GABRD	0	+
chr1	1948875	1948958	GABRD	0	+
chr1	1949453	1949591	GABRD	0	+
chr1	1950409	1950565	GABRD	0	+
chr1	1950849	1951061	GABRD	0	+
chr1	1951281	1952052	GABRD	0	+
chr1	1971768	1972000	PRKCZ	0	+
chr1	1976739	1976861	PRKCZ	0	+
chr1	1977782	1977872	PRKCZ	0	+
chr1	1980839	1980890	PRKCZ	0	+
chr1	1994945	1995228	PRKCZ	0	+
chr1	1995284	1995574	PRKCZ	0	+
chr1	2026014	2026194	PRKCZ	0	+
chr1	2056560	2056646	PRKCZ	0	+
chr1	2065508	2065640	PRKCZ	0	+
chr1	2067325	2067407	PRKCZ	0	+
chr1	2070170	2070223	PRKCZ	0	+
chr1	2072088	2072277	PRKCZ	0	+
chr1	2077293	2077391	PRKCZ	0	+
chr1	2090816	2090903	PRKCZ	0	+
chr1	2093353	2093489	PRKCZ	0	+
chr1	2093599	2093687	PRKCZ	0	+
chr1	2095195	2095315	PRKCZ	0	+
chr1	2096052	2096132	PRKCZ	0	+
chr1	2096522	2096612	PRKCZ	0	+
chr1	2105758	2106812	C1orf86	0	-
chr1	2105881	2105997	PRKCZ	0	+
chr1	2106220	2106694	PRKCZ	0	+
chr1	2110847	2111080	C1orf86	0	-
chr1	2114937	2115209	C1orf86	0	-
chr1	2115296	2115432	C1orf86	0	-
chr1	2115986	2116074	C1orf86	0	-
chr1	2119305	2119441	C1orf86	0	-
chr1	2122348	2122524	C1orf86	0	-
chr1	2124734	2124929	C1orf86	0	-
chr1	2127603	2127723	C1orf86	0	-
chr1	2127813	2127966	C1orf86	0	-
chr1	2128854	2129032	C1orf86	0	-
chr1	2149993	2151034	SKI	0	+
chr1	2224276	2224402	SKI	0	+
chr1	2224583	2224699	SKI	0	+
chr1	2225138	2225401	SKI	0	+
chr1	2225591	2225884	SKI	0	+
chr1	2227318	2227549	SKI	0	+
chr1	2227875	2231512	SKI	0	+
chr1	2242555	2242878	MORN1	0	-
chr1	2245395	2245442	MORN1	0	-
chr1	2257767	2257847	MORN1	0	-
chr1	2258015	2258149	MORN1	0	-
chr1	2271713	2273960	MORN1	0	-
chr1	2278730	2278897	MORN1	0	-
chr1	2279890	2280014	MORN1	0	-
chr1	2293779	2293890	MORN1	0	-
chr1	2295759	2295856	MORN1	0	-
chr1	2306276	2306364	MORN1	0	-
chr1	2307105	2307196	MORN1	0	-
chr1	2308717	2308828	MORN1	0	-
chr1	2309537	2309636	MORN1	0	-
chr1	2311223	2311295	MORN1	0	-
chr1	2312756	2312853	MORN1	0	-
chr1	2313073	2313257	RER1	0	+
chr1	2317082	2317170	RER1	0	+
chr1	2318414	2318519	RER1	0	+
chr1	2320713	2320813	RER1	0	+
chr1	2322155	2322234	RER1	0	+
chr1	2323505	2323641	RER1	0	+
chr1	2324333	2326743	RER1	0	+
chr1	2326100	2327133	PEX10	0	-
chr1	2327782	2327918	PEX10	0	-
chr1	2328018	2328254	PEX10	0	-
chr1	2328018	2328194	PEX10	0	-
chr1	2329750	2330157	PEX10	0	-
chr1	2331669	2331750	PEX10	0	-
chr1	2333689	2333870	PEX10	0	-
chr1	2397613	2398011	PLCH2	0	+
chr1	2399774	2399921	PLCH2	0	+
chr1	2401032	2401276	PLCH2	0	+
chr1	2401481	2401611	PLCH2	0	+
chr1	2405746	2405917	PLCH2	0	+
chr1	2408205	2408299	PLCH2	0	+
chr1	2408471	2408675	PLCH2	0	+
chr1	2408896	2409017	PLCH2	0	+
chr1	2410505	2410677	PLCH2	0	+
chr1	2411058	2411166	PLCH2	0	+
chr1	2412490	2412634	PLCH2	0	+
chr1	2416154	2416247	PLCH2	0	+
chr1	2416786	2416869	PLCH2	0	+
chr1	2417905	2418003	PLCH2	0	+
chr1	2418126	2418309	PLCH2	0	+
chr1	2418800	2418908	PLCH2	0	+
chr1	2419821	2419946	PLCH2	0	+
chr1	2420042	2420127	PLCH2	0	+
chr1	2420382	2420529	PLCH2	0	+
chr1	2420939	2421019	PLCH2	0	+
chr1	2423410	2423708	PLCH2	0	+
chr1	2425220	2426824	PLCH2	0	+
chr1	2429834	2430359	PANK4	0	-
chr1	2431160	2431229	PANK4	0	-
chr1	2431355	2431456	PANK4	0	-
chr1	2431976	2432081	PANK4	0	-
chr1	2432636	2432686	PANK4	0	-
chr1	2432926	2432982	PANK4	0	-
chr1	2434186	2434338	PANK4	0	-
chr1	2435300	2435388	PANK4	0	-
chr1	2435652	2435765	PANK4	0	-
chr1	2436860	2437016	PANK4	0	-
chr1	2439462	2439563	PANK4	0	-
chr1	2439814	2439896	PANK4	0	-
chr1	2440441	2440623	PANK4	0	-
chr1	2441099	2441253	PANK4	0	-
chr1	2441620	2441713	PANK4	0	-
chr1	2442021	2442205	PANK4	0	-
chr1	2442399	2442614	PANK4	0	-
chr1	2443016	2443099	PANK4	0	-
chr1	2447762	2447895	PANK4	0	-
chr1	2450043	2451048	HES5	0	-
chr1	2451144	2451310	HES5	0	-
chr1	2451409	2451544	HES5	0	-
chr1	2471218	2471573	LOC115110	0	-
chr1	2472290	2474144	LOC115110	0	-
chr1	2479150	2479831	TNFRSF14	0	-
chr1	2480082	2480114	TNFRSF14	0	-
chr1	2481163	2481306	TNFRSF14	0	-
chr1	2482264	2482355	TNFRSF14	0	-
chr1	2483000	2483156	TNFRSF14	0	-
chr1	2484510	2484636	TNFRSF14	0	-
chr1	2485144	2485253	TNFRSF14	0	-
chr1	2485967	2486002	LOC100133445	0	+
chr1	2486245	2486613	TNFRSF14	0	-
chr1	2486282	2487210	LOC100133445	0	+
chr1	2507758	2507890	C1orf93	0	+
chr1	2508048	2508247	C1orf93	0	+
chr1	2508389	2508594	C1orf93	0	+
chr1	2509039	2509091	C1orf93	0	+
chr1	2509634	2509752	C1orf93	0	+
chr1	2509688	2509752	C1orf93	0	+
chr1	2509828	2509924	C1orf93	0	+
chr1	2509848	2509924	C1orf93	0	+
chr1	2510220	2510339	C1orf93	0	+
chr1	2510252	2510339	C1orf93	0	+
chr1	2510255	2510339	C1orf93	0	+
chr1	2510708	2512768	C1orf93	0	+
chr1	2511940	2512388	MMEL1	0	-
chr1	2512855	2512932	MMEL1	0	-
chr1	2513230	2513326	MMEL1	0	-
chr1	2513953	2514019	MMEL1	0	-
chr1	2514131	2514265	MMEL1	0	-
chr1	2515112	2515232	MMEL1	0	-
chr1	2515683	2515742	MMEL1	0	-
chr1	2516088	2516192	MMEL1	0	-
chr1	2516574	2516658	MMEL1	0	-
chr1	2517307	2517406	MMEL1	0	-
chr1	2517859	2517988	MMEL1	0	-
chr1	2519505	2519599	MMEL1	0	-
chr1	2519952	2520089	MMEL1	0	-
chr1	2525182	2525272	MMEL1	0	-
chr1	2525445	2525580	MMEL1	0	-
chr1	2526856	2526922	MMEL1	0	-
chr1	2527546	2527665	MMEL1	0	-
chr1	2528272	2528368	MMEL1	0	-
chr1	2530637	2530718	MMEL1	0	-
chr1	2530968	2531130	MMEL1	0	-
chr1	2532579	2532639	MMEL1	0	-
chr1	2533425	2533503	MMEL1	0	-
chr1	2550629	2550820	MMEL1	0	-
chr1	2554164	2554341	MMEL1	0	-
chr1	2562666	2563194	TTC34	0	-
chr1	2565562	2565777	TTC34	0	-
chr1	2566591	2566862	TTC34	0	-
chr1	2690013	2690180	TTC34	0	-
chr1	2692243	2692448	TTC34	0	-
chr1	2693905	2694131	TTC34	0	-
chr1	2695927	2696090	TTC34	0	-
chr1	2927905	2929327	ACTRT2	0	+
chr1	2966040	2966161	FLJ42875	0	-
chr1	2966653	2966707	FLJ42875	0	-
chr1	2966924	2967028	FLJ42875	0	-
chr1	2967530	2970479	FLJ42875	0	-
chr1	2970495	2970726	FLJ42875	0	-
chr1	2970635	2970726	FLJ42875	0	-
chr1	2973760	2974149	FLJ42875	0	-
chr1	2975601	2975720	PRDM16	0	+
chr1	3034398	3034459	MIR4251	0	+
chr1	3092548	3092898	PRDM16	0	+
chr1	3150510	3150561	PRDM16	0	+
chr1	3291575	3291710	PRDM16	0	+
chr1	3302914	3303017	PRDM16	0	+
chr1	3309214	3309422	PRDM16	0	+
chr1	3311162	3311310	PRDM16	0	+
chr1	3311918	3312072	PRDM16	0	+
chr1	3317807	3319224	PRDM16	0	+
chr1	3320983	3321071	PRDM16	0	+
chr1	3324251	3324421	PRDM16	0	+
chr1	3325090	3325168	PRDM16	0	+
chr1	3332004	3332174	PRDM16	0	+
chr1	3332474	3332649	PRDM16	0	+
chr1	3337295	3337532	PRDM16	0	+
chr1	3338389	3338564	PRDM16	0	+
chr1	3340100	3345045	PRDM16	0	+
chr1	3340157	3345045	PRDM16	0	+
chr1	3361006	3361235	ARHGEF16	0	+
chr1	3369489	3370096	ARHGEF16	0	+
chr1	3372571	3372617	ARHGEF16	0	+
chr1	3373591	3373761	ARHGEF16	0	+
chr1	3375303	3375360	ARHGEF16	0	+
chr1	3375856	3376017	ARHGEF16	0	+
chr1	3379501	3379654	ARHGEF16	0	+
chr1	3379816	3379946	ARHGEF16	0	+
chr1	3381131	3381206	ARHGEF16	0	+
chr1	3382393	3382486	ARHGEF16	0	+
chr1	3384298	3384450	ARHGEF16	0	+
chr1	3384847	3385036	ARHGEF16	0	+
chr1	3385940	3386014	ARHGEF16	0	+
chr1	3386235	3386337	ARHGEF16	0	+
chr1	3386871	3387537	ARHGEF16	0	+
chr1	3394365	3397013	MEGF6	0	-
chr1	3397335	3397383	MEGF6	0	-
chr1	3399062	3399191	MEGF6	0	-
chr1	3400194	3400323	MEGF6	0	-
chr1	3400419	3400548	MEGF6	0	-
chr1	3400794	3400923	MEGF6	0	-
chr1	3401036	3401165	MEGF6	0	-
chr1	3402313	3402442	MEGF6	0	-
chr1	3403078	3403207	MEGF6	0	-
chr1	3403411	3403543	MEGF6	0	-
chr1	3403656	3403785	MEGF6	0	-
chr1	3404794	3404923	MEGF6	0	-
chr1	3405121	3405250	MEGF6	0	-
chr1	3405561	3405690	MEGF6	0	-
chr1	3406011	3406140	MEGF6	0	-
chr1	3406219	3406348	MEGF6	0	-
chr1	3407056	3407188	MEGF6	0	-
chr1	3407389	3407518	MEGF6	0	-
chr1	3407600	3407732	MEGF6	0	-
chr1	3408219	3408345	MEGF6	0	-
chr1	3411631	3411766	MEGF6	0	-
chr1	3411845	3411980	MEGF6	0	-
chr1	3412531	3412660	MEGF6	0	-
chr1	3414218	3414347	MEGF6	0	-
chr1	3414981	3415113	MEGF6	0	-
chr1	3415498	3415669	MEGF6	0	-
chr1	3416293	3416416	MEGF6	0	-
chr1	3417206	3417326	MEGF6	0	-
chr1	3417973	3418111	MEGF6	0	-
chr1	3418429	3418552	MEGF6	0	-
chr1	3420973	3421096	MEGF6	0	-
chr1	3421825	3421951	MEGF6	0	-
chr1	3430547	3430670	MEGF6	0	-
chr1	3467119	3467214	MIR551A	0	-
chr1	3486248	3486353	MEGF6	0	-
chr1	3501761	3501871	MEGF6	0	-
chr1	3508889	3509024	MEGF6	0	-
chr1	3517561	3517919	MEGF6	0	-
chr1	3531415	3531697	TPRG1L	0	+
chr1	3531847	3531939	TPRG1L	0	+
chr1	3532136	3532313	TPRG1L	0	+
chr1	3533923	3534077	TPRG1L	0	+
chr1	3534832	3536554	TPRG1L	0	+
chr1	3537190	3537541	WRAP73	0	-
chr1	3537889	3538081	WRAP73	0	-
chr1	3538636	3538762	WRAP73	0	-
chr1	3539821	3539927	WRAP73	0	-
chr1	3541420	3541498	WRAP73	0	-
chr1	3541583	3541718	WRAP73	0	-
chr1	3542367	3542454	WRAP73	0	-
chr1	3543418	3543522	WRAP73	0	-
chr1	3545173	3545246	WRAP73	0	-
chr1	3553089	3553206	WRAP73	0	-
chr1	3553831	3553984	WRAP73	0	-
chr1	3556354	3556531	WRAP73	0	-
chr1	3558988	3559065	TP73	0	+
chr1	3588756	3588854	TP73	0	+
chr1	3589483	3589604	TP73	0	+
chr1	3597095	3597368	TP73	0	+
chr1	3604469	3604575	TP73	0	+
chr1	3613972	3614215	TP73	0	+
chr1	3628444	3628631	TP73	0	+
chr1	3629777	3629893	TP73	0	+
chr1	3633538	3633648	TP73	0	+
chr1	3634051	3634194	TP73	0	+
chr1	3634552	3634641	TP73	0	+
chr1	3635750	3635872	TP73	0	+
chr1	3636423	3636572	TP73	0	+
chr1	3637350	3637489	TP73	0	+
chr1	3637886	3637980	TP73	0	+
chr1	3639170	3642625	TP73	0	+
chr1	3642407	3644278	TP73-AS1	0	-
chr1	3642407	3646811	TP73-AS1	0	-
chr1	3642407	3645759	TP73-AS1	0	-
chr1	3642407	3644937	TP73-AS1	0	-
chr1	3645795	3645831	TP73-AS1	0	-
chr1	3646259	3646811	TP73-AS1	0	-
chr1	3646656	3646811	TP73-AS1	0	-
chr1	3649227	3649335	TP73-AS1	0	-
chr1	3649227	3649381	TP73-AS1	0	-
chr1	3649484	3649614	TP73-AS1	0	-
chr1	3652030	3652605	TP73-AS1	0	-
chr1	3652030	3653797	TP73-AS1	0	-
chr1	3652710	3653195	TP73-AS1	0	-
chr1	3658824	3659223	CCDC27	0	+
chr1	3660541	3660665	CCDC27	0	+
chr1	3661880	3661991	CCDC27	0	+
chr1	3663156	3663314	CCDC27	0	+
chr1	3667704	3667854	CCDC27	0	+
chr1	3669043	3669136	CCDC27	0	+
chr1	3669531	3669898	CCDC27	0	+
chr1	3670129	3670260	CCDC27	0	+
chr1	3672958	3673036	CCDC27	0	+
chr1	3673656	3673869	CCDC27	0	+
chr1	3676206	3676311	CCDC27	0	+
chr1	3677824	3678069	CCDC27	0	+
chr1	3679211	3679265	LOC388588	0	+
chr1	3679486	3679605	LOC388588	0	+
chr1	3681722	3681907	LOC388588	0	+
chr1	3682218	3682406	LOC388588	0	+
chr1	3686643	3687760	LRRC47	0	-
chr1	3687935	3688025	LRRC47	0	-
chr1	3689084	3689187	LRRC47	0	-
chr1	3690419	3690535	LRRC47	0	-
chr1	3691510	3691627	LRRC47	0	-
chr1	3693272	3693734	LRRC47	0	-
chr1	3702285	3702928	LRRC47	0	-
chr1	3718504	3721941	CEP104	0	-
chr1	3722703	3722794	CEP104	0	-
chr1	3729597	3729665	CEP104	0	-
chr1	3729847	3729986	CEP104	0	-
chr1	3732181	3732290	CEP104	0	-
chr1	3732793	3732860	CEP104	0	-
chr1	3733131	3733168	CEP104	0	-
chr1	3735689	3735797	CEP104	0	-
chr1	3736214	3736421	CEP104	0	-
chr1	3737469	3737646	CEP104	0	-
chr1	3740285	3740459	CEP104	0	-
chr1	3741348	3741516	CEP104	0	-
chr1	3742918	3743116	CEP104	0	-
chr1	3743715	3743943	CEP104	0	-
chr1	3745387	3745543	CEP104	0	-
chr1	3746031	3746200	CEP104	0	-
chr1	3751330	3751407	CEP104	0	-
chr1	3751712	3751775	CEP104	0	-
chr1	3753898	3754037	CEP104	0	-
chr1	3755031	3755205	CEP104	0	-
chr1	3758718	3758845	CEP104	0	-
chr1	3763312	3763657	CEP104	0	-
chr1	3763704	3764141	DFFB	0	+
chr1	3765141	3765268	DFFB	0	+
chr1	3772235	3772424	DFFB	0	+
chr1	3774397	3774477	DFFB	0	+
chr1	3776028	3776199	DFFB	0	+
chr1	3778895	3778996	DFFB	0	+
chr1	3789930	3791853	DFFB	0	+
chr1	3795556	3796497	C1orf174	0	-
chr1	3796992	3797481	C1orf174	0	-
chr1	3799306	3799420	C1orf174	0	-
chr1	3806595	3806717	C1orf174	0	-
chr1	3806827	3807055	LOC100133612	0	+
chr1	3810388	3810460	LOC100133612	0	+
chr1	3820115	3820714	LOC100133612	0	+
chr1	3820818	3821871	LOC100133612	0	+
chr1	3900531	3900618	LOC728716	0	+
chr1	3900913	3901063	LOC728716	0	+
chr1	3912172	3912503	LOC728716	0	+
chr1	4371970	4372552	LOC284661	0	+
chr1	4375472	4375507	LOC284661	0	+
chr1	4376231	4376468	LOC284661	0	+
chr1	4382679	4383107	LOC284661	0	+
chr1	4383267	4383368	LOC284661	0	+
chr1	4383913	4384604	LOC284661	0	+
chr1	4614964	4615374	AJAP1	0	+
chr1	4671819	4672619	AJAP1	0	+
chr1	4729772	4729860	AJAP1	0	+
chr1	4732199	4732445	AJAP1	0	+
chr1	4734346	4734478	AJAP1	0	+
chr1	4737320	4737714	AJAP1	0	+
chr1	4742464	4743711	AJAP1	0	+
chr1	5546717	5546790	MIR4417	0	+
chr1	5845318	5845388	MIR4689	0	-
chr1	5845456	5846052	NPHP4	0	-
chr1	5846536	5846680	NPHP4	0	-
chr1	5846984	5847164	NPHP4	0	-
chr1	5847748	5847920	NPHP4	0	-
chr1	5849019	5849105	NPHP4	0	-
chr1	5849676	5849762	NPHP4	0	-
chr1	5850386	5850543	NPHP4	0	-
chr1	5855898	5855982	NPHP4	0	-
chr1	5857117	5857304	NPHP4	0	-
chr1	5857520	5857747	NPHP4	0	-
chr1	5859739	5859945	NPHP4	0	-
chr1	5862760	5862886	NPHP4	0	-
chr1	5869932	5870113	NPHP4	0	-
chr1	5873514	5873675	NPHP4	0	-
chr1	5887263	5887451	NPHP4	0	-
chr1	5887938	5888130	NPHP4	0	-
chr1	5888278	5888430	NPHP4	0	-
chr1	5889761	5889869	NPHP4	0	-
chr1	5891798	5891860	NPHP4	0	-
chr1	5910295	5910434	NPHP4	0	-
chr1	5915793	5915976	NPHP4	0	-
chr1	5929750	5929877	NPHP4	0	-
chr1	5930716	5930898	NPHP4	0	-
chr1	5935346	5935483	NPHP4	0	-
chr1	5944440	5944596	NPHP4	0	-
chr1	5949945	5950010	NPHP4	0	-
chr1	5951733	5951906	NPHP4	0	-
chr1	5960916	5961060	NPHP4	0	-
chr1	5968801	5968974	NPHP4	0	-
chr1	5974890	5975120	NPHP4	0	-
chr1	5974944	5975435	KCNAB2	0	+
chr1	6008659	6009092	KCNAB2	0	+
chr1	6016934	6017441	KCNAB2	0	+
chr1	6023163	6023292	KCNAB2	0	+
chr1	6024477	6024519	KCNAB2	0	+
chr1	6028567	6028830	KCNAB2	0	+
chr1	6028760	6028830	KCNAB2	0	+
chr1	6034157	6034401	KCNAB2	0	+
chr1	6055401	6055445	KCNAB2	0	+
chr1	6056379	6056417	KCNAB2	0	+
chr1	6064841	6064921	KCNAB2	0	+
chr1	6067850	6067895	KCNAB2	0	+
chr1	6070113	6070158	KCNAB2	0	+
chr1	6071654	6071698	KCNAB2	0	+
chr1	6073035	6073122	KCNAB2	0	+
chr1	6073909	6073954	KCNAB2	0	+
chr1	6077046	6077132	KCNAB2	0	+
chr1	6077969	6078090	KCNAB2	0	+
chr1	6078176	6078271	KCNAB2	0	+
chr1	6079282	6079403	KCNAB2	0	+
chr1	6079915	6080004	KCNAB2	0	+
chr1	6081131	6083840	KCNAB2	0	+
chr1	6084433	6088074	CHD5	0	-
chr1	6088880	6088934	CHD5	0	-
chr1	6089041	6089156	CHD5	0	-
chr1	6089262	6089426	CHD5	0	-
chr1	6092441	6092637	CHD5	0	-
chr1	6093040	6093173	CHD5	0	-
chr1	6094421	6094530	CHD5	0	-
chr1	6094786	6094924	CHD5	0	-
chr1	6095555	6095645	CHD5	0	-
chr1	6103751	6103884	CHD5	0	-
chr1	6104140	6104220	CHD5	0	-
chr1	6106594	6106754	CHD5	0	-
chr1	6107163	6107308	CHD5	0	-
chr1	6107746	6107880	CHD5	0	-
chr1	6108170	6108259	CHD5	0	-
chr1	6108412	6108505	CHD5	0	-
chr1	6109218	6109393	CHD5	0	-
chr1	6110692	6110865	CHD5	0	-
chr1	6111145	6111256	CHD5	0	-
chr1	6111484	6111716	CHD5	0	-
chr1	6112850	6112975	CHD5	0	-
chr1	6114277	6114395	CHD5	0	-
chr1	6116774	6116906	CHD5	0	-
chr1	6117364	6117506	CHD5	0	-
chr1	6117876	6118050	CHD5	0	-
chr1	6119163	6119285	CHD5	0	-
chr1	6119374	6119512	CHD5	0	-
chr1	6124774	6124975	CHD5	0	-
chr1	6125060	6125252	CHD5	0	-
chr1	6126469	6126578	CHD5	0	-
chr1	6126670	6126802	CHD5	0	-
chr1	6128858	6129070	CHD5	0	-
chr1	6129311	6129518	CHD5	0	-
chr1	6131500	6131722	CHD5	0	-
chr1	6131892	6132059	CHD5	0	-
chr1	6133678	6133802	CHD5	0	-
chr1	6135058	6135183	CHD5	0	-
chr1	6137306	6137545	CHD5	0	-
chr1	6138245	6138364	CHD5	0	-
chr1	6141982	6142162	CHD5	0	-
chr1	6150796	6150924	CHD5	0	-
chr1	6162591	6162781	CHD5	0	-
chr1	6167666	6169463	RPL22	0	-
chr1	6175576	6175701	RPL22	0	-
chr1	6180298	6180403	RPL22	0	-
chr1	6182208	6182266	RPL22	0	-
chr1	6188775	6188949	RNF207	0	+
chr1	6189182	6189373	RNF207	0	+
chr1	6190025	6190158	RNF207	0	+
chr1	6191527	6191672	RNF207	0	+
chr1	6191761	6191843	RNF207	0	+
chr1	6191914	6191990	RNF207	0	+
chr1	6192060	6192186	RNF207	0	+
chr1	6192570	6192617	RNF207	0	+
chr1	6192869	6192942	RNF207	0	+
chr1	6193016	6193085	RNF207	0	+
chr1	6193516	6193585	RNF207	0	+
chr1	6193667	6193765	RNF207	0	+
chr1	6194513	6194700	RNF207	0	+
chr1	6194877	6195063	RNF207	0	+
chr1	6195328	6195380	RNF207	0	+
chr1	6195712	6195830	RNF207	0	+
chr1	6200935	6201016	RNF207	0	+
chr1	6201882	6203946	RNF207	0	+
chr1	6203839	6207909	ICMT	0	-
chr1	6214548	6214766	ICMT	0	-
chr1	6216120	6216290	ICMT	0	-
chr1	6217532	6217621	ICMT	0	-
chr1	6218363	6218631	ICMT	0	-
chr1	6226838	6226888	HES3	0	+
chr1	6226997	6227093	HES3	0	+
chr1	6227194	6227276	HES3	0	+
chr1	6227756	6228225	HES3	0	+
chr1	6229992	6232650	GPR153	0	-
chr1	6233086	6233271	GPR153	0	-
chr1	6233984	6234177	GPR153	0	-
chr1	6236364	6236794	GPR153	0	-
chr1	6237196	6237661	GPR153	0	-
chr1	6243471	6243622	GPR153	0	-
chr1	6246918	6247342	ACOT7	0	-
chr1	6263748	6263933	ACOT7	0	-
chr1	6277510	6277627	ACOT7	0	-
chr1	6301138	6301225	ACOT7	0	-
chr1	6309945	6310060	ACOT7	0	-
chr1	6316123	6316215	ACOT7	0	-
chr1	6322079	6322236	ACOT7	0	-
chr1	6332395	6332513	ACOT7	0	-
chr1	6341472	6341591	ACOT7	0	-
chr1	6343216	6343351	ACOT7	0	-
chr1	6368140	6368470	ACOT7	0	-
chr1	6375903	6376413	ACOT7	0	-
chr1	6397880	6401800	HES2	0	-
chr1	6401887	6401987	HES2	0	-
chr1	6402253	6402349	HES2	0	-
chr1	6402422	6402566	HES2	0	-
chr1	6407434	6407896	ESPN	0	+
chr1	6410872	6411066	ESPN	0	+
chr1	6412480	6412543	MIR4252	0	-
chr1	6422900	6423087	ESPN	0	+
chr1	6423272	6423455	ESPN	0	+
chr1	6423580	6423712	ESPN	0	+
chr1	6427127	6427329	ESPN	0	+
chr1	6428310	6428582	ESPN	0	+
chr1	6431287	6431738	ESPN	0	+
chr1	6434249	6434395	ESPN	0	+
chr1	6434479	6434743	ESPN	0	+
chr1	6439830	6439910	ESPN	0	+
chr1	6440007	6440019	ESPN	0	+
chr1	6442645	6443591	ESPN	0	+
chr1	6443800	6444409	TNFRSF25	0	-
chr1	6444640	6444821	TNFRSF25	0	-
chr1	6445275	6445310	TNFRSF25	0	-
chr1	6445275	6445313	TNFRSF25	0	-
chr1	6445509	6445617	TNFRSF25	0	-
chr1	6445711	6445794	TNFRSF25	0	-
chr1	6445718	6445774	TNFRSF25	0	-
chr1	6446757	6447100	TNFRSF25	0	-
chr1	6447021	6447100	TNFRSF25	0	-
chr1	6447198	6447366	TNFRSF25	0	-
chr1	6447734	6447869	TNFRSF25	0	-
chr1	6448086	6448207	TNFRSF25	0	-
chr1	6448715	6448842	TNFRSF25	0	-
chr1	6448738	6450219	PLEKHG5	0	-
chr1	6450471	6451233	PLEKHG5	0	-
chr1	6451688	6451888	PLEKHG5	0	-
chr1	6451981	6452097	PLEKHG5	0	-
chr1	6452190	6452323	PLEKHG5	0	-
chr1	6452882	6453002	PLEKHG5	0	-
chr1	6453152	6453290	PLEKHG5	0	-
chr1	6453381	6453531	PLEKHG5	0	-
chr1	6453636	6453747	PLEKHG5	0	-
chr1	6454134	6454284	PLEKHG5	0	-
chr1	6454404	6454455	PLEKHG5	0	-
chr1	6455173	6455269	PLEKHG5	0	-
chr1	6455632	6455821	PLEKHG5	0	-
chr1	6455897	6456101	PLEKHG5	0	-
chr1	6456659	6456811	PLEKHG5	0	-
chr1	6457097	6457234	PLEKHG5	0	-
chr1	6457693	6457785	PLEKHG5	0	-
chr1	6458108	6458169	PLEKHG5	0	-
chr1	6458577	6458683	PLEKHG5	0	-
chr1	6460175	6460305	PLEKHG5	0	-
chr1	6468482	6468601	PLEKHG5	0	-
chr1	6473091	6473227	PLEKHG5	0	-
chr1	6474283	6474347	PLEKHG5	0	-
chr1	6479139	6479216	PLEKHG5	0	-
chr1	6479966	6480071	PLEKHG5	0	-
chr1	6502091	6502656	PLEKHG5	0	-
chr1	6503993	6508650	NOL9	0	-
chr1	6509342	6509476	NOL9	0	-
chr1	6511640	6511818	NOL9	0	-
chr1	6514614	6514726	NOL9	0	-
chr1	6515109	6515407	NOL9	0	-
chr1	6515926	6516088	NOL9	0	-
chr1	6524476	6524574	NOL9	0	-
chr1	6527472	6527569	NOL9	0	-
chr1	6527691	6527827	NOL9	0	-
chr1	6532217	6532345	NOL9	0	-
chr1	6533042	6533262	NOL9	0	-
chr1	6536753	6537245	NOL9	0	-
chr1	6537924	6538211	TAS1R1	0	+
chr1	6553555	6553862	TAS1R1	0	+
chr1	6557277	6558039	TAS1R1	0	+
chr1	6559061	6559274	TAS1R1	0	+
chr1	6559596	6559717	TAS1R1	0	+
chr1	6561299	6562404	TAS1R1	0	+
chr1	6562649	6562783	ZBTB48	0	+
chr1	6563187	6563946	ZBTB48	0	+
chr1	6564704	6564946	ZBTB48	0	+
chr1	6568565	6568677	ZBTB48	0	+
chr1	6569341	6569434	ZBTB48	0	+
chr1	6569851	6569938	ZBTB48	0	+
chr1	6570124	6570279	ZBTB48	0	+
chr1	6570706	6570843	ZBTB48	0	+
chr1	6570924	6571089	ZBTB48	0	+
chr1	6571402	6571491	ZBTB48	0	+
chr1	6571562	6571927	ZBTB48	0	+
chr1	6573370	6576305	KLHL21	0	-
chr1	6578131	6578204	KLHL21	0	-
chr1	6581693	6582099	KLHL21	0	-
chr1	6584443	6585516	KLHL21	0	-
chr1	6596342	6596752	PHF13	0	+
chr1	6599403	6599505	PHF13	0	+
chr1	6602449	6602984	PHF13	0	+
chr1	6604057	6606680	PHF13	0	+
chr1	6607511	6607601	THAP3	0	+
chr1	6607796	6607939	THAP3	0	+
chr1	6611145	6611338	THAP3	0	+
chr1	6612934	6613000	THAP3	0	+
chr1	6612937	6613000	THAP3	0	+
chr1	6615016	6615142	THAP3	0	+
chr1	6615037	6615142	THAP3	0	+
chr1	6615442	6616229	THAP3	0	+
chr1	6616666	6618233	THAP3	0	+
chr1	6616814	6618347	DNAJC11	0	-
chr1	6618763	6618893	DNAJC11	0	-
chr1	6619844	6619987	DNAJC11	0	-
chr1	6620093	6620151	DNAJC11	0	-
chr1	6620941	6621011	DNAJC11	0	-
chr1	6622548	6622704	DNAJC11	0	-
chr1	6627204	6627321	DNAJC11	0	-
chr1	6627687	6627773	DNAJC11	0	-
chr1	6628435	6628625	DNAJC11	0	-
chr1	6634175	6634249	DNAJC11	0	-
chr1	6635475	6635598	DNAJC11	0	-
chr1	6636557	6636686	DNAJC11	0	-
chr1	6650355	6650457	DNAJC11	0	-
chr1	6661040	6661114	DNAJC11	0	-
chr1	6663554	6663684	DNAJC11	0	-
chr1	6684375	6684553	DNAJC11	0	-
chr1	6767970	6768222	CAMTA1	0	+
chr1	6802827	6802897	CAMTA1	0	+
chr1	6807738	6807857	CAMTA1	0	+
chr1	6854403	6854694	CAMTA1	0	+
chr1	6854403	6854487	CAMTA1	0	+
chr1	6870300	6870848	CAMTA1	0	+
chr1	7073950	7074018	CAMTA1	0	+
chr1	7232137	7232273	CAMTA1	0	+
chr1	7450476	7450548	CAMTA1	0	+
chr1	7623046	7623200	CAMTA1	0	+
chr1	7644372	7644513	CAMTA1	0	+
chr1	7645999	7647846	CAMTA1	0	+
chr1	7653557	7653684	CAMTA1	0	+
chr1	7660245	7660380	CAMTA1	0	+
chr1	7715094	7715246	CAMTA1	0	+
chr1	7718990	7719187	CAMTA1	0	+
chr1	7719577	7719656	CAMTA1	0	+
chr1	7719901	7720217	CAMTA1	0	+
chr1	7720605	7721129	CAMTA1	0	+
chr1	7727481	7727669	CAMTA1	0	+
chr1	7728491	7728738	CAMTA1	0	+
chr1	7730356	7730428	CAMTA1	0	+
chr1	7733845	7734039	CAMTA1	0	+
chr1	7735105	7735180	CAMTA1	0	+
chr1	7738284	7738315	CAMTA1	0	+
chr1	7749105	7752353	CAMTA1	0	+
chr1	7753915	7754032	VAMP3	0	+
chr1	7756088	7756158	VAMP3	0	+
chr1	7759806	7759965	VAMP3	0	+
chr1	7760764	7760816	VAMP3	0	+
chr1	7762272	7764079	VAMP3	0	+
chr1	7767349	7767652	PER3	0	+
chr1	7768087	7768233	PER3	0	+
chr1	7769367	7769483	PER3	0	+
chr1	7770691	7770893	PER3	0	+
chr1	7776606	7776655	PER3	0	+
chr1	7781171	7781320	PER3	0	+
chr1	7783759	7783838	PER3	0	+
chr1	7785693	7785800	PER3	0	+
chr1	7786338	7786495	PER3	0	+
chr1	7791539	7791645	PER3	0	+
chr1	7792539	7792668	PER3	0	+
chr1	7793084	7793214	PER3	0	+
chr1	7801931	7802067	PER3	0	+
chr1	7802761	7802886	PER3	0	+
chr1	7803113	7803287	PER3	0	+
chr1	7809126	7809357	PER3	0	+
chr1	7809764	7810462	PER3	0	+
chr1	7812483	7812808	PER3	0	+
chr1	7818408	7818592	PER3	0	+
chr1	7819645	7819796	PER3	0	+
chr1	7825318	7827824	PER3	0	+
chr1	7830258	7830529	UTS2	0	-
chr1	7832286	7832330	UTS2	0	-
chr1	7833458	7833569	UTS2	0	-
chr1	7835547	7835691	UTS2	0	-
chr1	7835547	7835570	UTS2	0	-
chr1	7835953	7836138	UTS2	0	-
chr1	7898517	7903570	TNFRSF9	0	-
chr1	7915808	7915943	TNFRSF9	0	-
chr1	7917659	7917790	TNFRSF9	0	-
chr1	7920336	7920403	TNFRSF9	0	-
chr1	7920839	7920977	TNFRSF9	0	-
chr1	7921367	7921475	TNFRSF9	0	-
chr1	7922541	7922725	TNFRSF9	0	-
chr1	7923430	7923580	TNFRSF9	0	-
chr1	7925785	7925812	TNFRSF9	0	-
chr1	7944300	7944382	PARK7	0	+
chr1	7944300	7944440	PARK7	0	+
chr1	7945409	7945522	PARK7	0	+
chr1	7947970	7948072	PARK7	0	+
chr1	7951991	7952051	PARK7	0	+
chr1	7953540	7953610	PARK7	0	+
chr1	7960298	7960385	PARK7	0	+
chr1	7967540	7967929	PARK7	0	+
chr1	7994365	7997043	ERRFI1	0	-
chr1	7997954	7998031	ERRFI1	0	-
chr1	7998141	7998339	ERRFI1	0	-
chr1	8008804	8008980	ERRFI1	0	-
chr1	8306976	8307373	SLC45A1	0	+
chr1	8307944	8308037	SLC45A1	0	+
chr1	8308464	8308689	SLC45A1	0	+
chr1	8312855	8313583	SLC45A1	0	+
chr1	8318083	8318237	SLC45A1	0	+
chr1	8320462	8320639	SLC45A1	0	+
chr1	8322139	8322345	SLC45A1	0	+
chr1	8326393	8326814	SLC45A1	0	+
chr1	8335050	8337767	RERE	0	-
chr1	8338065	8338246	RERE	0	-
chr1	8338746	8338893	RERE	0	-
chr1	8340842	8341563	RERE	0	-
chr1	8342410	8342633	RERE	0	-
chr1	8342758	8344137	RERE	0	-
chr1	8344409	8344523	RERE	0	-
chr1	8345329	8345491	RERE	0	-
chr1	8346702	8346902	RERE	0	-
chr1	8347392	8347485	RERE	0	-
chr1	8348458	8348621	RERE	0	-
chr1	8405373	8405454	RERE	0	-
chr1	8406207	8406334	RERE	0	-
chr1	8448571	8448670	RERE	0	-
chr1	8477709	8477809	RERE	0	-
chr1	8480051	8480176	RERE	0	-
chr1	8491272	8491321	RERE	0	-
chr1	8523859	8523964	RERE	0	-
chr1	8539120	8539217	RERE	0	-
chr1	8540063	8540169	RERE	0	-
chr1	8597206	8597332	RERE	0	-
chr1	8606955	8607026	RERE	0	-
chr1	8638618	8639087	RERE	0	-
chr1	8775049	8775234	RERE	0	-
chr1	8799805	8800286	RERE	0	-
chr1	8843645	8844075	ENO1	0	-
chr1	8845532	8845591	ENO1	0	-
chr1	8845880	8845989	ENO1	0	-
chr1	8846536	8846738	ENO1	0	-
chr1	8847930	8848128	ENO1	0	-
chr1	8848924	8849147	ENO1	0	-
chr1	8849762	8849896	ENO1	0	-
chr1	8850633	8850703	ENO1	0	-
chr1	8853097	8853156	ENO1	0	-
chr1	8853097	8854222	ENO1	0	-
chr1	8854536	8854632	ENO1	0	-
chr1	8857469	8857563	ENO1	0	-
chr1	8861225	8861738	ENO1	0	-
chr1	8861480	8861606	ENO1-AS1	0	+
chr1	8862210	8862530	ENO1-AS1	0	+
chr1	8928508	8928611	CA6	0	+
chr1	8931908	8932088	CA6	0	+
chr1	8939782	8939931	CA6	0	+
chr1	8941555	8941648	CA6	0	+
chr1	8945232	8945302	CA6	0	+
chr1	8950304	8950462	CA6	0	+
chr1	8953512	8953627	CA6	0	+
chr1	8957267	8957735	CA6	0	+
chr1	8985945	8986164	SLC2A7	0	-
chr1	8987397	8987525	SLC2A7	0	-
chr1	8989955	8990031	SLC2A7	0	-
chr1	8992788	8992890	SLC2A7	0	-
chr1	8996170	8996281	SLC2A7	0	-
chr1	8997326	8997514	SLC2A7	0	-
chr1	8997762	8997888	SLC2A7	0	-
chr1	9000868	9001021	SLC2A7	0	-
chr1	9001854	9001979	SLC2A7	0	-
chr1	9005563	9005724	SLC2A7	0	-
chr1	9007621	9007720	SLC2A7	0	-
chr1	9008940	9008991	SLC2A7	0	-
chr1	9019591	9020435	SLC2A5	0	-
chr1	9020542	9020670	SLC2A5	0	-
chr1	9021076	9021152	SLC2A5	0	-
chr1	9021473	9021575	SLC2A5	0	-
chr1	9022197	9022308	SLC2A5	0	-
chr1	9022445	9022633	SLC2A5	0	-
chr1	9022709	9022835	SLC2A5	0	-
chr1	9024013	9024583	SLC2A5	0	-
chr1	9024430	9024583	SLC2A5	0	-
chr1	9030255	9030365	SLC2A5	0	-
chr1	9030255	9030380	SLC2A5	0	-
chr1	9040093	9040254	SLC2A5	0	-
chr1	9040177	9040254	SLC2A5	0	-
chr1	9040797	9040896	SLC2A5	0	-
chr1	9052149	9052240	SLC2A5	0	-
chr1	9052149	9052474	SLC2A5	0	-
chr1	9067659	9067788	SLC2A5	0	-
chr1	9071017	9071097	SLC2A5	0	-
chr1	9087062	9087280	GPR157	0	-
chr1	9088131	9088326	GPR157	0	-
chr1	9093921	9094135	GPR157	0	-
chr1	9111290	9111816	GPR157	0	-
chr1	9134313	9134423	MIR34A	0	-
chr1	9217449	9217712	H6PD	0	+
chr1	9227570	9228207	H6PD	0	+
chr1	9229611	9229729	H6PD	0	+
chr1	9244704	9244974	H6PD	0	+
chr1	9246154	9253981	H6PD	0	+
chr1	9275527	9275717	SPSB1	0	+
chr1	9338388	9339231	SPSB1	0	+
chr1	9350093	9352177	SPSB1	0	+
chr1	9522114	9522393	SLC25A33	0	+
chr1	9536270	9536450	SLC25A33	0	+
chr1	9549928	9550006	SLC25A33	0	+
chr1	9552902	9553003	SLC25A33	0	+
chr1	9555990	9556057	SLC25A33	0	+
chr1	9562598	9562879	SLC25A33	0	+
chr1	9564943	9565418	SLC25A33	0	+
chr1	9571518	9571688	TMEM201	0	+
chr1	9578534	9578655	TMEM201	0	+
chr1	9579503	9579698	TMEM201	0	+
chr1	9581093	9581270	TMEM201	0	+
chr1	9583749	9584099	TMEM201	0	+
chr1	9584713	9587607	TMEM201	0	+
chr1	9584713	9584917	TMEM201	0	+
chr1	9590201	9590434	TMEM201	0	+
chr1	9592484	9592556	TMEM201	0	+
chr1	9593150	9593450	TMEM201	0	+
chr1	9594397	9594535	TMEM201	0	+
chr1	9595630	9597522	TMEM201	0	+
chr1	9634376	9634447	PIK3CD	0	+
chr1	9635254	9636688	C1orf200	0	-
chr1	9636842	9637231	C1orf200	0	-
chr1	9674111	9674216	PIK3CD	0	+
chr1	9693068	9693241	PIK3CD	0	+
chr1	9698185	9698414	PIK3CD	0	+
chr1	9698493	9698723	PIK3CD	0	+
chr1	9699084	9699264	PIK3CD	0	+
chr1	9699603	9699753	PIK3CD	0	+
chr1	9700181	9700271	PIK3CD	0	+
chr1	9701338	9701560	PIK3CD	0	+
chr1	9702565	9702662	PIK3CD	0	+
chr1	9702756	9702887	PIK3CD	0	+
chr1	9703255	9703306	PIK3CD	0	+
chr1	9703386	9703554	PIK3CD	0	+
chr1	9703771	9703893	PIK3CD	0	+
chr1	9704088	9704232	PIK3CD	0	+
chr1	9704405	9704505	PIK3CD	0	+
chr1	9704619	9704798	PIK3CD	0	+
chr1	9704888	9705001	PIK3CD	0	+
chr1	9705172	9705251	PIK3CD	0	+
chr1	9705769	9705937	PIK3CD	0	+
chr1	9706613	9706737	PIK3CD	0	+
chr1	9706920	9707066	PIK3CD	0	+
chr1	9707448	9707581	PIK3CD	0	+
chr1	9709553	9711759	PIK3CD	0	+
chr1	9711665	9713350	CLSTN1	0	-
chr1	9713850	9714035	CLSTN1	0	-
chr1	9714405	9714541	CLSTN1	0	-
chr1	9716045	9716191	CLSTN1	0	-
chr1	9716616	9716787	CLSTN1	0	-
chr1	9717592	9717819	CLSTN1	0	-
chr1	9718111	9718260	CLSTN1	0	-
chr1	9718529	9718687	CLSTN1	0	-
chr1	9720142	9720199	CLSTN1	0	-
chr1	9723738	9723901	CLSTN1	0	-
chr1	9726528	9726650	CLSTN1	0	-
chr1	9727039	9727288	CLSTN1	0	-
chr1	9732105	9732291	CLSTN1	0	-
chr1	9732408	9732558	CLSTN1	0	-
chr1	9734117	9734326	CLSTN1	0	-
chr1	9737758	9737954	CLSTN1	0	-
chr1	9739125	9739155	CLSTN1	0	-
chr1	9755916	9756039	CLSTN1	0	-
chr1	9806287	9807137	CLSTN1	0	-
chr1	9830920	9833421	CTNNBIP1	0	-
chr1	9853831	9853922	CTNNBIP1	0	-
chr1	9854613	9854733	CTNNBIP1	0	-
chr1	9860549	9860634	CTNNBIP1	0	-
chr1	9866349	9866383	CTNNBIP1	0	-
chr1	9892739	9892903	CTNNBIP1	0	-
chr1	9912362	9913102	LZIC	0	-
chr1	9914535	9914617	LZIC	0	-
chr1	9915447	9915543	LZIC	0	-
chr1	9917406	9917505	LZIC	0	-
chr1	9918136	9918272	LZIC	0	-
chr1	9919163	9919272	LZIC	0	-
chr1	9925268	9925413	LZIC	0	-
chr1	9926072	9926160	NMNAT1	0	+
chr1	9954662	9954833	NMNAT1	0	+
chr1	9958236	9958420	NMNAT1	0	+
chr1	9963675	9963815	NMNAT1	0	+
chr1	9964945	9968143	NMNAT1	0	+
chr1	9979841	9979976	RBP7	0	+
chr1	9990214	9990393	RBP7	0	+
chr1	9990817	9990919	RBP7	0	+
chr1	9998426	9998665	RBP7	0	+
chr1	10015627	10016339	UBE4B	0	+
chr1	10054672	10054859	UBE4B	0	+
chr1	10078105	10078241	UBE4B	0	+
chr1	10083752	10083840	UBE4B	0	+
chr1	10085592	10085737	UBE4B	0	+
chr1	10088160	10088389	UBE4B	0	+
chr1	10088841	10089228	UBE4B	0	+
chr1	10100103	10100245	UBE4B	0	+
chr1	10102157	10102258	UBE4B	0	+
chr1	10104606	10104721	UBE4B	0	+
chr1	10109438	10109522	UBE4B	0	+
chr1	10112036	10112093	UBE4B	0	+
chr1	10113144	10113261	UBE4B	0	+
chr1	10113359	10113458	UBE4B	0	+
chr1	10115013	10115127	UBE4B	0	+
chr1	10117632	10117831	UBE4B	0	+
chr1	10119711	10119850	UBE4B	0	+
chr1	10127584	10127684	UBE4B	0	+
chr1	10129607	10129735	UBE4B	0	+
chr1	10131828	10131927	UBE4B	0	+
chr1	10133970	10134206	UBE4B	0	+
chr1	10141000	10141127	UBE4B	0	+
chr1	10143786	10143931	UBE4B	0	+
chr1	10150780	10150915	UBE4B	0	+
chr1	10153782	10153974	UBE4B	0	+
chr1	10161288	10161463	UBE4B	0	+
chr1	10162060	10162207	UBE4B	0	+
chr1	10162539	10163883	UBE4B	0	+
chr1	10193350	10193523	KIF1B	0	+
chr1	10214894	10215079	KIF1B	0	+
chr1	10238891	10238968	KIF1B	0	+
chr1	10241137	10241317	KIF1B	0	+
chr1	10244549	10244615	KIF1B	0	+
chr1	10250024	10250203	KIF1B	0	+
chr1	10250796	10250908	KIF1B	0	+
chr1	10254146	10254224	KIF1B	0	+
chr1	10254885	10254951	KIF1B	0	+
chr1	10258072	10258148	KIF1B	0	+
chr1	10258965	10259044	KIF1B	0	+
chr1	10260630	10260773	KIF1B	0	+
chr1	10265044	10265178	KIF1B	0	+
chr1	10273726	10273806	KIF1B	0	+
chr1	10274691	10274767	KIF1B	0	+
chr1	10277730	10277810	KIF1B	0	+
chr1	10278304	10278411	KIF1B	0	+
chr1	10279226	10279310	KIF1B	0	+
chr1	10279541	10279722	KIF1B	0	+
chr1	10279818	10279891	KIF1B	0	+
chr1	10285807	10291242	KIF1B	0	+
chr1	10302687	10302781	KIF1B	0	+
chr1	10304353	10304502	KIF1B	0	+
chr1	10306528	10306707	KIF1B	0	+
chr1	10307402	10307540	KIF1B	0	+
chr1	10308755	10309004	KIF1B	0	+
chr1	10317164	10317283	KIF1B	0	+
chr1	10319301	10319387	KIF1B	0	+
chr1	10319718	10319848	KIF1B	0	+
chr1	10320015	10320178	KIF1B	0	+
chr1	10322413	10322504	KIF1B	0	+
chr1	10324694	10324813	KIF1B	0	+
chr1	10325876	10325932	KIF1B	0	+
chr1	10328489	10328598	KIF1B	0	+
chr1	10330405	10330472	KIF1B	0	+
chr1	10331293	10331378	KIF1B	0	+
chr1	10335275	10335381	KIF1B	0	+
chr1	10343573	10343688	KIF1B	0	+
chr1	10344336	10344470	KIF1B	0	+
chr1	10345927	10345989	KIF1B	0	+
chr1	10347744	10347890	KIF1B	0	+
chr1	10348053	10348293	KIF1B	0	+
chr1	10351111	10351183	KIF1B	0	+
chr1	10353785	10353907	KIF1B	0	+
chr1	10356960	10357110	KIF1B	0	+
chr1	10357498	10357691	KIF1B	0	+
chr1	10357899	10358018	KIF1B	0	+
chr1	10359189	10364248	KIF1B	0	+
chr1	10381671	10381769	PGD	0	+
chr1	10382272	10382348	PGD	0	+
chr1	10383036	10383216	PGD	0	+
chr1	10385714	10385780	PGD	0	+
chr1	10386804	10386923	PGD	0	+
chr1	10390714	10390784	PGD	0	+
chr1	10394061	10394196	PGD	0	+
chr1	10395705	10395895	PGD	0	+
chr1	10399630	10399761	PGD	0	+
chr1	10400019	10400153	PGD	0	+
chr1	10401469	10401569	PGD	0	+
chr1	10402060	10402183	PGD	0	+
chr1	10402273	10402788	PGD	0	+
chr1	10412745	10413212	APITD1	0	+
chr1	10413390	10414045	APITD1	0	+
chr1	10416485	10416609	APITD1	0	+
chr1	10417300	10417334	APITD1	0	+
chr1	10422990	10423057	APITD1	0	+
chr1	10424908	10425459	APITD1	0	+
chr1	10432362	10432966	CORT	0	+
chr1	10434020	10434647	CORT	0	+
chr1	10443189	10445853	DFFA	0	-
chr1	10443189	10444346	DFFA	0	-
chr1	10445701	10445853	DFFA	0	-
chr1	10446074	10446264	DFFA	0	-
chr1	10449833	10449976	DFFA	0	-
chr1	10451820	10451982	DFFA	0	-
chr1	10454966	10455200	DFFA	0	-
chr1	10457589	10457646	PEX14	0	+
chr1	10477917	10477965	PEX14	0	+
chr1	10518856	10518941	PEX14	0	+
chr1	10581881	10582010	PEX14	0	+
chr1	10600975	10601061	PEX14	0	+
chr1	10605662	10605765	PEX14	0	+
chr1	10606983	10607081	PEX14	0	+
chr1	10609915	10610007	PEX14	0	+
chr1	10612174	10613405	PEX14	0	+
chr1	10619252	10622703	CASZ1	0	-
chr1	10625502	10625644	CASZ1	0	-
chr1	10625803	10625955	CASZ1	0	-
chr1	10627560	10627732	CASZ1	0	-
chr1	10628771	10628970	CASZ1	0	-
chr1	10629856	10630783	CASZ1	0	-
chr1	10630444	10630783	CASZ1	0	-
chr1	10631713	10631836	CASZ1	0	-
chr1	10631926	10632081	CASZ1	0	-
chr1	10633335	10633399	CASZ1	0	-
chr1	10633584	10633720	CASZ1	0	-
chr1	10636020	10636862	CASZ1	0	-
chr1	10637062	10637235	CASZ1	0	-
chr1	10638292	10638457	CASZ1	0	-
chr1	10639289	10639380	CASZ1	0	-
chr1	10641151	10641220	CASZ1	0	-
chr1	10642345	10643180	CASZ1	0	-
chr1	10647726	10648215	CASZ1	0	-
chr1	10676517	10676556	CASZ1	0	-
chr1	10688135	10688188	CASZ1	0	-
chr1	10743344	10743501	CASZ1	0	-
chr1	10779207	10779294	CASZ1	0	-
chr1	10929116	10929385	C1orf127	0	-
chr1	10930286	10931488	C1orf127	0	-
chr1	10932267	10932458	C1orf127	0	-
chr1	10936662	10936786	C1orf127	0	-
chr1	10937633	10937830	C1orf127	0	-
chr1	10939666	10939751	C1orf127	0	-
chr1	10940259	10940397	C1orf127	0	-
chr1	10941357	10941396	C1orf127	0	-
chr1	10946771	10946915	C1orf127	0	-
chr1	10949001	10949126	C1orf127	0	-
chr1	10952613	10952733	C1orf127	0	-
chr1	10958799	10958900	C1orf127	0	-
chr1	10964655	10964681	C1orf127	0	-
chr1	10995265	10995387	TARDBP	0	+
chr1	10996359	10996609	TARDBP	0	+
chr1	10999487	10999651	TARDBP	0	+
chr1	11001376	11001517	TARDBP	0	+
chr1	11003072	11003243	TARDBP	0	+
chr1	11004767	11008136	TARDBP	0	+
chr1	11009166	11010292	MASP2	0	-
chr1	11012819	11012894	MASP2	0	-
chr1	11013391	11013526	MASP2	0	-
chr1	11017471	11017550	MASP2	0	-
chr1	11020336	11020455	MASP2	0	-
chr1	11025518	11025666	MASP2	0	-
chr1	11025982	11026179	MASP2	0	-
chr1	11027441	11027597	MASP2	0	-
chr1	11028051	11028183	MASP2	0	-
chr1	11029199	11029377	MASP2	0	-
chr1	11029534	11029763	MASP2	0	-
chr1	11029846	11029883	MASP2	0	-
chr1	11037235	11037529	SRM	0	-
chr1	11037605	11037728	SRM	0	-
chr1	11038424	11038570	SRM	0	-
chr1	11038654	11038738	SRM	0	-
chr1	11039247	11039401	SRM	0	-
chr1	11041443	11041536	SRM	0	-
chr1	11041868	11041989	SRM	0	-
chr1	11042420	11042678	SRM	0	-
chr1	11049262	11049392	EXOSC10	0	-
chr1	11050651	11050728	EXOSC10	0	-
chr1	11051288	11051350	EXOSC10	0	-
chr1	11052202	11052374	EXOSC10	0	-
chr1	11053543	11053617	EXOSC10	0	-
chr1	11054730	11054815	EXOSC10	0	-
chr1	11056577	11056652	EXOSC10	0	-
chr1	11056874	11056970	EXOSC10	0	-
chr1	11059485	11059592	EXOSC10	0	-
chr1	11060008	11060087	EXOSC10	0	-
chr1	11060244	11060295	EXOSC10	0	-
chr1	11062354	11062466	EXOSC10	0	-
chr1	11063142	11063193	EXOSC10	0	-
chr1	11063407	11063556	EXOSC10	0	-
chr1	11063725	11063882	EXOSC10	0	-
chr1	11065331	11065522	EXOSC10	0	-
chr1	11070091	11070235	EXOSC10	0	-
chr1	11070443	11070554	EXOSC10	0	-
chr1	11070766	11070842	EXOSC10	0	-
chr1	11073197	11073312	EXOSC10	0	-
chr1	11073657	11073823	EXOSC10	0	-
chr1	11074136	11074241	EXOSC10	0	-
chr1	11078401	11078525	EXOSC10	0	-
chr1	11080663	11080800	EXOSC10	0	-
chr1	11082364	11082525	EXOSC10	0	-
chr1	11089174	11090144	MTOR	0	-
chr1	11090824	11090930	MTOR	0	-
chr1	11091933	11092014	MTOR	0	-
chr1	11092292	11092373	MTOR	0	-
chr1	11095495	11095561	MTOR	0	-
chr1	11096961	11097097	MTOR	0	-
chr1	11097456	11097531	MTOR	0	-
chr1	11098039	11098112	MTOR	0	-
chr1	11099647	11099730	MTOR	0	-
chr1	11103889	11104012	MTOR	0	-
chr1	11104622	11104770	MTOR	0	-
chr1	11107141	11107277	MTOR	0	-
chr1	11109265	11109440	MTOR	0	-
chr1	11109653	11109788	MTOR	0	-
chr1	11110267	11110450	MTOR	0	-
chr1	11110647	11110770	MTOR	0	-
chr1	11111097	11111196	MTOR	0	-
chr1	11111498	11111595	MTOR	0	-
chr1	11112381	11112482	MTOR	0	-
chr1	11113172	11113421	MTOR	0	-
chr1	11115723	11115841	MTOR	0	-
chr1	11116994	11117110	MTOR	0	-
chr1	11121947	11122079	MTOR	0	-
chr1	11122176	11122302	MTOR	0	-
chr1	11127291	11127399	MTOR	0	-
chr1	11127611	11127689	MTOR	0	-
chr1	11129319	11129435	MTOR	0	-
chr1	11132769	11132870	MTOR	0	-
chr1	11139795	11139935	MTOR	0	-
chr1	11150085	11150161	MTOR	0	-
chr1	11171984	11172599	ANGPTL7	0	+
chr1	11174913	11175014	ANGPTL7	0	+
chr1	11176223	11176418	ANGPTL7	0	+
chr1	11177104	11177303	ANGPTL7	0	+
chr1	11177497	11178625	ANGPTL7	0	+
chr1	11181901	11182047	MTOR	0	-
chr1	11182184	11182347	MTOR	0	-
chr1	11187204	11187347	MTOR	0	-
chr1	11191955	11192102	MTOR	0	-
chr1	11193457	11193550	MTOR	0	-
chr1	11194955	11195118	MTOR	0	-
chr1	11195439	11195552	MTOR	0	-
chr1	11196042	11196210	MTOR	0	-
chr1	11198791	11198878	MTOR	0	-
chr1	11211311	11211562	MTOR	0	-
chr1	11213568	11213698	MTOR	0	-
chr1	11213943	11214078	MTOR	0	-
chr1	11215079	11215172	MTOR	0	-
chr1	11216041	11216131	MTOR	0	-
chr1	11216786	11216909	MTOR	0	-
chr1	11220486	11220692	MTOR	0	-
chr1	11221045	11221261	MTOR	0	-
chr1	11222946	11223191	MTOR	0	-
chr1	11224196	11224325	MTOR	0	-
chr1	11225757	11225944	MTOR	0	-
chr1	11230268	11230377	MTOR	0	-
chr1	11230462	11230738	MTOR	0	-
chr1	11236482	11236617	MTOR	0	-
chr1	11238635	11238836	MTOR	0	-
chr1	11239576	11239809	MTOR	0	-
chr1	11241128	11241237	MTOR	0	-
chr1	11241891	11242067	MTOR	0	-
chr1	11245088	11245195	MTOR	0	-
chr1	11255841	11256704	UBIAD1	0	+
chr1	11268287	11271078	UBIAD1	0	+
chr1	11461881	11462016	PTCHD2	0	+
chr1	11483633	11484732	PTCHD2	0	+
chr1	11485321	11485541	PTCHD2	0	+
chr1	11497033	11497170	PTCHD2	0	+
chr1	11498012	11498147	PTCHD2	0	+
chr1	11498644	11498805	PTCHD2	0	+
chr1	11500106	11500246	PTCHD2	0	+
chr1	11501998	11502147	PTCHD2	0	+
chr1	11502362	11502524	PTCHD2	0	+
chr1	11503330	11503492	PTCHD2	0	+
chr1	11506585	11506699	PTCHD2	0	+
chr1	11507819	11507956	PTCHD2	0	+
chr1	11509294	11509479	PTCHD2	0	+
chr1	11512199	11512330	PTCHD2	0	+
chr1	11512430	11512603	PTCHD2	0	+
chr1	11513550	11513677	PTCHD2	0	+
chr1	11514208	11514354	PTCHD2	0	+
chr1	11517024	11517184	PTCHD2	0	+
chr1	11517654	11517768	PTCHD2	0	+
chr1	11518121	11518288	PTCHD2	0	+
chr1	11518967	11520227	PTCHD2	0	+
chr1	11631004	11631472	FBXO2	0	-
chr1	11631730	11631869	FBXO2	0	-
chr1	11632422	11632518	FBXO2	0	-
chr1	11632588	11632718	FBXO2	0	-
chr1	11633109	11633478	FBXO2	0	-
chr1	11636962	11637475	FBXO2	0	-
chr1	11637018	11637225	FBXO44	0	+
chr1	11637500	11637596	FBXO44	0	+
chr1	11637971	11638343	FBXO44	0	+
chr1	11638449	11638744	FBXO44	0	+
chr1	11640910	11641037	FBXO44	0	+
chr1	11640910	11641008	FBXO44	0	+
chr1	11641176	11641272	FBXO44	0	+
chr1	11641379	11641515	FBXO44	0	+
chr1	11643773	11645971	FBXO44	0	+
chr1	11646736	11646899	FBXO6	0	+
chr1	11651299	11651588	FBXO6	0	+
chr1	11653909	11654036	FBXO6	0	+
chr1	11654571	11654667	FBXO6	0	+
chr1	11655920	11656056	FBXO6	0	+
chr1	11656258	11656996	FBXO6	0	+
chr1	11657123	11657460	MAD2L2	0	-
chr1	11657725	11657818	MAD2L2	0	-
chr1	11658301	11658375	MAD2L2	0	-
chr1	11658689	11658784	MAD2L2	0	-
chr1	11659491	11659592	MAD2L2	0	-
chr1	11660186	11660258	MAD2L2	0	-
chr1	11662996	11663115	MAD2L2	0	-
chr1	11663205	11663257	MAD2L2	0	-
chr1	11663682	11663858	MAD2L2	0	-
chr1	11674056	11674265	MAD2L2	0	-
chr1	11674367	11674497	C1orf187	0	+
chr1	11688892	11689353	C1orf187	0	+
chr1	11691918	11692109	C1orf187	0	+
chr1	11694494	11694609	C1orf187	0	+
chr1	11694983	11695073	C1orf187	0	+
chr1	11697762	11697852	C1orf187	0	+
chr1	11702227	11702923	C1orf187	0	+
chr1	11718728	11718879	AGTRAP	0	+
chr1	11728446	11728481	AGTRAP	0	+
chr1	11728770	11728867	AGTRAP	0	+
chr1	11730083	11730189	AGTRAP	0	+
chr1	11731058	11731233	AGTRAP	0	+
chr1	11731058	11731254	AGTRAP	0	+
chr1	11732720	11733415	AGTRAP	0	+
chr1	11768373	11773542	MTHFR	0	-
chr1	11773850	11773970	MTHFR	0	-
chr1	11774921	11775023	MTHFR	0	-
chr1	11776550	11776733	MTHFR	0	-
chr1	11777001	11777182	MTHFR	0	-
chr1	11777372	11777507	MTHFR	0	-
chr1	11777741	11777992	MTHFR	0	-
chr1	11778849	11779043	MTHFR	0	-
chr1	11782855	11782966	MTHFR	0	-
chr1	11783804	11784043	MTHFR	0	-
chr1	11785524	11785773	MTHFR	0	-
chr1	11788531	11788747	MTHFR	0	-
chr1	11788793	11788993	CLCN6	0	+
chr1	11789774	11789834	CLCN6	0	+
chr1	11798489	11798555	CLCN6	0	+
chr1	11799258	11799324	CLCN6	0	+
chr1	11802131	11802198	CLCN6	0	+
chr1	11805338	11805445	CLCN6	0	+
chr1	11806350	11806477	CLCN6	0	+
chr1	11807129	11807197	CLCN6	0	+
chr1	11808799	11808858	CLCN6	0	+
chr1	11808799	11808868	CLCN6	0	+
chr1	11809732	11809865	CLCN6	0	+
chr1	11809758	11809865	CLCN6	0	+
chr1	11810749	11810863	CLCN6	0	+
chr1	11810749	11810862	CLCN6	0	+
chr1	11811101	11811268	CLCN6	0	+
chr1	11811839	11811966	CLCN6	0	+
chr1	11811839	11811947	CLCN6	0	+
chr1	11816158	11816282	CLCN6	0	+
chr1	11816520	11816674	CLCN6	0	+
chr1	11816879	11817039	CLCN6	0	+
chr1	11817127	11817234	CLCN6	0	+
chr1	11818610	11818797	CLCN6	0	+
chr1	11819642	11819800	CLCN6	0	+
chr1	11819986	11820143	CLCN6	0	+
chr1	11820978	11821086	CLCN6	0	+
chr1	11821178	11821304	CLCN6	0	+
chr1	11822786	11825788	CLCN6	0	+
chr1	11826347	11826717	NPPA-AS1	0	+
chr1	11828190	11828410	NPPA-AS1	0	+
chr1	11828353	11828658	NPPA	0	-
chr1	11829756	11830083	NPPA	0	-
chr1	11830077	11830260	NPPA-AS1	0	+
chr1	11830205	11830427	NPPA	0	-
chr1	11840107	11840315	NPPB	0	-
chr1	11840857	11841113	NPPB	0	-
chr1	11841345	11841579	NPPB	0	-
chr1	11902231	11902976	KIAA2013	0	-
chr1	11905279	11906133	KIAA2013	0	-
chr1	11907848	11909072	KIAA2013	0	-
chr1	11917310	11917499	PLOD1	0	+
chr1	11930619	11930711	PLOD1	0	+
chr1	11932416	11932550	PLOD1	0	+
chr1	11933000	11933164	PLOD1	0	+
chr1	11935266	11935379	PLOD1	0	+
chr1	11937473	11937537	PLOD1	0	+
chr1	11939560	11939658	PLOD1	0	+
chr1	11940485	11940587	PLOD1	0	+
chr1	11941159	11941291	PLOD1	0	+
chr1	11943289	11943411	PLOD1	0	+
chr1	11946175	11946280	PLOD1	0	+
chr1	11946818	11946944	PLOD1	0	+
chr1	11947287	11947429	PLOD1	0	+
chr1	11948123	11948237	PLOD1	0	+
chr1	11948894	11948960	PLOD1	0	+
chr1	11949630	11949735	PLOD1	0	+
chr1	11953313	11953460	PLOD1	0	+
chr1	11955515	11955641	PLOD1	0	+
chr1	11957296	11958186	PLOD1	0	+
chr1	11962824	11963128	MFN2	0	+
chr1	11964613	11964758	MFN2	0	+
chr1	11971808	11971987	MFN2	0	+
chr1	11975198	11975334	MFN2	0	+
chr1	11978799	11978962	MFN2	0	+
chr1	11979940	11980065	MFN2	0	+
chr1	11981413	11981522	MFN2	0	+
chr1	11981631	11981739	MFN2	0	+
chr1	11984044	11984198	MFN2	0	+
chr1	11984412	11984480	MFN2	0	+
chr1	11984625	11984747	MFN2	0	+
chr1	11986635	11986762	MFN2	0	+
chr1	11987152	11987257	MFN2	0	+
chr1	11987468	11987571	MFN2	0	+
chr1	11988354	11988575	MFN2	0	+
chr1	11989181	11989337	MFN2	0	+
chr1	11989696	11989893	MFN2	0	+
chr1	11992235	11992370	MFN2	0	+
chr1	11994139	11996159	MFN2	0	+
chr1	12002098	12002196	MIIP	0	+
chr1	12004288	12004484	MIIP	0	+
chr1	12004738	12005086	MIIP	0	+
chr1	12005476	12005561	MIIP	0	+
chr1	12011676	12011785	MIIP	0	+
chr1	12011866	12011925	MIIP	0	+
chr1	12012408	12012538	MIIP	0	+
chr1	12012671	12012768	MIIP	0	+
chr1	12013909	12014047	MIIP	0	+
chr1	12014365	12014693	MIIP	0	+
chr1	12046020	12046305	TNFRSF8	0	+
chr1	12067107	12067195	TNFRSF8	0	+
chr1	12079744	12079861	TNFRSF8	0	+
chr1	12087022	12087175	TNFRSF8	0	+
chr1	12092209	12092300	TNFRSF8	0	+
chr1	12092684	12092848	TNFRSF8	0	+
chr1	12094541	12094658	TNFRSF8	0	+
chr1	12098220	12098373	TNFRSF8	0	+
chr1	12105927	12106021	TNFRSF8	0	+
chr1	12106358	12106471	TNFRSF8	0	+
chr1	12108544	12108696	TNFRSF8	0	+
chr1	12108594	12108696	TNFRSF8	0	+
chr1	12108826	12108880	TNFRSF8	0	+
chr1	12118231	12118257	TNFRSF8	0	+
chr1	12120872	12121080	TNFRSF8	0	+
chr1	12124930	12126851	TNFRSF8	0	+
chr1	12149646	12149813	TNFRSF1B	0	+
chr1	12171439	12171539	TNFRSF1B	0	+
chr1	12173600	12173729	TNFRSF1B	0	+
chr1	12174348	12174426	MIR4632	0	+
chr1	12174417	12174567	TNFRSF1B	0	+
chr1	12175074	12175168	TNFRSF1B	0	+
chr1	12175506	12175742	TNFRSF1B	0	+
chr1	12176598	12176676	TNFRSF1B	0	+
chr1	12177227	12177262	TNFRSF1B	0	+
chr1	12184610	12184815	TNFRSF1B	0	+
chr1	12189383	12191864	TNFRSF1B	0	+
chr1	12212699	12212764	VPS13D	0	+
chr1	12216834	12217007	VPS13D	0	+
chr1	12225156	12225234	VPS13D	0	+
chr1	12226889	12227080	VPS13D	0	+
chr1	12227180	12227261	VPS13D	0	+
chr1	12231866	12231983	VPS13D	0	+
chr1	12236365	12236470	VPS13D	0	+
chr1	12238976	12239147	VPS13D	0	+
chr1	12239630	12239731	VPS13D	0	+
chr1	12240578	12240747	VPS13D	0	+
chr1	12243336	12243438	VPS13D	0	+
chr1	12243591	12243793	VPS13D	0	+
chr1	12244544	12244724	VPS13D	0	+
chr1	12249524	12249655	VPS13D	0	+
chr1	12250488	12250564	VPS13D	0	+
chr1	12251349	12251520	VPS13D	0	+
chr1	12253637	12253768	VPS13D	0	+
chr1	12255646	12255779	VPS13D	0	+
chr1	12258468	12260682	VPS13D	0	+
chr1	12262142	12262294	VPS13D	0	+
chr1	12265348	12266380	VPS13D	0	+
chr1	12270866	12270957	VPS13D	0	+
chr1	12273641	12273768	VPS13D	0	+
chr1	12276167	12276348	VPS13D	0	+
chr1	12281845	12282028	VPS13D	0	+
chr1	12287149	12287372	VPS13D	0	+
chr1	12291074	12291285	VPS13D	0	+
chr1	12294097	12294269	VPS13D	0	+
chr1	12294456	12294569	VPS13D	0	+
chr1	12296758	12296971	VPS13D	0	+
chr1	12300715	12300981	VPS13D	0	+
chr1	12302140	12302274	VPS13D	0	+
chr1	12304452	12304608	VPS13D	0	+
chr1	12305179	12305390	VPS13D	0	+
chr1	12306349	12306424	VPS13D	0	+
chr1	12310291	12310498	VPS13D	0	+
chr1	12312472	12312562	VPS13D	0	+
chr1	12315869	12316010	VPS13D	0	+
chr1	12318348	12318471	VPS13D	0	+
chr1	12320874	12320949	VPS13D	0	+
chr1	12324423	12324529	VPS13D	0	+
chr1	12325542	12325695	VPS13D	0	+
chr1	12328017	12328153	VPS13D	0	+
chr1	12329248	12329296	VPS13D	0	+
chr1	12331466	12331617	VPS13D	0	+
[truncated: 222,057 more rows]
