# Supplementary material for: A shared transcriptional program in early breast neoplasias despite genetic and clinical distinctions
Source: Genome Biol. 2014 May 23;15(5):R71. doi: 10.1186/gb-2014-15-5-r71 (PMC4072957; doi:10.1186/gb-2014-15-5-r71)
Supplement: Additional file 3 — Perl and R scripts used in analysis. See the documentation files for details. [file gb-2014-15-5-r71-S3.zip › Additional_file_3/Processing_read_files/gene_file.txt]

WASH7P
FAM138A
OR4F5
LOC729737
LOC100132287
LOC100133331
OR4F3
LOC100288069
NCRNA00115
LOC643837
FAM41C
LOC100130417
SAMD11
NOC2L
KLHL17
PLEKHN1
C1orf170
HES4
ISG15
AGRN
RNF223
C1orf159
LOC254099
MIR200B
MIR200A
MIR429
TTLL10
TNFRSF18
TNFRSF4
SDF4
B3GALT6
FAM132A
UBE2J2
SCNN1D
ACAP3
PUSL1
CPSF3L
GLTPD1
TAS1R3
DVL1
MXRA8
AURKAIP1
CCNL2
LOC148413
MRPL20
LOC441869
TMEM88B
VWA1
ATAD3C
ATAD3B
ATAD3A
C1orf70
SSU72
LOC643988
MIB2
MMP23A
CDK11B
SLC35E2B
CDK11A
SLC35E2
NADK
GNB1
CALML6
TMEM52
KIAA1751
GABRD
PRKCZ
C1orf86
SKI
MORN1
RER1
PEX10
PLCH2
PANK4
HES5
LOC115110
TNFRSF14
LOC100133445
C1orf93
MMEL1
TTC34
ACTRT2
FLJ42875
PRDM16
MIR4251
ARHGEF16
MEGF6
MIR551A
TPRG1L
WRAP73
TP73
TP73-AS1
CCDC27
LOC388588
LRRC47
CEP104
DFFB
C1orf174
LOC100133612
LOC728716
LOC284661
AJAP1
MIR4417
MIR4689
NPHP4
KCNAB2
CHD5
RPL22
RNF207
ICMT
HES3
GPR153
ACOT7
HES2
ESPN
MIR4252
TNFRSF25
PLEKHG5
NOL9
TAS1R1
ZBTB48
KLHL21
PHF13
THAP3
DNAJC11
CAMTA1
VAMP3
PER3
UTS2
TNFRSF9
PARK7
ERRFI1
SLC45A1
RERE
ENO1
ENO1-AS1
CA6
SLC2A7
SLC2A5
GPR157
MIR34A
H6PD
SPSB1
SLC25A33
TMEM201
PIK3CD
C1orf200
CLSTN1
CTNNBIP1
LZIC
NMNAT1
RBP7
UBE4B
KIF1B
PGD
APITD1
CORT
DFFA
PEX14
CASZ1
C1orf127
TARDBP
MASP2
SRM
EXOSC10
MTOR
ANGPTL7
UBIAD1
PTCHD2
FBXO2
FBXO44
FBXO6
MAD2L2
C1orf187
AGTRAP
MTHFR
CLCN6
NPPA-AS1
NPPA
NPPB
KIAA2013
PLOD1
MFN2
MIIP
TNFRSF8
TNFRSF1B
MIR4632
VPS13D
SNORA59A
DHRS3
AADACL4
AADACL3
C1orf158
PRAMEF12
PRAMEF1
PRAMEF11
LOC649330
HNRNPCL1
PRAMEF2
PRAMEF4
PRAMEF10
PRAMEF8
PRAMEF6
PRAMEF22
PRAMEF5
LOC440563
PRAMEF3
PRAMEF15
PRAMEF9
PRAMEF14
PRAMEF19
PRAMEF16
PRAMEF20
PRAMEF13
PRAMEF17
PRAMEF21
LRRC38
PDPN
PRDM2
KAZN
C1orf126
TMEM51
FHAD1
EFHD2
CTRC
CELA2A
CELA2B
CASP9
DNAJC16
AGMAT
DDI2
PLEKHM2
SLC25A34
TMEM82
FBLIM1
UQCRHL
FLJ37453
SPEN
ZBTB17
C1orf64
HSPB7
CLCNKA
CLCNKB
FAM131C
EPHA2
ARHGEF19
RSG1
FBXO42
C1orf144
SPATA21
NECAP2
CROCCP3
MIR3675
NBPF1
CROCCP2
MST1P2
ESPNP
MST1P9
CROCC
MFAP2
ATP13A2
SDHB
PADI2
PADI1
PADI3
PADI4
PADI6
RCC2
ARHGEF10L
ACTL8
IGSF21
KLHDC7A
PAX7
TAS1R2
ALDH4A1
MIR4695
IFFO2
UBR4
KIAA0090
MRTO4
AKR7L
AKR7A3
LOC100506730
AKR7A2
PQLC2
CAPZB
C1orf151
NBL1
HTR6
TMCO4
RNF186
OTUD3
PLA2G2E
PLA2G2A
PLA2G5
PLA2G2D
PLA2G2F
PLA2G2C
UBXN10
VWA5B1
LOC339505
CAMK2N1
MUL1
FAM43B
CDA
PINK1
DDOST
KIF17
SH2D5
HP1BP3
EIF4G3
ECE1
LOC100506801
NBPF3
ALPL
RAP1GAP
USP48
LDLRAD2
HSPG2
CELA3B
CELA3A
NCRNA00339
CDC42
WNT4
ZBTB40
EPHA8
C1QA
C1QC
C1QB
EPHB2
MIR4684
MIR4253
LOC729059
KDM1A
MIR3115
LUZP1
HTR1D
HNRNPR
ZNF436
C1orf213
TCEA3
ASAP3
E2F2
ID3
MDS2
RPL11
TCEB3
LOC100506963
PITHD1
LYPLA2
GALE
HMGCL
FUCA1
CNR2
MIR378F
PNRC2
SRSF10
MYOM3
IL22RA1
IL28RA
LOC284632
GRHL3
C1orf201
NIPAL3
RCAN3
C1orf130
SRRM1
CLIC4
RUNX3
SYF2
C1orf63
RHD
TMEM50A
RHCE
TMEM57
LDLRAP1
MAN1C1
SEPN1
FAM54B
LOC646471
C1orf135
PAQR7
STMN1
PAFAH2
EXTL1
SLC30A2
TRIM63
PDIK1L
GRRP1
ZNF593
CNKSR1
CATSPER4
CEP85
SH3BGRL3
UBXN11
CD52
AIM1L
ZNF683
LIN28A
DHDDS
HMGN2
RPS6KA1
MIR1976
ARID1A
PIGV
ZDHHC18
SFN
GPN2
GPATCH3
NR0B2
NUDC
C1orf172
TRNP1
FAM46B
SLC9A1
WDTC1
TMEM222
LOC644961
SYTL1
MAP3K6
FCN3
CD164L2
GPR3
WASF2
AHDC1
FGR
IFI6
FAM76A
STX12
PPP1R8
SCARNA1
C1orf38
RPA2
SMPDL3B
XKR8
EYA3
LOC653566
PTAFR
DNAJC8
ATPIF1
SESN2
MED18
PHACTR4
RCC1
TRNAU1AP
SNHG12
SNORD99
SNORA61
SNORA44
SNORA16A
RAB42
TAF12
RNU11
GMEB1
YTHDF2
OPRD1
EPB41
TMEM200B
SRSF4
MECR
PTPRU
MATN1
LOC100129196
LAPTM5
MIR4420
SDC3
PUM1
SNORD103A
SNORD85
PRO0611
NKAIN1
SNRNP40
ZCCHC17
FABP3
SERINC2
LOC149086
LOC284551
TINAGL1
HCRTR1
PEF1
COL16A1
BAI2
MIR4254
SPOCD1
PTP4A2
KHDRBS1
TMEM39B
KPNA6
TXLNA
CCDC28B
IQCC
DCDC2B
TMEM234
EIF3I
MTMR9LP
FAM167B
LCK
HDAC1
MARCKSL1
LOC100128071
TSSK3
BSDC1
ZBTB8B
ZBTB8A
ZBTB8OS
RBBP4
SYNC
KIAA1522
YARS
S100PBP
FNDC5
HPCA
TMEM54
RNF19B
AK2
ADC
TRIM62
ZNF362
PHC2
MIR3605
ZSCAN20
CSMD2
HMGB4
LOC402779
C1orf94
GJB5
GJB4
GJB3
GJA4
C1orf212
DLGAP3
LOC653160
ZMYM6NB
ZMYM6
ZMYM1
SFPQ
ZMYM4
KIAA0319L
NCDN
TFAP2E
PSMB2
C1orf216
CLSPN
EIF2C4
EIF2C1
EIF2C3
TEKT2
ADPRHL2
COL8A2
TRAPPC3
MAP7D1
THRAP3
SH3D21
FAM176B
STK40
LSM10
OSCP1
MRPS15
CSF3R
GRIK3
MIR4255
LOC728431
ZC3H12A
MEAF6
SNIP1
DNALI1
GNL2
RSPO1
C1orf109
CDCA8
EPHA10
MANEAL
YRDC
C1orf122
MTF1
INPP5B
SF3A3
FHL3
UTP11L
POU3F1
MIR3659
LOC339442
RRAGC
MYCBP
GJA9
RHBDL2
AKIRIN1
NDUFS5
MACF1
KIAA0754
BMP8A
PPIEL
PABPC4
SNORA55
HEYL
NT5C1A
HPCAL4
PPIE
BMP8B
OXCT2
TRIT1
MYCL1
MFSD2A
CAP1
PPT1
RLF
TMCO2
ZMPSTE24
COL9A2
SMAP2
ZNF643
ZNF642
DEM1
ZNF684
RIMS3
LOC100130557
NFYC
MIR30E
MIR30C1
KCNQ4
CITED4
CTPS
LOC100507178
SLFNL1
SCMH1
MIR5095
EDN2
HIVEP3
GUCA2B
GUCA2A
FOXJ3
RIMKLA
ZMYND12
PPCS
CCDC30
PPIH
YBX1
CLDN19
LEPRE1
C1orf50
LOC100129924
CCDC23
ERMAP
ZNF691
SLC2A1
FLJ32224
FAM183A
EBNA1BP2
WDR65
TMEM125
C1orf210
TIE1
MPL
CDC20
ELOVL1
MED8
SZT2
HYI
PTPRF
KDM4A
LOC100132774
ST3GAL3
ARTN
IPO13
DPH2
ATP6V0B
B4GALT2
CCDC24
SLC6A9
KLF17
DMAP1
ERI3
RNF220
TMEM53
C1orf228
KIF2C
RPS8
SNORD55
SNORD46
SNORD38A
SNORD38B
BEST4
PLK3
TCTEX1D4
BTBD19
PTCH2
EIF2B3
HECTD3
UROD
ZSWIM5
LOC400752
HPDL
MUTYH
TOE1
TESK2
CCDC163P
MMACHC
PRDX1
AKR1A1
NASP
CCDC17
GPBP1L1
RPS15AP10
TMEM69
IPP
MAST2
PIK3R3
TSPAN1
POMGNT1
C1orf190
RAD54L
LRRC41
UQCRH
NSUN4
FAAH
DMBX1
LOC100507423
KNCN
MKNK1
MOBKL2C
ATPAF1
ATPAF1-AS1
LOC100130197
KIAA0494
CYP4B1
CYP4Z2P
CYP4A11
CYP4X1
CYP4Z1
CYP4A22
PDZK1IP1
TAL1
STIL
CMPK1
FOXE3
MGC12982
FOXD2
LOC388630
SKINTL
SLC5A9
SPATA6
AGBL4
BEND5
ELAVL4
DMRTA2
FAF1
CDKN2C
C1orf185
RNF11
TTC39A
EPS15
OSBPL9
NRD1
MIR761
RAB3B
TXNDC12
KTI12
BTF3L4
ZFYVE9
CC2D1B
ORC1
PRPF38A
ZCCHC11
GPX7
FAM159A
SELRC1
ZYG11B
ZYG11A
ECHDC2
SCP2
PODN
SLC1A7
CPT2
C1orf123
MAGOH
LOC100507564
LRP8
FLJ40434
DMRTB1
GLIS1
TMEM48
YIPF1
DIO1
HSPB11
LRRC42
LDLRAD1
TMEM59
TCEANC2
MIR4781
CDCP2
CYB5RL
MRPL37
SSBP3
ACOT11
FAM151A
HEATR8
TTC4
PARS2
TTC22
C1orf177
DHCR24
TMEM61
BSND
PCSK9
USP24
LOC100507634
MIR4422
PPAP2B
PRKAA2
C1orf168
C8A
C8B
DAB1
OMA1
TACSTD2
MYSM1
JUN
LOC100131060
HSD52
FGGY
MIR4711
HOOK1
CYP2J2
C1orf87
NFIA
TM2D1
INADL
L1TD1
KANK4
USP1
DOCK7
ANGPTL3
ATG4C
LOC199899
FOXD3
ALG6
ITGB3BP
EFCAB7
DLEU2L
PGM1
ROR1
UBE2U
CACHD1
MIR4794
RAVER2
JAK1
MIR3671
MIR101-1
AK4
DNAJC6
LEPROT
LEPR
PDE4B
SGIP1
MIR3117
TCTEX1D1
INSL5
WDR78
MIER1
SLC35D1
C1orf141
IL23R
IL12RB2
SERBP1
GADD45A
GNG12
LOC100289178
DIRAS3
WLS
MIR1262
RPE65
DEPDC1
LRRC7
PIN1P1
LRRC40
SRSF11
ANKRD13C
HHLA3
CTH
PTGER3
LOC100132618
ZRANB2
MIR186
NEGR1
LRRIQ3
FPGT
TNNI3K
C1orf173
CRYZ
TYW3
LHX8
SLC44A5
ACADM
RABGGTB
SNORD45C
SNORD45A
SNORD45B
MSH4
ASB17
ST6GALNAC3
ST6GALNAC5
PIGK
AK5
ZZZ3
USP33
FAM73A
NEXN
FUBP1
DNAJB4
GIPC2
MGC27382
PTGFR
IFI44L
IFI44
ELTD1
LPHN2
TTLL7
PRKACB
SAMD13
UOX
DNASE2B
RPF1
GNG5
CTBS
C1orf180
SSX2IP
LPAR3
MCOLN2
MCOLN3
WDR63
MIR4423
SYDE2
C1orf52
BCL10
DDAH1
CYR61
ZNHIT6
COL24A1
ODF2L
CLCA2
CLCA1
CLCA4
CLCA3P
SH3GLB1
SEP15
HS2ST1
LOC339524
LMO4
LOC100505768
PKN2
GTF2B
CCBL2
RBMXL1
GBP3
GBP1
GBP2
GBP7
GBP4
GBP5
GBP6
GBP1P1
LRRC8B
FLJ27354
LRRC8C
LRRC8D
GEMIN8P4
ZNF326
BARHL2
ZNF644
HFM1
CDC7
HSP90B3P
TGFBR3
BRDT
EPHX4
BTBD8
KIAA1107
C1orf146
GLMN
RPAP2
GFI1
EVI5
RPL5
SNORD21
SNORA66
FAM69A
MTF2
TMED5
CCDC18
LOC100131564
DR1
FNBP1L
BCAR3
LOC100129046
MIR760
DNTTIP2
GCLM
ABCA4
ARHGAP29
ABCD3
F3
SLC44A3
CNN3
LOC729970
ALG14
TMEM56
RWDD3
FLJ31662
PTBP2
DPYD
MIR2682
MIR137
SNX7
LPPR5
LOC100129620
LPPR4
PALMD
FRRS1
AGL
SLC35A3
HIAT1
SASS6
CCDC76
LRRC39
DBT
RTCD1
MIR553
CDC14A
GPR88
LOC100128787
VCAM1
EXTL2
SLC30A7
DPH5
S1PR1
OLFM3
MIR548AI
DNAJA1P5
COL11A1
RNPC3
AMY2B
LOC648740
AMY2A
AMY1A
AMY1C
AMY1B
LOC100129138
MIR548H3
PRMT6
NTNG1
VAV3
SLC25A24
NBPF4
NBPF6
FAM102B
HENMT1
PRPF38B
FNDC7
STXBP3
AKNAD1
SRG7
GPSM2
CLCC1
WDR47
TAF13
TMEM167B
SCARNA2
C1orf194
KIAA1324
SARS
CELSR2
PSRC1
MYBPHL
SORT1
PSMA5
SYPL2
ATXN7L2
CYB561D1
AMIGO1
GPR61
GNAI3
MIR197
GNAT2
AMPD2
GSTM4
GSTM2
GSTM1
GSTM5
GSTM3
EPS8L3
CSF1
AHCYL1
FAM40A
ALX3
UBL4B
SLC6A17
KCNC4
LOC440600
RBM15
SLC16A4
HBXIP
PROK1
CYMP
KCNA10
KCNA2
KCNA3
CD53
LRIF1
DRAM2
CEPT1
DENND2D
CHI3L2
RP11-165H20.1
CHIA
C1orf88
PGCP1
OVGP1
WDR77
ATP5F1
C1orf162
ADORA3
LOC100129269
RAP1A
C1orf183
LOC100506343
DDX20
KCND3
CTTNBP2NL
MIR4256
WNT2B
ST7L
CAPZA1
MOV10
RHOC
PPM1J
FAM19A3
SLC16A1
AKR7A2P1
LRIG2
LOC643441
MAGI3
PHTF1
RSBN1
PTPN22
LOC100287722
BCL2L15
AP4B1
DCLRE1B
HIPK1
OLFML3
SYT6
TRIM33
BCAS2
DENND2C
AMPD1
NRAS
CSDE1
SIKE1
SYCP1
TSHB
TSPAN2
NGF
VANGL1
CASQ2
NHLH2
SLC22A15
MAB21L3
ATP1A1
ATP1A1OS
CD58
IGSF3
MIR320B1
CD2
PTGFRN
CD101
TTF2
MIR942
TRIM45
VTCN1
MAN1A2
FAM46C
GDAP2
WDR3
SPAG17
TBX15
WARS2
HAO2
HSD3B2
HSD3B1
HSD3BP4
LOC644242
ZNF697
PHGDH
HMGCS2
REG4
NBPF7
ADAM30
NOTCH2
FAM72B
HIST2H2BA
FCGR1B
EMBP1
LOC100130000
FLJ39739
LOC100286793
PPIAL4G
SRGAP2P2
LOC728855
LOC728875
PPIAL4C
PPIAL4A
C1orf152
NBPF9
LOC653513
PDE4DIP
SEC22B
NOTCH2NL
NBPF10
HFE2
TXNIP
POLR3GL
ANKRD34A
LIX1L
RBM8A
GNRHR2
PEX11B
ITGA10
ANKRD35
PIAS3
NUDT17
POLR3C
RNF115
CD160
PDZK1
GPR89A
GPR89C
PDZK1P1
NBPF11
NBPF24
LOC728989
PRKAB2
PDIA3P
FMO5
CHD1L
LOC100289211
BCL9
ACP6
GJA5
GJA8
GPR89B
NBPF14
PPIAL4E
NBPF15
NBPF16
LOC645166
LOC388692
FCGR1C
HIST2H2BF
FCGR1A
HIST2H3D
HIST2H4A
HIST2H3C
HIST2H2AA4
HIST2H2BC
HIST2H2BE
HIST2H2AC
HIST2H2AB
BOLA1
SV2A
SF3B4
MTMR11
OTUD7B
VPS45
PLEKHO1
ANP32E
CA14
APH1A
C1orf54
C1orf51
MRPS21
PRPF3
RPRD2
TARS2
ECM1
ADAMTSL4
MIR4257
MCL1
ENSA
GOLPH3L
HORMAD1
CTSS
CTSK
ARNT
SETDB1
CERS2
ANXA9
FAM63A
PRUNE
BNIPL
C1orf56
CDC42SE1
MLLT11
GABPB2
SEMA6C
TNFAIP8L2
LYSMD1
SCNM1
TMOD4
VPS72
PIP5K1A
PSMD4
ZNF687
PI4KB
RFX5
SELENBP1
PSMB4
POGZ
CGN
TUFT1
MIR554
SNX27
CELF3
RIIAD1
MRPL9
OAZ3
TDRKH
LINGO4
RORC
C2CD4D
LOC100132111
THEM5
THEM4
S100A10
S100A11
TCHHL1
TCHH
RPTN
HRNR
FLG
FLG2
CRNN
LCE5A
CRCT1
LCE3E
LCE3D
LCE3C
LCE3B
LCE3A
LCE2D
LCE2C
LCE2B
LCE2A
LCE4A
C1orf68
KPRP
LCE1F
LCE1E
LCE1D
LCE1C
LCE1B
LCE1A
LCE6A
SMCP
IVL
SPRR4
SPRR1A
SPRR3
SPRR1B
SPRR2D
SPRR2A
SPRR2B
SPRR2E
SPRR2F
SPRR2C
SPRR2G
LELP1
PRR9
LOR
PGLYRP3
PGLYRP4
S100A9
S100A12
S100A8
S100A7A
S100A7L2
S100A7
S100A6
S100A5
S100A4
S100A3
S100A2
S100A16
S100A14
S100A13
S100A1
CHTOP
SNAPIN
ILF2
NPR1
INTS3
SLC27A3
GATAD2B
DENND4B
CRTC2
SLC39A1
CREB3L4
JTB
RAB13
RPS27
NUP210L
TPM3
MIR190B
C1orf189
C1orf43
UBAP2L
HAX1
AQP10
ATP8B2
IL6R
SHE
TDRD10
UBE2Q1
CHRNB2
ADAR
KCNN3
PMVK
PBXIP1
PYGO2
SHC1
CKS1B
MIR4258
FLAD1
LENEP
ZBTB7B
DCST2
DCST1
ADAM15
EFNA4
EFNA3
EFNA1
SLC50A1
DPM3
KRTCAP2
TRIM46
MUC1
MIR92B
THBS3
MTX1
GBAP1
GBA
FAM189B
SCAMP3
CLK2
HCN3
PKLR
FDPS
RUSC1-AS1
RUSC1
ASH1L
MIR555
POU5F1P4
LOC645676
MSTO1
YY1AP1
DAP3
MSTO2P
GON4L
SYT11
RIT1
KIAA0907
SNORA42
SCARNA4
RXFP4
ARHGEF2
SSR2
UBQLN4
LAMTOR2
RAB25
MEX3A
LMNA
SEMA4A
SLC25A44
PMF1
BGLAP
PAQR6
SMG5
TMEM79
C1orf85
VHLL
CCT3
C1orf182
RHBG
C1orf61
MIR9-1
MEF2D
IQGAP3
TTC24
APOA1BP
GPATCH4
HAPLN2
BCAN
NES
CRABP2
ISG20L2
RRNAD1
MRPL24
HDGF
PRCC
SH2D2A
NTRK1
INSRR
PEAR1
LRRC71
ARHGEF11
MIR765
ETV3L
ETV3
CYCSP52
FCRL5
FCRL4
FCRL3
FCRL2
FCRL1
CD5L
KIRREL
LOC646268
CD1D
CD1A
CD1C
CD1B
CD1E
OR10T2
OR10K2
OR10K1
OR10R2
OR6Y1
OR6P1
OR10X1
OR10Z1
SPTA1
OR6K2
OR6K3
OR6K6
OR6N1
OR6N2
MNDA
PYHIN1
IFI16
AIM2
CADM3
LOC100131825
DARC
FCER1A
OR10J3
OR10J1
OR10J5
APCS
CRP
DUSP23
FCRL6
SLAMF8
C1orf204
VSIG8
CCDC19
TAGLN2
IGSF9
SLAMF9
LOC100505633
PIGM
KCNJ10
KCNJ9
IGSF8
ATP1A2
ATP1A4
CASQ1
PEA15
DCAF8
PEX19
COPA
SUMO1P3
NCSTN
NHLH1
VANGL2
SLAMF6
CD84
SLAMF1
CD48
SLAMF7
LY9
CD244
ITLN1
ITLN2
F11R
TSTD1
USF1
ARHGAP30
PVRL4
KLHDC9
PFDN2
NIT1
DEDD
UFC1
USP21
PPOX
B4GALT3
ADAMTS4
NDUFS2
FCER1G
APOA2
TOMM40L
NR1I3
PCP4L1
MPZ
SDHC
C1orf192
FCGR2A
HSPA6
FCGR3A
FCGR2C
HSPA7
FCGR3B
FCGR2B
RPL31P11
FCRLA
FCRLB
DUSP12
ATF6
OLFML2B
NOS1AP
MIR4654
MIR556
C1orf111
C1orf226
SH2D1B
UHMK1
UAP1
DDR2
HSD17B7
C1orf110
RGS4
RGS5
NUF2
PBX1
LOC100505795
LMX1A
RXRG
LOC400794
LRRC52
MGST3
ALDH9A1
LOC440700
TMCO1
UCK2
FAM78B
MIR921
FMO9P
POGK
TADA1
ILDR2
MAEL
GPA33
DUSP27
POU2F1
CD247
CREG1
RCSD1
MPZL1
ADCY10
BRP44
DCAF6
GPR161
TIPRL
SFT2D2
ANKRD36BP1
TBX19
MIR557
LOC100505918
XCL2
XCL1
DPT
MGC4473
ATP1B1
NME7
BLZF1
C1orf114
SLC19A2
F5
SELP
SELL
SELE
METTL18
C1orf112
SCYL3
KIFAP3
METTL11B
MIR3119-1
MIR3119-2
LOC284688
GORAB
PRRX1
C1orf129
FMO3
MIR1295
FMO6P
FMO2
FMO1
FMO4
TOP1P1
PRRC2C
MYOC
VAMP4
METTL13
DNM3
DNM3OS
MIR3120
C1orf105
PIGC
C1orf9
FASLG
TNFSF18
TNFSF4
LOC100506023
PRDX6
SLC9A11
ANKRD45
LOC730159
KLHL20
CENPL
DARS2
LOC100506046
GAS5
SNORD81
SNORD47
SNORD80
SNORD79
SNORD78
SNORD44
SNORD77
SNORD76
SNORD75
SNORD74
ZBTB37
SERPINC1
RC3H1
RABGAP1L
GPR52
CACYBP
MRPS14
TNN
KIAA0040
TNR
RFWD2
SCARNA3
PAPPA2
ASTN1
MIR488
FAM5B
SEC16B
LOC730102
LOC100302401
RASAL2
C1orf49
C1orf220
MIR4424
RALGPS2
ANGPTL1
FAM20B
TOR3A
ABL2
SOAT1
AXDND1
NPHS2
TDRD5
FAM163A
TOR1AIP2
TOR1AIP1
CEP350
QSOX1
LHX4
LOC100527964
ACBD6
MIR3121
XPR1
KIAA1614
STX6
MR1
IER5
CACNA1E
ZNF648
GLUL
TEDDM1
NCRNA00272
RGSL1
RNASEL
RGS16
LOC284648
RGS8
NPL
DHX9
SHCBP1L
LAMC1
LAMC2
NMNAT2
DKFZP564C196
SMG7
NCF2
ARPC5
RGL1
APOBEC4
GLT25D2
TSEN15
C1orf21
EDEM3
FAM129A
RNF2
TRMT1L
SWT1
IVNS1ABP
LOC100288079
HMCN1
PRG4
TPR
C1orf27
OCLM
PDC
PTGS2
PLA2G4A
FAM5C
LOC440704
RGS18
RGS21
RGS1
RGS13
RGS2
UCHL5
TROVE2
GLRX2
CDC73
MIR1278
B3GALT2
KCNT2
MIR4735
CFH
CFHR3
CFHR1
CFHR4
CFHR2
CFHR5
F13B
ASPM
ZBTB41
CRB1
DENND1B
C1orf53
LHX9
NEK7
ATP6V1G3
PTPRC
LOC100131234
MIR181B1
MIR181A1
NR5A2
FAM58BP
C1orf98
ZNF281
KIF14
DDX59
CAMSAP1L1
GPR25
C1orf106
KIF21B
CACNA1S
TMEM9
IGFN1
PKP1
TNNT2
LAD1
TNNI1
PHLDA3
CSRP1
RPS10P7
NAV1
MIR1231
IPO9
SHISA4
LMOD1
TIMM17A
RNPEP
ELF3
GPR37L1
ARL8A
PTPN7
PTPRVP
LGR6
UBE2T
PPP1R12B
FAM202A
SYT2
KDM5B
LOC641515
LOC148709
RABIF
KLHL12
ADIPOR1
CYB5R1
LOC401980
TMEM183A
PPFIA4
MYOG
ADORA1
MYBPH
CHI3L1
CHIT1
LOC730227
BTG2
FMOD
PRELP
OPTC
ATP2B4
SNORA77
LAX1
ZC3H11A
ZBED6
SNRPE
NCRNA00303
SOX13
ETNK2
REN
KISS1
GOLT1A
PLEKHA6
LOC127841
PPP1R15B
PIK3C2B
MDM4
LRRN2
NFASC
CNTN2
TMEM81
RBBP5
DSTYK
TMCC2
NUAK2
KLHDC8A
LOC284576
LEMD1
MIR135B
CDK18
LOC284578
MFSD4
ELK4
SLC45A3
NUCKS1
RAB7L1
SLC41A1
PM20D1
SLC26A9
FAM72A
AVPR1B
C1orf186
CTSE
SRGAP2
IKBKE
RASSF5
EIF2D
DYRK3
MAPKAPK2
IL10
IL19
IL20
IL24
FAIM3
PIGR
FCAMR
C1orf116
YOD1
PFKFB2
C4BPB
C4BPA
CD55
CR2
CR1
CR1L
CD46
MIR29C
MIR29B2
LOC148696
CD34
PLXNA2
LOC642587
MIR205
CAMK1G
LAMB3
G0S2
HSD11B1
TRAF3IP3
C1orf74
IRF6
DIEXF
SYT14
C1orf133
SERTAD4
HHAT
KCNH1
RCOR3
TRAF5
C1orf97
RD3
SLC30A1
NEK2
LPGAT1
INTS7
DTL
MIR3122
PPP2R5A
SNORA16B
TMEM206
NENF
ATF3
FAM71A
BATF3
NSL1
TATDN3
C1orf227
NCRNA00292
FLVCR1
VASH2
ANGEL2
RPS6KC1
LOC100505832
PROX1
SMYD2
PTPN14
CENPF
MIR548F3
KCNK2
KCTD3
USH2A
ESRRG
GPATCH2
SPATA17
RRP15
TGFB2
LOC643723
LYPLAL1
RNU5F
SLC30A10
EPRS
BPNT1
IARS2
MIR215
MIR194-1
RAB3GAP2
MIR664
SNORA36B
AURKAPS1
MARK1
C1orf115
MOSC2
MOSC1
HLX
C1orf140
DUSP10
HHIPL2
TAF1A
MIA3
AIDA
BROX
FAM177B
DISP1
TLR5
SUSD4
C1orf65
CAPN8
CAPN2
TP53BP2
FBXO28
DEGS1
NVL
MIR320B2
CNIH4
WDR26
MIR4742
CNIH3
DNAH14
LBR
ENAH
SRP9
EPHX1
TMEM63A
LEFTY1
PYCR2
LEFTY2
C1orf55
H3F3A
LOC440926
ACBD3
MIXL1
LIN9
PARP1
C1orf95
ITPKB
PSEN2
ADCK3
CDC42BPA
ZNF678
ZNF847P
LOC100130093
JMJD4
SNAP47
PRSS38
WNT9A
WNT3A
ARF1
MIR3620
C1orf35
MRPL55
GUK1
GJC2
IBA57
OBSCN
TRIM11
TRIM17
HIST3H3
HIST3H2A
HIST3H2BB
MIR4666
RNF187
RHOU
DUSP5P
RAB4A
C1orf96
ACTA1
NUP133
ABCB10
TAF5L
URB2
GALNT2
PGBD5
COG2
AGT
CAPN9
C1orf198
TTC13
ARV1
FAM89A
MIR1182
TRIM67
C1orf131
GNPAT
EXOC8
C1orf124
EGLN1
SNRPD2P2
TSNAX
LOC100287814
TSNAX-DISC1
DISC1
SIPA1L2
KIAA1383
NTPCR
PCNXL2
KIAA1804
KCNK1
MIR4427
SLC35F3
MIR4671
C1orf31
TARBP1
LOC100506795
IRF2BP2
NCRNA00184
LOC100506810
TOMM20
SNORA14B
RBM34
ARID4B
MIR4753
GGPS1
TBCE
B3GALNT2
GNG4
LYST
MIR1537
NID1
GPR137B
ERO1LB
EDARADD
LGALS8
LOC100287902
HEATR1
ACTN2
MTR
RYR2
LOC100130331
ZP4
LOC339535
CHRM3
RPS7P5
FMN2
GREM2
RGS7
MIR3123
FH
KMO
OPN3
CHML
WDR64
EXO1
MAP1LC3C
PLD5
LOC731275
CEP170
SDCCAG8
MIR4677
AKT3
LOC339529
ZNF238
C1orf100
ADSS
C1orf101
PPPDE1
FAM36A
NCRNA00201
HNRNPU
EFCAB2
KIF26B
SMYD3
LOC255654
TFB2M
CNST
SCCPDH
LOC149134
AHCTF1
ZNF695
ZNF670
ZNF669
C1orf229
ZNF124
MIR3916
VN1R5
ZNF496
NLRP3
OR2B11
OR2W5
LOC148824
OR2C3
C1orf150
OR2G2
OR2G3
OR13G1
OR6F1
OR1C1
OR14A16
OR11L1
TRIM58
OR2W3
OR2T8
OR2L13
OR2L8
OR2AK2
OR2L1P
OR2L2
OR2L3
OR2M1P
OR2M5
OR2M2
OR2M3
OR2M4
OR2T33
OR2T12
OR2M7
OR14C36
OR2T4
OR2T6
OR2T1
OR2T2
OR2T3
OR2T5
OR2G6
OR2T29
OR2T34
OR2T10
OR2T11
OR2T35
OR2T27
OR14I1
LOC646627
SH3BP5L
MIR3124
ZNF672
ZNF692
PGBD2
TUBB8
ZMYND11
DIP2C
C10orf108
LARP4B
GTPBP4
IDI2
IDI2-AS1
IDI1
WDR37
NCRNA00200
ADARB2
NCRNA00168
LOC282980
LOC399708
PFKP
PITRM1
LOC100507034
KLF6
LOC100216001
LOC338588
AKR1E2
tAKR
AKR1C1
AKR1C2
AKR1C3
AKR1CL1
AKR1C4
UCN3
TUBAL3
NET1
CALML5
CALML3
ASB13
C10orf18
GDI2
ANKRD16
FBXO18
IL15RA
IL2RA
RBM17
PFKFB3
MIR3155
MIR3155B
LOC399715
PRKCQ
LOC439949
LOC100507127
SFMBT2
ITIH5
ITIH2
KIN
ATP5C1
TAF3
FLJ45983
GATA3
SFTA1P
LOC254312
CELF2
USP6NL
ECHDC3
C10orf47
LOC219731
UPF2
DHTKD1
SEC61A2
NUDT5
CDC123
CAMK1D
MIR4480
LOC283070
CCDC3
OPTN
MCM10
UCMA
PHYH
SEPHS1
BEND7
PRPF18
FRMD4A
MIR4293
MIR1265
FAM107B
CDNF
HSPA14
SUV39H2
DCLRE1C
MEIG1
OLAH
ACBD7
C10orf111
RPP38
NMT2
LOC100192204
FAM171A1
ITGA8
FAM188A
PTER
C1QL3
RSU1
CUBN
TRDMT1
VIM
ST8SIA6
LOC100128098
PTPLA
STAM
TMEM236
MRC1
MIR511
SLC39A12
LOC100129213
CACNB2
NSUN6
ARL5B
PLXDC2
MIR4675
NEBL
C10orf113
C10orf114
MIR1915
C10orf140
MLLT10
DNAJC1
EBLN1
LOC100130992
COMMD3
BMI1
SPAG6
LOC100499489
PIP4K2A
ARMC3
MSRB2
PTF1A
C10orf67
OTUD1
KIAA1217
PRINS
MIR603
ARHGAP21
PRTFDC1
ENKUR
THNSL1
LOC100128811
GPR158
MYO3A
GAD2
APBB1IP
NCRNA00264
LOC731789
PDSS1
ABI1
NCRNA00202
ANKRD26
YME1L1
MASTL
ACBD5
LOC387646
PTCHD3
RAB18
MKX
ARMC4
MPP7
LOC220906
WAC
BAMBI
LOC100507605
LYZL1
LOC387647
SVIL
MIR604
MIR938
KIAA1462
MTPAP
LOC729668
MAP3K8
LYZL2
ZNF438
ZEB1-AS1
ZEB1
ARHGAP12
KIF5B
EPC1
CCDC7
C10orf68
ITGB1
NRP1
LOC100505583
PARD3
CUL2
CREM
CCNY
GJD4
FZD8
MIR4683
ANKRD30A
MTRNR2L7
ZNF248
ZNF25
ZNF33A
ZNF37A
LOC100129055
HSD17B7P2
SEPT7L
LOC399744
LOC441666
LOC84856
ZNF37BP
ZNF33B
BMS1
RET
CSGALNACT2
RASGEF1A
FXYD4
HNRNPF
ZNF487P
ZNF239
ZNF485
C10orf44
ZNF32
HNRNPA3P1
C10orf136
LOC100506835
LOC283033
CXCL12
LOC220980
TMEM72
RASSF4
C10orf10
C10orf25
ZNF22
LOC100133308
LOC338579
MIR3156-1
OR13A1
ALOX5
MARCH8
ANUBL1
FAM21C
AGAP4
PTPN20A
FRMPD2P1
BMS1P5
FAM35B
SYT15
GPRIN2
PPYR1
LOC643650
LOC728643
ANXA8
ANXA8L1
FAM25C
AGAP9
LOC642826
FAM35B2
ANTXRL
ANXA8L2
FAM21B
CTSL1P2
ZNF488
RBP3
GDF2
GDF10
LOC399753
FRMPD2
MAPK8
ARHGAP22
WDFY4
LRRC18
MIR4294
VSTM4
LOC100506733
FAM170B
C10orf128
C10orf71
DRGX
ERCC6
PGBD3
CHAT
SLC18A3
C10orf53
OGDHL
PARG
AGAP8
LOC728407
AGAP7
MSMB
NCOA4
TIMM23
AGAP6
FLJ31813
FAM21A
ASAH2
SGMS1
ASAH2B
A1CF
PRKG1
MIR605
CSTF2T
LOC100506939
DKK1
MBL2
PCDH15
MTRNR2L5
ZWINT
MIR3924
IPMK
CISD1
UBE2D1
TFAM
BICC1
LOC728640
PHYHIPL
FAM13C
SLC16A9
M1
CCDC6
C10orf40
ANK3
CDK1
RHOBTB1
TMEM26
C10orf107
ARID5B
RTKN2
ZNF365
ADO
EGR2
NRBF2
JMJD1C
MIR1296
LOC84989
REEP3
ANXA2P3
CTNNA3
LRRTM3
DNAJC12
SIRT1
HERC4
MYPN
ATOH7
PBLD
HNRNPH3
RUFY2
DNA2
SLC25A16
TET1
CCAR1
SNORD98
STOX1
DDX50
DDX21
KIAA1279
SRGN
VPS26A
SUPV3L1
HKDC1
HK1
TACR2
TSPAN15
NEUROG3
C10orf35
COL13A1
H2AFY2
AIFM2
TYSND1
SAR1A
PPA1
NPFFR1
LRRC20
EIF4EBP2
NODAL
KIAA1274
PRF1
ADAMTS14
C10orf27
SGPL1
PCBD1
UNC5B
LOC728978
SLC29A3
CDH23
C10orf105
C10orf54
PSAP
CHST3
SPOCK2
ASCC1
ANAPC16
DDIT4
DNAJB12
MICU1
MCU
MIR4676
OIT3
PLA2G12B
P4HA1
NUDT13
ECD
FAM149B1
DNAJC9
C10orf103
MRPS16
TTC18
ANXA7
ZMYND17
PPP3CB
USP54
MYOZ1
SYNPO2L
AGAP5
BMS1P4
SEC24C
FUT11
CHCHD1
KIAA0913
LOC100507331
NDST2
CAMK2G
C10orf55
PLAU
VCL
AP3M1
ADK
KAT6B
DUPD1
DUSP13
SAMD8
VDAC2
COMTD1
LOC253264
ZNF503
NCRNA00245
C10orf11
KCNMA1
DLG5
LOC100128292
POLR3A
RPS24
LOC100132987
LOC283050
ZMIZ1
PPIF
ZCCHC24
EIF5AL1
SFTPA2
LOC650623
SFTPA1
LOC642361
LOC100288974
MBL1P
SFTPD
LOC219347
C10orf57
PLAC9
ANXA11
LOC439990
MAT1A
DYDC1
DYDC2
C10orf58
TSPAN14
SH2D4B
NRG3
GHITM
C10orf99
CDHR1
LRIT2
LRIT1
RGR
LOC170425
FAM190B
LOC100507470
GRID1
MIR346
WAPAL
OPN4
LDB3
BMPR1A
MMRN2
SNCG
C10orf116
AGAP11
FAM25A
GLUD1
FAM35A
FAM22A
LOC728190
LOC439994
FAM22D
MIR4678
MINPP1
PAPSS2
ATAD1
CFL1P1
KLLN
PTEN
RNLS
LIPJ
LIPF
LIPK
LIPN
LIPM
ANKRD22
STAMBPL1
ACTA2
FAS
FAS-AS1
MIR4679-2
MIR4679-1
CH25H
LIPA
IFIT2
IFIT3
IFIT1B
IFIT1
IFIT5
SLC16A12
PANK1
MIR107
FLJ37201
KIF20B
LOC643529
HTR7
RPP30
ANKRD1
NUDT9P1
PCGF5
LOC100188947
HECTD2
PPP1R3C
TNKS2
FGFBP3
BTAF1
CPEB3
MARCH5
MARK2P9
IDE
KIF11
HHEX
EXOC6
CYP26C1
CYP26A1
MYOF
CEP55
O3FAR1
RBP4
PDE6C
FRA10AC1
LGI1
TMEM20
PIPSL
PLCE1
LOC100128054
NOC3L
TBC1D12
HELLS
CYP2C18
CYP2C19
CYP2C9
CYP2C8
C10orf129
PDLIM1
SORBS1
ALDH18A1
TCTN3
ENTPD1
LOC728558
C10orf131
CC2D2B
CCNJ
MIR3157
ZNF518A
BLNK
DNTT
OPALIN
TLL2
TM9SF3
PIK3AP1
LCOR
C10orf12
SLIT1
LOC100505540
ARHGAP19-SLIT1
ARHGAP19
FRAT1
FRAT2
RRP12
PGAM1
EXOSC1
ZDHHC16
MMS19
UBTD1
ANKRD2
HOGA1
C10orf62
MORN4
PI4K2A
AVPI1
MARVELD1
LOC100270710
ZFYVE27
SFRP5
GOLGA7B
CRTAC1
C10orf28
LOXL4
PYROXD2
MIR1287
HPS1
MIR4685
HPSE2
CNNM1
GOT1
NKX2-3
SLC25A28
ENTPD7
COX15
CUTC
ABCC2
DNMBP
DNMBP-AS1
CPN1
ERLIN1
CHUK
CWF19L1
SNORA12
BLOC1S2
PKD2L1
SCD
NCRNA00263
WNT8B
SEC31B
NDUFB8
HIF1AN
PAX2
FAM178A
SEMA4G
MIR608
MRPL43
C10orf2
LZTS2
PDZD7
SFXN3
KAZALD1
TLX1NB
TLX1
LBX1
FLJ41350
BTRC
POLL
DPCD
MIR3158-1
MIR3158-2
FBXW4
FGF8
NPM3
MGEA5
KCNIP2
C10orf76
HPS6
LDB1
PPRC1
NOLC1
ELOVL3
PITX3
GBF1
NFKB2
PSD
FBXL15
CUEDC2
MIR146B
LOC100505761
C10orf95
TMEM180
ACTR1A
SUFU
TRIM8
ARL3
SFXN2
C10orf26
CYP17A1
C10orf32
AS3MT
CNNM2
NT5C2
LOC729020
INA
PCGF6
TAF5
USMG5
MIR1307
PDCD11
CALHM2
CALHM1
CALHM3
NEURL
SH3PXD2A
LOC100505839
OBFC1
SLK
COL17A1
MIR936
MEIR5
WDR96
MIR609
GSTO1
MIR4482
GSTO2
ITPRIP
CCDC147
SORCS3
SORCS1
XPNPEP1
LOC100505933
ADD3
MXI1
SMNDC1
DUSP5
SMC3
RBM20
LOC282997
PDCD4
BBIP1
SHOC2
RPL13AP6
ADRA2A
GPAM
TECTB
GUCY2GP
ACSL5
ZDHHC6
VTI1A
MIR4295
LOC143188
TCF7L2
HABP2
NRAP
CASP7
C10orf81
MIR4483
DCLRE1A
NHLRC2
ADRB1
C10orf118
MIR2110
TDRD1
VWA2
AFAP1L2
ABLIM1
FAM160B1
TRUB1
ATRNL1
GFRA1
C10orf96
PNLIPRP3
PNLIP
PNLIPRP1
PNLIPRP2
C10orf82
HSPA12A
ENO4
KIAA1598
VAX1
MIR3663
KCNK18
SLC18A2
PDZD8
EMX2OS
EMX2
RAB11FIP2
CASC2
FAM204A
PRLHR
C10orf46
NANOS1
EIF3A
SNORA19
FAM45A
SFXN4
PRDX3
GRK5
MIR4681
RGS10
TIAL1
BAG3
INPP5F
MCMBP
SEC23IP
MIR4682
PPAPDC1A
LOC283089
WDR11
FGFR2
ATE1
NSMCE4A
TACC2
BTBD16
PLEKHA1
MIR3941
ARMS2
HTRA1
DMBT1
C10orf120
FLJ46361
CUZD1
FAM24B
FAM24A
LOC399815
C10orf88
PSTK
IKZF5
ACADSB
HMX3
HMX2
BUB3
GPR26
CPXM2
CHST15
OAT
NKX1-2
LHPP
FAM53B
METTL10
FAM175B
ZRANB1
CTBP2
MIR4296
LOC100169752
C10orf122
LOC283038
FLJ37035
C10orf137
MMP21
UROS
MIR4484
BCCIP
DHX32
FANK1
ADAM12
C10orf90
DOCK1
FAM196A
NPS
FOXI2
CLRN3
PTPRE
MKI67
MGMT
EBF3
MIR4297
LOC387723
GLRX3
MIR378C
TCERG1L
FLJ46300
PPP2R2D
BNIP3
JAKMIP3
DPYSL4
STK32C
LRRC27
PWWP2B
C10orf91
INPP5A
NKX6-2
C10orf92
C10orf93
GPR123
KNDC1
UTF1
VENTX
MIR202
ADAM8
TUBGCP2
ZNF511
CALY
PRAP1
C10orf125
ECHS1
MIR3944
PAOX
MTG1
SPRN
LOC619207
CYP2E1
SYCE1
SPRNP1
FRG2B
DUX2
DUX4L2
DUX4
LOC100133161
SCGB1C1
ODF3
BET1L
RIC8A
SIRT3
PSMD13
NLRP6
ATHL1
IFITM5
IFITM2
IFITM1
IFITM3
B4GALNT4
PKP3
SIGIRR
ANO9
PTDSS2
RNH1
HRAS
LRRC56
C11orf35
RASSF7
MIR210HG
MIR210
LOC143666
PHRF1
IRF7
CDHR5
SCT
DRD4
DEAF1
TMEM80
EPS8L2
TALDO1
PDDC1
CEND1
SLC25A22
PIDD
RPLP2
SNORA52
PNPLA2
EFCAB4A
CD151
POLR2L
TSPAN4
CHID1
AP2A2
MUC6
MUC2
MUC5B
TOLLIP
LOC255512
BRSK2
MOB2
DUSP8
LOC338651
KRTAP5-1
KRTAP5-2
KRTAP5-3
KRTAP5-4
KRTAP5-5
FAM99A
FAM99B
KRTAP5-6
IFITM10
CTSD
SYT8
TNNI2
LSP1
MIR4298
TNNT3
MRPL23
LOC100133545
H19
IGF2
MIR483
IGF2AS
INS
TH
MIR4686
ASCL2
C11orf21
TSPAN32
CD81
TSSC4
TRPM5
KCNQ1
KCNQ1OT1
KCNQ1DN
CDKN1C
SLC22A18AS
SLC22A18
PHLDA2
NAP1L4
SNORA54
CARS
OSBPL5
MRGPRG
C11orf36
MRGPRE
ZNF195
LOC650368
TRPC2
ART5
ART1
CHRNA10
NUP98
PGAP2
RHOG
STIM1
RRM1
OR52B4
TRIM21
OR52K2
OR52K1
OR52M1
C11orf40
OR52I2
OR52I1
TRIM68
OR51D1
OR51E1
OR51E2
OR51F1
OR52R1
OR51F2
OR51S1
OR51T1
OR51A7
OR51G2
OR51G1
OR51A4
OR51A2
MMP26
OR51L1
OR52J3
OR52E2
OR52A5
OR52A1
OR51V1
HBB
HBD
HBBP1
HBG1
HBG2
HBE1
OR51B4
OR51B2
OR51B5
OR51B6
OR51M1
OR51Q1
OR51I1
OR51I2
OR52D1
UBQLN3
UBQLNL
OR52H1
OR52B6
TRIM6
TRIM34
TRIM78P
TRIM5
TRIM22
OR56B1
OR52N4
OR52N5
OR52N1
OR52N2
OR52E6
OR52E8
OR52E4
OR56A3
OR56A5
OR52L1
OR56A4
OR56A1
OR56B4
OR52B2
OR52W1
C11orf42
FAM160A2
CNGA4
CCKBR
PRKCDBP
SMPD1
APBB1
HPX
TRIM3
ARFIP2
FXC1
DNHD1
RRP8
ILK
TAF10
TPP1
DCHS1
MRPL17
GVINP1
OR2AG2
OR2AG1
OR6A2
OR10A5
OR10A2
OR10A4
OR2D2
OR2D3
ZNF215
ZNF214
NLRP14
RBMXL2
SYT9
OLFML1
PPFIBP2
CYB5R2
OVCH2
OR5P2
OR5P3
OR5E1P
LOC283299
OR10A6
OR10A3
NLRP10
EIF3F
TUB
RIC3
LMO1
STK33
TRIM66
RPL27A
SNORA3
SNORA45
ST5
AKIP1
C11orf16
ASCL3
TMEM9B
NRIP3
SCUBE2
KRT8P41
DENND5A
TMEM41B
IPO7
SNORA23
LOC644656
ZNF143
WEE1
SWAP70
LOC440028
LOC283104
SBF2
ADM
AMPD3
MTRNR2L8
MIR4485
RNF141
LOC100129827
LYVE1
MRVI1
CTR9
EIF4G2
SNORD97
ZBED5
LOC729013
GALNTL4
CSNK2A1P
MIR4299
USP47
DKK3
MICAL2
MICALCL
PARVA
TEAD1
LOC100506305
RASSF10
ARNTL
BTBD10
PTH
FAR1
SPON1
RRAS2
COPB1
PSMA1
PDE3B
CYP2R1
CALCA
CALCB
INSC
SOX6
C11orf58
PLEKHA7
RPS13
PIK3C2A
NUCB2
B7H6
KCNJ11
ABCC8
USH1C
MYOD1
KCNC1
SERGEF
TPH1
SAAL1
SAA3P
MRGPRX3
MRGPRX4
LOC494141
SAA4
SAA2
SAA1
HPS5
GTF2H1
LDHA
LDHC
LDHAL6A
TSG101
UEVLD
LOC100506540
SPTY2D1
TMEM86A
IGSF22
PTPN5
MRGPRX1
MRGPRX2
ZDHHC13
CSRP3
E2F8
NAV2
NAV2-AS4
MIR4486
LOC100126784
MIR4694
DBX1
HTATIP2
PRMT3
SLC6A5
NELL1
ANO5
SLC17A6
FANCF
GAS2
SVIP
LOC100500938
LUZP2
ANO3
MUC15
SLC5A12
FIBIN
BBOX1
CCDC34
LGR4
LIN7C
BDNF-AS1
BDNF
KIF18A
MIR610
METTL15
KCNA4
FSHB
C11orf46
MPPED2
DCDC5
DCDC1
DNAJC24
IMMP1L
ELP4
PAX6
DKFZp686K1684
RCN1
WT1
WT1-AS
EIF3M
CCDC73
PRRG4
QSER1
DEPDC7
TCP11L1
NCRNA00294
CSTF3
LOC338739
HIPK3
C11orf41
C11orf91
CD59
FBXO3
LMO2
CAPRIN1
NAT10
ABTB2
CAT
ELF5
EHF
APIP
PDHX
MIR1343
CD44
SLC1A2
PAMR1
FJX1
TRIM44
LDLRAD3
MIR3973
COMMD9
PRR5L
TRAF6
RAG1
RAG2
C11orf74
LRRC4C
LOC100507205
HNRNPKP3
API5
TTC17
MIR670
MIR129-2
HSD17B12
ALKBH3
LOC729799
LOC100507300
C11orf96
ACCSL
ACCS
EXT2
ALX4
CD82
TSPAN18
TP53I11
LOC221122
PRDM11
SYT13
CHST1
DKFZp779M0652
SLC35C1
CRY2
MAPK8IP1
C11orf94
PEX16
GYLTL1B
PHF21A
CREB3L1
DGKZ
MIR4688
MDK
CHRM4
AMBRA1
MIR3160-1
MIR3160-2
HARBI1
ATG13
ARHGAP1
ZNF408
F2
CKAP5
SNORD67
LOC100507401
LRP4
C11orf49
ARFGAP2
PACSIN3
DDB2
ACP2
NR1H3
MADD
MYBPC3
SPI1
SLC39A13
PSMC3
RAPSN
CELF1
PTPMT1
KBTBD4
NDUFS3
FAM180B
C1QTNF4
MTCH2
AGBL2
FNBP4
NUP160
PTPRJ
OR4B1
OR4X2
OR4X1
OR4S1
OR4C3
OR4C45
OR4A47
LOC120824
LOC283116
TRIM64C
FOLH1
LOC440040
OR4C13
OR4C12
LOC441601
LOC646813
OR4A5
OR4C46
TRIM48
LOC440041
OR4A16
OR4A15
OR4C15
OR4C16
OR4C11
OR4P4
OR4S2
OR4C6
OR5D13
OR5D14
OR5L1
OR5D18
OR5L2
OR5D16
SPRYD5
OR5W2
OR5I1
OR10AG1
OR7E5P
OR5F1
OR5AS1
OR8I2
OR8H2
OR8H3
OR8J3
OR8K5
OR5J2
OR5T2
OR5T3
OR5T1
OR8H1
OR8K3
OR8K1
OR8J1
OR8U1
OR8U8
OR5R1
OR5M9
OR5M3
OR5M8
OR5M11
OR5M10
OR5M1
OR5AP2
OR5AR1
OR9G1
OR9G4
OR5AK2
OR5AK4P
LRRC55
APLNR
TNKS1BP1
SSRP1
P2RX3
PRG3
PRG2
SLC43A3
RTN4RL2
SLC43A1
TIMM10
SMTNL1
UBE2L6
SERPING1
MIR130A
YPEL4
CLP1
ZDHHC5
MED19
TMX2
C11orf31
BTBD18
CTNND1
OR9Q1
OR6Q1
OR9I1
OR9Q2
OR1S2
OR1S1
OR10Q1
OR10W1
OR5B17
OR5B3
OR5B2
OR5B12
OR5B21
LPXN
ZFP91
CNTF
GLYAT
GLYATL2
GLYATL1
LOC283194
FAM111B
FAM111A
DTX4
MPEG1
OR5AN1
OR5A2
OR5A1
OR4D6
OR4D10
OR4D11
OR4D9
OSBP
MIR3162
PATL1
OR10V1
STX3
MRPL16
GIF
TCN1
PLAC1L
MS4A3
MS4A2
MS4A6A
MS4A4A
MS4A6E
MS4A7
MS4A14
MS4A5
MS4A1
MS4A12
MS4A13
NCRNA00301
MS4A8B
MS4A15
MS4A10
CCDC86
GPR44
ZP1
PRPF19
TMEM109
TMEM132A
SLC15A3
CD6
CD5
VPS37C
PGA3
PGA4
PGA5
VWCE
DDB1
DAK
CYBASC3
TMEM138
TMEM216
CPSF7
SDHAF2
C11orf66
MIR4488
LRRC10B
SYT7
RPLP0P2
DAGLA
C11orf9
DKFZP434K028
C11orf10
FEN1
FADS1
MIR1908
FADS2
FADS3
RAB3IL1
BEST1
FTH1
INCENP
SCGB1D1
SCGB2A1
SCGB1D2
SCGB2A2
SCGB1D4
ASRGL1
SCGB1A1
AHNAK
EEF1G
MIR3654
TUT1
MTA2
EML3
ROM1
B3GAT3
GANAB
INTS5
C11orf48
METTL12
SNORA57
C11orf83
UBXN1
LRRN4CL
BSCL2
GNG3
HNRNPUL2
TTC9C
ZBTB3
POLR2G
TAF6L
TMEM179B
TMEM223
NXF1
STX5
WDR74
SNHG1
SNORD22
SNORD31
SNORD30
SNORD29
SNORD28
SNORD27
SNORD26
SNORD25
SLC3A2
CHRM1
SLC22A6
SLC22A8
SLC22A24
SLC22A25
SLC22A10
SLC22A9
HRASLS5
LGALS12
RARRES3
HRASLS2
PLA2G16
ATL3
RTN3
C11orf95
C11orf84
MARK2
RCOR2
NAA40
COX8A
OTUB1
MACROD1
FLRT1
STIP1
FERMT3
TRPT1
NUDT22
DNAJC4
VEGFB
FKBP2
PPP1R14B
PLCB3
BAD
GPR137
KCNK4
C11orf20
ESRRA
TRMT112
PRDX5
CCDC88B
RPS6KA4
MIR1237
SLC22A11
SLC22A12
NRXN2
RASGRP2
PYGM
SF1
MAP4K2
MEN1
CDC42BPG
EHD1
MIR192
MIR194-2
ATG2A
PPP2R5B
GPHA2
C11orf85
BATF2
ARL2
SNX15
SAC3D1
NAALADL1
CDCA5
ZFPL1
LOC100130348
C11orf2
TM7SF2
ZNHIT2
FAU
MRPL49
SYVN1
SPDYC
CAPN1
SLC22A20
POLA2
CDC42EP2
DPF2
TIGD3
SLC25A45
FRMD8
NEAT1
MIR612
MALAT1
SCYL1
LTBP3
LOC254100
SSSCA1
FAM89B
EHBP1L1
KCNK7
MAP3K11
PCNXL3
MIR4690
SIPA1
MIR4489
RELA
KAT5
RNASEH2C
DKFZp761E198
OVOL1
SNX32
CFL1
MUS81
EFEMP2
CTSW
FIBP
CCDC85B
FOSL1
C11orf68
DRAP1
TSGA10IP
SART1
EIF1AD
BANF1
CST6
CATSPER1
GAL3ST3
SF3B2
PACS1
KLC2
RAB1B
CNIH2
YIF1A
TMEM151A
CD248
RIN1
BRMS1
B3GNT1
SLC29A2
NPAS4
MRPL11
PELI3
DPP3
BBS1
ZDHHC24
ACTN3
CTSF
CCDC87
CCS
RBM14
RBM4
RBM4B
SPTBN2
C11orf80
RCE1
PC
LRFN4
C11orf86
SYT12
RHOD
KDM2A
ADRBK1
ANKRD13D
SSH3
LOC100130987
POLD4
CLCF1
RAD9A
PPP1CA
TBC1D10C
CARNS1
RPS6KB2
PTPRCAP
CORO1B
GPR152
CABP4
TMEM134
AIP
PITPNM1
CDK2AP2
CABP2
GSTP1
NDUFV1
DOC2GP
NUDT8
TBX10
ACY3
ALDH3B2
FAM86C2P
UNC93B1
ALDH3B1
NDUFS8
MIR4691
TCIRG1
CHKA
SUV420H1
C11orf24
LRP5
PPP6R3
GAL
MTL5
CPT1A
MRPL21
IGHMBP2
MRGPRD
MRGPRF
TPCN2
MYEOV
CCND1
ORAOV1
FGF19
FGF4
FGF3
ANO1
FADD
PPFIA1
MIR548K
CTTN
SHANK2
MIR3664
LOC339902
DHCR7
NADSYN1
KRTAP5-7
KRTAP5-8
KRTAP5-9
KRTAP5-10
KRTAP5-11
FAM86C1
DEFB108B
LOC100133315
LOC100129216
RNF121
IL18BP
NUMA1
MIR3165
LRTOMT
LAMTOR1
C11orf51
FOLR3
FOLR1
FOLR2
INPPL1
PHOX2A
CLPB
PDE2A
MIR139
ARAP1
STARD10
MIR4692
ATG16L2
FCHSD2
P2RY2
P2RY6
ARHGEF17
RELT
FAM168A
PLEKHB1
RAB6A
MRPL48
CHCHD8
PAAF1
DNAJB13
UCP2
UCP3
C2CD3
PPME1
P4HA3
PGM2L1
KCNE3
LIPT2
POLD3
CHRDL2
MIR4696
RNF169
XRRA1
SPCS2
NEU3
OR2AT4
SLCO2B1
LOC441617
ARRB1
MIR326
RPS3
SNORD15A
SNORD15B
KLHL35
GDPD5
SERPINH1
MAP6
MOGAT2
DGAT2
UVRAG
WNT11
PRKRIR
C11orf30
LRRC32
GUCY2E
TSKU
ACER3
B3GNT6
CAPN5
OMP
MYO7A
GDPD4
PAK1
AQP11
CLNS1A
RSF1
C11orf67
INTS4
KCTD14
THRSP
NDUFC2
ALG8
KCTD21
USP35
GAB2
NARS2
ODZ4
MIR4300
FAM181B
PRCP
C11orf82
RAB30
SNORA70E
LOC100506233
PCF11
ANKRD42
CCDC90B
DLG2
TMEM126B
TMEM126A
CREBZF
CCDC89
SYTL2
CCDC83
PICALM
EED
C11orf73
CCDC81
ME3
PRSS23
FZD4
LOC100506368
TMEM135
RAB38
CTSC
GRM5
TYR
NOX4
FOLH1B
TRIM77P
TRIM49
TRIM53P
LOC399940
TRIM64B
TRIM49L1
LOC399939
TRIM64
TRIM49L2
UBTFL1
NAALAD2
CHORDC1
MIR4490
FAT3
MTNR1B
SLC36A4
CCDC67
C11orf75
KIAA1731
SCARNA9
SNORA25
SNORA32
SNORD6
SNORA1
SNORA8
SNORD5
SNORA18
MIR1304
SNORA40
TAF1D
C11orf54
MED17
VSTM5
HEPHL1
PANX1
FOLR4
GPR83
MRE11A
ANKRD49
LOC643037
FUT4
PIWIL4
AMOTL1
CWC15
KDM4D
KDM4DL
SRSF8
ENDOD1
SESN3
FAM76B
CEP57
MTMR2
MAML2
MIR1260B
CCDC82
JRKL
CNTN5
ARHGAP42
MIR548G
TMEM133
PGR
TRPC6
MIR3920
ANGPTL5
KIAA1377
C11orf70
YAP1
BIRC3
BIRC2
TMEM123
MMP7
MMP20
MMP27
MMP8
MMP10
LOC100288077
MMP1
MMP3
MMP12
MMP13
DCUN1D5
DYNC2H1
MIR4693
PDGFD
DDI1
CASP12
LOC643733
CASP4
CASP5
CASP1
CARD16
CARD17
CARD18
GRIA4
KIAA1826
KBTBD3
AASDHPPT
GUCY1A2
CWF19L2
ALKBH8
ELMOD1
LOC643923
SLN
SLC35F2
RAB39
CUL5
ACAT1
NPAT
ATM
C11orf65
KDELC2
EXPH5
DDX10
C11orf87
ZC3H12C
RDX
FDX1
ARHGAP20
C11orf53
C11orf92
C11orf93
MIR4491
POU2AF1
BTG4
MIR34B
MIR34C
C11orf88
LAYN
SIK2
PPP2R1B
ALG9
FDXACB1
C11orf1
CRYAB
HSPB2
C11orf52
DIXDC1
DLAT
PIH1D2
C11orf57
TIMM8B
SDHD
IL18
TEX12
BCO2
PTS
C11orf34
NCAM1
LOC100288346
TTC12
ANKK1
DRD2
MIR4301
TMPRSS5
ZW10
CLDN25
USP28
HTR3B
HTR3A
ZBTB16
NNMT
C11orf71
RBM7
REXO2
FAM55A
FAM55D
FAM55B
CADM1
LOC283143
BUD13
ZNF259
APOA5
APOA4
APOC3
APOA1
SIK3
PAFAH1B2
SIDT2
TAGLN
PCSK7
RNF214
BACE1
BACE1-AS
CEP164
DSCAML1
FXYD2
FXYD6
TMPRSS13
IL10RA
LOC100526771
TMPRSS4
SCN4B
SCN2B
AMICA1
MPZL3
MPZL2
CD3E
CD3D
CD3G
UBE4A
ATP5L
MLL
TTC36
TMEM25
IFT46
ARCN1
PHLDB1
TREH
DDX6
CXCR5
BCL9L
MIR4492
UPK2
FOXR1
CCDC84
RPL23AP64
RPS25
TRAPPC4
MIR3656
SLC37A4
HYOU1
VPS11
HMBS
H2AFX
DPAGT1
C2CD2L
HINFP
ABCG4
NLRX1
PDZD3
CCDC153
CBL
MCAM
RNF26
MFRP
USP2
LOC100499227
THY1
PVRL1
TRIM29
OAF
POU2F3
LOC649133
TMEM136
ARHGEF12
GRIK4
TBCEL
TECTA
SC5DL
SORL1
MIR100HG
MIR125B1
BLID
MIRLET7A2
MIR100
UBASH3B
CRTAM
C11orf63
BSX
LOC341056
HSPA8
CLMP
MIR4493
GRAMD1B
SCN3B
ZNF202
OR6X1
OR6M1
TMEM225
OR8D4
OR4D5
OR6T1
OR10S1
OR10G4
OR10G9
OR10G8
OR10G7
VWA5A
OR8G2
OR8G1
OR8G5
OR8D1
OR8D2
OR8B2
OR8B3
OR8B4
OR8B8
OR8B12
OR8A1
PANX3
TBRG1
SIAE
SPA17
NRGN
VSIG2
ESAM
C11orf61
ROBO3
ROBO4
HEPACAM
HEPN1
CCDC15
SLC37A2
TMEM218
PKNOX2
FEZ1
EI24
STT3A
CHEK1
ACRV1
PATE1
PATE2
PATE3
PATE4
HYLS1
PUS3
DDX25
CDON
RPUSD4
FAM118B
SRPR
FOXRED1
TIRAP
DCPS
FLJ39051
ST3GAL4
KIRREL3
MIR3167
NCRNA00288
ETS1
LOC100507392
FLI1
KCNJ1
KCNJ5
C11orf45
TP53AIP1
ARHGAP32
BARX2
TMEM45B
NFRKB
PRDM10
NCRNA00167
APLP2
ST14
ZBTB44
ADAMTS8
ADAMTS15
SNX19
NTM
OPCML
SPATA19
LOC283174
MIR4697
IGSF9B
LOC100128239
JAM3
NCAPD3
VPS26B
THYN1
ACAD8
GLB1L3
GLB1L2
B3GAT1
LOC283177
FAM138D
IQSEC3
LOC574538
SLC6A12
SLC6A13
KDM5A
CCDC77
B4GALNT3
NINJ2
WNK1
RAD52
ERC1
LOC100292680
FBXL14
WNT5B
MIR3649
ADIPOR2
CACNA2D4
LRTM2
LOC100271702
DCP1B
CACNA1C
LOC283440
FKBP4
ITFG2
NRIP2
LOC100507424
FOXM1
C12orf32
TULP3
TEAD4
TSPAN9
PRMT8
EFCAB4B
PARP11
CCND2
C12orf5
FGF23
FGF6
C12orf4
RAD51AP1
DYRK4
AKAP3
NDUFA9
GALNT8
KCNA6
KCNA1
KCNA5
NTF3
ANO2
VWF
CD9
PLEKHG6
TNFRSF1A
SCNN1A
LTBR
LOC678655
CD27
TAPBPL
VAMP1
MRPL51
NCAPD2
SCARNA10
GAPDH
IFFO1
NOP2
CHD4
SCARNA11
LPAR5
ACRBP
ING4
ZNF384
C12orf53
COPS7A
MLF2
PTMS
LAG3
CD4
GPR162
LEPREL2
GNB3
CDCA3
USP5
TPI1
SPSB2
RPL13P5
DSTNP2
LRRC23
ENO2
ATN1
C12orf57
PTPN6
MIR200C
MIR141
PHB2
SCARNA12
EMG1
LPCAT3
C1S
C1R
C1RL
MATL2963
RBP5
CLSTN3
PEX5
ACSM4
CD163L1
CD163
APOBEC1
GDF3
DPPA3
CLEC4C
NANOGNB
NANOG
SLC2A14
SLC2A3
FOXJ2
C3AR1
NECAP1
CLEC4A
POU5F1P3
ZNF705A
FAM66C
FAM90A1
FAM86FP
LOC389634
CLEC6A
CLEC4D
CLEC4E
AICDA
MFAP5
RIMKLB
A2ML1
PHC1
M6PR
KLRG1
C12orf33
LOC144571
A2M
PZP
A2MP1
MIR1244
LOC100499405
LOC642846
DDX12
KLRB1
LOC374443
CLEC2D
CLECL1
CD69
KLRF1
CLEC2B
KLRF2
CLEC2A
CLEC12A
CLEC1B
CLEC12B
CLEC9A
CLEC1A
CLEC7A
OLR1
C12orf59
GABARAPL1
KLRD1
KLRK1
KLRC3
KLRC2
KLRC1
KLRAP1
MAGOHB
STYK1
CSDA
TAS2R7
TAS2R8
TAS2R9
TAS2R10
PRR4
PRH1
TAS2R13
PRH2
TAS2R14
PRH1-PRR4
TAS2R50
TAS2R20
TAS2R19
TAS2R31
TAS2R46
TAS2R43
TAS2R30
LOC100129361
TAS2R42
PRB3
PRB4
PRB1
PRB2
LOC338817
ETV6
BCL2L14
LRP6
MANSC1
LOH12CR2
LOH12CR1
DUSP16
CREBL2
GPR19
CDKN1B
APOLD1
MIR613
DDX47
RPL13AP20
GPRC5A
MIR614
GPRC5D
HEBP1
LOC100506314
HTR7P1
KIAA1467
GSG1
EMP1
C12orf36
GRIN2B
ATF7IP
PLBD1
GUCY2C
HIST4H4
H2AFJ
WBP11
C12orf60
C12orf69
ART4
MGP
ERP27
ARHGDIB
PDE6H
RERG
PTPRO
EPS8
STRAP
DERA
SLC15A5
MGST1
LMO3
LOC728622
MIR3974
RERGL
PIK3C2G
PLCZ1
CAPZA3
PLEKHA5
AEBP2
LOC100506393
PDE3A
SLCO1C1
SLCO1B3
SLCO1B7
SLCO1B1
SLCO1A2
IAPP
PYROXD1
RECQL
GOLT1B
C12orf39
GYS2
LDHB
KCNJ8
ABCC9
CMAS
ST8SIA1
KIAA0528
ETNK1
SOX5
MIR920
C12orf67
BCAT1
C12orf77
LRMP
CASC1
LYRM5
KRAS
IFLTD1
MIR4302
LOC100506451
RASSF8
BHLHE41
SSPN
ITPR2
C12orf11
FGFR1OP2
TM7SF3
MED21
C12orf71
STK38L
ARNTL2
C12orf70
PPFIBP1
REP15
MRPS35
MANSC4
KLHDC5
PTHLH
CCDC91
FAR2
ERGIC2
OVCH1
TMTC1
IPO8
CAPRIN2
LOC100287314
TSPAN11
LOC100506660
DDX11
FAM60A
FLJ13224
DENND5B
METTL20
AMN1
H3F3C
C12orf35
BICD1
FGD4
DNM1L
YARS2
PKP2
SYT10
ALG10
ALG10B
CPNE8
KIF21A
ABCD2
C12orf40
SLC2A13
LRRK2
CNTN1
PDZRN4
GXYLT1
YAF2
ZCRB1
PPHLN1
PRICKLE1
ADAMTS20
PUS7L
IRAK4
TWF1
TMEM117
NELL2
DBX2
RACGAP1P
PLEKHA8P1
ANO6
LOC400027
ARID2
SCAF11
SLC38A1
SLC38A2
SLC38A4
AMIGO2
MIR4698
LOC100233209
FAM113B
RPAP3
ENDOU
RAPGEF3
SLC48A1
HDAC7
VDR
TMEM106C
COL2A1
SENP1
PFKM
ASB8
C12orf68
OR10AD1
H1FNT
ZNF641
ANP32D
C12orf54
OR8S1
LALBA
C12orf41
SNORA34
SNORA2A
SNORA2B
LOC144438
CCNT1
LOC255411
ADCY6
MIR4701
CACNB3
DDX23
RND1
CCDC65
FKBP11
ARF3
WNT10B
WNT1
DDN
PRKAG1
MLL2
RHEBL1
DHH
LMBR1L
TUBA1B
TUBA1A
TUBA1C
PRPH
TROAP
C1QL4
DNAJC22
SPATS2
LOC100335030
KCNH3
MCRS1
FAM186B
PRPF40B
FMNL3
TMBIM6
NCKAP5L
LOC100286844
BCDIN3D
FAIM2
LOC283332
AQP2
AQP5
AQP6
RACGAP1
ACCN2
SMARCD1
GPD1
C12orf62
CERS5
LIMA1
MIR1293
FAM186A
LARP4
DIP2B
ATF1
TMPRSS12
METTL7A
HIGD1C
SLC11A2
LETMD1
CSRNP2
TFCP2
POU6F1
DAZAP2
SMAGP
BIN2
CELA1
GALNT6
SLC4A8
SCN8A
FIGNL2
ANKRD33
ACVRL1
ACVR1B
GRASP
NR4A1
C12orf44
KRT80
LOC283403
LOC283404
KRT7
KRT81
KRT86
KRT83
KRT85
KRT84
KRT82
KRT75
KRT6B
KRT6C
KRT6A
KRT5
KRT71
KRT74
KRT72
KRT73
KRT2
KRT1
KRT77
KRT76
KRT3
KRT4
KRT79
KRT78
KRT8
KRT18
EIF4B
LOC283335
TENC1
SPRYD3
IGFBP6
SOAT2
CSAD
ZNF740
ITGB7
RARG
MFSD5
ESPL1
PFDN5
C12orf10
AAAS
SP7
SP1
AMHR2
PRR13
PCBP2
MAP3K12
TARBP2
NPFF
ATF7
ATP5G2
CALCOCO1
HOXC13
HOXC12
HOTAIR
HOXC11
HOXC10
MIR196A2
HOXC9
HOXC8
HOXC5
HOXC6
MIR615
HOXC4
FLJ12825
LOC100240735
LOC100240734
LOC400043
SMUG1
CBX5
MIR3198-2
HNRNPA1
NFE2
COPZ1
MIR148B
GPR84
ZNF385A
ITGA5
GTSF1
NCKAP1L
PDE1B
PPP1R1A
GLYCAM1
LACRT
DCD
MUCL1
KIAA0748
NEUROD4
OR9K2
OR10A7
OR6C74
OR6C6
OR6C1
OR6C3
OR6C75
OR6C65
OR6C76
OR6C2
OR6C70
OR6C68
OR6C4
OR10P1
METTL7B
ITGA7
BLOC1S1
RDH5
CD63
GDF11
SARNP
ORMDL2
DNAJC14
LOC440104
MMP19
WIBG
DGKA
PMEL
CDK2
RAB5B
SUOX
IKZF4
RPS26
ERBB3
PA2G4
RPL41
ZC3H10
ESYT1
MYL6B
MYL6
SMARCC2
RNF41
OBFC2B
SLC39A5
ANKRD52
COQ10A
CS
CNPY2
PAN2
IL23A
STAT2
APOF
TIMELESS
MIP
SPRYD4
GLS2
RBMS2
BAZ2A
ATP5B
SNORD59B
SNORD59A
PTGES3
NACA
PRIM1
HSD17B6
SDR9C7
RDH16
GPR182
ZBTB39
TAC3
MYO1A
TMEM194A
NAB2
STAT6
LRP1
MIR1228
NXPH4
SHMT2
NDUFA4L2
STAC3
R3HDM2
INHBC
INHBE
GLI1
ARHGAP9
MARS
DDIT3
MBD6
DCTN2
KIF5A
PIP4K2C
DTX3
ARHGEF25
SLC26A10
B4GALNT1
OS9
AGAP2
LOC100130776
TSPAN31
CDK4
MARCH9
CYP27B1
METTL1
METTL21B
TSFM
AVIL
CTDSP2
MIR26A2
LOC100506844
XRCC6BP1
LRIG3
SLC16A7
FAM19A2
USP15
MON2
C12orf61
MIRLET7I
PPM1H
AVPR1A
DPY19L2
TMEM5
SRGAP1
C12orf66
C12orf56
XPOT
TBK1
RASSF3
GNS
TBC1D30
FLJ41278
WIF1
LEMD3
MSRB3
RPSAP52
HMGA2
LLPH
TMBIM4
IRAK3
HELB
GRIP1
CAND1
DYRK2
IFNG
IL26
IL22
MDM1
RAP1B
SNORA70G
LOC100507250
NUP107
SLC35E3
MDM2
CPM
CPSF6
MIR1279
LYZ
YEATS4
FRS2
MIR3913-1
MIR3913-2
CCT2
LRRC10
BEST3
RAB3IP
CNOT2
KCNMB4
PTPRB
PTPRR
TSPAN8
LGR5
ZFC3H1
THAP2
TMEM19
RAB21
TBC1D15
MRS2P2
TPH2
LOC283392
TRHDE
LOC100507377
ATXN7L3B
KCNC2
CAPS2
GLIPR1L1
GLIPR1L2
GLIPR1
KRR1
PHLDA1
NAP1L1
BBS10
OSBPL8
ZDHHC17
CSRP2
E2F7
NAV3
SYT1
MIR1252
PAWR
PPP1R12A
OTOGL
PTPRQ
MYF6
MYF5
LIN7A
MIR617
MIR618
ACSS3
MIR4699
PPFIA2
CCDC59
C12orf26
TMTC2
MIR548T
SLC6A15
TSPAN19
LRRIQ1
ALX1
RASSF9
NTS
MGAT4C
MKRN9P
C12orf50
C12orf29
CEP290
TMTC3
KITLG
LOC728084
DUSP6
POC1B
GALNT4
ATP2B1
LOC338758
C12orf37
C12orf12
EPYC
KERA
LUM
DCN
BTG1
CLLU1OS
CLLU1
C12orf74
PLEKHG7
EEA1
LOC643339
NUDT4
NUDT4P1
UBE2N
MRPL42
LOC144481
SOCS2
CRADD
PLXNC1
CCDC41
LOC144486
TMCC3
MIR492
KRT19P2
NDUFA12
NR2C1
FGD6
VEZT
MIR331
MIR3685
METAP2
USP44
NTN4
SNRPF
CCDC38
AMDHD1
HAL
LTA4H
ELK3
CDK17
NEDD1
RMST
MIR1251
MIR135A2
MIR4303
SLC9A7P1
LOC643770
LOC100128191
TMPO
SLC25A3
SNORA53
IKBIP
APAF1
ANKS1B
FAM71C
UHRF1BP1L
GOLGA2B
MIR1827
ACTR6
DEPDC4
SCYL2
SLC17A8
NR1H4
GAS2L3
ANO4
SLC5A8
UTP20
ARL1
SPIC
MYBPC1
CHPT1
SYCP3
GNPTAB
DRAM1
CCDC53
NUP37
C12orf48
PMCH
IGF1
LOC283432
PAH
ASCL1
C12orf42
STAB2
NT5DC3
GNN
HSP90B1
C12orf73
TDG
GLT8D2
HCFC2
NFYB
TXNRD1
EID3
CHST11
MIR3922
SLC41A2
C12orf45
ALDH1L2
KIAA1033
APPL2
C12orf75
NUAK1
CKAP4
TCP11L2
POLR3B
LOC100287944
RFX4
LOC100505978
RIC8B
C12orf23
MTERFD3
CRY1
BTBD11
PWP1
PRDM4
ASCL4
LOC728739
WSCD2
CMKLR1
FICD
SART3
ISCU
TMEM119
SELPLG
CORO1C
SSH1
DAO
SVOP
LOC100131733
USP30
ALKBH2
UNG
ACACB
FOXN4
MYO1H
KCTD10
UBE3B
MMAB
MVK
C12orf34
MGC14436
TRPV4
MIR4497
GLTP
TCHP
GIT2
ANKRD13A
C12orf76
IFT81
ATP2A2
ANAPC7
ARPC3
GPN3
C12orf24
VPS29
RAD9B
PPTC7
TCTN1
HVCN1
PPP1CC
CCDC63
MYL2
LOC100131138
CUX2
FAM109A
SH2B3
ATXN2
BRAP
ACAD10
ALDH2
C12orf47
MAPKAPK5
ADAM1
TMEM116
ERP29
NAA25
TRAFD1
C12orf51
RPL6
PTPN11
RPH3A
OAS1
OAS3
OAS2
DTX1
RASAL1
CCDC42B
DDX54
C12orf52
IQCD
TPCN1
SLC24A6
PLBD2
SDS
SDSL
LHX5
RBM19
TBX5
LOC255480
TBX3
MED13L
MIR620
MIR4472-2
NCRNA00173
MAP1LC3B2
C12orf49
RNFT2
HRK
FBXW8
TESC
FBXO21
NOS1
KSR2
RFC5
WSB2
VSIG10
PEBP1
TAOK3
SUDS3
SRRM4
HSPB8
LOC144742
CCDC60
TMEM233
PRKAB1
CIT
MIR1178
CCDC64
RAB35
GCN1L1
MIR4498
RPLP0
LOC100506649
PXN
SIRT4
PLA2G1B
MSI1
COX6A1
TRIAP1
GATC
SRSF9
DYNLL1
LOC100506668
COQ5
RNF10
POP5
CABP1
MLEC
UNC119B
MIR4700
ACADS
SPPL3
HNF1A-AS1
HNF1A
C12orf43
OASL
P2RX7
P2RX4
CAMKK2
ANAPC5
RNF34
KDM2B
ORAI1
MORN3
TMEM120B
RHOF
LOC338799
SETD1B
HPD
PSMD9
WDR66
BCL7A
MLXIP
LRRC43
IL31
B3GNT4
DIABLO
VPS33A
CLIP1
ZCCHC8
RSRC2
KNTC1
HCAR2
HCAR3
HCAR1
DENR
CCDC62
HIP1R
VPS37B
ABCB9
OGFOD2
ARL6IP4
PITPNM2
MIR4304
LOC100507091
MPHOSPH9
C12orf65
CDK2AP1
SBNO1
SETD8
RILPL2
SNRNP35
RILPL1
MIR3908
TMED2
DDX55
EIF2B1
GTF2H3
TCTN2
ATP6V0A2
DNAH10
CCDC92
ZNF664
ZNF664-FAM101A
FAM101A
NCOR2
SCARB1
UBC
DHX37
BRI3BP
AACS
TMEM132B
LOC400084
LOC100128554
LOC387895
LOC100507206
LOC440117
FLJ37505
TMEM132C
MIR3612
SLC15A4
GLT1D1
TMEM132D
LOC100190940
FLJ31485
FZD10
PIWIL1
RIMBP2
STX2
RAN
GPR133
LOC116437
SFSWAP
MMP17
ULK1
PUS1
EP400
SNORA49
EP400NL
DDX51
NOC4L
GALNT9
LOC100130238
FBRSL1
LOC100507055
P2RX2
POLE
PXMP2
PGAM5
ANKLE2
GOLGA3
CHFR
ZNF605
ZNF26
ZNF84
ZNF140
ZNF10
ZNF268
ANKRD20A9P
LOC348021
PHF2P1
TUBA3C
ANKRD26P3
LOC100287114
TPTE2
MPHOSPH8
PSPC1
ZMYM5
ZMYM2
GJA3
GJB2
GJB6
CRYL1
MIR4499
IFT88
IL17D
N6AMT2
XPO4
LATS2
SAP18
SKA3
MRP63
LOC650794
ZDHHC20
EFHA1
FGF9
BASP1P1
SGCG
SACS
NCRNA00327
TNFRSF19
MIPEP
PCOTH
C1QTNF9B
SPATA13
MIR2276
C1QTNF9
PARP4
LOC374491
ATP12A
RNF17
CENPJ
TPTE2P1
PABPC3
FAM123A
MTMR6
NUPL1
ATP8A2
SHISA2
RNF6
CDK8
WASF3
GPR12
USP12
RPL21P28
SNORD102
SNORA27
RASL11A
GTF3A
MTIF3
LNX2
POLR1D
GSX1
PDX1
ATP5EP2
CDX2
PRHOXNB
FLT3
PAN3-AS1
PAN3
FLT1
POMP
SLC46A3
MTUS2
SLC7A1
UBL3
LOC440131
KATNAL1
LOC100188949
HMGB1
USPL1
ALOX5AP
LOC100507064
C13orf33
C13orf26
HSPH1
B3GALTL
RXFP2
EEF1DP3
FRY
ZAR1L
BRCA2
N4BP2L1
N4BP2L2
CG030
PDS5B
KL
STARD13
RFC3
NBEA
MAB21L1
MIR548F5
DCLK1
SOHLH2
C13orf38
SPG20
CCNA1
C13orf36
RFXAP
SMAD9
ALG5
EXOSC8
FAM48A
CSNK1A1L
FLJ34747
POSTN
TRPC4
UFM1
FREM2
STOML3
C13orf23
NHLRC3
LHFP
COG6
MIR4305
FLJ42392
TTL
FOXO1
MIR320D1
MRPS31
SLC25A15
LOC100616668
MIR621
SUGT1P3
ELF1
WBP4
KBTBD6
KBTBD7
MTRF1
NAA16
OR7E37P
C13orf15
KIAA0564
LOC100507240
DGKH
AKAP11
TNFSF11
C13orf30
EPSTI1
DNAJC15
ENOX1
CCDC122
C13orf31
NCRNA00284
SERP2
TSC22D1
LOC641467
LOC144817
NUFIP1
KIAA1704
GTF2F2
KCTD4
TPT1
SNORA31
LOC100190939
SLC25A30
COG3
FAM194B
SPERT
SIAH3
ZC3H13
CPB2
LCP1
C13orf18
LRCH1
ESD
HTR2A
SUCLA2
NUDT15
MED4
ITM2B
RB1
LPAR6
RCBTB2
CYSLTR2
FNDC3A
MLNR
CDADC1
CAB39L
SETDB2
PHF11
RCBTB1
ARL11
EBPL
KPNA3
CTAGE10P
SPRYD7
DLEU2
MIR3613
TRIM13
KCNRG
MIR16-1
MIR15A
DLEU1
ST13P4
DLEU7
RNASEH2B
GUCY1B2
FAM124A
SERPINE3
INTS6
MIR4703
WDFY2
DHRS12
NCRNA00282
CCDC70
ATP7B
ALG11
NEK5
NEK3
THSD1P1
THSD1
VPS36
CKAP2
TPTE2P3
HNRNPA1L2
SUGT1
LECT1
MIR759
PCDH8
OLFM4
MIR1297
PRR20A
PCDH17
DIAPH3
TDRD3
MIR3169
PCDH20
MIR548AN
OR7E156P
MIR548X2
MIR4704
PCDH9
MIR548H4
LOC338862
KLHL1
ATXN8OS
DACH1
MIR548I4
MZT1
C13orf34
DIS3
PIBF1
KLF5
KLF12
LOC338864
CTAGE11P
TBC1D4
COMMD6
UCHL3
LMO7
KCTD12
BTF3P11
CLN5
FBXL3
MYCBP2
SCEL
SLAIN1
MIR3665
EDNRB
POU4F1
RNF219
MIR548A2
RBM26
RBM26-AS1
NDFIP2
SPRY2
SLITRK1
MIR548F1
SLITRK6
LOC642345
MIR4500
SLITRK5
MIR622
LOC144776
MIR17HG
MIR17
MIR18A
MIR19A
MIR20A
MIR19B1
MIR92A1
GPC5
GPC6
DCT
TGDS
GPR180
SOX21
ABCC4
CLDN10
DZIP1
DNAJC3
UGGT2
HS6ST3
OXGR1
MBNL2
RAP2A
IPO5
FARP1
RNF113B
MIR3170
STK24
SLC15A1
DOCK9
LOC100289373
UBAC2
GPR18
GPR183
FKSG29
MIR623
TM9SF2
CLYBL
MIR4306
ZIC5
ZIC2
PCCA
A2LD1
TMTC4
NALCN
ITGBL1
FGF14
MIR2681
MIR4705
LOC283480
LOC283481
TPP2
METTL21C
C13orf40
C13orf27
KDELC1
BIVM
ERCC5
LOC121952
SLC10A2
DAOA-AS1
DAOA
LOC728192
EFNB2
ARGLU1
FAM155A
LIG4
ABHD13
TNFSF13B
MYO16
IRS2
COL4A1
COL4A2
RAB20
CARKD
CARS2
ING1
C13orf29
ANKRD10
ARHGEF7
C13orf16
SOX1
SPACA7
TUBGCP3
C13orf35
ATP11A
MCF2L-AS1
MCF2L
F7
F10
PROZ
PCID2
CUL4A
LAMP1
GRTP1
ADPRHL1
DCUN1D2
TMCO3
TFDP1
ATP4B
GRK1
FLJ44054
GAS6
FAM70B
RASA3
CDC16
UPF3A
ZNF828
OR11H12
POTEG
POTEM
OR11H2
OR4Q3
OR4M1
OR4N2
OR4K2
OR4K5
OR4K1
OR4K15
OR4K14
OR4K13
OR4L1
OR4K17
OR4N5
OR11G2
OR11H6
OR11H4
TTC5
CCNB1IP1
SNORD126
RPPH1
PARP2
TEP1
KLHL33
OSGEP
APEX1
TMEM55B
PNP
RNASE10
RNASE9
RNASE11
RNASE12
OR6S1
RNASE4
EDDM3A
EDDM3B
RNASE6
RNASE1
RNASE3
ECRP
RNASE2
METTL17
SLC39A2
NDRG2
TPPP2
RNASE13
RNASE7
RNASE8
ARHGEF40
ZNF219
C14orf176
OR5AU1
LOC283624
HNRNPC
RPGRIP1
SUPT16H
CHD8
SNORD9
SNORD8
RAB2B
TOX4
METTL3
SALL2
OR10G3
OR10G2
OR4E2
DAD1
ABHD4
OXA1L
SLC7A7
MRPL52
MMP14
LRP10
REM2
RBM23
PRMT5
HAUS4
JUB
C14orf93
PSMB5
PSMB11
CDH24
ACIN1
C14orf119
CEBPE
SLC7A8
HOMEZ
PPP1R3E
BCL2L2
PABPN1
SLC22A17
EFS
IL25
CMTM5
MYH6
MIR208A
MYH7
MIR208B
NGDN
ZFHX2
THTPA
AP1G2
JPH4
DHRS2
C14orf165
C14orf167
DHRS4
DHRS4L2
DHRS4L1
LRRC16B
CPNE6
NRL
PCK2
DCAF11
FITM1
PSME1
FAM158A
PSME2
RNF31
IRF9
REC8
IPO4
TM9SF1
TSSK4
CHMP4A
MDP1
NEDD8
GMPR2
TINF2
TGM1
RABGGTA
DHRS1
C14orf21
CIDEB
LTB4R2
LTB4R
ADCY4
RIPK3
NFATC4
NYNRIN
CBLN3
KHNYN
SDR39U1
CMA1
CTSG
GZMH
GZMB
STXBP6
NOVA1
MIR4307
LOC100505967
FOXG1
C14orf23
PRKD1
G2E3
SCFD1
COCH
LOC100506071
STRN3
MIR624
AP4S1
HECTD1
HEATR5A
C14orf126
GPR33
NUBPL
C14orf128
ARHGAP5
AKAP6
NPAS3
EGLN3
SPTSSA
EAPP
SNX6
CFL2
BAZ1A
C14orf19
SRP54
FAM177A1
PPP2R3C
KIAA0391
PSMA6
NFKBIA
INSM2
RALGAPA1
BRMS1L
MBIP
SFTA3
NKX2-1
NKX2-8
PAX9
SLC25A21
MIR4503
LOC100129794
MIPOL1
FOXA1
SSTR1
CLEC14A
LOC283547
SEC23A
SIP1
TRAPPC6B
PNN
MIA2
CTAGE5
LOC100288846
FBXO33
LRFN5
FSCB
C14orf28
KLHL28
FAM179B
PRPF39
SNORD127
FKBP3
FANCM
MIS18BP1
RPL10L
MDGA2
MIR548Y
LOC100506433
RPS29
LRR1
RPL36AL
MGAT2
DNAAF2
POLE2
KLHDC1
KLHDC2
NEMF
ARF6
C14orf182
C14orf183
METTL21D
SOS2
L2HGDH
ATP5S
CDKL1
MAP4K5
ATL1
SAV1
NIN
ABHD12B
PYGL
TRIM9
TMX1
LOC283553
FRMD6
C14orf82
GNG2
C14orf166
NID2
PTGDR
PTGER2
TXNDC16
GPR137C
ERO1L
PSMC6
STYX
GNPNAT1
FERMT2
DDHD1
BMP4
CDKN3
CNIH
GMFB
CGRRF1
SAMD4A
GCH1
MIR4308
WDHD1
SOCS4
MAPK1IP1L
LGALS3
DLGAP5
FBXO34
ATG14
TBPL2
C14orf33
KTN1
RPL13AP3
C14orf34
PELI2
C14orf101
OTX2
OTX2OS1
EXOC5
MUDENG
NAA30
C14orf105
SLC35F4
C14orf37
ACTR10
PSMA3
FLJ31306
ARID4A
TOMM20L
TIMM9
KIAA0586
DACT1
DAAM1
GPR135
C14orf149
JKAMP
C14orf38
RTN1
C14orf135
DHRS7
PPM1A
C14orf39
SIX6
SIX1
SIX4
MNAT1
TRMT5
SLC38A6
TMEM30B
PRKCH
FLJ22447
HIF1A
SNAPC1
SYT16
FLJ43390
KCNH5
RHOJ
GPHB5
PPP2R5E
WDR89
SGPP1
SYNE2
ESR2
TEX21P
MTHFD1
AKAP5
ZBTB25
ZBTB1
HSPA2
C14orf50
PLEKHG3
SPTB
CHURC1
GPX2
RAB15
FNTB
MAX
MIR4706
MIR4708
FUT8
LOC645431
NCRNA00238
GPHN
FAM71D
MPP5
ATP6V1D
EIF2S1
PLEK2
TMEM229B
PLEKHH1
PIGH
ARG2
VTI1B
RDH11
RDH12
ZFYVE26
RAD51B
ZFP36L1
ACTN1
DCAF5
EXD2
GALNTL1
ERH
SLC39A9
PLEKHD1
C14orf162
KIAA0247
LOC100289511
SRSF5
SLC10A1
SMOC1
SLC8A3
ADAM21P1
COX16
SYNJ2BP
ADAM21
C14orf55
ADAM20
MED6
TTC9
MAP3K9
PCNX
SNORD56B
LOC145474
SIPA1L1
RGS6
DPF3
DCAF4
ZFYVE1
RBM25
PSEN1
PAPLN
NUMB
HEATR4
C14orf169
ACOT1
ACOT2
ACOT4
ACOT6
DNAL1
PNMA1
C14orf43
MIR4505
PTGR2
ZNF410
FAM161B
COQ6
ENTPD5
C14orf45
ALDH6A1
LIN52
VSX2
ABCD4
VRTN
SYNDIG1L
NPC2
ISCA2
LTBP2
KIAA0317
FCF1
YLPM1
PROX2
DLST
RPS6KL1
PGF
EIF2B2
MLH3
ACYP1
FAM164C
NEK9
TMED10
FOS
LOC731223
JDP2
BATF
FLVCR2
C14orf1
TTLL5
BCYRN1
TGFB3
IFT43
C14orf118
ESRRB
VASH1
ANGEL1
C14orf166B
IRF2BPL
KIAA1737
ZDHHC22
TMEM63C
NGB
MIR1260
POMT2
GSTZ1
TMED8
SAMD15
C14orf148
VIPAR
AHSA1
ISM2
SPTLC2
ALKBH1
SLIRP
SNW1
C14orf178
ADCK1
NRXN3
DIO2
LOC100628307
CEP128
TSHR
GTF2A1
SNORA79
STON2
SEL1L
FLRT2
LOC283585
GALC
GPR65
KCNK10
SPATA7
PTPN21
ZC3H14
EML5
TTC8
FOXN3
LOC400236
PRO1768
EFCAB11
TDP1
KCNK13
PSMC1
C14orf102
CALM1
LOC400238
TTC7B
RPS6KA5
C14orf159
SNORA11B
GPR68
CCDC88C
SMEK1
C14orf184
CATSPERB
TC2N
FBLN5
TRIP11
ATXN3
NDUFB1
CPSF2
SLC24A4
RIN3
LGMN
GOLGA5
CHGA
ITPK1
ITPK1-AS1
MOAP1
C14orf109
C14orf142
UBR7
BTBD7
KIAA1409
COX8C
PRIMA1
C14orf86
FAM181A
ASB2
C14orf48
OTUB2
DDX24
IFI27L1
IFI27
IFI27L2
PPP4R4
SERPINA10
SERPINA6
SERPINA1
SERPINA11
SERPINA9
SERPINA12
SERPINA4
SERPINA5
SERPINA3
SERPINA13
GSC
DICER1
MIR3173
FLJ45244
CLMN
C14orf139
C14orf49
SNHG10
GLRX5
TCL6
TCL1B
TCL1A
LOC100507043
C14orf132
BDKRB2
BDKRB1
ATG2B
C14orf129
AK7
PAPOLA
VRK1
LOC100129345
C14orf64
C14orf177
BCL11B
SETD3
CCNK
CCDC85C
HHIPL1
CYP46A1
EML1
EVL
MIR342
DEGS2
YY1
SLC25A29
MIR345
SLC25A47
WARS
WDR25
BEGAIN
C14orf70
DLK1
MIR2392
MEG3
MIR770
MIR493
MIR337
MIR665
RTL1
MIR431
MIR433
MIR127
MIR432
MIR136
MEG8
SNORD112
SNORD113-1
SNORD113-2
SNORD113-3
SNORD113-4
SNORD113-5
SNORD113-6
SNORD113-7
SNORD113-8
SNORD113-9
SNORD114-1
SNORD114-2
SNORD114-3
SNORD114-4
SNORD114-5
SNORD114-6
SNORD114-7
SNORD114-8
SNORD114-9
SNORD114-10
SNORD114-11
SNORD114-12
SNORD114-13
SNORD114-14
SNORD114-15
SNORD114-16
SNORD114-17
SNORD114-18
SNORD114-19
SNORD114-20
SNORD114-21
SNORD114-22
SNORD114-23
SNORD114-24
SNORD114-25
SNORD114-26
SNORD114-27
SNORD114-28
SNORD114-29
SNORD114-30
SNORD114-31
MIR379
MIR411
MIR299
MIR380
MIR1197
MIR323
MIR758
MIR329-1
MIR329-2
MIR494
MIR1193
MIR543
MIR495
MIR376C
MIR376A2
MIR654
MIR376B
MIR376A1
MIR300
MIR1185-1
MIR1185-2
MIR381
MIR487B
MIR539
MIR889
MIR655
MIR487A
MIR382
MIR134
MIR668
MIR485
MIR323B
MIR154
MIR496
MIR377
MIR541
MIR409
MIR412
MIR369
MIR410
MIR656
DIO3OS
MIR1247
DIO3
NCRNA00239
PPP2R5C
DYNC1H1
HSP90AA1
WDR20
RAGE
ZNF839
CINP
TECPR2
ANKRD9
MIR4309
RCOR1
TRAF3
AMN
CDC42BPB
EXOC3L4
TNFAIP2
LOC100131366
EIF5
SNORA28
MARK3
CKB
TRMT61A
BAG5
C14orf153
KLC1
XRCC3
ZFYVE21
PPP1R13B
LOC145216
C14orf2
TDRD9
ASPG
MIR203
MIR3545
KIF26A
C14orf180
TMEM179
MIR4710
INF2
ADSSL1
SIVA1
AKT1
ZBTB42
MGC23270
KIAA0284
PLD4
AHNAK2
C14orf79
CDCA4
GPR132
JAG2
NUDT14
BRF1
BTBD6
PACS2
TEX22
MTA1
CRIP2
CRIP1
C14orf80
TMEM121
KIAA0125
ADAM6
NCRNA00226
NCRNA00221
LOC646096
HERC2P3
GOLGA6L6
GOLGA8C
NBEAP1
LOC646214
CXADRP2
POTEB
NF1P1
LOC348120
LOC727924
OR4M2
OR4N4
OR4N3P
REREP3
MIR4509
GOLGA8DP
GOLGA6L1
TUBGCP5
CYFIP1
NIPA2
NIPA1
LOC283683
WHAMMP3
GOLGA8IP
HERC2P2
HERC2P7
GOLGA8E
LOC653061
MIR4508
MKRN3
MAGEL2
NDN
PWRN2
PWRN1
C15orf2
SNRPN
PAR-SN
PAR5
SNORD108
SNORD109B
SNORD116-1
SNORD116-2
SNORD116
SNORD116-4
SNORD116-8
SNORD116-10
SNORD116-11
SNORD116-12
SNORD116-13
SNORD116-14
SNORD116-15
SNORD116-16
SNORD116-18
SNORD116-20
SNORD116-21
SNORD116-22
SNORD116-23
SNORD116-24
SNORD116-25
SNORD116-26
SNORD116-27
SNORD116-28
SNORD116-29
IPW
PAR1
SNORD115-1
SNORD115-2
SNORD115-3
SNORD115-4
SNORD115-5
SNORD115
SNORD115-6
SNORD115-7
SNORD115-8
SNORD115-10
SNORD115-13
SNORD115-14
SNORD115-15
SNORD115-16
SNORD115-20
SNORD115-21
SNORD115-22
PAR4
SNORD115-24
SNORD115-25
SNORD115-26
HBII-52-27
HBII-52-28
SNORD115-30
SNORD115-31
SNORD115-32
SNORD115-33
SNORD115-34
SNORD115-35
SNORD115-37
SNORD115-38
SNORD115-39
SNORD115-40
SNORD115-41
SNORD115-44
HBII-52-45
HBII-52-46
SNORD115-48
UBE3A
ATP10A
MIR4715
LOC100128714
LOC503519
GABRB3
GABRA5
GABRG3
OCA2
HERC2
GOLGA8F
GOLGA8G
HERC2P9
WHAMMP2
LOC100289656
LOC646278
APBA2
FAM189A1
NDNL2
TJP1
FAM7A1
FAM7A3
FAM7A2
LOC653075
DKFZP434L187
CHRFAM7A
ARHGAP11B
LOC100288637
FAN1
MTMR10
TRPM1
MIR211
KLF13
OTUD7A
CHRNA7
LOC100288615
ARHGAP11A
SCG5
GREM1
FMN1
RYR3
AVEN
CHRM5
C15orf24
PGBD4
C15orf29
TMEM85
SLC12A6
NOP10
C15orf55
LPCAT4
GOLGA8A
MIR1233
GOLGA8B
GJD2
ACTC1
AQR
ZNF770
LOC723972
ATPBD4
MIR3942
LOC100507466
MIR4510
C15orf41
CSNK1A1P1
LOC145845
MEIS2
TMCO5A
SPRED1
FAM98B
RASGRP1
C15orf53
C15orf54
THBS1
FSIP1
GPR176
EIF2AK4
SRP14
LOC100131089
BMF
BUB1B
PAK6
C15orf56
ANKRD63
PLCB2
C15orf52
PHGR1
DISP2
C15orf23
IVD
BAHD1
CHST14
MRPL42P5
C15orf57
RPUSD2
CASC5
LOC100505648
RAD51
FAM82A2
GCHFR
DNAJC17
C15orf62
ZFYVE19
PPP1R14D
SPINT1
RHOV
VPS18
DLL4
CHAC1
INO80
EXD1
CHP
LOC729082
OIP5
NUSAP1
NDUFAF1
RTF1
ITPKA
LTK
RPAP1
TYRO3
MGA
MIR626
MAPKBP1
JMJD7
PLA2G4B
SPTBN5
MIR4310
EHD4
PLA2G4E
PLA2G4D
PLA2G4F
VPS39
MIR627
TMEM87A
GANC
CAPN3
ZFP106
SNAP23
LRRC57
HAUS2
STARD9
CDAN1
TTBK2
UBR1
TMEM62
CCNDBP1
EPB42
TGM5
TGM7
LCMT2
ADAL
ZSCAN29
TUBGCP4
TP53BP1
MAP1A
PPIP5K1
CKMT1B
STRC
CATSPER2
CKMT1A
CATSPER2P1
PDIA3
ELL3
SERF2
MIR1282
SERINC4
C15orf63
MFAP1
WDR76
FRMD5
LOC728758
CASC4
CTDSPL2
LOC645212
EIF3J
SPG11
PATL2
B2M
TRIM69
C15orf43
SORD
DUOX2
DUOXA2
DUOXA1
DUOX1
SHF
SLC28A2
GATM
LOC145663
SPATA5L1
C15orf48
SLC30A4
HMGN2P46
PLDN
SQRDL
MIR548A3
MIR548U
SEMA6D
SLC24A5
MYEF2
CTXN2
SLC12A1
DUT
FBN1
CEP152
SHC4
EID1
SECISBP2L
COPS2
GALK2
LOC100306975
MIR4716
C15orf33
FGF7
DTWD1
ATP8B4
SLC27A2
HDC
GABPB1
FLJ10038
LOC100129387
MIR4712
USP8
USP50
TRPM7
SPPL2A
AP4E1
LOC100132724
TNFAIP8L3
CYP19A1
MIR4713
GLDN
DMXL2
SCG3
LYSMD2
TMOD2
TMOD3
LEO1
MAPK6
BCL2L10
GNB5
MYO5C
MIR1266
MYO5A
ARPP19
KIAA1370
ONECUT1
WDR72
UNC13C
RSL24D1
RAB27A
PIGB
CCPG1
MIR628
FLJ27352
DYX1C1
PYGO1
PRTG
NEDD4
RFX7
TEX9
MNS1
ZNF280D
LOC145783
TCF12
LOC283663
CGNL1
GCOM1
GRINL1A
ALDH1A2
AQP9
LIPC
ADAM10
HSP90AB4P
FAM63B
SLTM
RNF111
CCNB2
MYO1E
MIR2116
LDHAL6B
FAM81A
GCNT3
GTF2A2
BNIP2
FOXB1
ANXA2
NARG2
RORA
VPS13C
C2CD4A
C2CD4B
MGC15885
TLN2
MIR190
TPM1
LACTB
RPS27L
RAB8B
APH1B
CA12
USP3
LOC100130855
FBXL22
HERC1
DAPK2
FAM96A
SNX1
SNX22
PPIB
CSNK1G1
KIAA0101
TRIP4
ZNF609
OAZ2
RBPMS2
MIR1272
PIF1
PLEKHO2
ANKDD1A
SPG21
MTFMT
OSTBETA
RASL12
KBTBD13
LOC390595
PDCD7
CLPX
CILP
PARP16
IGDCC3
IGDCC4
DPP8
PTPLAD1
C15orf44
SLC24A1
DENND4A
MIR4511
RAB11A
MEGF11
MIR4311
DIS3L
TIPIN
SCARNA14
MAP2K1
SNAPC5
RPL4
SNORD18C
SNORD18B
SNORD16
SNORD18A
ZWILCH
LCTL
SMAD6
SMAD3
AAGAB
IQCH
LOC100506686
C15orf61
MAP2K5
SKOR1
PIAS1
CALML4
CLN6
FEM1B
ITGA11
CORO2B
ANP32A
MIR4312
NCRNA00321
NOX5
SPESP1
NCRNA00277
GLCE
PAQR5
KIF23
RPLP1
LOC145837
C15orf50
TLE3
MIR629
UACA
LARP6
THAP10
LRRC49
CT62
THSD4
NR2E3
MYO9A
SENP8
GRAMD2
PKM2
PARP6
CELF6
HEXA
C15orf34
TMEM202
ARIH1
MIR630
GOLGA6B
HIGD2B
BBS4
ADPGK
LOC100287559
NEO1
HCN4
C15orf60
NPTN
CD276
C15orf59
TBC1D21
LOC100287616
LOXL1
STOML1
PML
GOLGA6A
LOC283731
ISLR2
ISLR
STRA6
CCDC33
CYP11A1
SEMA7A
UBL7
LOC440288
ARID3B
CLK3
EDC3
CYP1A1
CYP1A2
CSK
MIR4513
LMAN1L
CPLX3
ULK3
SCAMP2
MPI
C15orf17
COX5A
RPP25
SCAMP5
PPCDC
C15orf39
GOLGA6C
GOLGA6D
COMMD4
NEIL1
MIR631
MAN2C1
SIN3A
PTPN9
SNUPN
IMP3
SNX33
CSPG4
ODF3L1
DNM1P35
MIR4313
UBE2Q2
FBXO22
FBXO22OS
NRG4
C15orf27
ETFA
TYRO3P
ISL2
SCAPER
RCN2
PSTPIP1
TSPAN3
PEAK1
C15orf5
HMG20A
LINGO1
LOC253044
LOC645752
LOC91450
TBC1D2B
SH2D7
CIB2
IDH3A
ACSBG1
DNAJA4
WDR61
CRABP1
IREB2
AGPHD1
PSMA4
CHRNA5
CHRNA3
CHRNB4
LOC646938
ADAMTS7
MORF4L1
CTSH
RASGRF1
LOC729911
MIR184
ANKRD34C
TMED3
KIAA1024
MTHFS
ST20
C15orf37
ST20-MTHFS
BCL2A1
ZFAND6
FAH
LOC283688
ARNT2
FAM108C1
KIAA1199
MIR549
MESDC2
MIR4514
MESDC1
C15orf26
IL16
STARD5
TMC3
MEX3B
EFTUD1
FAM154B
GOLGA6L10
UBE2Q2P2
UBE2Q2P3
GOLGA6L9
LOC440297
LOC440300
LOC727849
AGSK1
RPS17
CPEB1
AP3B2
LOC338963
LOC283693
SCARNA15
FSD2
WHAMM
HOMER2
FAM103A1
C15orf40
BTBD1
MIR4515
TM6SF1
HDGFRP3
BNC1
SH3GL3
ADAMTSL3
LOC648809
DNM1P41
LOC388152
GOLGA6L5
UBE2Q2P1
LOC100506874
ZSCAN2
SCAND2
WDR73
NMB
SEC11A
ZNF592
ALPK3
SLC28A1
PDE8A
AKAP13
KLHL25
MIR1276
AGBL1
NCRNA00052
NTRK3
LOC283738
MRPL46
MRPS11
DET1
MIR1179
MIR7-2
MIR3529
AEN
ISG20
ACAN
HAPLN3
MFGE8
ABHD2
RLBP1
FANCI
POLG
MIR9-3
LOC254559
RHCG
LOC283761
C15orf42
KIF7
PLIN1
PEX11A
WDR93
MESP1
MESP2
ANPEP
AP3S2
C15orf38
ZNF710
IDH2
SEMA4B
CIB1
C15orf58
TTLL13
NGRN
GABARAPL3
ZNF774
IQGAP1
CRTC3
BLM
FURIN
FES
MAN2A2
UNC45A
HDDC3
RCCD1
PRC1
VPS33B
SV2B
SLCO3A1
ST8SIA2
C15orf32
LOC100144604
FAM174B
ASB9P1
LOC100507217
CHD2
MIR3175
RGMA
MCTP2
LOC400456
LOC145820
NR2F2
MIR1469
SPATA8
LOC91948
ARRDC4
FAM169B
IGF1R
MIR4714
PGPEP1L
SYNM
TTC23
LRRC28
MEF2A
LYSMD4
DNM1P46
ADAMTS17
FLJ42289
CERS3
LINS
ASB7
ALDH1A3
LRRK1
CHSY1
SELS
SNRPA1
PCSK6
TM2D3
TARSL2
OR4F6
OR4F15
GPCRLTM7
OR4F4
FAM138E
WASH3P
LOC100288778
DDX11L9
POLR3K
SNRNP25
RHBDF1
MPG
NPRL3
HBZ
HBM
HBA2
HBA1
HBQ1
LUC7L
ITFG3
RGS11
ARHGDIG
PDIA2
AXIN1
MRPL28
TMEM8A
LOC100134368
NME4
DECR2
RAB11FIP3
NCRNA00235
SOLH
MIR3176
C16orf11
NHLRC4
PIGQ
RAB40C
WFIKKN1
C16orf13
FAM195A
WDR90
RHOT2
RHBDL1
STUB1
JMJD8
WDR24
FBXL16
METRN
FAM173A
CCDC78
HAGHL
NARFL
MSLN
MSLNL
MIR662
RPUSD1
CHTF18
GNG13
PRR25
LMF1
SOX8
LOC146336
SSTR5
C1QTNF8
CACNA1H
TPSG1
TPSB2
TPSAB1
TPSD1
UBE2I
BAIAP3
C16orf42
GNPTG
UNKL
C16orf91
CCDC154
CLCN7
PTX4
TELO2
IFT140
TMEM204
CRAMP1L
HN1L
MAPK8IP3
MIR3177
NME3
MRPS34
EME2
SPSB3
NUBP2
IGFALS
HAGH
FAHD1
C16orf73
NCRNA00254
HS3ST6
SEPX1
RPL3L
NDUFB10
RPS2
SNORA10
SNORA64
SNHG9
SNORA78
RNF151
TBL3
NOXO1
GFER
SYNGR3
ZNF598
NPW
SLC9A3R2
NTHL1
TSC2
PKD1
MIR1225
MIR4516
MIR3180-5
RAB26
SNORD60
TRAF7
CASKIN1
MLST8
C16orf79
PGP
E4F1
DNASE1L2
ECI1
RNPS1
MIR3677
MIR940
MIR4717
ABCA3
ABCA17P
CCNF
C16orf59
NTN3
TBC1D24
ATP6V0C
AMDHD2
CEMP1
MIR3178
PDPK1
LOC652276
FLJ42627
LOC100507321
KCTD5
PRSS27
LOC100128788
SRRM2
TCEB2
PRSS33
PRSS41
PRSS21
ZG16B
PRSS30P
PRSS22
FLYWCH2
FLYWCH1
KREMEN2
PAQR4
PKMYT1
LOC283875
CLDN9
CLDN6
TNFRSF12A
HCFC1R1
THOC6
CCDC64B
MMP25
IL32
ZSCAN10
MGC3771
ZNF205
ZNF213
OR1F1
OR1F2P
ZNF200
MEFV
FLJ39639
ZNF263
TIGD7
ZNF75A
OR2C1
MTRNR2L4
ZNF434
ZNF174
ZNF597
NAT15
C16orf90
CLUAP1
NLRC3
SLX4
DNASE1
TRAP1
CREBBP
ADCY9
SRL
LOC100507501
TFAP4
GLIS2
PAM16
CORO7
VASN
DNAJA3
NMRAL1
HMOX2
C16orf5
LOC342346
FAM100A
MGRN1
NUDT16L1
ANKS3
C16orf71
ZNF500
SEPT12
LOC440335
ROGDI
GLYR1
UBN1
PPL
SEC14L5
NAGPA
LOC100507589
C16orf89
ALG1
FAM86A
RBFOX1
TMEM114
METTL22
ABAT
TMEM186
PMM2
CARHSP1
USP7
C16orf72
MIR548X
GRIN2A
ATF7IP2
EMP2
TEKT5
NUBP1
FAM18A
CIITA
DEXI
CLEC16A
SOCS1
TNP2
PRM3
PRM2
PRM1
RMI2
LITAF
SNN
TXNDC11
ZC3H7A
BCAR4
RSL1D1
GSPT1
TNFRSF17
RUNDC2A
SNX29
CPPED1
MIR4718
SHISA9
ERCC4
MKL2
MIR193B
MIR365-1
PARN
BFAR
PLA2G10
ABCC6P2
NOMO1
MIR3179
MIR3180
MIR3180-2
NPIP
PDXDC1
MIR1972
NTAN1
RRN3
MPV17L
C16orf45
KIAA0430
NDE1
MIR484
MYH11
FOPNL
ABCC1
ABCC6
NOMO3
PKD1P1
XYLT1
NOMO2
ABCC6P1
RPS15A
ARL6IP1
SMG1
TMC7
COQ7
ITPRIPL2
SYT17
LOC728276
TMC5
GDE1
CCP110
C16orf62
C16orf88
IQCK
GPRC5B
GPR139
GP2
UMOD
PDILT
ACSM5
ACSM2A
ACSM2B
ACSM1
THUMPD1
ACSM3
ERI2
LOC81691
DCUN1D3
LYRM1
DNAH3
TMEM159
ZP2
ANKS4B
CRYM
NCRNA00169
NPIPL3
LOC100190986
LOC100271836
SLC7A5P2
METTL9
IGSF6
OTOA
RRN3P1
UQCRC2
PDZD9
C16orf52
VWA3A
EEF2K
POLR3E
CDR2
RRN3P3
LOC641298
LOC100132247
LOC653786
HS3ST2
USP31
SCNN1G
SCNN1B
COG7
GGA2
EARS2
UBFD1
NDUFAB1
PALB2
DCTN5
PLK1
ERN2
CHP2
PRKCB
CACNG3
RBBP6
TNRC6A
SLC5A11
ARHGAP17
LOC554206
LCMT1
LOC100506655
AQP8
ZKSCAN2
HS3ST4
C16orf82
JMJD5
NSMCE1
FLJ21408
IL4R
IL21R
LOC283888
GTF3C1
KIAA0556
GSG1L
XPO6
SBK1
EIF3CL
EIF3C
CLN3
APOBR
IL27
NUPR1
CCDC101
SULT1A2
SULT1A1
ATXN2L
TUFM
SH2B1
ATP2A1
RABEP2
CD19
NFATC2IP
MIR4517
SPNS1
LAT
RRN3P2
RUNDC2C
LOC606724
BOLA2B
SLX1A
SULT1A4
LOC388242
LOC440354
SLC7A5P1
SPN
QPRT
C16orf54
ZG16
MAZ
PRRT2
C16orf53
MVP
CDIPT
LOC440356
SEZ6L2
ASPHD1
KCTD13
TMEM219
TAOK2
HIRIP3
INO80E
DOC2A
C16orf92
FAM57B
ALDOA
PPP4C
TBX6
YPEL3
GDPD3
MAPK3
LOC100271831
CORO1A
LOC613037
LOC595101
CD2BP2
TBC1D10B
MYLPF
SEPT1
ZNF48
ZNF771
DCTPP1
SEPHS2
ITGAL
MIR4518
ZNF768
ZNF747
ZNF764
ZNF688
ZNF785
ZNF689
PRR14
FBRS
SRCAP
SNORA30
PHKG2
C16orf93
RNF40
ZNF629
MIR4519
BCL7C
MIR762
CTF1
FBXL19-AS1
FBXL19
ORAI3
SETD1A
HSD3B7
STX1B
STX4
ZNF668
ZNF646
PRSS53
VKORC1
BCKDK
KAT8
PRSS8
PRSS36
FUS
PYCARD
TRIM72
PYDC1
ITGAM
ITGAX
ITGAD
COX6A2
ZNF843
ARMC5
TGFB1I1
SLC5A2
C16orf58
AHSP
CSDAP1
KIAA0664L3
ZNF720
ZNF267
HERC2P4
LOC390705
TP53TG3
TP53TG3B
LOC653550
SLC6A10P
NCRNA00273
UBE2MP1
LOC283914
LOC146481
LOC100130700
FLJ26245
ANKRD26P1
SHCBP1
VPS35
ORC6
MYLK3
C16orf87
GPT2
DNAJA2
NETO2
ITFG1
PHKB
ABCC12
ABCC11
MIR548AE2
LONP2
SIAH1
N4BP1
CBLN1
C16orf78
ZNF423
TMEM188
HEATR3
PAPD5
ADCY7
BRD7
NKD1
SNX20
NOD2
CYLD
SALL1
LOC388276
LOC100505619
TOX3
LOC643714
CHD9
LOC643802
RBL2
AKTIP
RPGRIP1L
FTO
IRX3
CRNDE
IRX5
IRX6
MMP2
LPCAT2
CAPNS2
SLC6A2
CES1P2
CES1P1
CES1
CES5A
LOC283856
GNAO1
DKFZP434H168
MIR3935
AMFR
NUDT21
OGFOD1
BBS2
MT4
MT3
MT2A
MT1L
MT1E
MT1M
MT1JP
MT1A
MT1DP
MT1B
MT1F
MT1G
MT1H
MT1IP
MT1X
NUP93
MIR138-2
SLC12A3
HERPUD1
CETP
NLRC5
CPNE2
FAM192A
RSPRY1
ARL2BP
PLLP
CCL22
CX3CL1
CCL17
CIAPIN1
COQ9
POLR2C
DOK4
CCDC102A
GPR114
GPR56
GPR97
CCDC135
KATNB1
KIFC3
CNGB1
TEPP
ZNF319
C16orf57
MMP15
C16orf80
CSNK2A2
CCDC113
PRSS54
GINS3
NDRG4
SETD6
CNOT1
SNORA46
SNORA50
SLC38A7
GOT2
LOC644649
CDH8
CDH11
LOC283867
CDH5
BEAN1
TK2
CKLF
CMTM1
CMTM2
CMTM3
CMTM4
DYNC1LI2
CCDC79
NAE1
CA7
PDP2
CDH16
RRAD
FAM96B
CES2
CES3
CES4A
CBFB
C16orf70
B3GNT9
TRADD
FBXL8
HSF4
NOL3
KIAA0895L
EXOC3L1
E2F4
ELMO3
MIR328
LRRC29
TMEM208
FHOD1
SLC9A5
PLEKHG4
KCTD19
LRRC36
TPPP3
ZDHHC1
HSD11B2
ATP6V0D1
AGRP
FAM65A
CTCF
RLTPR
ACD
PARD6A
C16orf48
C16orf86
GFOD2
RANBP10
TSNAXIP1
CENPT
THAP11
NUTF2
EDC4
NRN1L
PSKH1
CTRL
PSMB10
LCAT
SLC12A4
DPEP3
DPEP2
DDX28
DUS2L
NFATC3
ESRP2
PLA2G15
SLC7A6
SLC7A6OS
PRMT7
SMPD3
ZFP90
CDH3
CDH1
TMCO7
HAS3
CHTF8
CIRH1A
SNTB2
VPS4A
PDF
COG8
NIP7
TMED6
TERF2
CYB5B
NFAT5
MIR1538
NQO1
NOB1
WWP2
MIR140
CLEC18A
PDXDC2P
PDPR
CLEC18C
LOC729513
EXOSC6
AARS
DDX19B
LOC100506083
DDX19A
ST3GAL2
FUK
COG4
SF3B3
MIR3647
SNORD111
IL34
MTSS1L
VAC14
LOC100130894
HYDIN
FTSJD1
CALB2
ZNF23
ZNF19
CHST4
TAT
MARVELD3
PHLPP2
SNORA70D
AP1G1
SNORD71
ATXN1L
ZNF821
KIAA0174
PKD1L3
DHODH
HP
HPR
TXNL4B
DHX38
PMFBP1
ZFHX3
HTA
LOC100506172
PSMD7
LOC283922
CLEC18B
GLG1
RFWD3
MLKL
FA2H
WDR59
ZNRF1
LDHD
ZFP1
CTRB2
CTRB1
BCAR1
CFDP1
TMEM170A
CHST6
CHST5
TMEM231
GABARAPL2
ADAT1
KARS
TERF2IP
CNTNAP4
MIR4719
MON1B
SYCE1L
ADAMTS18
NUDT7
VAT1L
CLEC3A
WWOX
MAF
DYNLRB2
CDYL2
C16orf61
CENPN
ATMIN
C16orf46
GCSH
PKD1L2
BCMO1
GAN
MIR4720
CMIP
PLCG2
SDR42E1
HSD17B2
MPHOSPH6
CDH13
MIR3182
HSBP1
MLYCD
OSGIN1
NECAB2
SLC38A8
MBTPS1
HSDL1
DNAAF1
TAF1C
ADAD2
KCNG4
WFDC1
ATP2C2
KIAA1609
COTL1
KLHL36
USP10
CRISPLD2
ZDHHC7
KIAA0513
FAM92B
LOC400548
NCRNA00311
LOC727710
KIAA0182
GINS2
C16orf74
MIR1910
COX4NB
COX4I1
IRF8
LOC146513
LOC732275
LOC400550
FOXF1
MTHFSD
FLJ30679
FOXC2
FOXL1
C16orf95
FBXO31
MAP1LC3B
ZCCHC14
JPH3
KLHDC4
SLC7A5
CA5A
BANP
ZNF469
ZFPM1
ZC3H18
IL17C
CYBA
MVD
MGC23284
SNAI3
RNF166
CTU2
FAM38A
MIR4722
CDT1
APRT
GALNS
TRAPPC2L
PABPN1L
CBFA2T3
ACSF3
NCRNA00304
CDH15
SLC22A31
ZNF778
ANKRD11
LOC100287036
SPG7
RPL13
SNORD68
CPNE7
DPEP1
CHMP1A
C16orf55
CDK10
SPATA2L
C16orf7
LOC100128881
ZNF276
FANCA
SPIRE2
TCF25
MC1R
TUBB3
DEF8
CENPBD1
AFG3L1P
DBNDD1
GAS8
C16orf3
LOC100130015
PRDM7
RPH3AL
LOC100506388
C17orf97
FAM101B
VPS53
FAM57A
GEMIN4
DBIL5P
GLOD4
RNMTL1
NXN
TIMM22
ABR
MIR3183
BHLHA9
TUSC5
YWHAE
CRK
MYO1C
INPP5K
LOC100306951
PITPNA
SLC43A2
SCARF1
RILP
PRPF8
TLCD2
C17orf91
MIR22
WDR81
SERPINF2
SERPINF1
SMYD4
RPA1
RTN4RL1
DPH1
OVCA2
MIR132
MIR212
HIC1
SMG6
SRR
TSR1
SNORD91B
SNORD91A
SGSM2
MNT
LOC284009
METTL16
PAFAH1B1
KIAA0664
MIR1253
RAP1GAP2
OR1D5
OR1D2
OR1G1
OR1A2
OR1A1
OR1D4
OR3A2
OR3A1
OR3A4
OR1E1
OR3A3
OR1E2
SPATA22
ASPA
TRPV3
TRPV1
SHPK
CTNS
TAX1BP3
TMEM93
P2RX5-TAX1BP3
P2RX5
ITGAE
GSG2
C17orf85
CAMKK1
P2RX1
ATP2A3
ZZEF1
CYB5D2
ANKFY1
UBE2G1
SPNS3
SPNS2
MYBBP1A
GGT6
SMTNL2
ALOX15
PELP1
ARRB2
MED11
CXCL16
ZMYND15
TM4SF5
VMO1
GLTPD2
PSMB6
PLD2
MINK1
CHRNE
C17orf107
GP1BA
SLC25A11
RNF167
PFN1
ENO3
SPAG7
CAMTA2
INCA1
KIF1C
GPR172B
ZFP3
ZNF232
USP6
ZNF594
LOC100130950
C17orf87
RABEP1
NUP88
RPAIN
C1QBP
DHX33
DERL2
MIS12
LOC728392
NLRP1
LOC339166
WSCD1
AIPL1
FAM64A
PITPNM3
KIAA0753
TXNDC17
MED31
C17orf100
MIR4520A
MIR4520B
SLC13A5
XAF1
FBXO39
TEKT1
ALOX12P2
LOC100506713
ALOX12
RNASEK
C17orf49
MIR497HG
MIR195
MIR497
BCL6B
SLC16A13
SLC16A11
CLEC10A
ASGR2
ASGR1
DLG4
ACADVL
MIR324
DVL2
PHF23
GABARAP
CTDNEP1
C17orf81
CLDN7
SLC2A4
YBX2
EIF5A
GPS2
NEURL4
ACAP1
KCTD11
TMEM95
TNK1
PLSCR3
C17orf61
NLGN2
SPEM1
C17orf74
TMEM102
FGF11
CHRNB1
ZBTB4
AMAC1L3
POLR2A
TNFSF12
TNFSF13
SENP3
EIF4A1
SNORA48
SNORD10
SNORA67
CD68
MPDU1
SOX15
FXR2
SHBG
SAT2
ATP1B2
TP53
WRAP53
EFNB3
DNAH2
RPL29P2
KDM6B
TMEM88
LSMD1
CYB5D1
CHD3
SCARNA21
LOC284023
KCNAB3
TRAPPC1
CNTROB
GUCY2D
ALOX15B
ALOX12B
MIR4314
ALOXE3
HES7
PER1
VAMP2
TMEM107
MIR4521
MIR3676
C17orf59
AURKB
NCRNA00324
CTC1
PFAS
SLC25A35
RANGRF
ARHGEF15
ODF4
LOC100128288
KRBA2
RPL26
RNF222
NDEL1
MYH10
CCDC42
SPDYE4
MFSD6L
PIK3R6
PIK3R5
NTN1
STX8
WDR16
USP43
DHRS7C
GLP2R
RCVRN
GAS7
MYH13
MYH8
MYH4
MYH1
MYH2
MYH3
SCO1
C17orf48
TMEM220
LOC100289255
PIRT
SHISA6
DNAH9
ZNF18
MAP2K4
MIR744
FLJ34690
MYOCD
ARHGAP44
ELAC2
HS3ST3A1
CDRT15P
COX10
CDRT15
HS3ST3B1
MGC12916
CDRT7
PMP22
MIR4731
TEKT3
CDRT4
FAM18B2
CDRT1
TRIM16
ZNF286A
TBC1D26
CDRT15L1
MEIS3P1
ADORA2B
ZSWIM7
TTC19
NCOR1
PIGL
MIR1288
CENPV
UBB
TRPV2
NCRNA00188
SNORD49B
SNORD49A
SNORD65
C17orf76
ZNF287
ZNF624
CCDC144A
LOC162632
FAM106CP
KRT16P2
TNFRSF13B
MPRIP
PLD6
FLCN
COPS3
NT5M
MED9
RASD1
PEMT
RAI1
SMCR5
SREBF1
MIR33B
TOM1L2
LRRC48
ATPAF2
C17orf39
DRG2
MYO15A
ALKBH5
LLGL1
FLII
SMCR7
TOP3A
SMCR8
SHMT1
EVPLL
LOC339240
LGALS9C
LOC220594
FAM106A
CCDC144B
TBC1D28
ZNF286B
FOXO3B
TRIM16L
FBXW10
FAM18B1
PRPSAP2
SLC5A10
FAM83G
GRAP
GRAPL
EPN2
B9D1
MIR1180
MAPK7
MFAP4
RNF112
SLC47A1
ALDH3A2
SLC47A2
ALDH3A1
ULK2
AKAP10
SPECC1
CCDC144C
LGALS9B
KRT16P3
CDRT15L2
CCDC144NL
USP22
DHRS7B
TMEM11
C17orf103
MAP2K3
KCNJ18
C17orf51
FAM27L
FLJ36000
MTRNR2L1
MIR4522
WSB1
LOC440419
KSR1
LGALS9
NOS2
C17orf108
NLK
PYY2
PPY2
FLJ40504
TMEM97
IFT20
TNFAIP1
POLDIP2
TMEM199
MIR4723
SEBOX
VTN
SARM1
SLC46A1
SLC13A2
FOXN1
UNC119
PIGS
ALDOC
SPAG5
LOC100506436
SGK494
KIAA0100
SDF2
SUPT6H
PROCA1
RAB34
RPL23A
SNORD42B
SNORD4A
SNORD42A
SNORD4B
TLCD1
NEK8
TRAF4
C17orf63
ERAL1
MIR451
MIR451B
MIR144
MIR4732
FLOT2
DHRS13
PHF12
SEZ6
PIPOX
MYO18A
CRYBA1
NUFIP2
MIR4523
TAOK1
ABHD15
TP53I13
GIT1
ANKRD13B
CORO6
SSH2
EFCAB5
NSRP1
MIR423
MIR3184
SLC6A4
BLMH
TMIGD1
CPD
GOSR1
TBC1D29
LRRC37BP1
SH3GL1P2
SUZ12P
CRLF3
ATAD5
C17orf42
ADAP2
RNF135
DPRXP4
MIR4733
NF1
OMG
EVI2B
EVI2A
RAB11FIP4
MIR4724
MIR193A
MIR4725
MIR365-2
C17orf79
UTP6
SUZ12
LRRC37B
SH3GL1P1
RHOT1
ARGFXP2
RHBDL3
C17orf75
MIR632
ZNF207
PSMD11
CDK5R1
MYO1D
TMEM98
SPACA3
ACCN1
MIR548AC
AA06
CCL2
CCL7
CCL11
CCL8
CCL13
CCL1
C17orf102
TMEM132E
CCT6B
ZNF830
LIG3
RFFL
RAD51D
RAD51L3
FNDC8
NLE1
UNC45B
AMAC1
SLFN5
SLFN11
SLFN12
SLFN13
SLFN12L
SLFN14
SNORD7
PEX12
AP2B1
RASL10B
GAS2L2
C17orf50
MMP28
TAF15
C17orf66
CCL5
RDM1
LYZL6
CCL16
CCL14
CCL15
CCL23
CCL18
CCL3
CCL4
TBC1D3B
CCL3L1
CCL3L3
CCL4L1
TBC1D3F
TBC1D3C
TBC1D3H
TBC1D3G
ZNHIT3
MYO19
PIGW
GGNBP2
DHRS11
MRM1
LHX1
AATF
MIR2909
ACACA
C17orf78
TADA2A
DUSP14
SYNRG
DDX52
HNF1B
LOC284100
TBC1D3
LOC440434
MRPL45
GPR179
SOCS7
ARHGAP23
SRCIN1
C17orf96
MIR4734
MLLT6
MIR4726
CISD3
PCGF2
PSMB3
PIP4K2B
CWC25
MIR4727
C17orf98
RPL23
SNORA21
LASP1
LOC100505576
FBXO47
FLJ43826
LOC100131347
PLXDC1
ARL5C
CACNB1
RPL19
STAC2
FBXL20
MED1
CDK12
NEUROD2
PPP1R1B
STARD3
TCAP
PNMT
PGAP3
ERBB2
MIR4728
C17orf37
GRB7
IKZF3
ZPBP2
GSDMB
ORMDL3
LRRC3C
GSDMA
PSMD3
CSF3
MED24
SNORD124
THRA
NR1D1
MSL1
CASC3
RAPGEFL1
WIPF2
CDC6
RARA
GJD3
TOP2A
IGFBP4
TNS4
CCR7
SMARCE1
KRT222
KRT24
KRT25
KRT26
KRT27
KRT28
KRT10
TMEM99
KRT12
KRT20
KRT23
KRT39
KRT40
KRTAP3
KRTAP1
KRTAP2
LOC730755
KRTAP4
KRTAP9
KRTAP16
KRTAP17
KRT33A
KRT33B
KRT34
KRT31
LOC100505782
KRT37
KRT38
KRT32
KRT35
KRT36
KRT13
KRT15
KRT19
LOC147093
KRT9
KRT14
KRT16
KRT17
KRT42P
EIF1
GAST
HAP1
JUP
LEPREL4
FKBP10
NT5C3L
KLHL10
KLHL11
ACLY
TTC25
CNP
DNAJC7
NKIRAS2
ZNF385C
DHX58
KAT2A
HSPB9
RAB5C
KCNH4
HCRT
GHDC
STAT5B
STAT5A
STAT3
PTRF
ATP6V0A1
NAGLU
HSD17B1
COASY
MLX
PSMC3IP
FAM134C
TUBG1
TUBG2
PLEKHH3
CCR10
CNTNAP1
EZH1
LOC100190938
RAMP2
VPS25
WNK4
CCDC56
CNTD1
BECN1
PSME3
AOC2
AOC3
AOC4
LOC388387
G6PC
AARSD1
RUNDC1
RPL27
IFI35
VAT1
RND2
BRCA1
NBR2
NBR1
TMEM106A
LOC100130581
ARL4D
MIR2117
DHX8
ETV4
MEOX1
SOST
DUSP3
C17orf105
MPP3
CD300LG
MPP2
C17orf88
PPY
PYY
NAGS
TMEM101
LSM12
G6PC3
HDAC5
C17orf53
ASB16
C17orf65
TMUB2
ATXN7L3
UBTF
SLC4A1
RUNDC3A
SLC25A39
GRN
FAM171A2
ITGA2B
GPATCH8
FZD2
C17orf104
CCDC43
DBF4B
ADAM11
GJC1
HIGD1B
EFTUD2
CCDC103
GFAP
KIF18B
C1QL1
DCAKD
NMT1
PLCD3
ACBD4
HEXIM1
HEXIM2
FMNL1
LOC100133991
C17orf46
MAP3K14
ARHGAP27
PLEKHM1
MIR4315
LRRC37A4
LOC644172
CRHR1
MGC57346
C17orf69
LOC100128977
IMP5
MAPT
LOC100130148
STH
KIAA1267
LOC644246
LRRC37A
ARL17B
NSFP1
LRRC37A2
ARL17A
NSF
WNT3
WNT9B
GOSR2
RPRML
CDC27
MYL4
ITGB3
C17orf57
MRPL45P2
NPEPPS
KPNB1
TBKBP1
TBX21
OSBPL7
MRPL10
LRRC46
SCRN2
SP6
SP2
PNPO
PRR15L
CDK5RAP3
COPZ2
MIR152
NFE2L1
CBX1
SNX11
SKAP1
MIR1203
HOXB1
HOXB2
HOXB3
HOXB4
MIR10A
LOC404266
HOXB5
HOXB6
HOXB7
HOXB8
HOXB9
MIR196A1
PRAC
HOXB13-AS1
MIR3185
HOXB13
TTLL6
CALCOCO2
ATP5G1
UBE2Z
SNF8
GIP
IGF2BP1
B4GALNT2
GNGT2
ABI3
PHOSPHO1
FLJ40194
ZNF652
PHB
NGFR
NXPH3
SPOP
SLC35B1
FAM117A
KAT7
TAC4
FLJ45513
DLX4
DLX3
LOC284080
ITGA3
PDK2
SAMD14
PPP1R9B
SGCA
HILS1
COL1A1
TMEM92
XYLT2
MRPL27
EME1
LRRC59
ACSF2
CHAD
RSAD1
MYCBPAP
EPN3
SPATA20
LOC253962
CACNA1G
ABCC3
ANKRD40
LUC7L3
C17orf73
WFIKKN2
TOB1
LOC400604
SPAG9
NME1
NME2
MBTD1
UTP18
CA10
MIR548AJ2
KIF2B
TOM1L1
COX11
STXBP4
HLF
MMD
TMEM100
PCTP
ANKFN1
NOG
C17orf67
DGKE
MTVR2
TRIM25
COIL
SCPEP1
RNF126P1
AKAP1
MSI2
MRPS23
CUEDC1
VEZF1
SRSF1
DYNLL2
OR4D1
MSX2P1
OR4D2
EPX
MKS1
LPO
MPO
BZRAP1
LOC100506779
MIR142
MIR4736
SUPT4H1
RNF43
HSF5
MTMR4
SEPT4
C17orf47
TEX14
RAD51C
PPM1E
TRIM37
SKA2
MIR454
MIR301A
PRR11
SMG8
GDPD1
YPEL2
MIR4729
DHX40
CLTC
PTRH2
VMP1
MIR21
TUBD1
RPS6KB1
RNFT1
DHX40P
MIR4737
HEATR6
LOC645638
LOC653653
CA4
USP32
SCARNA20
C17orf64
APPBP2
PPM1D
BCAS3
TBX2
C17orf82
TBX4
NACA2
BRIP1
INTS2
MED13
TBC1D3P2
EFCAB3
METTL2A
TLK2
MRC2
MARCH10
MIR548W
TANC2
CYB561
ACE
KCNH6
DCAF7
TACO1
MAP3K3
LIMD2
STRADA
CCDC47
DDX42
FTSJ3
PSMC5
SMARCD2
TCAM1P
CSH2
GH2
CSH1
CSHL1
GH1
CD79B
SCN4A
C17orf72
ICAM2
ERN1
SNORD104
SNORA76
TEX2
PECAM1
MILR1
POLG2
DDX5
MIR3064
MIR5047
CEP95
SMURF2
LOC146880
PLEKHM1P
LRRC37A3
AMZ2P1
GNA13
RGS9
MIR548O2
AXIN2
CEP112
APOH
PRKCA
MIR634
CACNG5
CACNG4
CACNG1
HELZ
PSMD12
PITPNC1
MIR548AA2
NOL11
SNORA38B
BPTF
C17orf58
KPNA2
LOC100499466
LOC440461
AMZ2
ARSG
SLC16A6
WIPI1
MIR635
PRKAR1A
FAM20A
ABCA8
ABCA9
ABCA6
MIR4524
ABCA10
ABCA5
MAP2K6
KCNJ16
FLJ36644
KCNJ2
SOX9
LOC100499467
FLJ26484
SLC39A11
SSTR2
COG1
FAM104A
C17orf80
CPSF4L
CDC42EP4
SDK2
C17orf54
LOC400620
RPL38
MGC16275
TTYH2
DNAI2
KIF19
BTBD17
GPR142
GPRC5C
CD300A
CD300LB
CD300C
CD300LD
C17orf77
CD300E
RAB37
CD300LF
SLC9A3R1
NAT9
TMEM104
GRIN2C
FDXR
FADS6
USH1G
OTOP2
OTOP3
C17orf28
CDR2L
ICT1
ATP5H
KCTD2
SLC16A5
ARMC7
NT5C
HN1
SUMO2
NUP85
GGA3
MRPS7
MIF4GD
LOC100287042
SLC25A19
GRB2
MIR3678
KIAA0195
CASKIN2
TSEN54
LLGL2
MYO15B
RECQL5
C17orf109
C17orf110
SAP30BP
ITGB4
GALK1
H3F3B
MIR4738
UNK
UNC13D
WBP2
TRIM47
TRIM65
MRPL38
FBF1
ACOX1
TEN1
CDK3
EVPL
SRP68
GALR2
ZACN
EXOC7
FOXJ1
LOC100507218
RNF157
FAM100B
QRICH2
PRPSAP1
SPHK1
UBE2O
AANAT
RHBDF2
CYGB
PRCD
LOC100507246
SNORD1C
SNORD1B
SNORD1A
ST6GALNAC2
ST6GALNAC1
MXRA7
JMJD6
METTL23
SRSF2
MIR636
MFSD11
MGAT5B
SEC14L1
SCARNA16
NCRNA00338
SEPT9
MIR4316
LOC100507351
FLJ45079
TNRC6C
LOC100131096
TMC6
TMC8
C17orf99
SYNGR2
TK1
AFMID
BIRC5
TMEM235
SOCS3
PGS1
DNAH17
CYTH1
USP36
TIMP2
LGALS3BP
CANT1
LOC100507410
C1QTNF1
ENGASE
RBFOX3
MIR4739
ENPP7
CBX2
CBX8
CBX4
TBC1D16
CCDC40
GAA
EIF4A3
CARD14
SGSH
SLC26A11
RNF213
LOC100294362
ENDOV
MIR4730
NPTX1
RPTOR
CHMP6
FLJ90757
BAIAP2
AATK
MIR657
MIR3065
MIR338
MIR1250
AATK-AS1
AZI1
C17orf56
C17orf89
SLC38A10
C17orf55
TMEM105
BAHCC1
MIR4740
MIR3186
ACTG1
FSCN2
C17orf70
NPLOC4
TSPAN10
PDE6G
C17orf90
CCDC137
ARL16
HGS
MRPL12
SLC25A10
DYSFIP1
P4HB
ARHGDIA
THOC4
ANAPC11
NPB
PCYT2
SIRT7
MAFG
LOC92659
PYCR1
MYADML2
NOTUM
ASPSCR1
STRA13
LRRC45
RAC3
DCXR
RFNG
GPS1
DUS1L
FASN
CCDC57
SLC16A3
CSNK1D
CD7
SECTM1
TEX19
UTS2R
C17orf101
HEXDC
C17orf62
NARF
FOXK2
WDR45L
RAB40B
FN3KRP
FN3K
TBCD
ZNF750
B3GNTL1
METRNL
ROCK1P1
USP14
THOC1
COLEC12
CETN1
CLUL1
C18orf56
TYMS
ENOSF1
YES1
ADCYAP1
C18orf2
METTL4
NDC80
LOC645158
SMCHD1
EMILIN2
LPIN2
LOC727896
MYOM1
MYL12A
MYL12B
TGIF1
DLGAP1
FLJ35776
LOC201477
LOC284215
C18orf42
C18orf18
LOC339290
ZFP161
EPB41L3
LOC645355
MIR3976
TMEM200C
L3MBTL4
MIR4317
ARHGAP28
LOC400643
LAMA1
LRRC30
PTPRM
LOC100192426
RAB12
CCDC165
NDUFV2
ANKRD12
TWSG1
RALBP1
PPP4R1
RAB31
TXNDC2
VAPA
APCDD1
NAPG
FAM38B
GNAL
CHMP1B
MPPE1
IMPA2
CIDEA
TUBB6
AFG3L2
SLMO1
SPIRE1
PSMG2
CEP76
PTPN2
SEH1L
CEP192
C18orf1
LOC100288122
MIR4526
C18orf19
RNMT
MC5R
MC2R
ZNF519
ANKRD20A5P
LOC284233
CXADRP3
POTEC
ANKRD30B
MIR3156-2
LOC644669
ROCK1
GREB1L
ESCO1
SNRPD1
ABHD3
MIR320C1
MIB1
MIR133A1
MIR1-2
GATA6
CTAGE1
RBBP8
MIR4741
CABLES1
C18orf45
RIOK3
C18orf8
NPC1
ANKRD29
LAMA3
TTC39C
CABYR
OSBPL1A
MIR320C2
IMPACT
HRH4
LOC729950
ZNF521
SS18
PSMA8
TAF4B
KCTD1
LOC728606
AQP4
CHST9-AS1
CHST9
CDH2
MIR302F
DSC3
DSC2
DSC1
DSG1
DSG4
DSG3
DSG2
TTR
B4GALT6
MCART2
TRAPPC8
RNF125
RNF138
MEP1B
FAM59A
WBP11P1
KLHL14
C18orf34
ASXL3
NOL4
DTNA
MAPRE2
ZNF397
ZSCAN30
ZNF271
ZNF24
ZNF396
INO80C
MIR3975
GALNT1
MIR187
C18orf21
RPRD1A
SLC39A6
ELP2
MOCOS
FHOD3
C18orf10
KIAA1328
CELF4
MIR4318
LOC647946
KC6
PIK3C3
RIT2
SYT4
SETBP1
MIR4319
SLC14A2
SLC14A1
SIGLEC15
EPG5
PSTPIP2
ATP5A1
HAUS1
C18orf25
RNF165
LOXHD1
ST8SIA5
PIAS2
KATNAL2
LOC100506888
TCEB3CL
TCEB3C
TCEB3B
HDHD2
IER3IP1
SMAD2
ZBTB7C
CTIF
MIR4743
SMAD7
DYM
MIR4744
C18orf32
MIR1539
RPL17
U58
SNORD58A
LIPG
ACAA2
SCARNA17
MYO5B
MIR4320
CCDC11
MBD1
CXXC1
SKA1
MAPK4
MRO
ME2
ELAC1
SMAD4
MEX3C
LOC100287225
DCC
MBD2
SNORA37
POLI
STARD6
C18orf54
C18orf26
RAB27B
CCDC68
TCF4
MIR4529
LOC100505474
TXNL1
WDR7
BOD1P
ST8SIA3
ONECUT2
FECH
NARS
LOC100505549
ATP8B1
NEDD4L
MIR122
MIR3591
ALPK2
MALT1
ZNF532
LOC390858
SEC11C
GRP
RAX
CPLX4
LMAN1
CCBE1
PMAIP1
MC4R
CDH20
RNF152
PIGN
KIAA1468
TNFRSF11A
ZCCHC2
PHLPP1
BCL2
KDSR
VPS4B
SERPINB5
SERPINB12
SERPINB13
SERPINB4
SERPINB3
SERPINB11
SERPINB7
SERPINB2
SERPINB10
HMSD
SERPINB8
NCRNA00305
LOC284294
LOC400654
CDH7
CDH19
DSEL
LOC643542
TMX3
CCDC102B
DOK6
CD226
RTTN
SOCS6
LOC100505776
CBLN2
NETO1
LOC400655
LOC100505817
FBXO15
C18orf55
CYB5A
C18orf63
FAM69C
CNDP2
CNDP1
LOC400657
ZNF407
ZADH2
TSHZ1
C18orf62
LOC339298
ZNF516
LOC284276
LOC100131655
ZNF236
MBP
GALR1
SALL3
ATP9B
NFATC1
CTDP1
KCNG2
PQLC1
HSBP1L1
TXNL4A
RBFA
ADNP2
LOC100130522
PARD6G
WASH5P
OR4F17
FLJ45445
PPAP2C
MIER2
THEG
C2CD4C
SHC2
ODF3L2
MADCAM1
C19orf20
CDC34
GZMM
BSG
HCN2
POLRMT
FGF22
RNF126
FSTL3
PRSS57
PALM
C19orf21
PTBP1
MIR4745
LPPR3
MIR3187
AZU1
PRTN3
ELANE
CFD
MED16
C19orf22
KISS1R
ARID3A
WDR18
GRIN3B
C19orf6
CNN2
ABCA7
HMHA1
POLR2E
GPX4
SBNO2
STK11
C19orf26
ATP5D
MIDN
C19orf23
CIRBP
C19orf24
EFNA2
MUM1
NDUFS7
GAMT
DAZAP1
RPS15
APC2
C19orf25
PCSK4
REEP6
ADAMTSL5
PLK5
MEX3D
MBD3
UQCR11
TCF3
ONECUT3
ATP8B3
REXO1
MIR1909
LOC100288123
KLF16
FAM108A1
SCAMP4
ADAT3
CSNK1G2
C19orf34
BTBD2
MKNK2
MOBKL2A
IZUMO4
AP3D1
DOT1L
PLEKHJ1
MIR1227
SF3A2
AMH
MIR4321
JSRP1
OAZ1
C19orf35
LINGO3
LSM7
SPPL2B
TMPRSS9
TIMM13
LMNB2
GADD45B
GNG7
DIRAS1
SLC39A3
SGTA
THOP1
ZNF554
ZNF555
ZNF556
ZNF57
ZNF77
TLE6
TLE2
AES
GNA11
GNA15
S1PR4
NCLN
CELF5
NFIC
C19orf77
DOHH
FZR1
C19orf28
C19orf71
HMG20B
GIPC3
TBXA2R
C19orf29OS
C19orf29
PIP5K1C
TJP3
APBA3
MRPL54
RAX2
MATK
ZFR2
ATCAY
ITGB1BP3
DAPK3
MIR637
EEF2
SNORD37
PIAS4
ZBTB7A
MAP2K2
CREB3L3
SIRT6
ANKRD24
EBI3
CCDC94
SHD
TMIGD2
FSD1
STAP2
MPND
SH3GL1
CHAF1A
UBXN6
MIR4746
HDGFRP2
PLIN4
PLIN5
LRG1
SEMA6B
TNFAIP8L1
C19orf10
DPP9
LOC100131094
NCRNA00306
MIR7-3
FEM1A
TICAM1
PLIN3
ARRDC5
UHRF1
MIR4747
KDM4B
PTPRS
ZNRF4
PLAC2
SAFB2
SAFB
C19orf70
HSD11B1L
RPL36
LONP1
TMEM146
PRR22
DUS3L
NRTN
FUT6
FUT3
FUT5
NDUFA11
VMAC
CAPS
RANBP3
RFX2
ACSBG2
MLLT1
ACER1
CLPP
ALKBH7
PSPN
GTF2F1
KHSRP
MIR3940
SLC25A41
SLC25A23
CRB3
DENND1C
TUBB4
TNFSF9
CD70
TNFSF14
C3
GPR108
TRIP10
SH2D3A
VAV1
EMR1
EMR4P
FLJ25758
MBD3L5
MBD3L4
MBD3L2
MBD3L3
ZNF557
INSR
ARHGEF18
LOC100128573
PEX11G
C19orf45
ZNF358
MCOLN1
PNPLA6
KIAA1543
XAB2
C19orf79
PCP2
STXBP2
RETN
C19orf59
TRAPPC5
FCER2
CLEC4G
CD209
CLEC4M
CLEC4GP1
EVI5L
FLJ22184
LOC388499
LRRC8E
MAP2K7
LOC645781
SNAPC2
CTXN1
TIMM44
ELAVL1
CCL25
FBN3
CERS4
CD320
NDUFA7
RPS28
KANK3
ANGPTL4
LOC100507567
RAB11B
MARCH2
HNRNPM
PRAM1
ZNF414
MYO1F
ADAMTS10
ACTL9
OR2Z1
ZNF558
MBD3L1
MUC16
OR1M1
OR7G2
OR7G1
OR7G3
ZNF317
OR7D2
OR7D4
OR7E24
ZNF699
ZNF559
ZNF177
ZNF266
ZNF560
ZNF426
ZNF121
ZNF561
LOC284385
ZNF562
ZNF812
ZNF846
FBXL12
UBL5
PIN1
OLFM2
COL5A3
RDH8
C3P1
C19orf66
ANGPTL6
PPAN
SNORD105
SNORD105B
P2RY11
EIF3G
DNMT1
S1PR2
MIR4322
MRPL4
ICAM1
ICAM4
ICAM5
ZGLP1
FDX1L
RAVER1
ICAM3
TYK2
CDC37
PDE4A
KEAP1
S1PR5
ATG4D
MIR1238
KRI1
CDKN2D
AP1M2
SLC44A2
LOC147727
ILF3
QTRT1
DNM2
MIR638
MIR4748
MIR199A1
TMED1
C19orf38
CARM1
YIPF2
C19orf52
SMARCA4
LDLR
SPC24
KANK2
DOCK6
LOC55908
TSPAN16
RAB3D
TMEM205
CCDC159
LPPR2
C19orf39
EPOR
RGL3
CCDC151
PRKCSH
ELAVL3
ZNF653
ECSIT
CNN1
ELOF1
ACP5
ZNF627
ZNF833P
ZNF823
ZNF441
ZNF491
ZNF440
ZNF439
ZNF69
ZNF700
ZNF763
ZNF433
ZNF878
ZNF844
ZNF788
ZNF20
ZNF625
ZNF136
ZNF44
ZNF563
ZNF442
ZNF799
ZNF443
ZNF709
ZNF564
ZNF490
ZNF791
MAN2B1
WDR83
C19orf56
DHPS
FBXW9
TNPO2
SNORD41
C19orf43
ASNA1
BEST2
HOOK2
JUNB
PRDX2
RNASEH2A
RTBDN
MAST1
DNASE2
KLF1
GCDH
SYCE2
FARSA
CALR
RAD23A
GADD45GIP1
DAND5
NFIX
LYL1
TRMT1
NACC1
STX10
IER2
CACNA1A
CCDC130
MRI1
C19orf53
ZSWIM4
LOC284454
MIR24-2
MIR27A
MIR23A
MIR181C
MIR181D
NANOS3
C19orf57
CC2D1A
PODNL1
DCAF15
RFX1
RLN3
IL27RA
PALM3
LOC113230
SAMD1
PRKACA
ASF1B
LPHN1
CD97
DDX39A
PKN1
PTGER1
GIPC1
LOC100130932
DNAJB1
MIR639
TECR
NDUFB7
CLEC17A
EMR3
ZNF333
EMR2
OR7C1
OR7A5
OR7A10
OR7A17
OR7C2
SLC1A6
CCDC105
CASP14
OR1I1
SYDE1
ILVBL
NOTCH3
EPHX3
BRD4
AKAP8
AKAP8L
WIZ
MIR1470
RASAL3
PGLYRP2
CYP4F22
CYP4F8
CYP4F3
CYP4F12
OR10H2
OR10H3
CYP4F24P
OR10H5
OR10H1
UCA1
CYP4F2
CYP4F11
OR10H4
LOC126536
FLJ25328
TPM4
RAB8A
HSH2D
CIB3
FAM32A
AP1M1
KLF2
EPS15L1
CALR3
C19orf44
CHERP
SLC35E1
MED26
C19orf42
TMEM38A
NWD1
SIN3B
F2RL3
CPAMD8
HAUS8
MYO9B
USE1
OCEL1
NR2F6
USHBP1
BABAM1
ANKLE1
ABHD8
MRPL34
DDA1
ANO8
GTPBP3
PLVAP
BST2
FAM125A
TMEM221
NXNL1
SLC27A1
PGLS
FAM129C
GLT25D1
UNC13A
MAP1S
FCHO1
B3GNT3
INSL3
JAK3
RPL18A
SNORA68
SLC5A5
CCDC124
KCNN1
ARRDC2
IL12RB1
MAST3
PIK3R2
IFI30
MPV17L2
RAB3A
PDE4C
LOC729966
KIAA1683
JUND
MIR3188
LSM4
PGPEP1
GDF15
MIR3189
LRRC25
SSBP4
ISYNA1
ELL
FKBP8
C19orf50
UBA52
C19orf60
CRLF1
TMEM59L
KLHL26
CRTC1
COMP
UPF1
GDF1
CERS1
COPE
DDX49
HOMER3
SUGP2
ARMC6
SLC25A42
TMEM161A
MEF2B
MEF2BNB
RFXANK
NR2C2AP
NCAN
HAPLN4
TM6SF2
SUGP1
MAU2
GATAD2A
TSSK6
NDUFA13
YJEFN3
CILP2
PBX4
LPAR2
GMIP
ATP13A1
ZNF101
ZNF14
LOC284440
ZNF506
ZNF253
ZNF93
ZNF682
ZNF90
ZNF486
ZNF826P
MIR1270
ZNF737
ZNF626
ZNF85
ZNF430
ZNF714
ZNF431
ZNF708
ZNF738
ZNF493
LOC400680
ZNF429
ZNF100
LOC641367
ZNF43
ZNF208
ZNF257
ZNF676
ZNF729
ZNF98
LOC440518
ZNF492
ZNF99
ZNF91
ZNF675
ZNF681
RPSAP58
ZNF726
ZNF254
LOC100101266
LOC148189
LOC148145
LOC100505835
UQCRFS1
LOC284395
VSTM2B
POP4
PLEKHF1
C19orf12
CCNE1
C19orf2
ZNF536
DKFZp566F0947
TSHZ3
THEG5
ZNF507
DPY19L3
PDCD5
ANKRD27
RGS9BP
NUDT19
TDRD12
SLC7A9
CEP89
C19orf40
RHPN2
GPATCH1
WDR88
LRP3
SLC7A10
CEBPA
LOC80054
CEBPG
PEPD
CHST8
KCTD15
LSM14A
KIAA0355
GPI
PDCD2L
UBA2
WTIP
LOC643719
SCGBL
ZNF302
ZNF181
ZNF599
LOC400685
ZNF30
ZNF792
GRAMD1A
SCN1B
HPN
LOC100128675
FXYD3
LGI4
FXYD1
FXYD7
FXYD5
FAM187B
LSR
USF2
HAMP
MAG
CD22
FFAR1
FFAR3
LOC100128682
FFAR2
KRTDAP
DMKN
SBSN
GAPDHS
LOC100506469
TMEM147
ATP4A
HAUS5
RBM42
ETV2
COX6B1
UPK1A
ZBTB32
MLL4
IGFLR1
U2AF1L4
PSENEN
LIN37
HSPB6
C19orf55
ARHGAP33
PRODH2
NPHS1
KIRREL2
APLP1
NFKBID
HCST
TYROBP
LRFN3
SDHAF1
C19orf46
ALKBH6
CLIP3
THAP8
WDR62
POLR2I
TBCB
CAPNS1
COX7A1
ZNF565
ZNF146
LOC100134317
LOC100506930
ZFP14
ZFP82
LOC644189
ZNF566
LOC728752
ZNF260
ZNF529
ZNF382
ZNF461
ZNF567
ZNF850
LOC284408
ZNF790
ZNF345
ZNF829
ZNF568
ZNF420
ZNF585A
ZNF585B
ZNF383
LOC284412
HKR1
ZNF527
ZNF569
ZNF570
ZNF793
LOC100507433
ZNF540
ZNF571
ZFP30
ZNF781
ZNF607
ZNF573
LOC644554
LOC100631378
WDR87
SIPA1L3
DPF1
PPP1R14A
SPINT2
YIF1B
C19orf33
KCNK6
CATSPERG
PSMD8
GGN
SPRED3
FAM98C
RASGRP4
RYR1
MAP4K1
EIF3K
ACTN4
CAPN12
LGALS7
LGALS7B
LGALS4
ECH1
HNRNPL
RINL
SIRT2
NFKBIB
SARS2
MRPS12
FBXO17
FBXO27
PAPL
PAK4
NCCRP1
SYCN
IL28B
IL28A
IL29
LRFN1
GMFG
SAMD4B
PAF1
MED29
ZFP36
MIR4530
PLEKHG2
RPS16
SUPT5H
TIMM50
DLL3
SELV
EID2B
EID2
LGALS13
LOC100129935
LGALS16
LGALS17A
LGALS14
CLC
LEUTX
DYRK1B
FBL
FCGBP
PSMC4
ZNF546
ZNF780B
ZNF780A
MAP3K10
TTC9B
CNTD2
AKT2
MIR641
C19orf47
PLD3
HIPK4
PRX
SERTAD1
SERTAD3
BLVRB
SPTBN4
SHKBP1
LTBP4
NUMBL
ADCK4
ITPKC
C19orf54
SNRPA
MIA
RAB4B
EGLN2
CYP2A6
CYP2A7
CYP2G1P
CYP2B7P1
CYP2B6
CYP2A13
CYP2F1
CYP2S1
AXL
HNRNPUL1
CCDC97
TGFB1
B9D2
TMEM91
EXOSC5
BCKDHA
B3GNT8
ATP5SL
C19orf69
LOC100505495
CEACAM21
CEACAM4
CEACAM7
CEACAM5
CEACAM6
CEACAM3
LYPD4
DMRTC2
RPS19
CD79A
ARHGEF1
RABAC1
ATP1A3
GRIK5
ZNF574
POU2F2
LOC100505622
MIR4323
DEDD2
ZNF526
GSK3A
ERF
CIC
PAFAH1B3
PRR19
TMEM145
MEGF8
CNFN
LIPE
CXCL17
CEACAM1
CEACAM8
PSG3
PSG8
LOC100289650
PSG10P
PSG1
PSG6
PSG7
PSG11
PSG2
PSG5
PSG4
LOC284344
PSG9
PRG1
CD177
TEX101
LYPD3
PHLDB3
ETHE1
ZNF575
XRCC1
LOC390940
IRGQ
ZNF576
ZNF428
SRRM5
CADM4
PLAUR
IRGC
SMG9
KCNN4
LYPD5
ZNF283
ZNF404
LOC100505715
ZNF45
ZNF221
ZNF155
ZNF230
ZNF222
ZNF223
ZNF284
ZNF224
LOC100379224
ZNF225
ZNF234
ZNF226
ZNF227
ZNF233
ZNF235
ZFP112
ZNF285
ZNF229
ZNF180
CEACAM20
CEACAM22P
IGSF23
PVR
MIR4531
CEACAM19
CEACAM16
BCL3
CBLC
BCAM
PVRL2
TOMM40
APOE
APOC1
APOC1P1
APOC4
APOC2
CLPTM1
RELB
CLASRP
ZNF296
GEMIN7
LRRC68
NKPD1
TRAPPC6A
BLOC1S3
EXOC3L2
MARK4
CKM
KLC3
ERCC2
PPP1R13L
CD3EAP
ERCC1
FOSB
RTN2
PPM1N
VASP
OPA3
GPR4
EML2
MIR330
LOC100287177
GIPR
MIR642A
MIR642B
SNRPD2
QPCTL
FBXO46
LOC388553
SIX5
DMPK
DMWD
RSPH6A
SYMPK
FOXA3
IRF2BP1
MYPOP
NANOS2
NOVA2
CCDC61
MIR769
PGLYRP1
IGFL4
IGFL3
IGFL2
DKFZp434J0226
IGFL1
HIF3A
PPP5C
CCDC8
PNMAL1
LOC100506012
PNMAL2
CALM3
PTGIR
GNG8
DACT3
LOC100506068
PRKD2
MIR320E
STRN4
FKRP
SLC1A5
SNAR-E
AP2S1
ARHGAP35
NPAS1
TMEM160
ZC3H4
SAE1
BBC3
MIR3190
MIR3191
CCDC9
PRR24
C5AR1
GPR77
DHX34
MEIS3
SLC8A2
KPTN
LOC100505681
NAPA
ZNF541
GLTSCR1
EHD2
GLTSCR2
SNORD23
SEPW1
TPRX1
CRX
SULT2A1
SNAR-A
SNAR-C
SNAR-C4
SNAR-C3
BSPH1
ELSPBP1
CABP5
PLA2G4C
LIG1
CARD8
LOC100505812
ZNF114
CCDC114
EMP3
TMEM143
SYNGR4
KDELR1
GRIN2D
GRWD1
KCNJ14
CYTH2
LMTK3
SULT2B1
FAM83E
SPACA4
RPL18
SPHK2
DBP
CA11
SEC1
NTN5
FUT2
MAMSTR
RASIP1
IZUMO1
FUT1
FGF21
BCAT2
HSD17B14
PLEKHA4
PPP1R15A
TULP2
NUCB1
DHDH
BAX
FTL
GYS1
RUVBL2
LHB
CGB
SNAR-G2
CGB2
CGB1
SNAR-G1
CGB5
CGB8
CGB7
NTF4
KCNA7
SNRNP70
LIN7B
C19orf73
PPFIA3
HRC
TRPM4
SLC6A16
MIR4324
CD37
TEAD2
DKKL1
CCDC155
PTH2
LOC100507003
SLC17A7
PIH1D1
ALDH16A1
FLT3LG
RPL13A
SNORD32A
SNORD33
SNORD34
SNORD35A
RPL13AP5
RPS11
SNORD35B
MIR150
FCGRT
RCN3
NOSIP
PRRG2
PRR12
RRAS
SCAF1
IRF3
BCL2L12
PRMT1
C19orf76
CPT1C
TSKS
AP2A1
FUZ
MED25
LOC100506033
PTOV1
MIR4749
PNKP
AKT1S1
TBC1D17
IL4I1
NUP62
ATF5
SIGLEC11
SIGLEC16
VRK3
ZNF473
FLJ26850
SNAR-B2
SNAR-D
IZUMO2
MYH14
KCNC3
NAPSB
NAPSA
NR1H2
POLD1
SPIB
MYBPC2
FAM71E1
C19orf63
JOSD2
ASPDH
LRRC4B
SNAR-F
SYT3
LOC342918
SHANK1
CLEC11A
GPR32
ACPT
C19orf48
SNORD88B
SNORD88A
SNORD88C
MGC45922
KLK1
KLK15
KLK3
KLK2
KLKP1
KLK4
KLK5
KLK6
KLK7
KLK8
KLK9
KLK10
KLK11
KLK12
KLK13
KLK14
CTU1
SIGLEC9
SIGLEC7
SIGLECP3
CD33
C19orf75
IGLON5
VSIG10L
ETFB
CLDND2
NKG7
LIM2
LOC147646
SIGLEC10
LOC100129083
SIGLEC8
CEACAM18
SIGLEC12
SIGLEC6
ZNF175
FLJ30403
SIGLEC5
SIGLEC14
MIR99B
MIRLET7E
MIR125A
NCRNA00085
HAS1
FPR1
FPR2
FPR3
ZNF577
ZNF649
ZNF613
ZNF350
ZNF615
ZNF614
ZNF432
ZNF841
ZNF616
ZNF836
PPP2R1A
ZNF766
MIR643
ZNF480
ZNF610
ZNF880
ZNF528
ZNF534
ZNF578
ZNF808
ZNF701
ZNF137P
ZNF83
ZNF611
ZNF600
ZNF28
ZNF468
ZNF320
ZNF321P
ZNF816
ZNF702P
ERVV-1
ERVV-2
ZNF160
ZNF415
ZNF347
ZNF665
ZNF677
VN1R2
VN1R4
LOC646508
BIRC8
ZNF845
ZNF525
ZNF765
ZNF761
LOC147804
ZNF813
ZNF331
LOC284379
DPRX
MIR512-2
MIR512-1
MIR1323
MIR498
MIR520E
MIR515
MIR519E
MIR520F
MIR519C
MIR1283-1
MIR520A
MIR526B
MIR519B
MIR525
MIR523
MIR518F
MIR520B
MIR518B
MIR526A1
MIR520C
MIR518C
MIR524
MIR517A
MIR519D
MIR521-2
MIR520D
MIR517B
MIR520G
MIR516B2
MIR526A2
MIR518E
MIR518A1
MIR518D
MIR516B1
MIR518A2
MIR517C
MIR520H
MIR521-1
MIR522
MIR519A1
MIR527
MIR516A1
MIR1283-2
MIR516A2
MIR519A2
MIR371
MIR371B
MIR372
MIR373
NLRP12
MYADM
PRKCG
CACNG7
CACNG8
MIR935
CACNG6
VSTM1
TARM1
OSCAR
NDUFA3
TFPT
PRPF31
CNOT3
LENG1
TMC4
MBOAT7
TSEN34
RPS9
LILRB3
LILRA6
LILRB5
LILRB2
MIR4752
LILRA3
LILRA5
LILRA4
LAIR1
TTYH1
LENG8
LENG9
CDC42EP5
LAIR2
KIR3DX1
LILRA2
LILRA1
LILRB1
LILRB4
LILRP2
KIR3DL3
KIR2DL3
KIR2DL1
KIR2DL4
KIR3DL1
KIR2DS4
KIR3DL2
FCAR
NCR1
NLRP7
NLRP2
GP6
RDH13
EPS8L1
PPP1R12C
TNNT1
TNNI3
C19orf51
SYT5
PTPRH
TMEM86B
PPP6R1
HSPBP1
BRSK1
TMEM150B
SUV420H2
COX6B2
FAM71E2
IL11
TMEM190
LOC388564
RPL28
UBE2S
SHISA7
ISOC2
ZNF628
NAT14
SSC5D
SBK2
SGK110
ZNF579
FIZ1
ZNF524
ZNF865
ZNF784
ZNF580
ZNF581
CCDC106
U2AF2
EPN1
NLRP9
RFPL4A
NLRP11
NLRP4
NLRP13
NLRP8
NLRP5
ZNF787
ZNF444
GALP
ZSCAN5B
ZSCAN5A
ZNF542
ZNF582
LOC386758
ZNF583
ZNF667
LOC100128252
ZNF471
ZFP28
ZNF470
ZNF71
LOC147670
ZNF835
ZIM2
PEG3
PEG3-AS1
MIMT1
USP29
ZIM3
DUXA
ZNF264
AURKC
ZNF805
ZNF460
ZNF543
ZNF304
ZNF547
ZNF548
ZNF17
ZNF749
VN1R1
ZNF772
ZNF419
ZNF773
ZNF549
ZNF550
ZNF416
ZIK1
ZNF530
ZNF134
ZNF211
ZSCAN4
ZNF551
ZNF154
ZNF671
ZNF776
ZNF586
ZNF552
FKBP1AP1
LOC100293516
ZNF587
ZNF814
ZNF417
ZNF418
ZNF256
C19orf18
ZNF606
LOC100128398
ZSCAN1
ZNF135
ZSCAN18
ZNF329
ZNF274
ZNF544
ZNF8
ZSCAN22
A1BG
A1BG-AS1
ZNF497
ZNF837
MIR4754
RPS5
LOC646862
ZNF584
ZNF132
ZNF324B
ZNF324
ZNF446
SLC27A5
ZBTB45
TRIM28
CHMP2A
UBE2M
LOC100131691
MZF1
MGC2752
FAM110C
SH3YL1
ACP1
FAM150B
TMEM18
LOC339822
SNTG2
TPO
PXDN
MYT1L
LOC730811
TSSC1
TTC15
ADI1
RNASEH1
LOC100506054
RPS7
COLEC11
ALLC
LOC100505964
LOC727982
SOX11
LOC150622
LOC400940
FLJ42418
CMPK2
RSAD2
LOC386597
RNF144A
LOC100506274
LOC339788
NCRNA00299
ID2
KIDINS220
MBOAT2
ASAP2
ITGB1BP1
CPSF3
IAH1
ADAM17
YWHAQ
TAF1B
GRHL1
KLF11
CYS1
RRM2
C2orf48
MIR4261
HPCAL1
ODC1
SNORA80B
NOL10
ATP6V1C2
PDIA6
KCNF1
FLJ33534
C2orf50
PQLC3
ROCK2
E2F6
GREB1
MIR4429
NTSR2
LPIN1
MIR4262
MIR3681
TRIB2
MIR3125
LOC100506474
FAM84A
NBAS
DDX1
MYCNOS
MYCN
FAM49A
RAD51AP2
VSNL1
SMC6
GEN1
MSGN1
KCNS3
RDH14
NT5C1B
MIR4757
OSR1
FLJ12334
TTC32
WDR35
MATN3
LAPTM4A
SDC1
PUM2
RHOB
HS1BP3
GDF7
C2orf43
APOB
LOC645949
KLHL29
ATAD2B
UBXN2A
MFSD2B
C2orf44
FKBP1B
SF3B14
TP53I3
PFN4
LOC375190
C2orf84
ITSN2
NCOA1
PTRHD1
CENPO
ADCY3
DNAJC27
LOC729723
EFR3B
POMC
DNMT3A
MIR1301
DTNB
ASXL2
KIF3C
RAB10
FAM59B
HADHA
HADHB
GPR113
EPT1
CCDC164
OTOF
C2orf70
CIB4
KCNK3
C2orf18
CENPA
DPYSL5
MAPRE3
TMEM214
AGBL5
OST4
EMILIN1
KHK
CGREF1
ABHD1
PREB
C2orf53
TCF23
SLC5A6
C2orf28
CAD
SLC30A3
DNAJC5G
TRIM54
UCN
MPV17
GTF3C2
LOC100505624
EIF2B4
SNX17
ZNF513
PPM1G
FTH1P3
NRBP1
KRTCAP3
IFT172
FNDC4
GCKR
C2orf16
ZNF512
CCDC121
GPN1
SUPT7L
SLC4A1AP
MRPL33
RBKS
BRE
MIR4263
LOC100505716
FOSL2
PLB1
PPP1CB
SPDYA
TRMT61B
WDR43
SNORD92
SNORD53
FAM179A
C2orf71
CLIP4
ALK
YPEL5
LBH
LCLAT1
CAPN13
GALNT14
CAPN14
EHD3
XDH
SRD5A2
MEMO1
DPY30
SPAST
SLC30A6
NLRC4
YIPF4
BIRC6
MIR558
TTC27
MIR4765
LOC285045
LOC100271832
LTBP1
RASGRP3
FAM98A
MYADML
LOC100288911
CRIM1
FEZ2
VIT
STRN
HEATR5B
CCDC75
EIF2AK2
SULT6B1
LOC100505876
CEBPZ
C2orf56
PRKD3
QPCT
CDC42EP3
FAM82A1
CYP1B1
CYP1B1-AS1
ATL2
HNRPLL
GALM
SRSF7
GEMIN6
DHX57
MORN2
ARHGEF33
LOC375196
SOS1
CDKL4
MAP4K3
LOC728730
TMEM178
THUMPD2
LOC100128590
SLC8A1
LOC388942
LOC400950
PKDCC
EML4
COX7A2L
KCNG3
MTA3
OXER1
HAAO
ZFP36L2
LOC100129726
THADA
PLEKHH2
LOC728819
DYNC2LI1
ABCG5
ABCG8
LRPPRC
PPM1B
SLC3A1
PREPL
CAMKMT
MIR548AD
SIX3
SIX2
UNQ6975
SRBD1
PRKCE
EPAS1
LOC388946
ATP6V1E2
RHOQ
PIGF
CRIPT
SOCS5
LOC388948
LOC100134259
MCFD2
TTC7A
C2orf61
CALM2
EPCAM
MIR559
MSH2
KCNK12
MSH6
FBXO11
FOXN2
KLRAQ1
STON1
GTF2A1L
LHCGR
FSHR
NRXN1
ASB3
CHAC2
ERLEC1
MIR3682
GPR75
PSME4
ACYP2
TSPYL6
C2orf73
SPTBN1
RPL23AP32
EML6
RTN4
C2orf63
RPS27A
MIR4426
MTIF2
PRORSD1P
CCDC88A
CCDC104
SMEK2
PNPT1
EFEMP1
MIR217
MIR216A
MIR216B
CCDC85A
VRK2
FANCL
FLJ30838
MIR4432
BCL11A
PAPOLG
FLJ16341
REL
PUS10
PEX13
KIAA1841
LOC339803
C2orf74
AHSA2
USP34
SNORA70B
XPO1
FAM161A
CCT4
COMMD1
B3GNT2
TMEM17
EHBP1
LOC100132215
OTX1
DBIL5P2
WDPCP
MDH1
UGP2
VPS54
PELI1
NCRNA00309
HSPC159
AFTPH
MIR4434
LOC339807
SERTAD2
LOC400958
SLC1A4
CEP68
RAB1A
ACTR2
SPRED2
MIR4778
MEIS1
LOC644838
ETAA1
C1D
WDR92
PNO1
PPP3R1
CNRIP1
PLEK
FBXO48
APLF
PROKR1
ARHGAP25
BMP10
GKN2
GKN1
ANTXR1
MIR3126
GFPT1
NFU1
AAK1
SNORA36C
ANXA4
GMCL1
SNRNP27
MXD1
ASPRV1
LOC400960
PCBP1
LOC100133985
C2orf42
TIA1
PCYOX1
SNRPG
FAM136A
TGFA
ADD2
FIGLA
CLEC4F
CD207
VAX2
ATP6V1B1
ANKRD53
TEX261
OR7E91P
NAGK
MCEE
MPHOSPH10
PAIP2B
ZNF638
DYSF
CYP26B1
EXOC6B
SPR
EMX1
SFXN5
RAB11FIP5
NOTO
SMYD5
PRADC1
CCT7
FBXO41
EGR4
ALMS1
NAT8
ALMS1P
NAT8B
TPRKB
DUSP11
C2orf78
STAMBP
ACTG2
DGUOK
TET3
BOLA3
MOBKL1B
MTHFD2
SLC4A5
DCTN1
LOC100189589
C2orf81
WDR54
RTKN
INO80B
WBP1
MOGS
MRPL53
CCDC142
TTC31
LBX2
LOC151534
PCGF1
TLX2
DQX1
AUP1
HTRA2
LOXL3
DOK1
C2orf65
SEMA4F
HK2
POLE4
TACR1
FAM176A
MRPL19
C2orf3
LRRTM4
SNAR-H
REG3G
REG1B
REG1A
REG1P
REG3A
CTNNA2
MIR4264
LRRTM1
LOC1720
FUNDC2P2
SUCLG1
DNAH6
C2orf89
TMSB10
KCMF1
TCF7L1
TGOLN2
RETSAT
ELMOD3
CAPG
SH2D6
LOC100630918
MAT2A
GGCX
VAMP8
VAMP5
RNF181
TMEM150A
C2orf68
USP39
SFTPB
GNLY
ATOH8
LOC284950
ST3GAL5
LOC90784
POLR1A
PTCD3
SNORD94
IMMT
MIR4779
MRPL35
REEP1
KDM3A
VPS24
RNF103
RNF103-VPS24
RMND5A
CD8A
CD8B
LOC100286979
RGPD2
RGPD1
PLGLB2
PLGLB1
LOC285074
MIR4771
NCRNA00152
MIR4435-1
MIR4435-2
KRCC1
SMYD1
MIR4780
FABP1
THNSL2
FOXI3
C2orf51
EIF2AK3
RPIA
ANKRD36BP2
MIR4436A
LOC654342
GGT8P
ACTR3BP2
LOC90499
ANKRD20A8P
LOC442028
TEKT4
MAL
MRPS5
ZNF514
ZNF2
PROM2
KCNIP3
FAHD2A
TRIM43B
TRIM43
LOC729234
GPAT2
ADRA2B
ASTL
DUSP2
STARD7
LOC285033
TMEM127
CIAO1
SNRNP200
ITPRIPL1
NCAPH
NEURL3
ARID5A
KIAA1310
FER1L5
LMAN2L
CNNM4
MIR3127
CNNM3
ANKRD23
ANKRD39
SEMA4C
FAM178B
FAHD2B
ANKRD36
LOC100506123
ANKRD36B
COX5B
ACTR1B
LOC728537
ZAP70
TMEM131
VWA3B
CNGA3
INPP4A
COA5
UNC50
MGAT4A
C2orf55
TSGA10
C2orf15
LIPT1
MITD1
MRPL30
LYG2
LYG1
TXNDC9
EIF5B
REV1
AFF3
LONRF2
CHST10
NMS
PDCL3
NPAS2
RPL31
TBC1D8
C2orf29
SNORD89
RNF149
CREG2
RFX8
MAP4K4
IL1R2
IL1R1
IL1RL2
IL1RL1
IL18R1
IL18RAP
MIR4772
SLC9A4
SLC9A2
MFSD9
TMEM182
LOC100287010
LOC150568
LOC284998
LOC100506421
POU3F3
MRPS9
GPR45
TGFBRAP1
C2orf49
FHL2
LOC285000
NCK2
C2orf40
UXS1
PLGLA
RGPD3
ST6GAL2
LOC729121
RGPD4
SLC5A7
SULT1C3
SULT1C2
SULT1C2P1
SULT1C4
GCC2
LIMS1
RANBP2
CCDC138
EDAR
LOC100287216
SH3RF3
MIR4265
MIR4266
SEPT10
ANKRD57
RGPD5
RGPD8
RGPD6
LIMS3
LOC100507334
LOC440895
MIR4267
MALL
NPHP1
NCRNA00116
LOC151009
LIMS3-LOC440895
LOC100288570
LIMS3L
BUB1
ACOXL
BCL2L11
LOC541471
ANAPC1
MERTK
TMEM87B
FBLN7
ZC3H8
ZC3H6
POLR1B
CHCHD5
FLJ42351
SLC20A1
CKAP2L
IL1A
IL1B
IL37
IL36G
IL36A
IL36B
IL36RN
IL1F10
IL1RN
PSD4
PAX8
LOC654433
CBWD2
FOXD4L1
FAM138B
WASH2P
DDX11L2
RPL23AP7
RABL2A
SLC35F5
MIR4782
ACTR3
LOC100499194
LOC440900
DPP10
LOC389023
DDX18
CCDC93
INSIG2
EN1
MARCO
C1QL2
STEAP3
C2orf76
DBI
TMEM37
SCTR
PCDP1
TMEM177
PTPN4
EPB41L5
TMEM185B
RALB
INHBB
LOC84931
GLI2
TFCP2L1
CLASP1
RNU4ATAC
LOC254128
MKI67IP
TSN
CNTNAP5
GYPC
BIN1
CYP27C1
ERCC3
MAP3K2
PROC
MIR4783
IWS1
MYO7B
LIMS2
GPR17
SFT2D3
WDR33
POLR2D
AMMECR1L
SAP130
UGGT1
HS6ST1
LOC389033
LOC100131320
RAB6C
LOC440905
POTEF
LOC285103
CCDC74B
SMPD4
MZT2B
TUBA3E
CCDC115
IMP4
PTPN18
CFC1B
CFC1
LOC150527
TISP43
LOC646743
C2orf14
GPR148
FAM123C
ARHGEF4
FAM168B
PLEKHB2
POTEE
LOC440910
WTH3DI
LOC389043
LOC401010
TUBA3D
MZT2A
MIR4784
LOC150776
CCDC74A
POTEKP
C2orf27A
C2orf27B
ANKRD30BL
MIR663B
GPR39
LYPD1
NCKAP5
MIR3679
MGAT5
LOC151162
TMEM163
ACMSD
LOC100129961
CCNT2
YSK4
RAB3GAP1
ZRANB3
R3HDM1
MIR128-1
UBXN4
LCT
MCM6
DARS
CXCR4
THSD7B
HNMT
SPOPL
NXPH2
LOC647012
LRP1B
KYNU
ARHGAP15
GTDC1
ZEB2
DKFZp686O1327
MIR548Q
PABPC1P2
ACVR2A
ORC4
MBD5
EPC2
KIF5C
LYPD6B
LYPD6
MMADHC
RND3
RBM43
NMI
TNFAIP6
MIR4773-1
MIR4773-2
RIF1
NEB
ARL5A
CACNB4
STAM2
FMNL2
PRPF40A
ARL6IP6
RPRM
GALNT13
KCNJ3
NR4A2
GPD2
GALNT5
ERMN
CYTIP
ACVR1C
ACVR1
UPP2
LOC554201
CCDC148
PKP4
DAPL1
TANC1
WDSUB1
BAZ2B
MARCH7
CD302
LY75
PLA2R1
ITGB6
RBMS1
MIR4785
TANK
PSMD14
TBR1
SLC4A10
DPP4
GCG
FAP
IFIH1
GCA
KCNH7
FIGN
GRB14
COBLL1
SNORA70F
SLC38A11
SCN3A
SCN2A
CSRNP3
GALNT3
TTC21B
LOC100506134
SCN1A
SCN9A
SCN7A
XIRP2
B3GALT1
STK39
CERS6
MIR4774
NOSTRIN
SPC25
G6PC2
ABCB11
DHRS9
LRP2
BBS5
KBTBD10
FASTKD1
PPIG
C2orf77
PHOSPHO2
KLHL23
SSB
METTL5
UBR3
MYO3B
LOC440925
SP5
GAD1
GORASP2
TLK1
METTL8
DCAF17
CYBRD1
DYNC1I2
SLC25A12
HAT1
METAP1D
DLX1
DLX2
ITGA6
PDK1
LOC91149
RAPGEF4
ZAK
MLK7-AS1
CDCA7
SP3
OLA1
LOC285084
SP9
CIR1
SCRN3
GPR155
WIPF1
CHRNA1
CHN1
ATF2
MIR933
ATP5G3
KIAA1715
EVX2
HOXD13
HOXD12
HOXD11
HOXD10
HOXD9
HOXD8
LOC100506783
MIR10B
HOXD4
HOXD3
LOC401022
HOXD1
MTX2
MIR1246
LOC375295
HNRNPA3
NFE2L2
MIR3128
LOC100130691
AGPS
TTC30B
TTC30A
PDE11A
RBM45
OSBPL6
MIR548N
PRKRA
DFNB59
FKBP7
PLEKHA3
LOC100506866
TTN
CCDC141
SESTD1
ZNF385B
MIR1258
CWC22
UBE2E3
MIR4437
ITGA4
CERKL
NEUROD1
SSFA2
PPP1R1C
PDE1A
DNAJC10
FRZB
NCKAP1
DUSP19
NUP35
ZNF804A
FSIP2
ZC3H15
ITGAV
FAM171B
ZSWIM2
CALCRL
TFPI
GULP1
MIR561
DIRC1
COL3A1
MIR1245
MIR1245B
MIR3606
COL5A2
MIR3129
WDR75
SLC40A1
ASNSD1
ANKAR
OSGEPL1
ORMDL1
PMS1
MSTN
C2orf88
HIBCH
INPP1
MFSD6
TMEM194B
NAB1
GLS
STAT1
STAT4
MYO1B
OBFC2A
SDPR
TMEFF2
PCGEM1
SLC39A10
DNAH7
STK17B
HECW2
CCDC150
LOC100130452
GTF3C3
C2orf66
PGAP1
ANKRD44
SF3B1
COQ10B
HSPD1
HSPE1
MOBKL3
RFTN2
MARS2
BOLL
PLCL1
SATB2
FLJ32063
FONG
C2orf69
TYW5
C2orf47
SPATS2L
KCTD18
SGOL2
AOX1
AOX2P
LOC100507140
BZW1
CLK1
PPIL3
NIF3L1
ORC2
FAM126B
NDUFB3
CFLAR
CFLAR-AS1
CASP10
CASP8
ALS2CR12
TRAK2
STRADB
ALS2CR11
TMEM237
MPP4
ALS2
CDK15
FZD7
SUMO1
NOP58
SNORD70
SNORD11B
SNORD11
BMPR2
FAM117B
ICA1L
WDR12
ALS2CR8
NBEAL1
CYP20A1
ABI2
RAPH1
CD28
CTLA4
ICOS
PARD3B
NRP2
INO80D
LOC100329109
NDUFS1
EEF1B2
SNORD51
SNORA41
GPR1
ZDBF2
ADAM23
LOC200726
DYTN
MDH1B
FASTKD2
MIR3130-1
MIR3130-2
CPO
KLF7
MIR2355
CREB1
METTL21A
CCNYL1
MIR4775
FZD5
PLEKHM3
LOC100507443
CRYGD
CRYGC
CRYGB
CRYGA
C2orf80
IDH1
PIKFYVE
PTH2R
MAP2
UNC80
RPE
C2orf67
ACADL
MYL1
LANCL1
CPS1
CPS1-IT1
ERBB4
MIR548F2
MIR4776-1
MIR4776-2
IKZF2
LOC100130451
SPAG16
VWC2L
BARD1
ABCA12
ATIC
FN1
LOC646324
MREG
PECR
TMEM169
XRCC5
PKI55
MARCH4
SMARCAL1
RPL37A
IGFBP2
IGFBP5
TNP1
DIRC3
TNS1
RUFY4
CXCR2P1
CXCR2
CXCR1
ARPC2
GPBAR1
AAMP
PNKD
TMBIM1
C2orf62
SLC11A1
CTDSP1
MIR26B
VIL1
USP37
RQCD1
PLCD4
ZNF142
BCS1L
RNF25
STK36
TTLL4
CYP27A1
PRKAG3
WNT6
WNT10A
CDK5R2
LOC151300
FEV
CRYBA2
MIR375
CCDC108
IHH
MIR3131
NHEJ1
SLC23A3
CNPPD1
FAM134A
ZFAND2B
ABCB6
ATG9A
ANKZF1
GLB1L
STK16
TUBA4A
TUBA4B
DNAJB2
PTPRN
MIR153-1
RESP18
DNPEP
DES
SPEG
GMPPA
ACCN4
CHPF
TMEM198
MIR3132
OBSL1
INHA
STK11IP
SLC4A3
MIR4268
EPHA4
PAX3
CCDC140
SGPP2
FARSB
MOGAT1
ACSL3
KCNE4
SCG2
AP1S3
WDFY1
MRPL44
SERPINE2
FAM124B
CUL3
DOCK10
MIR4439
KIAA1486
IRS1
RHBDD1
COL4A4
COL4A3
MFF
TM4SF20
AGFG1
C2orf83
SLC19A3
CCL20
WDR69
SPHKAP
PID1
DNER
TRIP12
FBXO36
SLC16A14
SP110
SP140
SP140L
SP100
LOC151475
CAB39
ITM2C
LOC151484
GPR55
LOC348761
SPATA3
C2orf72
PSMD1
HTR2B
ARMC9
MIR4777
B3GNT7
NCL
SNORA75
SNORD20
SNORD82
C2orf52
NMUR1
C2orf57
PTMA
PDE6D
COPS7B
MIR1471
NPPC
DIS3L2
ALPP
ECEL1P2
ALPPL2
ALPI
ECEL1
PRSS56
CHRND
CHRNG
TIGD1
EIF4E2
EFHD1
GIGYF2
KCNJ13
C2orf82
NGEF
NEU2
INPP5D
ATG16L1
SCARNA5
SCARNA6
SAG
DGKD
USP40
UGT1A8
UGT1A1
DNAJB3
LOC100286922
HJURP
MSL3P1
TRPM8
SPP2
ARL4C
SH3BP4
AGAP1
GBX2
ASB18
IQCA1
CXCR7
COPS8
COL6A3
MLPH
PRLH
RAB17
LRRFIP1
RBM44
RAMP1
UBE2F
UBE2F-SCLY
SCLY
ESPNL
KLHL30
ILKAP
LOC151174
LOC643387
HES6
PER2
TRAF3IP1
ASB1
LOC151171
TWIST2
FLJ43879
HDAC4
MIR4440
MIR4441
MGC16025
MIR4269
MIR2467
LOC150935
MIR4786
NDUFA10
OR6B2
PRR21
OR6B3
MYEOV2
OTOS
GPC1
PP14571
MIR149
ANKMY1
DUSP28
RNPEPL1
CAPN10
GPR35
AQP12B
AQP12A
KIF1A
AGXT
C2orf54
LOC200772
SNED1
MTERFD2
PASK
PPP1R7
ANO7
HDLBP
SEPT2
FARP2
STK25
BOK-AS1
BOK
THAP4
ATG4B
DTYMK
ING5
D2HGDH
GAL3ST2
NEU4
PDCD1
C2orf85
LOC728323
DEFB125
DEFB126
DEFB127
DEFB128
DEFB129
DEFB132
C20orf96
ZCCHC3
SOX12
NRSN2
TRIB3
RBCK1
TBC1D20
CSNK2A1
TCF15
SRXN1
SCRT2
C20orf54
FAM110A
ANGPT4
RSPO4
PSMF1
C20orf46
C20orf202
RAD21L1
SNPH
SDCBP2
LOC100507495
FKBP1A
NSFL1C
SIRPB2
SIRPD
SIRPB1
SIRPG
LOC100289473
SIRPA
PDYN
STK35
TGM3
TGM6
SNRPB
SNORD119
ZNF343
TMC2
NOP56
MIR1292
SNORD110
SNORA51
SNORD56
SNORD57
IDH3B
EBF4
CPXM1
C20orf141
LOC100288797
FAM113A
VPS16
PTPRA
GNRH2
MRPS26
OXT
AVP
LOC100134015
UBOX5
ProSAPiP1
DDRGK1
ITPA
SLC4A11
C20orf194
ATRN
GFRA4
ADAM33
SIGLEC1
HSPA12B
C20orf27
SPEF1
CENPB
CDC25B
C20orf29
MAVS
PANK2
MIR103A2
MIR103B2
RNF24
SMOX
LOC728228
ADRA1D
PRNP
PRND
PRNT
RASSF2
SLC23A2
C20orf30
PCNA
PCNA-AS1
CDS2
PROKR2
LOC100507629
LOC643406
LOC149837
GPCPD1
C20orf196
CHGB
TRMT6
MCM8
CRLS1
LRRN4
FERMT1
BMP2
HAO1
TMX4
PLCB1
PLCB4
C20orf103
PAK7
ANKRD5
SNAP25
MKKS
C20orf94
JAG1
LOC339593
BTBD3
SPTLC3
ISM1
LOC100505536
TASP1
ESF1
C20orf7
SEL1L2
MACROD2
FLRT3
MACROD2-AS1
KIF16B
SNRPB2
OTOR
PCSK2
BFSP1
DSTN
RRBP1
BANF2
SNX5
SNORD17
C20orf72
OVOL2
PET117
CSRP2BP
ZNF133
MGC44328
C20orf12
POLR3F
MIR3192
RBBP9
SEC23B
LOC388789
DTD1
HSPC072
LOC100270804
LOC100128496
C20orf79
SLC24A3
LOC100130264
RIN2
NAA20
CRNKL1
C20orf26
INSM1
RALGAPA2
PLK1S1
XRN2
NKX2-4
NKX2-2
PAX1
LOC100270679
LOC284788
NCRNA00261
FOXA2
SSTR4
THBD
CD93
LOC200261
NXT1
GZF1
NAPB
CSTL1
CST11
CST8
CSTT
CST9L
CST9
CST3
CST4
CST1
CST2
CST5
GGTLC1
FLJ33581
SYNDIG1
CST7
C20orf3
ACSS1
VSX1
LOC284798
ENTPD6
PYGB
ABHD12
GINS1
NINL
NANP
ZNF337
FAM182B
LOC100134868
FAM182A
C20orf191
LOC284801
MIR663
FRG1B
DEFB115
DEFB116
DEFB118
DEFB119
DEFB121
DEFB122
DEFB123
DEFB124
REM1
NCRNA00028
HM13
PSIMCT-1
ID1
MIR3193
COX4I2
BCL2L1
TPX2
MYLK2
FOXS1
DUSP15
TTLL9
PDRG1
XKR7
C20orf160
HCK
TM9SF4
TSPY26P
PLAGL2
POFUT1
KIF3B
ASXL1
C20orf112
LOC149950
C20orf203
COMMD7
DNMT3B
MAPRE1
SUN5
BPIL1
BPIL3
C20orf185
C20orf186
C20orf70
BASE
C20orf71
PLUNC
C20orf114
CDK5RAP1
SNTA1
CBFA2T2
NECAB3
C20orf144
C20orf134
E2F1
PXMP4
ZNF341
CHMP4B
RALY
MIR4755
EIF2S2
ASIP
AHCY
ITCH
MIR644
DYNLRB1
MAP1LC3A
PIGU
TP53INP2
NCOA6
HMGB3P1
GGT7
ACSS2
GSS
MYH7B
MIR499
MIR499A
TRPC4AP
EDEM2
PROCR
MMP24
EIF6
FAM83C
UQCC
GDF5
CEP250
C20orf173
ERGIC3
FER1L4
SPAG4
CPNE1
NFS1
ROMO1
RBM39
PHF20
SCAND1
C20orf152
LOC647979
EPB41L1
C20orf4
DLGAP4
MYL9
TGIF2
C20orf24
SLA2
NDRG3
DSN1
KIAA0889
C20orf118
SAMHD1
RBL1
C20orf132
RPN2
GHRH
MANBAL
SRC
BLCAP
NNAT
LOC100287792
CTNNBL1
VSTM2L
TTI1
RPRD1B
TGM2
KIAA1755
BPI
LBP
LOC388796
SNORA71B
SNORA71A
SNORA71C
SNORA71D
SNHG11
SNORA39
SNORA60
RALGAPB
ADIG
ARHGAP40
SLC32A1
ACTR5
PPP1R16B
FAM83D
DHX35
LOC339568
MAFB
TOP1
PLCG1
ZHX3
LPIN3
EMILIN3
CHD6
PTPRT
SRSF6
L3MBTL1
SGK2
IFT52
MYBL2
GTSF1L
TOX2
JPH2
C20orf111
LOC100505783
GDAP1L1
FITM2
R3HDML
HNF4A
MIR3646
TTPAL
SERINC3
PKIG
ADA
LOC79015
WISP2
KCNK15
RIMS4
YWHAB
PABPC1L
TOMM34
LOC100505826
STK4
KCNS1
WFDC5
WFDC12
PI3
SEMG1
SEMG2
SLPI
MATN4
RBPJL
SDC4
SYS1
TP53TG5
DBNDD2
PIGT
WFDC2
SPINT3
WFDC6
SPINLW1
WFDC8
WFDC9
WFDC10A
WFDC11
WFDC10B
WFDC13
SPINT4
WFDC3
DNTTIP1
UBE2C
TNNC2
SNX21
ACOT8
ZSWIM3
ZSWIM1
C20orf165
NEURL2
CTSA
PLTP
PCIF1
ZNF335
MMP9
SLC12A5
NCOA5
CD40
CDH22
SLC35C2
ELMO2
MKRN7P
ZNF334
C20orf123
SLC13A3
TP53RK
SLC2A10
EYA2
MIR3616
ZMYND8
LOC100131496
NCOA3
SULF2
LOC284749
PREX1
ARFGEF2
CSE1L
STAU1
DDX27
ZNFX1
ZNFX1-AS1
SNORD12C
SNORD12B
SNORD12
KCNB1
PTGIS
B4GALT5
SLC9A8
SPATA2
RNF114
SNAI1
UBE2V1
TMEM189
CEBPB
LOC284751
PTPN1
MIR645
FAM65C
PARD6B
BCAS4
ADNP
DPM1
MOCS3
KCNG1
NFATC2
MIR3194
ATP9A
SALL4
ZFP64
TSHZ2
ZNF217
SUMO1P1
BCAS1
MIR4756
CYP24A1
PFDN4
DOK5
CBLN4
MC3R
C20orf108
AURKA
CSTF1
CASS4
C20orf43
GCNT7
C20orf106
C20orf107
TFAP2C
BMP7
MIR4325
SPO11
RAE1
MTRNR2L3
RBM38
CTCFL
PCK1
ZBP1
PMEPA1
MIR4532
C20orf85
PPP4R1L
RAB22A
VAPB
APCDD1L
LOC149773
STX16
NPEPL1
MIR296
MIR298
GNAS-AS1
GNAS
TH1L
CTSZ
TUBB1
ATP5E
SLMO2
ZNF831
EDN3
PHACTR3
LOC100506384
SYCP2
C20orf177
PPP1R3D
CDH26
C20orf197
MIR646
MIR4533
CDH4
MIR1257
TAF4
LSM14B
PSMA7
SS18L1
GTPBP5
HRH3
OSBPL2
ADRM1
LAMA5
MIR4758
RPS21
CABLES2
C20orf151
GATA5
NCRNA00335
C20orf166
MIR1-1
MIR133A2
SLCO4A1
LOC100127888
NTSR1
C20orf20
OGFR
COL9A3
TCFL5
DPH3P1
DIDO1
C20orf11
SLC17A9
BHLHE23
LOC63930
NCRNA00029
LOC100144597
HAR1B
HAR1A
MIR124-3
YTHDF1
BIRC7
MIR3196
NKAIN4
FLJ16779
ARFGAP1
MIR4326
COL20A1
CHRNA4
KCNQ2
EEF1A2
PPDPF
PTK6
SRMS
C20orf195
PRIC285
GMEB2
STMN3
RTEL1
TNFRSF6B
ARFRP1
ZGPAT
LIME1
SLC2A4RG
ZBTB46
ABHD16B
TPD52L2
DNAJC5
MIR941-1
MIR941-3
MIR941-2
MIR941-4
UCKL1
MIR1914
MIR647
UCKL1-AS1
ZNF512B
SAMD10
PRPF6
NCRNA00176
SOX18
TCEA2
RGS19
OPRL1
C20orf201
NPBWR2
MYT1
PCMTD2
NCRNA00266-1
TPTE
BAGE
BAGE4
ANKRD30BP2
MIR3156-3
POTED
C21orf15
C21orf81
LIPI
RBM11
ABCC13
HSPA13
SAMSN1
NRIP1
USP25
C21orf34
MIR99A
MIRLET7C
MIR125B2
C21orf37
CXADR
BTG3
NCRNA00285
C21orf91
NCRNA00157
CHODL
TMPRSS15
NCRNA00320
NCAM2
NCRNA00317
NCRNA00308
D21S2088E
NCRNA00158
MIR155HG
MIR155
C21orf71
MRPL39
JAM2
ATP5J
GABPA
APP
CYYR1
ADAMTS1
ADAMTS5
MIR4759
NCRNA00113
NCRNA00314
NCRNA00161
N6AMT1
LTN1
RWDD2B
USP16
CCT8
C21orf7
NCRNA00189
BACH1
GRIK1
NCRNA00258
GRIK1-AS1
CLDN17
NCRNA00307
CLDN8
KRTAP24-1
KRTAP25-1
KRTAP26-1
KRTAP27-1
KRTAP23-1
KRTAP13-2
MIR4327
KRTAP13-1
KRTAP13-3
KRTAP13-4
KRTAP15-1
KRTAP19-1
KRTAP19-2
KRTAP19-3
KRTAP19-4
KRTAP19-5
KRTAP19-6
KRTAP19-7
KRTAP22-2
KRTAP6-3
KRTAP6-2
KRTAP22-1
KRTAP6-1
KRTAP20-1
KRTAP20-4
KRTAP20-2
KRTAP20-3
KRTAP21-3
KRTAP21-2
KRTAP21-1
KRTAP8-1
KRTAP7-1
KRTAP11-1
KRTAP19-8
TIAM1
SOD1
SCAF4
HUNK
NCRNA00159
MIS18A
MRAP
URB1
SNORA80
C21orf119
C21orf63
TCP10L
C21orf59
SYNJ1
GCFC1-AS1
GCFC1
C21orf49
C21orf62
OLIG2
OLIG1
C21orf54
IFNAR2
LOC100288432
IL10RB
IFNAR1
IFNGR2
TMEM50B
DNAJC28
GART
SON
DONSON
CRYZL1
ITSN1
ATP5O
LOC100506334
MRPS6
NCRNA00310
KCNE2
FAM165B
KCNE1
RCAN1
CLIC6
NCRNA00160
LOC100506385
RUNX1
C21orf96
MIR802
SETD4
LOC100133286
CBR1
LOC100506428
CBR3
DOPEY2
MORC3
CHAF1B
CLDN14
SIM2
HLCS
DSCR6
PIGP
TTC3
DSCR9
DSCR3
DYRK1A
KCNJ6
DSCR4
DSCR8
DSCR10
KCNJ15
ERG
NCRNA00114
ETS2
PSMG1
BRWD1
NCRNA00257
HMGN1
WRB
LCA5L
SH3BGR
C21orf88
B3GALT5
IGSF5
PCP4
DSCAM
MIR4760
DSCAM-AS1
NCRNA00323
MIR3197
BACE2
PLAC4
FAM3B
MX2
MX1
TMPRSS2
NCRNA00111
C21orf129
NCRNA00112
RIPK4
PRDM15
C2CD2
ZNF295
NCRNA00318
UMODL1
C21orf128
ABCG1
TFF3
TFF2
TFF1
TMPRSS3
UBASH3A
RSPH1
SLC37A1
PDE9A
WDR4
NDUFV3
PKNOX1
CBS
U2AF1
CRYAA
SIK1
NCRNA00319
NCRNA00313
HSF2BP
RRP1B
PDXK
CSTB
RRP1
LOC284837
AGPAT3
TRAPPC10
PWP2
C21orf33
ICOSLG
DNMT3L
AIRE
PFKL
C21orf2
TRPM2
LRRC3
TSPEAR
C21orf90
KRTAP10-1
KRTAP10-2
KRTAP10-3
KRTAP10-4
KRTAP10-5
KRTAP10-6
KRTAP10-7
KRTAP10-8
KRTAP10-9
KRTAP10-10
KRTAP10-11
KRTAP12-4
KRTAP12-3
KRTAP12-2
KRTAP12-1
KRTAP10-12
UBE2G2
SUMO3
PTTG1IP
ITGB2
LOC100505746
C21orf67
C21orf70
NCRNA00163
NCRNA00162
C21orf122
ADARB1
POFUT2
LOC642852
COL18A1
NCRNA00175
SLC19A1
LOC100129027
PCBP3
COL6A1
COL6A2
FTCD
C21orf56
LSS
MCM3AP-AS1
MCM3AP
YBEY
C21orf58
PCNT
DIP2A
S100B
PRMT2
POTEH
OR11H1
CCT8L2
psiTPTE22
ANKRD62P1-PARP4P3
XKR3
HSFY1P1
GAB4
CECR7
IL17RA
CECR6
CECR5
CECR5-AS1
CECR1
CECR3
CECR2
SLC25A18
ATP6V1E1
BCL2L13
BID
MIR3198-1
MICAL3
FLJ41941
PEX26
TUBA8
USP18
GGT3P
DGCR6
PRODH
DGCR5
DGCR9
DGCR10
DGCR2
DGCR11
DGCR14
TSSK2
GSC2
SLC25A1
CLTCL1
HIRA
MRPL40
C22orf39
UFD1L
CDC45
CLDN5
LOC150185
SEPT5
GP1BB
TBX1
GNB1L
C22orf29
TXNRD2
COMT
MIR4761
ARVCF
C22orf25
MIR185
DGCR8
MIR3618
MIR1306
TRMT2A
RANBP1
ZDHHC8
LOC284865
LOC150197
RTN4R
MIR1286
DGCR6L
LOC729444
TMEM191B
PI4KAP1
RIMBP3
ZNF74
SCARF2
KLHL22
MED15
POM121L4P
TMEM191A
PI4KA
SERPIND1
SNAP29
CRKL
AIFM3
LZTR1
THAP7
FLJ39582
MGC16703
P2RX6
SLC7A4
P2RX6P
LOC400891
BCRP2
POM121L8P
RIMBP3C
RIMBP3B
HIC2
TMEM191C
PI4KAP2
UBE2L3
YDJC
CCDC116
SDF2L1
MIR301B
MIR130B
PPIL2
YPEL1
MAPK1
PPM1F
TOP3B
VPREB1
LOC96610
ZNF280B
ZNF280A
PRAME
LOC648691
POM121L1P
GGTLC2
MIR650
IGLL5
RTDR1
GNAZ
RAB36
BCR
FBXW4P1
CES5AP1
ZDHHC8P1
IGLL1
C22orf43
GUSBP11
RGL4
ZNF70
VPREB3
C22orf15
CHCHD10
MMP11
SMARCB1
DERL3
SLC2A11
LOC284889
MIF
GSTT2
GSTT2B
DDTL
DDT
GSTTP1
LOC391322
GSTT1
GSTTP2
CABIN1
SUSD2
GGT5
POM121L9P
SPECC1L
ADORA2A
C22orf45
UPB1
C22orf13
SNRPD3
GGT1
C22orf36
BCRP3
POM121L10P
PIWIL3
TOP1P2
SGSM1
TMEM211
KIAA1671
LOC100128531
CRYBB3
CRYBB2
IGLL3P
LRP5L
CRYBB2P1
ADRBK2
MYO18B
MIR1302-1
SEZ6L
ASPHD2
HPS4
SRRD
TFIP11
TPST2
MIR548J
CRYBB1
CRYBA4
MIAT
MN1
MIR548AM
PITPNB
TTC28-AS1
MIR3199-1
MIR3199-2
TTC28
CHEK2
HSCB
CCDC117
XBP1
ZNRF3
C22orf31
KREMEN1
EMID1
RHBDD3
EWSR1
GAS2L1
RASL10A
AP1B1
SNORD125
RFPL1-AS1
RFPL1
NEFH
THOC5
NIPSNAP1
NF2
CABP7
ZMAT5
UQCR10
ASCC2
MTMR3
HORMAD2
LIF
OSM
GATSL3
TBC1D10A
SF3A1
CCDC157
RNF215
SEC14L2
MTFP1
SEC14L3
SDC4P
SEC14L4
SEC14L6
GAL3ST1
PES1
TCN2
SLC35E4
DUSP18
OSBP2
MIR3200
MORC2-AS1
MORC2
TUG1
SMTN
SELM
INPP5J
PLA2G3
MIR3928
RNF185
LIMK2
PIK3IP1
PATZ1
DRG1
EIF4ENIF1
SFI1
PISD
PRR14L
DEPDC5
C22orf24
YWHAH
SLC5A1
AP1B1P1
C22orf42
RFPL2
SLC5A4
RFPL3
RFPL3-AS1
LOC339666
C22orf28
BPIL2
FBXO7
SYN3
TIMP3
LARGE
MIR4764
LOC100506195
ISX
HMGXB4
TOM1
MIR3909
HMOX1
MCM5
RASD2
MB
APOL6
APOL5
RBFOX2
APOL3
APOL4
APOL2
APOL1
MYH9
TXN2
FOXRED2
EIF3D
CACNG2
IFT27
PVALB
NCF4
CSF2RB
LOC100506241
C22orf33
TST
MPST
KCTD17
TMPRSS6
IL2RB
C1QTNF6
SSTR3
RAC2
CYTH4
ELFN2
MFNG
CARD10
CDC42EP1
LGALS2
GGA1
SH3BP1
PDXP
LGALS1
NOL12
TRIOBP
H1F0
GCAT
GALR3
ANKRD54
MIR658
MIR659
EIF3L
MICALL1
C22orf23
POLR2F
SOX10
MIR4534
PICK1
SLC16A8
BAIAP2L2
PLA2G6
MAFF
TMEM184B
CSNK1E
LOC400927
KCNJ4
KDELR3
DDX17
DMC1
LOC646851
CBY1
TOMM22
JOSD1
GTPBP1
SUN2
DNAL4
NPTXR
CBX6
APOBEC3A
APOBEC3B
APOBEC3C
APOBEC3D
APOBEC3F
APOBEC3G
APOBEC3H
CBX7
PDGFB
RPL3
SNORD83B
SNORD83A
RNU86
SNORD43
SYNGR1
TAB1
MGAT3
SMCR7L
ATF4
RPS19BP1
CACNA1I
ENTHD1
GRAP2
FAM83F
LOC100130899
TNRC6B
ADSL
SGSM3
MKL1
MCHR1
SLC25A17
MIR4766
ST13
XPNPEP3
DNAJB7
RBX1
MIR1281
EP300
L3MBTL2
CHADL
RANGAP1
ZC3H7B
TEF
TOB2
PHF5A
ACO2
POLR3H
CSDC2
PMM1
PPPDE2
XRCC6
NHP2L1
C22orf46
MEI1
CCDC134
SREBF2
MIR33A
SHISA8
TNFRSF13C
CENPM
BK250D10.8
SEPT3
WBP2NL
NAGA
FAM109B
C22orf32
NDUFA6
LOC100132273
CYP2D6
CYP2D7P1
TCF20
LOC388906
NFAM1
SERHL
RRP7A
SERHL2
RRP7B
POLDIP3
RNU12
CYB5R3
ATP5L2
A4GALT
ARFGAP3
PACSIN2
TTLL1
BIK
MCAT
TSPO
TTLL12
SCUBE1
MPPED1
EFCAB6
SULT4A1
PNPLA5
PNPLA3
SAMM50
PARVB
PARVG
KIAA1644
LDOC1L
NCRNA00207
PRR5
ARHGAP8
PHF21B
LOC100506714
NUP50
KIAA0930
MIR1249
UPK3A
FAM118A
SMC1B
RIBC2
FBLN1
ATXN10
MIR4762
WNT7B
LOC730668
LOC100271722
C22orf26
LOC150381
MIRLET7BHG
MIR3619
PPARA
C22orf40
PKDREJ
TTC38
CN5H6.4
GTSE1
TRMU
CELSR1
GRAMD4
CERK
TBC1D22A
LOC339685
FLJ46257
MIR3201
FAM19A5
LOC284933
MIR4535
LOC100128946
C22orf34
BRD1
LOC90834
ZBED4
ALG12
CRELD2
PIM3
IL17REL
MLC1
MOV10L1
PANX2
TRABD
SELO
TUBGCP6
HDAC10
MAPK12
MAPK11
PLXNB2
FAM116B
PPP6R2
SBF1
ADM2
MIOX
LMF2
NCAPH2
SCO2
TYMP
ODF3B
KLHDC7B
C22orf41
CPT1B
CHKB
LOC100144603
MAPK8IP2
ARSA
SHANK3
ACR
RPL23AP82
RABL2B
CHL1
CNTN6
CNTN4
IL5RA
TRNT1
CRBN
LRRN1
SETMAR
SUMF1
ITPR1
EGOT
LOC100507582
BHLHE40
ARL8B
EDEM1
MIR4790
GRM7
LOC100288428
LMCD1
NCRNA00312
C3orf32
CAV3
OXTR
RAD18
SRGAP3
THUMPD3
LOC440944
SETD5
LHFPL4
MTMR14
CPNE9
BRPF1
OGG1
CAMK1
TADA3
ARPC4
TTLL3
RPUSD3
CIDEC
JAGN1
IL17RE
IL17RC
CRELD1
PRRT3
TMEM111
LOC401052
CIDECP
FANCD2
C3orf24
BRK1
VHL
IRAK2
TATDN2
GHRLOS2
GHRL
GHRLOS
SEC13
ATP2B2
MIR885
LOC285370
SLC6A11
SLC6A1
HRH1
ATG7
VGLL4
C3orf31
SYN2
TIMP4
PPARG
TSEN2
LOC100129480
MKRN2
RAF1
TMEM40
CAND2
RPL32
IQSEC1
NUP210
HDAC11
FBLN2
LOC285375
WNT7A
LOC100132526
TPRXL
CHCHD4
TMEM43
XPC
LSM3
SLC6A6
GRIP2
C3orf19
C3orf20
FGD5
NR2C2
MRPS25
ZFYVE20
COL6A4P1
CAPN7
SH3BP5
METTL6
EAF1
COLQ
MIR4270
HACL1
BTD
ANKRD28
MIR563
GALNTL2
DPH3
OXNAD1
RFTN1
DAZL
PLCL2
MIR3714
TBC1D5
SATB1
KCNH8
MIR4791
EFHB
RAB5A
PP2D1
KAT2B
SGOL1
VENTXP7
ZNF385D
UBE2E2
UBE2E1
NKIRAS1
RPL15
NR1D2
LOC152024
THRB
MIR4792
RARB
TOP2B
MIR4442
NGLY1
OXSM
LOC285326
LRRC3B
NEK10
SLC4A7
EOMES
CMC1
AZI2
ZCWPW2
LOC645206
RBMS3
TGFBR2
GADL1
STT3B
OSBPL10
ZNF860
GPD1L
CMTM8
CMTM7
CMTM6
DYNC1LI1
CNOT10
TRIM71
CCR4
GLB1
TMPPE
CRTAP
SUSD5
FBXL2
UBP1
CLASP2
PDCD6IP
ARPP21
MIR128-2
STAC
DCLK3
TRANK1
EPM2AIP1
MLH1
LRRFIP2
GOLGA4
C3orf35
ITGA9
CTDSPL
MIR26A1
VILL
PLCD1
DLEC1
ACAA1
MYD88
OXSR1
SLC22A13
SLC22A14
XYLB
LOC100128640
ACVR2B
EXOG
SCN5A
SCN10A
SCN11A
WDR48
GORASP1
TTC21A
CSRNP1
XIRP1
CX3CR1
CCR8
SLC25A38
RPSA
SNORA6
SNORA62
MOBP
MYRIP
FLJ33065
EIF1B
ENTPD3
FLJ36665
RPL14
ZNF619
ZNF620
ZNF621
CTNNB1
ULK4
TRAK1
CCK
LYZL4
VIPR1
SEC22C
SS18L2
NKTR
ZBTB47
KBTBD5
HHATL
CCDC13
HIGD1A
CCBP2
CYP8B1
ZNF662
KRBOX1
FAM198A
C3orf39
SNRK
ANO10
ABHD5
MIR138-1
C3orf77
C3orf23
ZNF445
ZNF167
ZNF660
ZNF197
ZNF35
ZNF502
ZNF501
KIAA1143
KIF15
MIR564
TMEM42
TGM4
ZDHHC3
EXOSC7
CLEC3B
CDCP1
TMEM158
LARS2
LIMD1
LOC644714
SACM1L
SLC6A20
LZTFL1
CCR9
FYCO1
CXCR6
XCR1
CCR1
CCR3
CCR2
CCR5
CCRL2
LTF
RTP3
LRRC2
TDGF1
LOC100132146
ALS2CL
TMIE
PRSS50
PRSS46
PRSS45
PRSS42
MYL3
PTH1R
CCDC12
NBEAL2
NRADDP
SETD2
FLJ39534
KIF9
KLHL18
PTPN23
SCAP
C3orf75
CSPG5
SMARCC1
DHX30
MIR1226
MAP4
CDC25A
MIR4443
CAMP
ZNF589
NME6
SPINK8
FBXW12
PLXNB1
CCDC51
CCDC72
ATRIP
TREX1
SHISA5
PFKFB4
UCN2
COL7A1
MIR711
UQCRC1
TMEM89
SLC26A6
CELSR3
MIR4793
NCKIPSD
IP6K2
PRKAR2A
SLC25A20
C3orf71
ARIH2
P4HTM
WDR6
DALRD3
MIR425
NDUFAF3
MIR191
IMPDH2
QRICH1
QARS
USP19
LAMB2
LAMB2P1
CCDC71
KLHDC8B
LOC646498
CCDC36
C3orf62
MIR4271
USP4
GPX1
RHOA
TCTA
AMT
NICN1
DAG1
LOC100132677
BSN
APEH
MST1
RNF123
AMIGO3
GMPPB
IP6K1
CDHR4
C3orf54
UBA7
TRAIP
CAMKV
MST1R
MON1A
RBM6
RBM5
SEMA3F
GNAT1
SLC38A3
GNAI2
SEMA3B
C3orf45
IFRD2
HYAL3
NAT6
HYAL1
HYAL2
TUSC2
RASSF1
ZMYND10
NPRL2
CYB561D2
TMEM115
CACNA2D2
C3orf18
HEMK1
CISH
MAPKAPK3
MIR4787
DOCK3
MANF
RBM15B
VPRBP
RAD54L2
TEX264
GRM2
IQCF6
IQCF4
IQCF3
IQCF2
IQCF5
IQCF1
RRP9
PARP3
GPR62
PCBP4
ABHD14B
ABHD14A
ACY1
RPL29
DUSP7
C3orf74
POC1A
ALAS1
TLR9
TWF2
PPM1M
WDR82
MIRLET7G
GLYCTK
MIR135A1
DNAH1
BAP1
PHF7
SEMA3G
TNNC1
NISCH
STAB1
NT5DC2
C3orf78
PBRM1
GNL3
SNORD19
SNORD19B
SNORD69
GLT8D1
SPCS1
NEK4
ITIH1
ITIH3
ITIH4
MUSTN1
TMEM110
SFMBT1
RFT1
PRKCD
TKT
DCP1A
MIR1303
CACNA1D
CHDH
IL17RB
ACTR8
SELK
CACNA2D3
ESRG
LRTM1
WNT5A
ERC2
C3orf51
MIR3938
CCDC66
C3orf63
ARHGEF3
SPATA12
IL17RD
HESX1
APPL1
ASB14
DNAH12
PDE12
ARF4
FAM116A
SLMAP
FLNB
DNASE1L3
ABHD6
RPP14
PXK
PDHB
KCTD6
ACOX2
FAM107A
FAM3D
C3orf67
FHIT
PTPRG
ID2B
LOC100506994
C3orf14
FEZF2
CADPS
LOC285401
SYNPR
SNTN
C3orf49
THOC7
ATXN7
LOC100507062
PSMD6
LOC100287879
PRICKLE2
ADAMTS9
LOC100507098
MAGI1
SLC25A26
LRIG1
KBTBD8
MIR4272
SUCLG2
FAM19A1
FAM19A4
C3orf64
TMF1
MIR3136
UBA3
ARL6IP5
LMOD3
FRMD4B
MITF
FOXP1
MIR1284
EIF4E3
GPR27
PROK2
LOC201617
RYBP
SHQ1
GXYLT2
PPP4R2
EBLN2
PDZRN3
CNTN3
FAM86DP
MIR1324
FLJ20518
FRG2C
LOC401074
ZNF717
MIR4273
ROBO2
ROBO1
GBE1
LOC440970
CADM2
VGLL3
MIR4795
CHMP2B
POU1F1
HTR1F
CGGBP1
ZNF654
C3orf38
EPHA3
PROS1
ARL13B
STX19
DHFRL1
NSUN3
LOC255025
EPHA6
ARL6
MINA
GABRR3
OR5AC2
OR5H1
OR5H14
OR5H15
OR5H6
OR5H2
OR5K4
OR5K3
OR5K1
OR5K2
CLDND1
GPR15
CPOX
ST3GAL6
DCBLD2
COL8A1
C3orf26
FILIP1L
MIR3921
TMEM30C
TBC1D23
NIT2
TOMM70A
LNP1
TMEM45A
GPR128
TFG
ABI3BP
IMPG2
SENP7
FAM172BP
RG9MTD1
PCNP
ZBTB11
LOC100009676
RPL24
LOC285359
CEP97
FAM55C
NFKBIZ
LOC152225
ZPLD1
ALCAM
CBLB
LOC100302640
LOC344595
CCDC54
BBX
LOC151658
LOC285205
CD47
IFT57
HHLA2
MYH15
KIAA1524
DZIP3
RETNLB
TRAT1
GUCA1C
MORC1
FLJ22763
C3orf66
DPPA2
DPPA4
FLJ25363
PVRL3
CD96
ZBED2
PLCXD2
PHLDB2
ABHD10
TAGLN3
TMPRSS7
C3orf52
MIR567
GCET2
SLC9A10
CD200
BTLA
ATG3
SLC35A5
CCDC80
LOC100630917
CD200R1L
CD200R1
GTPBP8
C3orf17
BOC
WDR52
SPICE1
SIDT1
MIR4446
KIAA2018
NAA50
ATP6V1A
GRAMD1C
ZDHHC23
KIAA1407
QTRTD1
DRD3
ZNF80
TIGIT
MIR568
ZBTB20
ZBTB20-AS1
MIR4796
GAP43
LSAMP
LSAMP-AS3
IGSF11
C3orf30
UPK1B
B4GALT4
ARHGAP31
TMEM39A
POGLUT1
TIMMDC1
CD80
ADPRH
PLA1A
POPDC2
COX17
C3orf15
NR1I2
GSK3B
GPR156
LRRC58
FSTL1
NDUFB4
HGD
RABL3
GTF2E1
STXBP5L
POLQ
ARGFX
FBXO40
HCLS1
GOLGB1
IQCB1
EAF2
SLC15A2
ILDR1
CD86
CASR
CSTA
CCDC58
FAM162A
WDR5B
KPNA1
PARP9
DTX3L
PARP15
PARP14
HSPBAP1
DIRC2
LOC100129550
SEMA5B
PDIA5
SEC22A
ADCY5
PTPLB
LOC100506826
MYLK
CCDC14
ROPN1
KALRN
UMPS
ITGB5
MUC13
HEG1
SLC12A8
ZNF148
SNX4
OSBPL11
MIR548I1
LOC100125556
ALG1L
ROPN1B
SLC41A3
ALDH1L1
KLF15
CCDC37
ZXDC
UROC1
CHST13
C3orf22
TXNRD3
C3orf46
CHCHD6
PLXNA1
TPRA1
MCM2
PODXL2
ABTB1
MGLL
KBTBD12
SEC61A1
RUVBL1
EEFSEC
MIR1280
DNAJB8
LOC285224
GATA2
LOC90246
C3orf27
RPN1
RAB7A
LOC653712
ACAD9
KIAA1257
CCDC48
GP9
RAB43
ISY1
CNBP
COPG
C3orf37
H1FX
C3orf47
RPL32P3
SNORA7B
C3orf25
MBD4
IFT122
RHO
H1FOO
PLXND1
TMCC1
LOC100507032
TRH
ALG1L2
FAM86HP
COL6A4P2
COL6A5
COL6A6
PIK3R4
ATP2C1
ASTE1
NEK11
LOC339874
NUDT16P1
NUDT16
MRPL3
SNORA58
CPNE4
ACPP
DNAJC13
ACAD11
CCRL1
NPHP3-ACAD11
UBA5
NPHP3
NCRNA00119
TMEM108
BFSP2
CDV3
TOPBP1
TF
SRPRB
RAB6B
C3orf36
SLCO2A1
RYK
AMOTL2
MIR4788
ANAPC13
CEP63
KY
EPHB1
PPP2R3A
MSL2
PCCB
STAG1
TMEM22
NCK1
IL20RB
SOX14
CLDN18
DZIP1L
A4GNT
DBR1
ARMC8
TXNDC6
MRAS
ESYT3
CEP70
FAIM
PIK3CB
FOXL2
C3orf72
PRR23A
PRR23B
PRR23C
BPESC1
PISRT1
MRPS22
COPB2
RBP2
RBP1
NMNAT3
CLSTN2
TRIM42
SLC25A36
SPSB4
ACPL2
ZBTB38
RASA2
RNF7
GRK7
ATP1B3
TFDP2
GK5
XRN1
ATR
PLS1
TRPC1
PCOLCE2
LOC100507389
PAQR9
LOC100289361
U2SURP
CHST2
SLC9A9
C3orf58
PLOD2
PLSCR4
PLSCR2
PLSCR1
PLSCR5
ZIC4
ZIC1
AGTR1
CPB1
CPA3
GYG1
HLTF
HPS3
CP
TM4SF18
TM4SF1
TM4SF4
WWTR1
WWTR1-AS1
COMMD2
ANKUB1
RNF13
PFN2
LOC646903
TSC22D2
SERP1
EIF2A
SELT
FAM194A
SIAH2
CLRN1
CLRN1-AS1
MED12L
GPR171
P2RY14
GPR87
P2RY13
P2RY12
IGSF10
MIR548H2
AADACL2
LOC201651
AADAC
SUCNR1
LOC401093
MBNL1
TMEM14E
P2RY1
RAP2B
C3orf79
LOC100507524
ARHGEF26
DHX36
GPR149
MME
LOC100507537
PLCH1
C3orf33
SLC33A1
GMPS
KCNAB1
SSR3
TIPARP-AS1
TIPARP
LOC730091
PA2G4P4
LEKR1
LOC339894
LOC100498859
CCNL1
VEPH1
PTX3
C3orf55
SHOX2
RSRC1
MLF1
GFM1
LXN
RARRES1
MFSD1
IQCJ
SCHIP1
MIR3919
IL12A
LOC401097
IFT80
SMC4
MIR15B
MIR16-2
TRIM59
KPNA4
SCARNA7
ARL14
PPM1L
B3GALNT1
NMD3
SPTSSB
OTOL1
LOC647107
SI
SLITRK3
BCHE
ZBBX
SERPINI2
WDR49
PDCD10
SERPINI1
LOC646168
GOLIM4
EGFEM1P
MIR551B
MECOM
TERC
ARPM1
MYNN
LRRC34
LRRIQ4
LRRC31
SAMD7
LOC100128164
SEC62
GPR160
PHC3
PRKCI
SKIL
CLDN11
SLC7A14
RPL22L1
EIF5A2
SLC2A2
TNIK
MIR569
PLD1
TMEM212
FNDC3B
GHSR
TNFSF10
NCEH1
ECT2
SPATA16
NLGN1
NAALADL2
MIR4789
TBL1XR1
KCNMB2
ZMAT3
PIK3CA
KCNMB3
ZNF639
MFN1
GNB4
ACTL6A
MRPL47
NDUFB5
USP13
PEX5L
TTC14
CCDC39
FXR1
DNAJC19
SOX2OT
SOX2
FLJ46066
ATP11B
DCUN1D1
MCCC1
LAMP3
MCF2L2
B3GNT5
LOC100505687
KLHL6
KLHL24
YEATS2
MAP6D1
PARL
ABCC5
HTR3D
HTR3C
HTR3E
EIF2B5
DVL3
AP2M1
ABCF3
VWA5B2
MIR1224
ALG3
ECE2
CAMK2N2
PSMD2
EIF4G1
SNORD66
FAM131A
CLCN2
POLR2H
THPO
CHRD
EPHB3
MAGEF1
VPS8
C3orf70
LOC339926
EHHADH
MAP3K13
TMEM41A
LIPH
SENP2
IGF2BP2
C3orf65
TRA2B
LOC344887
ETV5
DGKG
LOC253573
CRYGS
TBCCD1
DNAJB11
AHSG
FETUB
HRG
KNG1
EIF4A2
SNORD2
SNORA81
SNORA63
SNORA4
RFC4
ADIPOQ
ST6GAL1
RPL39L
RTP1
MASP1
RTP4
SST
RTP2
LOC100131635
BCL6
LOC339929
LPP
FLJ42393
TPRG1
TP63
MIR944
LEPREL1
CLDN1
CLDN16
TMEM207
IL1RAP
GEMC1
SNAR-I
OSTN
UTS2D
CCDC50
PYDC2
FGF12
MB21D2
HRASLS
MGC2889
ATP13A5
ATP13A4
OPA1
LOC647323
LOC100128023
HES1
LOC100131551
CPN2
LRRC15
GP5
ATP13A3
FLJ34208
TMEM44
LSG1
FAM43A
LOC100507391
C3orf21
ACAP2
PPP1R2
APOD
SDHAP2
MIR570
MUC20
MUC4
TNK2
SDHAP1
TFRC
LOC401109
ZDHHC19
OSTalpha
PCYT1A
TCTEX1D2
TM4SF19
UBXN7
RNF168
C3orf43
WDR53
FBXO45
LRRC33
CEP19
PIGX
PAK2
SENP5
NCBP2
LOC152217
PIGZ
MFI2
LOC100507057
DLG1
MIR4797
LOC100507086
BDH1
LOC220729
KIAA0226
FYTTD1
LRCH3
IQCG
RPL35A
LMLN
LOC348840
FAM157A
ZNF595
ZNF718
ZNF876P
ZNF732
ZNF141
ABCA11P
ZNF721
PIGG
PDE6B
ATP5I
MYL5
MFSD7
PCGF3
LOC100129917
CPLX1
GAK
TMEM175
DGKQ
SLC26A1
IDUA
FGFRL1
RNF212
TMED11P
SPON2
LOC100130872
CTBP1
C4orf42
MAEA
KIAA1530
CRIPAK
FAM53A
SLBP
TMEM129
TACC3
FGFR3
LETM1
WHSC1
SCARNA22
WHSC2
MIR943
C4orf48
NAT8L
POLN
HAUS3
MXD4
ZFYVE28
LOC402160
RNF4
FAM193A
TNIP2
SH3BP2
ADD1
MFSD10
C4orf10
NOP14
GRK4
HTT
C4orf44
RGS12
HGFAC
DOK7
LRPAP1
FLJ35424
LOC100133461
ADRA2C
FAM86EP
OTOP1
TMEM128
LYAR
ZBTB49
D4S234E
STX18
LOC100507266
MSX1
CYTL1
STK32B
C4orf6
EVC2
EVC
CRMP1
MIR378D1
JAKMIP1
LOC285484
WFS1
PPP2R2C
MAN2B2
MRFAP1
LOC93622
S100P
MRFAP1L1
CNO
KIAA0232
TBC1D14
LOC100129931
CCDC96
TADA2B
GRPEL1
FLJ36777
SORCS2
MIR4798
PSAPL1
MIR4274
AFAP1-AS1
AFAP1
ABLIM2
SH3TC1
HTRA3
ACOX3
METTL19
GPR78
CPZ
USP17
USP17L6P
DEFB131
LOC650293
MIR548I2
DRD5
SLC2A9
WDR1
MIR3138
ZNF518B
CLNK
MIR572
HS3ST1
HSP90AB2P
RAB28
LOC285547
NKX3-2
LOC285548
BOD1L
LOC152742
LOC441009
CPEB2
C1QTNF7
CC2D2A
FBXL5
FAM200B
BST1
CD38
FGFBP1
FGFBP2
PROM1
TAPT1
FLJ39653
LDB2
QDPR
CLRN2
LAP3
MED28
FAM184B
DCAF16
NCAPG
LCORL
SLIT2
LOC100505893
MIR218-1
PACRGL
KCNIP4
NCRNA00099
LOC100505912
GPR125
GBA3
PPARGC1A
MIR573
DHX15
SOD3
CCDC149
LGI2
SEPSECS
LOC285540
PI4K2B
ZCCHC4
ANAPC4
SLC34A2
SEL1L3
C4orf52
RBPJ
CCKAR
TBC1D19
STIM2
MIR4275
PCDH7
ARAP2
DTHD1
MIR4801
KIAA1239
C4orf19
RELL1
PGM2
TBC1D1
PTTG2
FLJ13197
KLF3
TLR10
TLR1
TLR6
FAM114A1
MIR574
TMEM156
KLHL5
WDR19
RFC1
KLB
RPL9
LIAS
LOC401127
UGDH
C4orf34
UBE2K
PDS5A
LOC344967
N4BP2
RHOH
CHRNA9
RBM47
MIR4802
NSUN7
APBB2
UCHL1
LIMCH1
PHOX2B
TMEM33
DCAF4L1
SLC30A9
BEND4
SHISA3
ATP8A1
MIR548M
GRXCR1
KCTD8
YIPF7
GUF1
GNPDA2
GABRG1
GABRA2
COX7B2
GABRA4
GABRB1
COMMD8
ATP10D
CORIN
NFXL1
CNGA1
NIPAL1
TXK
TEC
SLAIN2
SLC10A4
ZAR1
FRYL
OCIAD1
OCIAD2
CWH43
DCUN1D4
LRRC66
SGCB
SPATA18
USP46
KIAA0114
MIR4449
SNORA26
LOC100288413
LOC152578
RASL11B
SCFD2
FIP1L1
LNX1
RPL21P44
CHIC2
GSX2
PDGFRA
KIT
KDR
SRD5A3
LOC100506462
TMEM165
CLOCK
PDCL2
NMU
LOC644145
EXOC1
CEP135
KIAA1211
AASDH
PPAT
PAICS
SRP72
ARL9
HOPX
SPINK2
REST
C4orf14
POLR2B
IGFBP7
LOC255130
LPHN3
TECRL
LOC401134
EPHA5
LOC100144602
CENPC1
STAP1
UBA6
LOC550112
GNRHR
TMPRSS11D
TMPRSS11A
TMPRSS11F
SYT14L
FTLP10
TMPRSS11BNL
TMPRSS11B
YTHDC1
TMPRSS11E
UGT2B17
UGT2B15
UGT2B10
UGT2A3
UGT2B7
UGT2B11
UGT2B28
UGT2B4
UGT2A1
UGT2A2
SULT1B1
SULT1E1
CSN1S1
CSN2
STATH
HTN3
HTN1
CSN1S2AP
CSN1S2BP
C4orf40
ODAM
C4orf7
CSN3
CABS1
SMR3A
SMR3B
PROL1
MUC7
AMTN
AMBN
ENAM
IGJ
UTP3
RUFY3
GRSF1
MOBKL1A
DCK
SLC4A4
GC
NPFFR2
ADAMTS3
COX18
ANKRD17
ALB
AFP
AFM
RASSF6
IL8
CXCL6
PF4V1
CXCL1
PF4
PPBP
CXCL5
CXCL3
PPBPL2
CXCL2
MTHFD2L
EPGN
EREG
AREG
BTC
PARM1
LOC441025
RCHY1
THAP6
C4orf26
CDKL2
G3BP2
USO1
PPEF2
NAAA
SDAD1
CXCL9
ART3
CXCL10
CXCL11
NUP54
SCARB2
FAM47E
STBD1
CCDC158
SHROOM3
MIR4450
ANKRD56
SEPT11
CCNI
CCNG2
CXCL13
CNOT6L
MRPL1
FRAS1
ANXA3
LOC100505702
BMP2K
PAQR3
LOC100505875
NAA11
GK2
LOC100506035
GDEP
ANTXR2
PRDM8
FGF5
C4orf22
BMP3
PRKG2
RASGEF1B
HNRNPD
HNRPDL
ENOPH1
TMEM150C
C4orf11
SCD5
MIR575
SEC31A
LOC100499177
THAP9
LIN54
COPS4
PLAC8
COQ2
HPSE
HELQ
MRPS18C
FAM175A
AGPAT9
NKX6-1
CDS1
WDFY3
NCRNA00247
ARHGAP24
MIR4451
MAPK10
PTPN13
SLC10A6
C4orf36
LOC100506746
AFF1
KLHL8
HSD17B13
HSD17B11
NUDT9
SPARCL1
DSPP
DMP1
IBSP
MEPE
HSP90AB3P
SPP1
PKD2
ABCG2
PPM1K
HERC6
HERC5
PIGY
HERC3
NAP1L5
FAM13AOS
FAM13A
TIGD2
GPRIN3
SNCA
MMRN1
FAM190A
GRID2
ATOH1
SMARCAD1
HPGDS
PDLIM5
BMPR1B
UNC5C
PDHA2
C4orf37
RAP1GDS1
TSPAN5
EIF4E
METAP1
MIR3684
ADH5
LOC100507053
ADH4
PCNAP1
ADH6
ADH1A
ADH1B
ADH1C
ADH7
C4orf17
RG9MTD2
MTTP
DAPP1
LAMTOR3
DNAJB14
H2AFZ
LOC256880
DDIT4L
EMCN
PPP3CA
FLJ20021
BANK1
SLC39A8
NFKB1
MANBA
UBE2D3
CISD2
SLC9B1
NHEDC2
BDH2
CENPE
TACR3
CXXC4
TET2
PPA2
ARHGEF38
INTS12
GSTCD
NPNT
TBCK
AIMP1
LOC100507096
DKK2
PAPSS1
SGMS2
CYP2U1
HADH
LEF1
LOC641518
LOC285456
RPL34
OSTC
AGXT2L1
COL25A1
1/2-SBSRNA4
SEC24B
CCDC109B
CASP6
PLA2G12A
CFI
GAR1
RRH
LRIT3
EGF
ELOVL6
ENPEP
PITX2
C4orf32
AP1AR
TIFA
ALPK1
NEUROG2
C4orf21
LARP7
MIR367
MIR302D
MIR302A
MIR302C
MIR302B
ANK2
MIR1243
CAMK2D
ARSJ
UGT8
MIR577
NDST4
MIR1973
TRAM1L1
NDST3
SNHG8
SNORA24
PRSS12
CEP170P1
METTL14
SEC24D
SYNPO2
MYOZ2
USP53
C4orf3
FABP2
FLJ14186
LOC645513
PDE5A
MAD2L1
PRDM5
NDNF
TNIP3
QRFPR
ANXA5
TMEM155
PP12613
EXOSC9
CCNA2
BBS7
TRPC3
KIAA1109
ADAD1
IL2
IL21
CETN4P
BBS12
FGF2
NUDT6
SPATA5
SPRY1
LOC285419
ANKRD50
FAT4
INTU
SLC25A31
HSPA4L
PLK4
MFSD8
C4orf29
LARP1B
PGRMC2
PHF17
SCLT1
C4orf33
PCDH10
PABPC4L
PCDH18
LOC641365
LOC641364
SLC7A11
CCRN4L
ELF2
C4orf49
NDUFC1
NAA15
RAB33B
SETD7
MGST2
MAML3
SCOC
LOC100129858
CLGN
ELMOD2
UCP1
TBC1D9
RNF150
ZNF330
IL15
INPP4B
USP38
GAB1
MIR3139
SMARCA5
GUSBP5
FREM3
GYPE
GYPB
GYPA
LOC646576
HHIP
ANAPC10
ABCE1
OTUD4
SMAD1
MMAA
C4orf51
ZNF827
LOC100505545
LSM6
SLC10A7
POU4F2
TTC29
EDNRA
TMEM184C
PRMT10
ARHGAP10
MIR4799
NR3C2
DCLK2
LRBA
MAB21L2
RPS3A
SNORD73A
SH3D19
PRSS48
FAM160A1
PET112
FBXW7
MIR3140
DKFZP434I0714
MIR4453
TMEM154
TIGD4
ARFIP1
FHDC1
TRIM2
ANXA2P1
MND1
KIAA0922
TLR2
RNF175
SFRP2
DCHS2
PLRG1
FGB
FGA
FGG
LRAT
RBM46
NPY2R
MAP9
GUCY1A3
GUCY1B3
ACCN5
TDO2
CTSO
PDGFC
GLRB
GRIA2
LOC340017
FAM198B
TMEM144
RXFP1
C4orf46
ETFDH
PPID
FNIP2
C4orf45
MIR3688-1
MIR3688-2
RAPGEF2
FSTL5
NAF1
NPY1R
NPY5R
TKTL2
C4orf43
MARCH1
ANP32C
LOC100505989
LOC100506013
TRIM61
C4orf39
TRIM60
TMEM192
KLHL2
GK3P
SC4MOL
CPE
MIR578
TLL1
SPOCK3
ANXA10
DDX60
DDX60L
PALLD
CBR4
SH3RF1
NEK1
CLCN3
C4orf27
LOC100506085
MFAP3L
AADAT
HSP90AA6P
LOC100506122
GALNTL6
GALNT7
HMGB2
SAP30
SCRG1
HAND2
NBLA00301
FBXO8
CEP44
MIR4276
HPGD
GLRA3
ADAM29
GPM6A
MIR1267
WDR17
SPATA4
ASB5
SPCS3
VEGFC
NEIL3
AGA
LOC285501
NCRNA00290
MGC45800
MIR1305
ODZ3
MIR548AB
DCTD
FAM92A3
C4orf38
WWC2
CLDN22
CLDN24
CDKN2AIP
LOC389247
ING2
RWDD4
C4orf41
STOX2
ENPP6
LOC728175
IRF2
CASP3
CCDC111
MLF1IP
ACSL1
SLED1
LOC731424
MIR3945
LOC100506229
HELT
SLC25A4
KIAA1430
SNX25
LRP2BP
ANKRD37
UFSP2
C4orf47
CCDC110
PDLIM3
SORBS2
TLR3
FAM149A
CYP4V2
KLKB1
F11
LOC285441
MTNR1A
FAT1
LOC339975
ZFP42
TRIML2
TRIML1
LOC401164
HSP90AA4P
FRG1
TUBB4Q
FRG2
DUX4L4
PLEKHG4B
LRRC14B
CCDC127
SDHA
PDCD6
AHRR
C5orf55
EXOC3
PP7080
SLC9A3
MIR4456
CEP72
TPPP
ZDHHC11
BRD9
TRIP13
LOC100506688
NKD2
SLC12A7
MIR4635
SLC6A19
SLC6A18
TERT
MIR4457
CLPTM1L
SLC6A3
LPCAT1
SDHAP3
LOC728613
MIR4277
MRPL36
NDUFS6
IRX4
IRX2
C5orf38
LOC285577
IRX1
LOC340094
ADAMTS16
KIAA0947
FLJ33360
MED10
UBE2QL1
LOC255167
NSUN2
SRD5A1
PAPD7
MIR4278
MIR4454
LOC442132
ADCY2
C5orf49
FASTKD3
MTRR
LOC729506
LOC100505738
MIR4458
SEMA5A
MIR4636
SNORD123
TAS2R1
LOC285692
FAM173B
CCT5
CMBL
MARCH6
ROPN1L
ANKRD33B
DAP
CTNND2
TAG
DNAH5
TRIO
FAM105A
FAM105B
ANKH
MIR4637
FBXL7
MARCH11
ZNF622
FAM134B
MYO10
LOC285696
BASP1
LOC401177
CDH18
GUSBP1
CDH12
PMCHL1
PRDM9
CDH10
LOC340107
CDH9
LOC643401
LOC729862
CDH6
DROSHA
C5orf22
PDZD2
MIR4279
GOLPH3
MTMR12
ZFR
SUB1
NPR3
LOC340113
TARS
ADAMTS12
RXFP3
SLC45A2
AMACR
C1QTNF3
RAI14
TTC23L
RAD1
BRIX1
DNAJC21
AGXT2
PRLR
SPEF2
IL7R
CAPSL
UGT3A1
UGT3A2
LMBRD2
MIR580
SKP2
NADKD1
RANBP3L
SLC1A3
NIPBL
C5orf42
NUP155
WDR70
GDNF
EGFLAM
LIFR
MIR3650
OSMR
RICTOR
FYB
C9
DAB2
PTGER4
TTC33
PRKAA1
LOC100506548
RPL37
SNORD72
CARD6
C7
HEATR7B2
C6
PLCXD3
OXCT1
C5orf51
FBXO4
GHR
CCDC152
SEPP1
LOC648987
C5orf39
LOC153684
LOC100132356
ZNF131
NIM1
HMGCS1
CCL28
C5orf28
C5orf34
PAIP1
NNT
FGF10
MRPS30
HCN1
EMB
PARP8
ISL1
PELO
ITGA1
ITGA2
MOCS2
LOC257396
FST
NDUFS4
ARL15
MIR581
HSPB3
SNX18
ESM1
GZMK
GZMA
CDC20B
GPX8
MIR449A
MIR449B
MIR449C
IDAS
CCNO
DHX29
SKIV2L2
PPAP2A
RNF138P1
SLC38A9
DDX4
IL31RA
IL6ST
ANKRD55
MAP3K1
C5orf35
MIER3
GPBP1
ACTBL2
PLK2
GAPT
RAB3C
PDE4D
PART1
DEPDC1B
ELOVL7
ERCC8
NDUFAF2
C5orf43
ZSWIM6
C5orf64
KIF2A
DIMT1L
IPO11
LRRC70
HTR1A
RNF180
RGS7BP
FAM159B
SREK1IP1
CWC27
ADAMTS6
CENPK
PPWD1
TRIM23
C5orf44
SGTB
NLN
ERBB2IP
LOC100303749
SREK1
MAST4
CD180
PIK3R1
SLC30A5
CCNB1
CENPH
MRPS36
CDK7
CCDC125
TAF9
RAD17
MARVELD2
OCLN
LOC647859
GTF2H2B
GTF2H2C
GTF2H2
GTF2H2D
LOC100272216
GUSBP3
GUSBP9
SERF1A
SERF1B
SMN1
SMN2
LOC100170939
SMA5
NAIP
PMCHL2
BDP1
MCCC2
CARTPT
MAP1B
MIR4803
MRPS27
PTCD2
ZNF366
TNPO1
MIR4804
FCHO2
TMEM171
TMEM174
FOXD1
BTF3
ANKRA2
UTP15
RGNEF
ENC1
HEXB
GFM2
NSA2
FAM169A
GCNT4
ANKRD31
HMGCR
COL4A3BP
POLK
POC5
SV2C
IQGAP2
F2RL2
NCRUPAR
F2R
F2RL1
S100Z
CRHBP
AGGF1
ZBED3
SNORA47
LOC728723
PDE8B
WDR41
OTP
TBCA
AP3B1
SCAMP1
LHFPL2
ARSB
DMGDH
BHMT2
BHMT
JMY
HOMER1
PAPD4
CMYA5
MTX3
THBS4
SERINC5
LOC644936
SPZ1
CRSP8P
ZFYVE16
FAM151B
ANKRD34B
DHFR
MTRNR2L2
MSH3
RASGRF2
CKMT2
LOC100131067
ZCCHC9
ACOT12
SSBP2
ATG10
RPS23
ATP6AP1L
MIR3977
TMEM167A
SCARNA18
XRCC4
VCAN
HAPLN1
EDIL3
NBPF22P
COX7C
MIR3607
MIR4280
RASA1
CCNH
TMEM161B
LOC100505894
LOC645323
MIR9-2
MEF2C
MIR3660
CETN3
MBLAC2
POLR3G
LYSMD3
GPR98
ARRDC3
LOC100129716
FLJ42709
NR2F1
FAM172A
MIR2277
POU5F2
KIAA0825
ANKRD32
MCTP1
FAM81B
TTC37
ARSK
GPR150
RFESD
SPATA9
RHOBTB3
GLRX
C5orf27
ELL2
MIR583
PCSK1
CAST
ERAP1
ERAP2
LNPEP
LIX1
RIOK2
RGMB
FLJ35946
CHD1
LOC100289230
LOC100133050
FAM174A
ST8SIA4
SLCO4C1
SLCO6A1
PAM
GIN1
PPIP5K2
C5orf30
NUDT12
RAB9BP1
EFNA5
FBXL17
FER
PJA2
MIR548C
MIR548Z
MAN2A1
LOC100289673
TMEM232
SLC25A46
TSLP
WDR36
CAMK4
STARD4
LOC100505678
C5orf13
NCRNA00219
SNORA13
EPB41L4A
FLJ11235
APC
SRP19
REEP5
DCP2
MCC
TSSK1B
YTHDC2
KCNN2
TRIM36
PGGT1B
CCDC112
FEM1C
TICAM2
TMED7
CDO1
ATG12
AP3S1
AQPEP
LOC644100
COMMD10
SEMA6A
DTWD2
DMXL1
TNFAIP8
HSD17B4
FAM170A
PRR16
FTMT
SRFBP1
LOX
ZNF474
LOC100505841
SNCAIP
SNX2
SNX24
PPIC
PRDM6
CEP120
CSNK1G3
ZNF608
GRAMD3
ALDH7A1
PHAX
C5orf48
LMNB1
MARCH3
C5orf63
MEGF10
PRRC1
CTXN3
FLJ33630
SLC12A2
FBN2
SLC27A6
ISOC1
MIR4633
MIR4460
ADAMTS19
CHSY3
HINT1
LYRM7
CDC42SE2
RAPGEF6
FNIP1
ACSL6
IL3
CSF2
P4HA2
PDLIM4
SLC22A4
LOC553103
MIR3936
SLC22A5
C5orf56
IRF1
IL5
RAD50
IL13
IL4
KIF3A
CCNI2
SEPT8
ANKRD43
SHROOM1
GDF9
UQCRQ
LEAP2
AFF4
ZCCHC10
HSPA4
FSTL4
MIR1289-2
C5orf15
VDAC1
TCF7
SKP1
PPP2CA
MIR3661
CDKL3
UBE2B
CDKN2AIPNL
PHF15
SAR1B
SEC24A
CAMLG
DDX46
C5orf24
TXNDC15
PCBD2
MIR4461
CATSPER3
PITX1
LOC340073
H2AFY
C5orf20
TIFAB
NEUROG1
CXCL14
LOC340074
SLC25A48
IL9
FBXL21
LECT2
TGFBI
VTRNA2-1
SMAD5-AS1
SMAD5
LOC389332
TRPC7
SPOCK1
KLHL3
MIR874
HNRNPA0
NPY6R
MYOT
PKD2L2
FAM13B
WNT8A
NME5
BRD8
KIF20A
CDC23
GFRA3
CDC25C
FAM53C
KDM3B
REEP2
EGR1
ETF1
HSPA9
SNORD63
CTNNA1
LRRTM2
SIL1
MATR3
SNORA74A
PAIP2
SLC23A1
MZB1
LOC389333
SPATA24
DNAJC18
ECSCR
TMEM173
UBE2D2
CXXC5
PSD2
NRG2
PURA
C5orf53
C5orf32
PFDN1
HBEGF
SLC4A9
ANKHD1
ANKHD1-EIF4EBP3
EIF4EBP3
SRA1
APBB3
SLC35A4
CD14
TMCO6
NDUFA2
IK
WDR55
DND1
HARS
HARS2
ZMAT2
VTRNA1-1
VTRNA1-2
VTRNA1-3
PCDHA
PCDHAC
PCDHB
SLC25A2
TAF7
PCDHGA
PCDHGB
PCDHGC
DIAPH1
LOC100505658
HDAC3
RELL2
FCHSD1
ARAP3
PCDH1
LOC729080
KIAA0141
PCDH12
RNF14
GNPDA1
NDFIP1
SPRY4
FGF1
ARHGAP26
NR3C1
HMHB1
YIPF5
KCTD16
PRELID2
GRXCR2
SH3RF2
PLAC8L1
LARS
RBM27
POU4F3
TCERG1
GPR151
PPP2R2B
STK32A
DPYSL3
LOC153469
JAKMIP2
SPINK1
SCGB3A2
C5orf46
SPINK5
SPINK14
SPINK6
SPINK13
SPINK7
SPINK9
FBXO38
HTR4
ADRB2
SH3TC2
ABLIM3
AFAP1L1
GRPEL2
PCYOX1L
IL17B
LOC728264
MIR143
MIR145
CSNK1A1
ARHGEF37
PPARGC1B
PDE6A
SLC26A2
TIGD6
HMGXB3
CSF1R
PDGFRB
CDX1
SLC6A7
CAMK2A
ARSI
TCOF1
CD74
RPS14
NDST1
SYNPO
MYOZ3
RBM22
DCTN4
C5orf62
IRGM
ZNF300
ZNF300P1
GPX3
TNIP1
ANXA6
CCDC69
GM2A
SLC36A3
SLC36A2
SLC36A1
FAT2
SPARC
ATOX1
G3BP1
GLRA1
NMUR2
GRIA1
FAM114A2
MFAP3
GALNT10
FLJ38109
SAP30L
HAND1
MIR3141
LARP1
C5orf4
CNOT8
GEMIN5
MRPL22
KIF4B
SGCD
PPP1R2P3
TIMD4
HAVCR1
HAVCR2
MED7
FAM71B
ITK
CYFIP2
FNDC9
NIPAL4
ADAM19
SOX30
C5orf52
THG1L
LSM11
CLINT1
EBF1
RNF145
UBLCP1
IL12B
LOC285626
LOC285627
MIR548D2
ADRA1B
TTC1
PWWP2A
FABP6
CCNJL
C1QTNF2
C5orf54
SLU7
PTTG1
MIR3142
MIR146A
ATP10B
LOC285629
GABRB2
GABRA6
GABRA1
GABRG2
CCNG1
NUDCD2
HMMR
MAT2B
ODZ2
WWC1
RARS
FBLL1
PANK3
MIR103A1
MIR103B1
SLIT3
MIR218-2
MIR585
CCDC99
DOCK2
FAM196B
MIR378E
FOXI1
C5orf58
LCP2
LOC257358
KCNIP1
KCNMB1
GABRP
RANBP17
TLX3
MIR3912
NPM1
FGF18
FBXW11
STK10
EFCAB9
UBTD2
SH3PXD2B
NEURL1B
DUSP1
ERGIC1
LOC100268168
RPL26L1
ATP6V0E1
SNORA74B
C5orf41
BNIP1
NKX2-5
STC2
LOC285593
BOD1
CPEB4
C5orf47
HMP19
MSX2
MIR4634
DRD1
SFXN1
HRH2
CPLX2
THOC3
FAM153B
LOC100507387
LOC643201
C5orf25
KIAA1191
ARL10
NOP16
HIGD2A
CLTB
FAF2
RNF44
CDHR2
GPRIN1
SNCB
MIR4281
EIF4E1B
TSPAN17
UNC5A
HK3
UIMC1
ZNF346
FGFR4
NSD1
RAB24
PRELID1
MXD3
LMAN2
RGS14
SLC34A1
PFN3
F12
GRK6
LOC340037
PRR7
DBN1
PDLIM7
DOK3
DDX41
FAM193B
TMED9
B4GALT7
LOC202181
FAM153A
LOC728554
PROP1
FAM153C
N4BP3
RMND5B
NHP2
GMCL1L
HNRNPAB
AGXT2L2
COL23A1
CLK4
ZNF354A
AACSP1
ZNF354B
ZFP2
ZNF454
GRM6
ZNF879
ZNF354C
ADAMTS2
RUFY1
HNRNPH1
C5orf60
CBY3
CANX
MAML1
LTC4S
MGAT4B
MIR1229
SQSTM1
C5orf45
TBC1D9B
RNF130
MIR340
RASGEF1C
MAPK9
GFPT2
CNOT6
SCGB3A1
FLT4
OR2Y1
MGAT1
LOC729678
ZFP62
BTNL8
BTNL3
BTNL9
OR2V2
TRIM7
MIR4638
TRIM41
GNB2L1
SNORD96A
SNORD95
TRIM52
DUSP22
IRF4
EXOC2
HUS1B
LOC285768
FOXQ1
FOXF2
FOXC1
GMDS
C6orf195
MYLK4
WRNIP1
SERPINB1
MIR4645
MGC39372
SERPINB9
SERPINB6
DKFZP686I15217
NQO2
LOC401233
RIPK1
BPHL
TUBB2A
LOC100507194
TUBB2B
PSMG4
SLC22A23
C6orf145
FAM50B
PRPF4B
C6orf146
C6orf201
ECI2
CDYL
RPP40
PPP1R3G
LYRM4
MIR3691
FARS2
NRN1
F13A1
LY86-AS1
LY86
RREB1
SSR1
CAGE1
RIOK1
DSP
SNRNP48
BMP6
TXNDC5
PIP5K1P1
MUTED
EEF1E1
SCARNA27
SLC35B3
LOC100506207
HULC
TFAP2A
LOC100130275
C6orf218
GCNT2
C6orf52
PAK1IP1
TMEM14C
TMEM14B
MAK
GCM2
SYCP2L
ELOVL2
LOC100506409
LOC221710
ERVFRD-1
NEDD9
TMEM170B
C6orf105
HIVEP1
EDN1
PHACTR1
LOC100130357
TBC1D7
GFOD1
SIRT5
NOL7
RANBP9
CCDC90A
RNF182
CD83
JARID2
DTNBP1
MYLIP
MIR4639
GMPR
ATXN1
FLJ23152
RBM24
CAP2
FAM8A1
NUP153
KIF13A
NHLRC1
TPMT
KDM1B
DEK
RNF144B
MIR548A1
ID4
MBOAT1
E2F3
CDKAL1
SOX4
FLJ22536
LOC729177
PRL
HDGFL1
NRSN1
DCDC2
KAAG1
MRS2
GPLD1
ALDH5A1
KIAA0319
TDP2
ACOT13
C6orf62
GMNN
FAM65B
CMAHP
LRRC16A
SCGN
HIST1H2AA
HIST1H2BA
SLC17A4
SLC17A1
SLC17A3
SLC17A2
TRIM38
HIST1H1A
HIST1H3A
HIST1H4A
HIST1H4B
HIST1H3B
HIST1H2AB
HIST1H2BB
HIST1H3C
HIST1H1C
HFE
HIST1H4C
HIST1H1T
HIST1H2BC
HIST1H2AC
HIST1H1E
HIST1H2BD
HIST1H2BE
HIST1H4D
HIST1H3D
HIST1H2BF
HIST1H4E
HIST1H2BG
HIST1H2AE
HIST1H3E
HIST1H1D
HIST1H4F
HIST1H4G
HIST1H3F
HIST1H2BH
HIST1H3G
HIST1H2BI
HIST1H4H
BTN3A2
BTN2A2
BTN3A1
BTN2A3
BTN3A3
BTN2A1
LOC285819
BTN1A1
HCG11
HMGN4
ABT1
ZNF322A
GUSBP2
NCRNA00240
LOC100270746
HIST1H2BJ
HIST1H2AG
HIST1H2BK
HIST1H4I
HIST1H2AH
MIR3143
PRSS16
POM121L2
FKSG83
ZNF204P
ZNF391
ZNF184
LOC100507173
LOC100131289
HIST1H2BL
HIST1H2AI
HIST1H3H
HIST1H2AJ
HIST1H2BM
HIST1H4J
HIST1H4K
HIST1H2AK
HIST1H2BN
HIST1H2AL
HIST1H1B
HIST1H3I
HIST1H4L
HIST1H3J
HIST1H2AM
HIST1H2BO
OR2B2
OR2B6
ZNF165
ZSCAN12P1
ZSCAN16
ZNF192
ZNF389
TOB2P1
ZNF193
ZKSCAN4
NKAPL
ZNF187
PGBD1
ZNF323
ZKSCAN3
ZSCAN12
ZSCAN23
GPX6
GPX5
SCAND3
LOC401242
TRIM27
ZNF311
LOC100129636
OR2W1
OR2B3
OR2J3
OR2J2
OR14J1
OR5V1
OR12D3
OR12D2
OR11A1
OR10C1
OR2H1
MAS1L
LOC100507362
UBD
SNORD32B
OR2H2
GABBR1
MOG
ZFP57
HLA-F
HLA-F-AS1
IFITM4P
HCG4
LOC554223
HLA-G
HCP5P10
HLA-H
HCG4B
HLA-A
HCG9
ZNRD1-AS1
HLA-J
ZNRD1
PPP1R11
RNF39
TRIM31
TRIM40
TRIM10
TRIM15
TRIM26
HLA-L
HCG18
TRIM39
RPP21
HLA-E
GNL1
PRR3
ABCF1
MIR877
PPP1R10
MRPS18B
ATAT1
C6orf136
DHX16
KIAA1949
NRM
MDC1
TUBB
FLOT1
IER3
DDR1
MIR4640
GTF2H4
VARS2
SFTA2
DPCR1
MUC21
PBMUCL1
HCG22
C6orf15
PSORS1C1
CDSN
PSORS1C2
CCHCR1
TCF19
POU5F1
PSORS1C3
HCG27
HLA-C
HLA-B
MICA
HCP5
HCG26
MICB
MCCD1
DDX39B
SNORD117
SNORD84
ATP6V1G2
NFKBIL1
LTA
TNF
LTB
LST1
NCR3
AIF1
PRRC2A
SNORA38
BAG6
APOM
C6orf47
GPANK1
CSNK2B
LY6G5B
LY6G5C
ABHD16A
MIR4646
LY6G6F
LY6G6E
LY6G6D
LY6G6C
C6orf25
DDAH2
CLIC1
MSH5
C6orf26
C6orf27
VARS
LSM2
HSPA1L
HSPA1A
HSPA1B
C6orf48
SNORD48
SNORD52
NEU1
SLC44A4
EHMT2
ZBTB12
C2
CFB
RDBP
MIR1236
SKIV2L
DOM3Z
STK19
LOC100293534
C4A
CYP21A1P
TNXA
CYP21A2
TNXB
ATF6B
FKBPL
PRRT1
LOC100507547
PPT2
EGFL8
AGPAT1
RNF5
AGER
PBX2
GPSM3
NOTCH4
C6orf10
BTNL2
HLA-DRA
HLA-DRB5
HLA-DRB6
HLA-DRB1
HLA-DQA1
HLA-DQB1
HLA-DQA2
HLA-DQB2
HLA-DOB
TAP2
PSMB8
LOC100507463
TAP1
PSMB9
LOC100294145
HLA-DMB
HLA-DMA
BRD2
HLA-DOA
HLA-DPA1
HLA-DPB1
HLA-DPB2
COL11A2
RXRB
SLC39A7
HSD17B8
MIR219-1
RING1
VPS52
RPS18
B3GALT4
WDR46
PFDN6
RGL2
TAPBP
ZBTB22
DAXX
KIFC1
PHF1
CUTA
SYNGAP1
ZBTB9
BAK1
GGNBP1
NCRNA00336
ITPR3
C6orf125
IP6K3
LEMD2
MLN
LOC100507584
MIR1275
GRM4
HMGA1
C6orf1
NUDT3
RPS10
PACSIN1
SPDEF
C6orf106
SNRPC
UHRF1BP1
TAF11
ANKS1A
TCP11
SCUBE3
ZNF76
DEF6
PPARD
FANCE
RPL10A
TEAD3
TULP1
FKBP5
LOC285847
C6orf81
C6orf126
C6orf127
CLPS
LHFPL5
SRPK1
SLC26A8
MAPK14
MAPK13
BRPF3
PNPLA1
C6orf222
ETV7
PXT1
KCTD20
STK38
SRSF3
MIR3925
CDKN1A
CPNE5
PPIL1
C6orf89
PI16
MTCH1
FGD2
PIM1
TMEM217
TBC1D22B
RNF8
FTSJD2
CCDC167
MIR4462
MDGA1
ZFAND3
BTBD9
GLO1
DNAH8
LOC100131047
GLP1R
C6orf64
KCNK5
KCNK17
KCNK16
KIF6
DAAM2
MOCS1
FLJ41649
TDRG1
LRFN2
UNC5CL
TSPO2
APOBEC2
C6orf130
NFYA
LOC221442
TREML1
TREM2
TREML2
TREML3
TREML4
TREML2P1
TREM1
NCR2
FOXP4
MIR4641
MDFI
TFEB
PGC
FRS3
PRICKLE4
TOMM6
USP49
MED20
BYSL
CCND3
TAF8
C6orf132
GUCA1A
GUCA1B
MRPS10
TRERF1
UBR2
PRPH2
ATP6V0CP3
TBCC
KIAA0240
RPL7L1
C6orf226
PTCRA
CNPY3
GNMT
PEX6
PPP2R5D
MEA1
KLHDC3
RRP36
CUL7
MRPL2
KLC4
PTK7
SRF
CUL9
C6orf108
TTBK1
SLC22A7
CRIP3
ZNF318
ABCC10
DLK2
TJAP1
C6orf154
YIPF3
POLR1C
XPO5
POLH
GTPBP2
MAD2L1BP
RSPH9
MRPS18A
VEGFA
LOC100132354
C6orf223
MRPL14
TMEM63B
CAPN11
SLC29A1
HSP90AB1
SLC35B2
NFKBIE
TMEM151B
TCTE1
AARS2
SPATS1
CDC5L
MIR4642
SUPT3H
MIR586
RUNX2
CLIC5
ENPP4
ENPP5
RCAN2
CYP39A1
SLC25A27
TDRD6
PLA2G7
LOC100287718
MEP1A
GPR116
GPR110
TNFRSF21
CD2AP
GPR111
GPR115
OPN5
C6orf138
MUT
CENPQ
GLYATL3
C6orf141
RHAG
CRISP2
CRISP3
PGK2
CRISP1
DEFB133
DEFB114
DEFB113
DEFB110
DEFB112
TFAP2D
TFAP2B
PKHD1
MIR206
MIR133B
IL17A
IL17F
MCM3
PAQR8
EFHC1
TRAM2
LOC730101
TMEM14A
GSTA7P
GSTA2
GSTA1
GSTA5
GSTA3
GSTA4
ICK
FBXO9
GCM1
ELOVL5
GCLC
KLHL31
LRRC1
MLIP
TINAG
FAM83B
HCRTR2
GFRAL
HMGCLL1
BMP5
COL21A1
DST
BEND6
KIAA1586
ZNF451
BAG2
RAB23
PRIM2
GUSBP4
MTRNR2L9
KHDRBS2
LGSN
PTP4A1
PHF3
EYS
MCART3P
BAI3
LMBRD1
COL19A1
COL9A1
FAM135A
C6orf57
SMAP1
B3GAT2
OGFRL1
MIR30C2
MIR30A
C6orf155
RIMS1
KCNQ5
MIR4282
KHDC1L
KHDC1
C6orf147
DPPA5
C6orf221
OOEP
DDX43
MB21D1
MTO1
EEF1A1
SLC17A5
CD109
COL12A1
COX7A2
TMEM30A
LOC100506804
FILIP1
SENP6
MYO6
IMPG1
HTR1B
IRAK1BP1
PHIP
HMGN3
LCA5
SH3BGRL2
ELOVL4
TTK
BCKDHB
FAM46A
IBTK
TPBG
UBE2CBP
DOPEY1
PGM3
RWDD2A
ME1
PRSS35
SNAP91
RIPPLY2
CYB5R4
MRAP2
KIAA1009
TBX18
NT5E
SNX14
SYNCRIP
SNHG5
SNORD50A
SNORD50B
HTR1E
CGA
ZNF292
GJB7
C6orf162
C6orf163
C6orf164
C6orf165
SLC35A1
RARS2
ORC3
AKIRIN2
AKIRIN2-AS1
SPACA1
CNR1
RNGTT
PNRC1
SRSF12
PM20D2
GABRR1
GABRR2
UBE2J1
RRAGD
ANKRD6
LYRM2
MDN1
CASP8AP2
GJA10
BACH2
MIR4464
MAP3K7
MIR4643
EPHA7
TSG1
MANEA
FUT9
KIAA0776
FHL5
GPR63
NDUFAF4
KLHL32
MMS22L
MIR2113
POU3F2
FBXL4
C6orf168
COQ3
PNISR
USP45
LOC100130890
CCNC
PRDM13
MCHR2
LOC728012
SIM1
ASCC3
GRIK2
HACE1
LIN28B
BVES
C6orf112
POPDC3
PREP
PRDM1
ATG5
AIM1
RTN4IP1
QRSL1
LOC100422737
C6orf203
BEND3
PDSS2
SOBP
SCML4
SEC63
OSTM1
NR2E1
SNX3
LACE1
FOXO3
NCRNA00222
ARMC2
SESN1
CEP57L1
CCDC162P
CD164
PPIL6
SMPD2
MICAL1
ZBTB24
AKD1
FIG4
GPR6
WASF1
CDC40
C6orf186
DDO
SLC22A16
CDK19
AMD1
GTF3C6
RPF2
GSTM2P1
SLC16A10
KIAA1919
REV3L
TRAF3IP2-AS1
TRAF3IP2
FYN
WISP3
TUBE1
C6orf225
LAMA4
RFPL4B
MARCKS
LOC285758
FLJ34503
HDAC2
HS3ST5
FRK
TPI1P3
NT5DC1
COL10A1
TSPYL4
TSPYL1
DSE
FAM26F
BET3L
FAM26E
FAM26D
RWDD1
RSPH4A
ZUFSP
KPNA5
FAM162B
GPRC6A
RFX6
VGLL2
ROS1
DCBLD1
GOPC
NUS1
SLC35F1
C6orf204
BRD7P3
PLN
LOC100287632
MCM9
ASF1A
FAM184A
MIR548B
MAN1A1
C6orf170
GJA1
HSF2
SERINC1
PKIB
FABP7
SMPDL3A
CLVS2
TRDN
NKAIN2
STL
RNF217
TPD52L1
HDDC2
LOC643623
HEY2
NCOA7
HINT3
TRMT11
CENPW
RSPO3
RNF146
ECHDC1
KIAA0408
C6orf174
C6orf58
THEMIS
PTPRK
LAMA2
ARHGAP18
C6orf191
L3MBTL3
SAMD3
TMEM200A
LOC285733
EPB41L2
AKAP7
ARG1
MED23
ENPP3
OR2A4
CTAGE9
ENPP1
CTGF
LOC100507254
MOXD1
STX7
TAAR9
TAAR8
TAAR6
TAAR5
TAAR3
TAAR2
TAAR1
VNN1
VNN3
VNN2
C6orf192
RPS12
SNORD101
SNORD100
SNORA33
NCRNA00326
EYA4
MGC34034
TCF21
TBPL1
SLC2A12
HMGA1P7
SGK1
LOC154092
ALDH8A1
HBS1L
MIR3662
MYB
AHI1
NCRNA00271
PDE7B
FAM54A
BCLAF1
MAP7
MAP3K5
PEX7
SLC35D3
NHEG1
IL20RA
IL22RA2
IFNGR1
OLIG3
TNFAIP3
PERP
KIAA1244
PBOV1
HEBP2
NHSL1
MIR3145
FLJ46906
LOC100507462
CCDC28A
ECT2L
REPS1
C6orf115
HECA
TXLNB
CITED2
LOC645434
LOC100132735
MIR3668
MIR4465
NMBR
VTA1
GPR126
LOC153910
HIVEP2
LOC100507489
AIG1
ADAT2
PEX3
FUCA2
LOC285740
PHACTR2
LTV1
C6orf94
PLAGL1
SF3B5
STX11
UTRN
EPM2A
LOC100507557
FBXO30
SHPRH
GRM1
RAB32
C6orf103
LOC729176
LOC729178
STXBP5
SAMD5
SASH1
UST
LOC100128176
TAB2
SUMO4
ZC3H12D
PPIL4
C6orf72
KATNA1
LATS1
NUP43
PCMT1
LRP11
RAET1E
RAET1G
ULBP2
ULBP1
RAET1K
RAET1L
ULBP3
PPP1R14C
IYD
PLEKHG1
MTHFD1L
AKAP12
ZBTB2
RMND1
C6orf211
C6orf97
ESR1
SYNE1
MYCT1
VIP
FBXO5
MTRF1L
RGS17
OPRM1
IPCEF1
CNKSR3
SCAF8
TIAM2
TFB1M
CLDN20
NOX3
ARID1B
MIR4466
ZDHHC14
MIR3692
SNX9
SYNJ2
SERAC1
GTF2H5
TULP4
TMEM181
DYNLT1
SYTL3
MIR3918
EZR
OSTCL
C6orf99
RSPH3
TAGAP
FNDC1
SOD2
WTAP
LOC100129518
ACAT2
TCP1
SNORA20
SNORA29
MRPL18
PNLDC1
MAS1
IGF2R
LOC729603
SLC22A1
SLC22A2
SLC22A3
LPAL2
LPA
PLG
MAP3K4
AGPAT4
NCRNA00241
PARK2
PACRG
LOC285796
DKFZp451B082
LOC100526820
QKI
C6orf118
PDE10A
C6orf176
LOC441177
T
PRR18
SFT2D1
LOC100289495
BRP44L
RPS6KA2
MIR1913
RNASET2
MIR3939
FGFR1OP
CCR6
GPR31
TCP10L2
UNC93A
TTLL2
TCP10
C6orf123
C6orf124
MLLT4
HGC6.3
KIF25
FRMD1
DACT2
SMOC2
THBS2
WDR27
C6orf120
PHF10
TCTE3
C6orf70
NCRNA00242
C6orf208
LOC154449
DLL1
FAM120B
MIR4644
PSMB1
TBP
PDCD2
FAM20C
PDGFA
FLJ44511
PRKAR1B
HEATR2
SUN1
GET4
ADAP1
COX19
CYP2W1
C7orf50
MIR339
GPR146
GPER
ZFAND2A
UNCX
MICALL2
INTS1
MAFK
TMEM184A
PSMG3
KIAA1908
TFAMP1
ELFN1
MAD1L1
MIR4655
FTSJ2
NUDT1
SNX8
EIF3B
CHST12
LFNG
MIR4648
BRAT1
IQCE
TTYH3
AMZ1
GNA12
CARD11
SDK1
FOXK1
KIAA0415
MIR4656
RADIL
PAPOLB
MMD2
RNF216L
RBAK
LOC389458
ZNF890P
WIPI2
SLC29A4
TNRC18
FBXL18
MIR589
ACTB
FSCN1
RNF216
ZNF815
OCM
CCZ1
RSPH10B2
PMS2
AIMP2
EIF2AK1
USP42
CYTH3
C7orf70
RAC1
DAGLB
KDELR2
GRID2IP
ZDHHC4
C7orf26
ZNF853
ZNF12
PMS2CL
C7orf28B
LOC100131257
C1GALT1
COL28A1
MIOS
RPA3
LOC729852
GLCCI1
ICA1
NXPH1
PER4
NDUFA4
PHF14
THSD7A
TMEM106B
VWDE
SCIN
ARL4A
ETV1
DGKB
AGMO
MEOX2
ISPD
LOC100506025
SOSTDC1
LOC100506049
ANKMY2
BZW2
TSPAN13
AGR2
AGR3
AHR
SNX13
PRPS1L1
HDAC9
TWIST1
FERD3L
TWISTNB
MIR3146
TMEM196
MACC1
ITGB8
ABCB5
SP8
RPL23P8
SP4
DNAH11
CDCA7L
RAPGEF5
STEAP1B
LOC100506178
IL6
TOMM7
SNORD93
FAM126A
KLHL7
NUPL2
GPNMB
C7orf30
IGF2BP3
RPS2P32
TRA2A
CLK2P
CCDC126
C7orf46
STK31
NPY
MPP6
DFNA5
OSBPL3
CYCS
C7orf31
NPVF
MIR148A
NFE2L3
HNRNPA2B1
CBX3
SNX10
LOC441204
KIAA0087
C7orf71
SKAP2
HOXA1
HOTAIRM1
HOXA2
HOXA3
HOXA4
LOC100133311
HOXA5
HOXA6
HOXA7
HOXA9
MIR196B
HOXA10
HOXA11
HOXA11-AS1
HOXA13
HOTTIP
EVX1
HIBADH
TAX1BP1
JAZF1
LOC100128081
CREB5
TRIL
LOC100506497
CPVL
CHN2
PRR15
LOC646762
MIR550A3
LOC100271874
DPY19L2P3
WIPF3
SCRN1
FKBP14
PLEKHA8
C7orf41
ZNRF2
MIR550A1
MIR550B1
DKFZP586I1420
NOD1
GGCT
LOC401320
GARS
CRHR2
INMT
INMT-FAM188B
FAM188B
AQP1
GHRHR
ADCYAP1R1
NEUROD6
CCDC129
C7orf16
PDE1C
LOC100130673
LSM5
AVL9
DPY19L1P1
LOC441208
MIR550A2
MIR550B2
LOC401321
KBTBD2
RP9P
FKBP9
NT5C3
RP9
BBS9
BMPER
AAA1
NPSR1
DPY19L1
DPY19L2P1
TBX20
LOC401324
HERPUD2
SEPT7
EEPD1
KIAA0895
ANLN
AOAH
ELMO1
MIR1200
GPR141
TXNDC3
SFRP4
EPDR1
STARD3NL
TARP
LOC100506776
AMPH
FAM183B
VPS41
POU6F2
C7orf36
LOC646999
RALA
NCRNA00265
CDK13
C7orf11
C7orf10
INHBA
LOC285954
GLI3
C7orf25
PSMA2
MRPL32
HECW1
MIR3943
LOC100506895
STK17A
C7orf44
BLVRA
MRPS24
URGCP
UBE2D4
POLR2J4
SPDYE1
RASA4P
FLJ35390
DBNL
PGAM2
POLM
AEBP1
MIR4649
POLD2
MYL7
GCK
YKT6
CAMK2B
NUDCD3
NPC1L1
DDX56
TMED4
OGDH
ZMIZ2
PPIA
H2AFV
PURB
MYO1G
C7orf40
SNORA9
CCM2
NACAD
TBRG4
SNORA5A
SNORA5C
SNORA5B
RAMP3
ADCY1
SEPT7P2
IGFBP1
IGFBP3
TNS3
C7orf65
MGC16075
PKD1L1
C7orf69
HUS1
SUN3
C7orf57
UPP1
ABCA13
CDC14C
VWC2
ZPBP
C7orf72
IKZF1
FIGNL1
DDC
LOC100129427
GRB10
COBL
POM121L12
FLJ45974
HPVC1
VSTM2A
LOC285878
SEC61G
EGFR
LANCL2
VOPP1
FKBP9L
SEPT14
ZNF713
MRPS17
GBAS
PSPH
CCT6A
SNORA15
SUMF2
PHKG1
CHCHD2
LOC389493
LOC650226
DKFZp434L192
LOC100130849
MIR4283
ZNF479
GUSBP10
MIR3147
ZNF716
LOC643955
LOC100287704
LOC100287834
LOC100506050
ZNF727
ZNF735
ZNF679
ZNF736
LOC649395
ZNF680
LOC641746
ZNF107
ZNF138
SEPHS1P
ZNF273
ZNF117
ERV3-1
CCT6P3
INTS4L1
ZNF92
LOC441242
INTS4L2
CCT6P1
SNORA22
VKORC1L1
GUSB
ASL
CRCP
TPST1
NCRNA00174
LOC493754
KCTD7
RABGEF1
LOC729156
C7orf42
SBDS
TYW1
MIR4650
PMS2P4
STAG3L4
AUTS2
WBSCR17
MIR3914-1
MIR3914-2
CALN1
TYW1B
SBDSP1
SPDYE7P
POM121
NSUN5P2
TRIM74
STAG3L3
PMS2L2
SPDYE8P
LOC100093631
GTF2IP1
NCF1B
GTF2IRD2P1
NSUN5
TRIM50
FKBP6
FZD9
BAZ1B
BCL7B
TBL2
MLXIPL
VPS37D
DNAJC30
WBSCR22
STX1A
MIR4284
ABHD11-AS1
ABHD11
CLDN3
CLDN4
WBSCR27
WBSCR28
ELN
LIMK1
EIF4H
MIR590
LAT2
RFC2
CLIP2
GTF2IRD1
GTF2I
NCF1
GTF2IRD2
STAG3L2
PMS2P5
GATSL1
WBSCR16
GTF2IRD2B
NCF1C
GATSL2
STAG3L1
LOC541473
TRIM73
NSUN5P1
POM121C
SPDYE5
PMS2P3
HIP1
CCL26
CCL24
RHBDD2
POR
MIR4651
SNORA14A
TMEM120A
STYXL1
MDH2
SRRM3
HSPB1
YWHAG
SRCRB4D
ZP3
DTX2
FDPSL2A
UPK3B
LOC100133091
POMZP3
LOC100132832
CCDC146
FGL2
PION
PTPN12
LOC100505854
RSBN1L
TMEM60
PHTF2
MAGI2
RPL13AP17
LOC100505881
GNAI1
GNAT3
CD36
SEMA3C
HGF
CACNA2D1
PCLO
SEMA3E
SEMA3A
SEMA3D
GRM3
KIAA1324L
DMTF1
C7orf23
TP53TG1
CROT
ABCB4
ABCB1
RUNDC3B
SLC25A40
DBF4
ADAM22
SRI
STEAP4
ZNF804B
C7orf62
DPY19L2P4
STEAP1
STEAP2
C7orf63
GTPBP10
CLDN12
CDK14
FZD1
MTERF
AKAP9
CYP51A1
LRRD1
KRIT1
ANKIB1
GATAD1
PEX1
C7orf64
MGC16142
FAM133B
CDK6
SAMD9
SAMD9L
HEPACAM2
CCDC132
CALCR
MIR653
MIR489
MIR4652
TFPI2
GNGT1
GNG11
BET1
COL1A2
CASD1
SGCE
PEG10
PPP1R9A
PON1
PON3
PON2
ASB4
PDK4
DYNC1I1
SLC25A13
MIR591
FLJ42280
LOC100506136
SHFM1
DLX6-AS1
DLX6
DLX5
ACN9
TAC1
ASNS
MGC72080
OCM2
LMTK2
BHLHA15
TECPR1
BRI3
BAIAP2L1
NPTX2
TMEM130
TRRAP
MIR3609
SMURF1
KPNA7
MYH16
ARPC1A
ARPC1B
PDAP1
BUD31
PTCD1
CPSF4
ATP5J2
ZNF789
ZNF394
ZKSCAN5
FAM200A
ZNF655
LOC100289187
ZNF498
CYP3A5
CYP3A7
CYP3A4
CYP3A43
OR2AE1
TRIM4
GJC3
AZGP1
AZGP1P1
ZKSCAN1
ZSCAN21
ZNF3
COPS6
MCM7
MIR25
MIR93
MIR106B
AP4M1
TAF6
CNPY4
MBLAC1
C7orf59
C7orf43
GAL3ST4
GPC2
STAG3
GATS
PVRIG
SPDYE3
PMS2P1
PILRB
PILRA
ZCWPW1
MEPCE
C7orf47
C7orf61
TSC22D4
C7orf51
AGFG2
SAP25
LRCH4
FBXO24
LOC100129845
PCOLCE
MOSPD3
TFR2
ACTL6B
GNB2
GIGYF1
POP7
EPO
ZAN
EPHB4
SLC12A9
TRIP6
SRRT
UFSP1
ACHE
MUC12
MUC17
TRIM56
SERPINE1
AP1S1
MIR4653
VGF
C7orf52
MOGAT3
PLOD3
ZNHIT1
CLDN15
FIS1
RABL5
EMID2
MYL10
CUX1
SH2B2
MIR4285
SPDYE6
LOC100289561
LOC100630923
PRKRIP1
ORAI2
ALKBH4
LRWD1
MIR4467
POLR2J
POLR2J3
SPDYE2L
RASA4
POLR2J2
UPK3BL
FAM185A
FBXL13
LRRC17
ARMC10
NAPEPLD
RPL19P12
DPY19L2P2
PMPCB
DNAJC2
PSMC2
SLC26A5
RELN
ORC5
LHFPL3
LOC645591
LOC723809
LOC100216546
LOC100216545
MLL5
SRPK2
PUS7
RINT1
EFCAB10
ATXN7L1
CDHR3
SYPL1
NAMPT
FLJ36031
PIK3CG
PRKAR2B
HBP1
COG5
GPR22
DUS4L
BCAP29
LOC286002
SLC26A4
CBLL1
SLC26A3
DLD
LAMB1
LAMB4
NRCAM
PNPLA8
THAP5
DNAJB9
C7orf66
EIF3IP1
IMMP2L
LRRN3
DOCK4
ZNF277
IFRD1
C7orf53
TMEM168
C7orf60
GPR85
LOC401397
PPP1R3A
FOXP2
MIR3666
MDFIC
TFEC
TES
CAV2
CAV1
MET
CAPZA2
ST7-AS1
ST7
ST7OT4
ST7-AS2
ST7OT3
WNT2
ASZ1
CFTR
CTTNBP2
NAA38
ANKRD7
KCND2
TSPAN12
ING3
C7orf58
WNT16
FAM3C
PTPRZ1
AASS
FEZF1
LOC154860
CADPS2
RNF133
RNF148
TAS2R16
SLC13A1
IQUB
NDUFA5
ASB15
LMOD2
WASL
HYALP1
HYAL4
SPAM1
TMEM229A
GPR37
LOC154872
POT1
GRM8
MIR592
ZNF800
GCC1
ARF5
FSCN3
PAX4
SND1
C7orf54
LRRC4
MIR593
MIR129-1
LEP
RBM28
PRRT4
IMPDH1
C7orf68
METTL2B
FLJ45340
FAM71F2
FAM71F1
CALU
OPN1SW
CCDC136
FLNC
ATP6V1F
LOC100130705
KCP
IRF5
TNPO3
TPI1P2
LOC407835
TSPAN33
SMO
AHCYL2
FAM40B
LOC100287482
NRF1
MIR182
MIR96
MIR183
UBE2H
ZC3HC1
KLHDC10
TMEM209
C7orf45
CPA2
CPA4
CPA5
CPA1
TSGA14
MEST
MESTIT1
MIR335
COPG2
TSGA13
KLF14
MIR29A
MIR29B1
LOC646329
FLJ43663
MKLN1
PODXL
PLXNA4
CHCHD3
EXOC4
LRGUK
SLC35B4
AKR1B1
AKR1B10
AKR1B15
BPGM
CALD1
AGBL3
TMEM140
C7orf49
WDR91
STRA8
CNOT4
NUP205
PL-5283
SLC13A4
FAM180A
LUZP6
CHRM2
MIR490
PTN
DGKI
CREB3L2
AKR1D1
MIR4468
TRIM24
SVOPL
ATP6V0A4
TMEM213
KIAA1549
ZC3HAV1L
ZC3HAV1
TTC26
UBN2
C7orf55
LUC7L2
LOC100129148
KLRG2
CLEC2L
HIPK2
TBXAS1
PARP12
JHDM1D
LOC100134229
SLC37A3
RAB19
MKRN1
DENND2A
ADCK2
LOC100134713
NDUFB2
BRAF
MRPS33
LOC100507421
AGK
KIAA1147
FLJ40852
WEE2
SSBP1
TAS2R3
TAS2R4
TAS2R5
PRSS37
OR9A4
CLEC5A
TAS2R38
MGAM
LOC93432
LOC100124692
MOXD2P
PRSS58
LOC730441
MTRNR2L6
PRSS1
TRY6
PRSS2
EPHB6
TRPV6
TRPV5
C7orf34
KEL
OR9A2
OR6V1
OR6W1P
PIP
TAS2R39
TAS2R40
GSTK1
TMEM139
CASP2
CLCN1
FAM131B
ZYX
EPHA1
LOC285965
TAS2R60
TAS2R41
CTAGE15P
FAM115C
CTAGE6P
LOC154761
FAM115A
OR2F2
OR2F1
OR6B1
OR2A5
OR2A25
OR2A12
OR2A2
OR2A14
CTAGE4
ARHGEF35
OR2A1
OR2A9P
OR2A20P
OR2A7
LOC728377
ARHGEF5
NOBOX
TPK1
CNTNAP2
MIR548F4
C7orf33
CUL1
EZH2
PDIA4
ZNF786
ZNF425
ZNF398
ZNF282
ZNF212
ZNF783
LOC155060
ZNF777
ZNF746
ZNF767
KRBA1
ZNF467
SSPO
ZNF862
LOC401431
ATP6V0E2
ACTR3C
LRRC61
C7orf29
RARRES2
REPIN1
ZNF775
LOC728743
LOC285972
GIMAP8
GIMAP7
GIMAP4
GIMAP6
GIMAP2
GIMAP1
GIMAP5
LOC100128542
TMEM176B
TMEM176A
ABP1
KCNH2
NOS3
ATG9B
ABCB8
ACCN3
CDK5
SLC4A2
FASTK
TMUB1
AGAP3
GBX1
ASB10
ABCF2
CHPF2
SMARCD3
NUB1
WDR86
LOC100131176
CRYGN
MIR3907
RHEB
PRKAG2
LOC100505483
GALNTL5
GALNT11
MLL3
FABP5P3
LOC100128822
XRCC2
ACTR3B
DPP6
LOC100132707
PAXIP1
LOC202781
LOC100128264
HTR5A
INSIG1
EN2
CNPY1
RBM33
SHH
LOC285889
NCRNA00244
C7orf13
RNF32
LMBR1
NOM1
MNX1
LOC645249
UBE3C
DNAJB6
PTPRN2
MIR153-2
LOC100506585
MIR595
NCAPG2
ESYT2
WDR60
LOC154822
VIPR2
OR4F21
RPL23AP53
ZNF596
FBXO25
C8orf42
ERICH1
LOC286083
DLGAP2
CLN8
MIR596
ARHGEF10
KBTBD11
MYOM2
CSMD1
LOC100287015
MCPH1
ANGPT2
AGPAT5
MIR4659A
MIR4659B
XKR5
DEFB1
DEFA6
DEFA4
DEFA10P
DEFA1
DEFT1P
DEFA3
DEFA5
FAM90A14
LOC349196
FAM90A5
FAM90A20
FAM66B
DEFB109P1B
ZNF705G
DEFB4B
DEFB103B
DEFB103A
SPAG11B
DEFB104A
DEFB106A
DEFB105A
DEFB107A
FAM90A7
FAM90A19
FAM90A8
FAM90A9
FAM90A10
SPAG11A
DEFB4A
LOC100132396
FAM66E
MIR548I3
FLJ10661
SGK223
CLDN23
MFHAS1
ERI1
MIR4660
PPP1R3B
LOC157273
TNKS
MIR597
LOC157627
MIR124-1
MSRA
PRSS55
RP1L1
MIR4286
C8orf74
SOX7
PINX1
MIR1322
XKR6
MIR598
MTMR9
AMAC1L2
TDH
C8orf12
FAM167A
BLK
NCRNA00208
GATA4
NEIL2
FDFT1
CTSB
DEFB136
DEFB135
DEFB134
DEFB130
ZNF705D
FAM66D
LOC392196
USP17L2
FAM86B1
FAM66A
DEFB109P1
FAM90A25P
FAM86B2
LOC100506990
LONRF1
MIR3926-1
MIR3926-2
LOC340357
KIAA1456
DLC1
C8orf48
SGCZ
MIR383
TUSC3
MSR1
FGF20
EFHA2
ZDHHC2
CNOT7
VPS37A
MTMR7
SLC7A2
PDGFRL
MTUS1
FGL1
PCM1
ASAH1
NAT1
NAT2
PSD3
LOC100128993
SH2D4A
CSGALNACT1
INTS10
LPL
SLC18A1
ATP6V1B2
LZTS1
LOC286114
GFRA2
DOK2
XPO7
NPM2
FGF17
EPB49
FAM160B2
NUDT18
HR
REEP4
LGI3
SFTPC
BMP1
PHYHIP
MIR320A
POLR3D
PIWIL2
SLC39A14
PPP3CC
SORBS3
PDLIM2
C8orf58
KIAA1967
BIN3
FLJ14107
EGR3
PEBP4
RHOBTB2
TNFRSF10B
LOC286059
TNFRSF10C
TNFRSF10D
TNFRSF10A
LOC389641
CHMP7
R3HCC1
LOXL2
LOC100507156
ENTPD4
SLC25A37
NKX3-1
NKX2-6
STC1
ADAM28
ADAMDEC1
ADAM7
NEFM
NEFL
DOCK5
GNRH1
KCTD9
CDCA2
EBF2
PPP2R2A
BNIP3L
PNMA2
DPYSL2
ADRA1A
STMN4
TRIM35
PTK2B
CHRNA2
EPHX2
CLU
SCARA3
MIR3622B
MIR3622A
CCDC25
ESCO2
PBK
SCARA5
MIR4287
C8orf80
ELP3
PNOC
ZNF395
FBXO16
FZD3
MIR4288
EXTL3
INTS9
HMBOX1
KIF13B
DUSP4
C8orf75
LOC286135
MIR3148
TMEM66
LEPROTL1
MBOAT4
DCTN6
RBPMS
GTF2E2
LOC100507341
GSR
UBXN8
PPP2CB
TEX15
PURG
WRN
NRG1
FUT10
MAK16
C8orf41
RNF122
DUSP26
UNC5D
KCNU1
ZNF703
ERLIN2
LOC728024
PROSC
GPR124
BRF2
RAB11FIP1
GOT1L1
ADRB3
EIF4EBP1
ASH2L
STAR
LSM1
BAG4
DDHD2
PPAPDC1B
WHSC1L1
LETM2
FGFR1
C8orf86
RNF5P1
TACC1
PLEKHA2
HTRA4
TM2D2
ADAM9
ADAM32
ADAM5P
ADAM3A
ADAM18
ADAM2
IDO1
IDO2
C8orf4
ZMAT4
SFRP1
GOLGA7
GINS4
AGPAT6
NKX6-3
ANK1
MIR486
KAT6A
AP3M2
PLAT
IKBKB
POLB
DKK4
VDAC3
SLC20A2
C8orf40
CHRNB3
CHRNA6
THAP1
RNF170
MIR4469
HOOK3
FNTA
SGK196
HGSNAT
POTEA
NCRNA00293
LOC100287846
KIAA0146
CEBPD
PRKDC
MCM4
UBE2V2
EFCAB1
SNAI2
C8orf22
SNTG1
PXDNL
PCMTD1
ST18
FAM150A
RB1CC1
NPBWR1
OPRK1
ATP6V1H
RGS20
TCEA1
LYPLA1
MRPL15
SOX17
RP1
XKR4
SBF1P1
TMEM68
TGS1
LYN
RPS20
SNORD54
MOS
PLAG1
CHCHD7
SDR16C5
PENK
LOC100507632
IMPAD1
LOC100507651
LOC286177
C8orf71
FAM110B
UBXN2B
CYP7A1
SDCBP
NSMAF
TOX
CA8
RAB2A
CHD7
LOC100130298
CLVS1
ASPH
MIR4470
NKAIN3
UG0898H09
GGH
TTPA
YTHDF3
LOC286184
LOC100130155
MIR124-2
LOC401463
BHLHE22
CYP7B1
NCRNA00251
LOC286186
ARMC1
MTFR1
PDE7A
DNAJC5B
TRIM55
CRH
LOC100505659
LOC100505676
RRS1
ADHFE1
C8orf46
MYBL1
VCPIP1
C8orf44
SGK3
PTTG3P
C8orf45
SNHG6
SNORD87
TCF24
LRRC67
COPS5
CSPP1
ARFGEF1
CPA6
PREX2
LOC286189
C8orf34
LOC100505718
SULF1
SLCO5A1
PRDM14
NCOA2
TRAM1
LOC286190
LACTB2
XKR9
EYA1
MSC
LOC100132891
TRPA1
LOC392232
KCNB2
TERF1
C8orf84
LOC100130301
RPL7
RDH10
LOC100128126
STAU2
UBE2W
TCEB1
TMEM70
LY96
JPH1
GDAP1
FLJ39080
MIR2052
PI15
CRISPLD1
HNF4G
LOC100192378
ZFHX4
PEX2
PKIA
FAM164A
IL7
STMN2
HEY1
MRPS28
TPD52
ZBTB10
ZNF704
PAG1
FABP5
PMP2
FABP9
FABP4
FABP12
IMPA1
SLC10A5
ZFAND1
CHMP4C
SNX16
RALYL
LRRCC1
E2F5
C8orf59
CA13
CA1
CA3
CA2
REXO1L2P
REXO1L1
PSKH2
ATP6V0D2
SLC7A13
WWP1
FAM82B
CPNE3
CNGB3
CNBD1
DCAF4L2
MMP16
RIPK2
OSGIN2
NBN
DECR1
CALB1
TMEM64
NECAB1
LOC100127983
TMEM55A
OTUD6B
LRRC69
MIR4661
SLC26A7
RUNX1T1
C8orf83
LOC389676
LOC642924
FAM92A1
RBM12B
C8orf39
TMEM67
MIR378D2
PDP1
CDH17
GEM
RAD54B
KIAA1429
LOC100288748
ESRP1
DPY19L4
INTS8
CCNE2
TP53INP1
C8orf38
MIR3150B
MIR3150A
PLEKHF2
C8orf37
LOC100616530
LOC100500773
GDF6
UQCRB
MTERFD1
PTDSS1
SDC2
PGCP
TSPYL5
MTDH
LAPTM4B
MATN2
RPL30
SNORA72
C8orf47
HRSP12
POP1
NIPAL2
KCNS2
STK3
OSR2
VPS13B
MIR599
MIR875
COX6C
RGS22
FBXO43
POLR2K
SPAG1
RNF19A
MIR4471
ANKRD46
SNX31
PABPC1
YWHAZ
FLJ42969
ZNF706
NACAP1
GRHL2
NCALD
RRM2B
UBR5
ODF1
KLF10
AZIN1
ATP6V1C1
C8orf56
BAALC
MIR3151
LOC100499183
FZD6
CTHRC1
SLC25A32
DCAF13
RIMS2
TM7SF4
DPYS
LRP12
ZFPM2
OXR1
ABRA
ANGPT1
RSPO2
EIF3E
TTC35
TMEM74
TRHR
NUDCD1
ENY2
PKHD1L1
EBAG9
SYBU
KCNV1
CSMD3
MIR2053
TRPS1
EIF3H
UTP23
RAD21
NCRNA00255
MIR3610
C8orf85
SLC30A8
MED30
EXT1
SAMD12
NCRNA00252
TNFRSF11B
COLEC10
MAL2
NOV
ENPP2
TAF2
DSCC1
DEPTOR
COL14A1
MRPL13
MTBP
SNTB1
HAS2
HAS2-AS1
ZHX2
DERL1
WDR67
FAM83A
LOC100131726
MIR4663
C8orf76
ZHX1
ATAD2
WDYHV1
FBXO32
KLHL38
ANXA13
FAM91A1
FER1L6
FER1L6-AS1
TMEM65
TRMT12
RNF139
TATDN1
NDUFB9
MTSS1
MIR4662B
MIR4662A
LOC157381
ZNF572
SQLE
KIAA0196
NSMCE2
TRIB1
LOC100130231
FAM84B
POU5F1B
LOC727677
MYC
PVT1
MIR1204
MIR1205
MIR1206
MIR1207
MIR1208
LOC728724
GSDMC
FAM49B
ASAP1
ASAP1-IT1
ADCY8
EFR3A
OC90
HHLA1
KCNQ3
HPYR1
LRRC6
TMEM71
PHF20L1
TG
SLA
WISP1
NDRG1
ST3GAL1
ZFAT
ZFAT-AS1
MIR30B
MIR30D
LOC286094
KHDRBS3
FAM135B
COL22A1
KCNK9
TRAPPC9
CHRAC1
EIF2C2
PTK2
DENND3
SLC45A4
LOC731779
GPR20
PTP4A3
FLJ43860
MIR4472-1
NCRNA00051
TSNARE1
BAI1
ARC
JRK
PSCA
LY6K
LOC100288181
C8orf55
SLURP1
LYPD2
LYNX1
LY6D
GML
CYP11B1
CYP11B2
LOC100133669
LY6E
C8orf31
LY6H
GPIHBP1
ZFP41
GLI4
ZNF696
TOP1MT
C8orf51
RHPN1
MAFA
ZC3H3
GSDMD
C8orf73
NAPRT1
EEF1D
TIGD5
PYCRL
TSTA3
ZNF623
ZNF707
BREA2
CCDC166
MAPK15
FAM83H
MIR4664
LOC100128338
SCRIB
MIR937
PUF60
NRBP2
EPPK1
PLEC
MIR661
PARP10
GRINA
SPATC1
OPLAH
EXOSC4
GPAA1
CYC1
SHARPIN
MAF1
KIAA1875
FAM203A
HEATR7A
SCXB
BOP1
HSF1
DGAT1
SCRT1
C8ORFK29
FBXL6
GPR172A
ADCK5
CPSF1
MIR939
MIR1234
SLC39A4
VPS28
TONSL
CYHR1
KIFC2
FOXH1
PPP1R16A
GPT
MFSD3
RECQL4
LRRC14
LRRC24
ARHGAP39
ZNF251
ZNF34
RPL8
ZNF517
ZNF7
COMMD5
ZNF250
ZNF16
ZNF252
TMED10P1
C8orf77
C8orf33
WASH1
FAM138C
FOXD4
CBWD1
C9orf66
DOCK8
KANK1
DMRT1
DMRT3
DMRT2
SMARCA2
FLJ35024
VLDLR
KCNV2
KIAA0020
RFX3
GLIS3
C9orf70
SLC1A1
C9orf68
PPAPDC2
CDC37L1
AK3
RCL1
MIR101-2
JAK2
INSL6
INSL4
RLN2
RLN1
C9orf46
CD274
PDCD1LG2
KIAA1432
ERMP1
MLANA
KIAA2026
MIR4665
RANBP6
IL33
TPD52L3
UHRF2
GLDC
KDM4C
C9orf123
PTPRD
TYRP1
C9orf150
MPDZ
FLJ41200
C9orf146
NFIB
ZDHHC21
CER1
FREM1
LOC389705
TTC39B
SNAPC3
PSIP1
C9orf93
BNC2
CNTLN
SH3GL2
ADAMTSL1
MIR3152
FAM154A
RRAGA
HAUS6
SCARNA8
PLIN2
DENND4C
RPS6
ACER2
SLC24A2
MLLT3
MIR4473
MIR4474
KIAA1797
MIR491
PTPLAD2
IFNB1
IFNW1
IFNA21
IFNA4
IFNA7
IFNA10
IFNA16
IFNA17
IFNA14
IFNA22P
IFNA5
KLHL9
IFNA6
IFNA13
IFNA2
IFNA8
IFNA1
LOC554202
IFNE
MIR31
MTAP
C9orf53
CDKN2A
CDKN2B-AS1
CDKN2B
DMRTA1
FLJ35282
ELAVL2
TUSC1
LOC100506422
C9orf82
PLAA
IFT74
LRRC19
TEK
NCRNA00032
C9orf11
MOBKL2B
IFNK
C9orf72
LINGO2
MIR876
MIR873
ACO1
DDX58
TOPORS
LOC100129250
NDUFB6
TAF1L
TMEM215
APTX
DNAJA1
SMU1
B4GALT1
SPINK4
BAG1
CHMP5
NFX1
AQP7
AQP3
NOL6
SUGT1P1
ANXA2P2
PTENP1
PRSS3
UBE2R2
UBAP2
SNORD121B
SNORD121A
DCAF12
UBAP1
KIF24
NUDT2
KIAA1161
C9orf24
C9orf25
DNAI1
ENHO
CNTFR
LOC415056
C9orf23
DCTN3
ARID3C
SIGMAR1
GALT
IL11RA
CCL27
CCL19
CCL21
C9orf144B
C9orf144
KIAA1045
DNAJB5
C9orf131
VCP
FANCG
PIGO
STOML2
KIAA1539
UNC13B
ATP8B5P
RUSC2
FAM166B
TESK1
MIR4667
CD72
SIT1
RMRP
CCDC107
C9orf100
CA9
TPM2
TLN1
CREB3
GBA2
RGP1
MSMP
NPR2
SPAG8
HINT2
C9orf128
TMEM8B
FP588
OR13J1
HRCT1
LOC158376
OR2S2
RECK
GLIPR2
CCIN
CLTA
GNE
RNF38
MELK
MIR4475
PAX5
MIR4540
MIR4476
LOC100506710
ZCCHC7
GRHPR
ZBTB5
POLR1E
FBXO10
TOMM5
FRMPD1
RG9MTD3
EXOSC3
DCAF10
MCART1
SHB
ALDH1B1
IGFBPL1
ANKRD18A
FAM201A
CNTNAP3
FAM75A1
FAM75A2
LOC653501
ZNF658B
FAM74A1
FAM75A3
FAM74A3
ZNF658
FAM75A7
FAM75A4
FAM75A5
MGC21881
KGFLP2
ANKRD20A1
ANKRD20A2
ANKRD20A3
FAM95B1
FOXD4L2
AQP7P3
LOC642929
FAM75A6
CNTNAP3B
KGFLP1
FAM27C
FAM27A
FAM74A
FAM74A2
FAM74A4
LOC442421
LOC100133920
AQP7P1
FAM27B
LOC642236
LOC100132352
PGM5P2
LOC440896
FOXD4L6
CBWD6
ANKRD20A4
FOXD4L5
CBWD3
CBWD5
FOXD4L3
LOC572558
PGM5
C9orf71
PIP5K1B
FAM122A
PRKACG
FXN
TJP2
FAM189A2
APBA1
PTAR1
LOC494558
C9orf135
MAMDC2
LOC100507244
LOC100507299
SMC5
KLF9
TRPM3
MIR204
TMEM2
FAM108B1
C9orf85
C9orf57
GDA
ZFAND5
TMC1
ALDH1A1
ANXA1
RORB
TRPM6
C9orf40
C9orf41
C9orf95
OSTF1
PCSK5
RFK
RPSAP9
GCNT1
PRUNE2
PCA3
FOXB2
LOC100286938
VPS13A
GNA14
GNAQ
CEP78
PSAT1
TLE4
TLE1
FAM75D5
FAM75D4
FAM75D3
FAM75D1
RASEF
FRMD3
C9orf103
UBQLN1
GKAP1
KIF27
C9orf64
HNRNPK
MIR7-1
RMI1
SLC28A3
NTRK2
AGTPBP1
LOC389765
NAA35
GOLM1
C9orf153
ISCA1
ZCCHC6
GAS1
LOC440173
LOC494127
C9orf170
DAPK1
CTSL1
CTSL3
CTSL1P8
LOC392364
C9orf79
FAM75C1
CDK20
FAM75C2
SPIN1
NXNL2
LOC286238
MIR4289
C9orf47
S1PR3
SHC3
CKS2
MIR3153
SECISBP2
SEMA4D
GADD45G
UNQ6494
LOC286370
MIR4290
LOC340515
DIRAS2
SYK
LOC100129316
AUH
MIR3163
NFIL3
MIR3910-1
MIR3910-2
ROR2
SPTLC1
LOC100128076
C9orf44
IARS
MIR3651
SNORA84
NOL8
CENPP
OGN
OMD
ASPN
ECM2
MIR4670
IPPK
LOC100128361
BICD2
ANKRD19P
ZNF484
FGD3
SUSD3
C9orf89
NINJ1
WNK2
C9orf129
FAM120AOS
FAM120A
PHF2
MIR4291
BARX1
PTPDC1
MIRLET7A1
MIRLET7F1
MIRLET7D
ZNF169
FAM22F
LOC100132077
HIATL1
FBP2
FBP1
C9orf3
MIR2278
MIR23B
MIR27B
MIR3074
MIR24-1
FANCC
PTCH1
LOC100507346
C9orf130
C9orf102
NCRNA00092
LOC158435
HSD17B3
SLC35D2
ZNF367
HABP4
CDC14B
C9orf21
LOC441455
ZNF510
ZNF782
LOC100132781
LOC441454
FAM22G
HIATL2
CTSL2
LOC340508
BDAG1
LOC100499484
C9orf174
LOC286359
TDRD7
TMOD1
TSTD2
NCBP1
XPA
FOXE1
C9orf156
HEMGN
ANP32B
NANS
TRIM14
CORO2A
TBC1D2
GABBR2
ANKS6
GALNT12
COL15A1
TGFBR1
ALG2
SEC61B
NR4A3
LOC441461
STX17
ERP44
INVS
TEX10
C9orf30
TMEFF1
MURC
LPPR1
BAAT
MRPL50
ZNF189
ALDOB
C9orf125
RNF20
GRIN3A
PPP3R2
CYLC2
SMC2
OR13F1
OR13C4
OR13C3
OR13C8
OR13C5
OR13C2
OR13C9
OR13D1
NIPSNAP3A
NIPSNAP3B
LOC286367
ABCA1
SLC44A1
FSD1L
FKTN
TAL2
TMEM38B
ZNF462
RAD23B
KLF4
ACTL7B
ACTL7A
IKBKAP
C9orf6
CTNNAL1
C9orf5
MIR32
C9orf4
EPB41L4B
PTPN3
PALM2
PALM2-AKAP2
AKAP2
C9orf152
TXN
TXNDC8
SVEP1
MUSK
LPAR1
OR2K2
KIAA0368
ZNF483
PTGR1
C9orf29
DNAJC25
GNG10
C9orf84
UGCG
MIR4668
MIR3134
SUSD1
ROD1
HSDL2
KIAA1958
C9orf80
SNX30
SLC46A2
ZNF883
ZFP37
NCRNA00256B
NCRNA00256A
SLC31A2
FKBP15
SLC31A1
CDC26
PRPF4
RNF183
WDR31
BSPRY
HDHD3
ALAD
POLE3
C9orf43
RGS3
ZNF618
AMBP
KIF12
COL27A1
MIR455
ORM1
ORM2
AKNA
DFNB31
ATP6V1G1
C9orf91
LOC100505478
TNFSF15
TNFSF8
TNC
DEC1
C9orf27
PAPPA
ASTN2
LOC100128505
TRIM32
SNORA70C
TLR4
DBC1
MIR147
CDK5RAP2
MEGF9
FBXW2
LOC100288842
PSMD5
LOC253039
PHF19
TRAF1
C5
CNTRL
RAB14
GSN
STOM
GGTA1P
DAB2IP
MIR548AA1
MIR548D1
TTLL11
MIR4478
NDUFA8
MORN5
LHX6
RBM18
MRRF
PTGS1
OR1J1
OR1J2
OR1J4
OR1N1
OR1N2
OR1L8
OR1Q1
OR1B1
OR1L1
OR1L3
OR1L4
OR1L6
OR5C1
OR1K1
PDCL
RC3H2
SNORD90
ZBTB6
ZBTB26
RABGAP1
GPR21
NCRNA00287
MIR600
STRBP
CRB2
DENND1A
MIR601
LHX2
NEK6
PSMB7
LOC100129034
GPR144
NR5A1
NR6A1
MIR181A2HG
MIR181A2
MIR181B2
OLFML2A
WDR38
RPL35
ARPC5L
GOLGA1
SCAI
PPP6C
RABEPK
HSPA5
GAPVD1
MAPKAP1
PBX3
FAM125B
LMX1B
ZBTB43
ZBTB34
RALGPS1
ANGPTL2
GARNL3
SLC2A8
ZNF79
RPL12
SNORA65
LRSAM1
FAM129B
STXBP1
MIR3911
C9orf117
PTRH1
TTC16
TOR2A
SH2D3C
MIR3960
MIR2861
CDK9
FPGS
ENG
AK1
MIR4672
ST6GALNAC6
ST6GALNAC4
PIP5KL1
DPM2
FAM102A
NAIF1
SLC25A25
LOC100289019
PTGES2
LOC389791
LCN2
C9orf16
CIZ1
DNM1
MIR199B
MIR3154
GOLGA2
C9orf119
TRUB2
COQ4
SLC27A4
URM1
MIR219-2
MIR2964A
CERCAM
ODF2
GLE1
SPTAN1
WDR34
SET
PKN3
ZDHHC12
ZER1
TBC1D13
ENDOG
C9orf114
CCBL1
LRRC8A
PHYHD1
DOLK
NUP188
SH3GLB2
FAM73B
DOLPP1
CRAT
PPP2R4
IER5L
C9orf106
LOC100506190
C9orf50
METTL11A
ASB6
PRRX2
PTGES
TOR1B
TOR1A
C9orf78
USP20
FNBP1
GPR107
NCS1
ASS1
LOC100272217
FUBP3
PRDM12
EXOSC2
ABL1
QRFP
FIBCD1
LAMC3
AIF1L
NUP214
FAM78A
PPAPDC3
PRRC2B
SNORD62A
POMT1
UCK1
RAPGEF1
MED27
NTNG2
SETX
TTF1
C9orf171
BARHL1
DDX31
GTF3C4
AK8
C9orf9
TSC1
GFI1B
GTF3C5
CEL
CELP
RALGDS
GBGT1
OBP2B
ABO
SURF6
MED22
RPL7A
SNORD24
SNORD36B
SNORD36A
SNORD36C
SURF1
SURF2
SURF4
C9orf96
REXO4
ADAMTS13
C9orf7
SLC2A6
TMEM8C
ADAMTSL2
FAM163B
DBH
SARDH
VAV2
NCRNA00094
BRD3
WDR5
RNU6ATAC
RXRA
MIR4669
COL5A1
MIR3689C
MIR3689D1
MIR3689A
MIR3689B
MIR3689D2
MIR3689E
MIR3689F
FCN2
FCN1
OLFM1
LOC100506599
KIAA0649
C9orf116
MRPS2
LCN1
OBP2A
PAEP
LOC100130954
GLT6D1
LCN9
SOHLH1
KCNT1
CAMSAP1
UBAC1
NACC2
C9orf69
LHX3
QSOX2
DKFZP434A062
GPSM1
DNLZ
CARD9
SNAPC4
SDCCAG3
PMPCA
INPP5E
SEC16A
C9orf163
NOTCH1
MIR4673
MIR4674
EGFL7
MIR126
AGPAT2
FAM69B
SNHG7
LCN10
LCN6
LOC100128593
LCN8
LCN15
TMEM141
KIAA1984
LOC100131193
C9orf86
MIR4292
C9orf172
PHPT1
MAMDC4
EDF1
TRAF2
MIR4479
FBXW5
C8G
LCN12
PTGDS
LCNL1
C9orf142
CLIC3
ABCA2
C9orf139
FUT7
NPDC1
ENTPD2
C9orf140
UAP1L1
LOC100289341
MAN1B1
DPP7
GRIN1
LRRC26
MIR3621
ANAPC2
SSNA1
TPRN
TMEM203
NDOR1
RNF208
C9orf169
RNF224
SLC34A3
TUBB2C
FAM166A
LOC100129722
C9orf173
COBRA1
C9orf167
NRARP
EXD3
NOXA1
ENTPD8
NELF
PNPLA7
MRPL41
WDR85
ZMYND19
ARRDC1
C9orf37
EHMT1
FLJ40292
MIR602
CACNA1B
TUBBP5
FAM157B
PLCXD1
GTPBP6
PPP2R3B
SHOX
CRLF2
CSF2RA
MIR3690
IL3RA
SLC25A6
ASMTL-AS1
ASMTL
P2RY8
AKAP17A
ASMT
DHRSX
ZBED1
CD99P1
NCRNA00102
CD99
XG
XGPY2
GYG2
ARSD
ARSE
ARSH
ARSF
CXorf28
MXRA5
PRKX
LOC389906
NLGN4X
MIR4770
VCX3A
HDHD1
MIR4767
STS
VCX
PNPLA4
MIR651
VCX2
VCX3B
KAL1
FAM9A
FAM9B
TBL1X
GPR143
SHROOM2
LOC100288814
WWC3
CLCN4
MID1
HCCS
ARHGAP6
AMELX
MSL3
FRMPD4
PRPS2
TLR7
LOC349408
TLR8
TMSB4X
FAM9C
ATXN3L
EGFL6
TCEANC
RAB9A
TRAPPC2
OFD1
GPM6B
GEMIN8
GLRA2
FANCB
MOSPD2
ASB9
ASB11
PIGA
FIGF
PIR
PIR-FIGF
BMX
ACE2
TMEM27
CA5BP1
CA5B
INE2
ZRSR2
AP1S2
GRPR
CTPS2
S100G
SYAP1
TXLNG
RBBP7
REPS2
NHS
MIR4768
SCML1
RAI2
BEND2
SCML2
CDKL5
RS1
PPEF1
LOC100132163
PHKA2
GPR64
PDHA1
MAP3K15
SH3KBP1
CXorf23
LOC729609
MAP7D2
MIR23C
EIF1AX
SCARNA9L
RPS6KA3
CNKSR2
KLHL34
SMPX
MBTPS2
YY2
SMS
PHEX
ZNF645
DDX53
PTCHD1
PRDX4
ACOT9
SAT1
APOO
CXorf58
KLHL15
EIF2S3
ZFX
FAM48B2
FAM48B1
PDK3
PCYT1B
POLA1
SCARNA23
ARX
MAGEB18
MAGEB6
VENTXP1
SMEK3P
DCAF8L2
MAGEB10
DCAF8L1
IL1RAPL1
MAGEB2
MAGEB3
MAGEB4
MAGEB1
NR0B1
CXorf21
GK
TAB3
FTHL17
DMD
FAM47A
TMEM47
FAM47B
MAGEB16
CXorf22
CXorf59
CXorf30
FAM47C
PRRG1
LANCL3
XK
CYBB
DYNLT3
CXorf27
SYTL5
SRPX
RPGR
OTC
TSPAN7
MID1IP1
LOC286442
BCOR
ATP6AP2
LOC347411
CXorf38
MED14
LOC100132831
USP9X
DDX3X
NYX
CASK
GPR34
GPR82
PPP1R2P9
MAOA
MAOB
NDP
EFHC2
FUNDC1
DUSP21
KDM6A
CXorf36
MIR221
MIR222
ZNF673
ZNF674
LOC401588
CHST7
SLC9A7
RP2
PHF16
RGN
NDUFB11
RBM10
UBA1
INE1
CDK16
USP11
ZNF157
SNORA11C
ZNF41
ARAF
SYN1
TIMP1
MIR4769
CFP
ELK1
UXT
LOC100133957
CXXC1P1
ZNF81
ZNF182
SPACA5
SPACA5B
ZNF630
SSX6
LOC100509575
SSX5
SSX1
SSX3
SSX4
SSX4B
SLC38A5
FTSJ1
PORCN
EBP
TBC1D25
RBM3
WDR13
WAS
SUV39H1
GLOD5
GATA1
HDAC6
ERAS
PCSK1N
TIMM17B
PQBP1
SLC35A2
PIM2
OTUD5
KCND1
GRIPAP1
TFE3
CCDC120
PRAF2
WDR45
GPKOW
MAGIX
PLP2
PRICKLE3
SYP
CACNA1F
CCDC22
FOXP3
PPP1R3F
GAGE10
GAGE12J
GAGE13
GAGE
GAGE2E
GAGE2D
GAGE2A
GAGE2C
GAGE8
GAGE4
GAGE5
GAGE12I
GAGE7
GAGE12F
GAGE2B
GAGE12D
GAGE12B
GAGE12C
GAGE6
GAGE12E
GAGE1
PAGE1
PAGE4
LOC158572
USP27X
CLCN5
MIR532
MIR188
MIR500A
MIR362
MIR501
MIR500B
MIR660
MIR502
AKAP4
CCNB3
DGKK
SHROOM4
LOC347376
BMP15
NUDT10
NUDT11
CENPVL1
GSPT2
MAGED1
SNORA11D
SNORA11E
MAGED4B
MAGED4
XAGE2
XAGE2B
XAGE1A
XAGE1B
XAGE1C
XAGE1E
SSX8
SSX7
SSX2
SPANXN5
XAGE5
XAGE3
FAM156A
FAM156B
GPR173
TSPYL2
KDM5C
IQSEC2
SMC1A
RIBC1
HSD17B10
HUWE1
MIR98
MIRLET7F2
PHF8
FAM120C
WNK3
TSR2
FGD1
GNL3L
ITIH5L
MAGED2
SNORA11
TRO
PFKFB1
APEX2
ALAS2
PAGE2B
PAGE2
FAM104B
MTRNR2L10
PAGE5
PAGE3
MIR4536
MAGEH1
USP51
FOXR2
RRAGB
KLF8
UBQLN2
LOC550643
LOC442454
SPIN3
SPIN2B
SPIN2A
FAAH2
ZXDB
ZXDA
SPIN4
LOC92249
ARHGEF9
MIR1468
FAM123B
ASB12
MTMR8
ZC4H2
ZC3H12B
LAS1L
FKSG43
MSN
MIR223
VSIG4
HEPH
EDA2R
AR
OPHN1
YIPF6
STARD8
EFNB1
PJA1
FAM155B
EDA
MIR676
AWAT2
OTUD6A
IGBP1
DGAT2L6
AWAT1
P2RY4
ARR3
RAB41
PDZD11
KIF4A
GDPD2
DLG3
TEX11
SLC7A3
SNX12
FOXO4
CXorf65
IL2RG
MED12
NLGN3
GJB1
ZMYM3
NONO
ITGB1BP2
TAF1
INGX
OGT
ACRC
CXCR3
CXorf49B
FLJ46446
NHSL2
RPS26P11
RGAG4
FLJ44635
PIN4
ERCC6L
RPS4X
CITED1
HDAC8
PHKA1
NCRNA00246A
LOC100129407
DMRTC1B
PABPC1L2B
PABPC1L2A
NAP1L6
NAP1L2
CDX4
LOC139201
CHIC1
TSIX
XIST
JPX
FTX
MIR374B
MIR374C
MIR545
MIR374A
ZCCHC13
SLC16A2
RLIM
KIAA2022
ABCB7
UPRT
ZDHHC15
TTC3P1
MAGEE2
CXorf26
MAGEE1
MIR384
FGF16
ATRX
MAGT1
COX7B
ATP7A
PGAM4
PGK1
TAF9B
CYSLTR1
ZCCHC5
LPAR4
MIR4328
P2RY10
GPR174
ITM2A
TBX22
FAM46D
BRWD3
HMGN5
SH3BGRL
POU3F4
CYLC1
RPS6KA6
HDX
UBE2DNL
APOOL
SATL1
ZNF711
POF1B
CHM
DACH2
KLHL4
CPXCR1
TGIF2LX
PABPC5
PCDH11X
NAP1L3
FAM133A
MIR548AE1
LOC643486
DIAPH2
RPA4
LOC442459
PCDH19
TNMD
TSPAN6
SRPX2
SYTL4
CSTF2
NOX1
XKRX
ARL13A
TRMT2B
TMEM35
CENPI
DRP2
TAF7L
TIMM8A
BTK
RPL36A
GLA
HNRNPH2
ARMCX4
ARMCX1
ARMCX6
ARMCX3
ARMCX2
NXF5
ZMAT1
TCEAL2
TCEAL6
BEX5
NXF2B
TMSB15A
NXF4
ARMCX5
GPRASP1
GPRASP2
BHLHB9
LOC100287765
RAB40AL
BEX1
NXF3
BEX4
TCEAL8
TCEAL5
BEX2
TCEAL7
WBP5
NGFRAP1
RAB40A
TCEAL4
TCEAL3
TCEAL1
MORF4L2
LOC340544
GLRA4
TMEM31
PLP1
RAB9B
TMSB15B
H2BFXP
H2BFWT
H2BFM
MCART6
ZCCHC18
LOC286437
FAM199X
ESX1
IL1RAPL2
TEX13A
NRK
SERPINA7
MUM1L1
CXorf57
RNF128
TBC1D8B
RIPPLY1
CLDN2
MORC4
RBM41
NUP62CL
CXorf41
PRPS1
TSC22D3
MID2
TEX13B
VSIG1
PSMD10
ATG4A
COL4A6
COL4A5
IRS4
GUCY2F
NXT2
KCNE1L
ACSL4
TMEM164
MIR3978
AMMECR1
SNORD96B
RGAG1
TDGF1P3
CHRDL1
PAK3
CAPN6
DCX
DKFZp686D0853
ALG13
TRPC5
LOC100329135
ZCCHC16
LHFPL1
AMOT
MIR4329
HTR2C
SNORA35
MIR764
MIR1912
MIR1264
MIR1298
MIR1911
MIR448
IL13RA2
LRCH2
RBMXL3
LUZP4
PLS3
AGTR2
SLC6A14
CXorf61
KLHL13
WDR44
MIR1277
DOCK11
IL13RA1
ZCCHC12
LONRF3
KIAA1210
PGRMC1
SLC25A43
LOC100303728
SLC25A5
CXorf56
UBE2A
NKRF
SEPT6
MIR766
ANKRD58
RPL39
SNORA69
UPF3B
RNF113A
NDUFA1
AKAP14
NKAP
RHOXF2B
RHOXF2
RHOXF1
NKAPP1
ZBTB33
FAM70A
ATP1B4
LAMP2
CUL4B
MCTS1
C1GALT1C1
CT47B1
CT47A9
CT47A7
CT47A1
GLUD2
GRIA3
THOC2
XIAP
STAG2
SH2D1A
ODZ1
LOC100129520
DCAF12L2
DCAF12L1
CXorf64
ACTRT1
SMARCA1
OCRL
APLN
XPNPEP2
SASH3
ZDHHC9
UTP14A
BCORL1
ELF4
AIFM1
RAB33A
ZNF280C
SLC25A14
GPR119
RBMX2
ENOX2
ARHGAP36
IGSF1
OR13H1
LOC286467
MST4
FRMD7
RAP2C
MBNL3
HS6ST2
USP26
TFDP3
GPC4
GPC3
MIR363
MIR92A2
MIR19B2
MIR20B
MIR18B
MIR106A
CCDC160
PHF6
HPRT1
MIR450B
MIR450A1
MIR450A2
MIR542
MGC16121
MIR503
MIR424
LOC100506757
PLAC1
FAM122B
FAM122C
MOSPD1
LOC644538
FAM127C
FAM127A
FAM127B
NCRNA00087
LOC100129515
CXorf48
ZNF75D
ZNF449
NCRNA00086
DDX26B
CT45A1
CT45A4
CT45A2
CT45A3
CT45A5
CT45A6
SAGE1
MMGT1
SLC9A6
FHL1
MAP7D3
GPR112
BRS3
HTATSF1
VGLL1
MIR934
LOC100128420
CD40LG
ARHGEF6
RBMX
SNORD61
GPR101
ZIC3
LOC158696
FGF13
MIR504
LOC100129662
SRD5A1P1
F9
MCF2
ATP11C
MIR505
CXorf66
SOX3
RP1-177G6.2
CDR1
MIR320D2
SPANXF1
LDOC1
SPANXC
CXorf18
SPANXA2
SPANXA1
SPANXE
SPANXD
MAGEC3
MAGEC1
MAGEC2
SPANXN4
SPANXN3
SLITRK4
SPANXN2
UBE2NL
SPANXN1
SLITRK2
CXorf1
MIR890
MIR888
MIR892A
MIR892B
MIR891B
MIR891A
CXorf51
MIR506
MIR507
MIR508
MIR514B
MIR509
MIR509-3
MIR509-1
MIR509-2
MIR510
MIR514-1
MIR514
FMR1-AS1
FMR1
FMR1NB
AFF2
IDS
LOC100131434
CXorf40A
MAGEA9
MAGEA9B
HSFX2
HSFX1
TMEM185A
MAGEA11
MAGEA8
CXorf40B
LOC100272228
MIR2114
MAMLD1
MTM1
MTMR1
CD99L2
HMGB3
MIR4330
GPR50
VMA21
PASD1
PRRG3
FATE1
CNGA2
MAGEA4
GABRE
MIR224
MIR452
MAGEA5
MAGEA10-MAGEA5
MAGEA10
GABRA3
MIR105-1
MIR767
MIR105-2
GABRQ
MAGEA6
CSAG2
CSAG3
MAGEA2
MAGEA2B
MAGEA12
CSAG1
MAGEA3
CETN2
NSDHL
ZNF185
PNMA5
PNMA3
PNMA6A
MAGEA1
ZNF275
ZFP92
TREX2
HAUS7
BGN
ATP2B3
FAM58A
DUSP9
PNCK
SLC6A8
BCAP31
ABCD1
PLXNB3
SRPK3
IDH3G
SSR4
PDZD4
L1CAM
AVPR2
ARHGAP4
NAA10
RENBP
HCFC1
TMEM187
MIR3202-1
MIR3202-2
IRAK1
MIR718
MECP2
OPN1LW
OPN1MW
OPN1MW2
TEX28
TKTL1
FLNA
EMD
RPL10
SNORA70
DNASE1L1
TAZ
ATP6AP1
GDI1
FAM50A
PLXNA3
LAGE3
UBL4A
SLC10A3
FAM3A
G6PD
IKBKG
NCRNA00204A
CTAG1A
CTAG2
GAB3
DKC1
SNORA36A
SNORA56
MPP1
LOC100132963
F8
H2AFB1
F8A1
F8A3
MIR1184
FUNDC2
MTCP1NB
MTCP1
BRCC3
VBP1
RAB39B
CLIC2
LOC100507404
H2AFB2
TMLHE
SPRY3
VAMP7
IL9R
SRY
RPS4Y1
ZFY
TGIF2LY
PCDH11Y
TTTY23
TSPY2
TTTY1B
TTTY1
TTTY2B
TTTY21
TTTY7
TTTY8
AMELY
TBL1Y
PRKY
TTTY16
TTTY12
TTTY18
TTTY19
TTTY11
RBMY1A3P
TTTY20
TSPY4
FAM197Y2P
TSPY3
TSPY1
RBMY3AP
TTTY22
GYG2P1
TTTY15
USP9Y
DDX3Y
UTY
TMSB4Y
VCY
VCY1B
NLGN4Y
FAM41AY1
NCRNA00230B
NCRNA00230A
XKRY
CDY2B
CDY2A
HSFY2
HSFY1
TTTY9A
NCRNA00185
TTTY14
CD24
BCORP1
CYorf15A
CYorf15B
KDM5D
TTTY10
EIF1AY
RPS4Y2
RBMY2EP
RBMY1B
RBMY1A1
RBMY1D
TTTY13
PRY
TTTY6
TTTY6B
TTTY5
RBMY2FP
RBMY1F
RBMY1J
TTTY17B
BPY2B
DAZ1
TTTY3
CDY1
CSPG4P1Y
GOLGA2P2Y
TTTY4B
