# Supplementary material for: A shared transcriptional program in early breast neoplasias despite genetic and clinical distinctions
Source: Genome Biol. 2014 May 23;15(5):R71. doi: 10.1186/gb-2014-15-5-r71 (PMC4072957; doi:10.1186/gb-2014-15-5-r71)
Supplement: Additional file 3 — Perl and R scripts used in analysis. See the documentation files for details. [file gb-2014-15-5-r71-S3.zip › Additional_file_3/Processing_read_files/process_overlap_file.pl]

#use Statistics::Descriptive;
use List::MoreUtils qw{uniq};

$infile="$ARGV[0]";
#chr1	22846817	22846818	GGGCTCTGACAGCGTCTTCTCCGGC	0	+	0	0	0,0,255	chr1	22846306	22847190	C1QC	0	+

($file_name)= (split /\.txt/,$infile)[0];	

$output1="$file_name"."_discrepancy.txt";	
open(OUT, ">$output1");

$output2="$file_name"."_unique.txt";	
open(OUT2, ">$output2");

$previous_chr="chrA";
$previous_start=0;
$previous_direction="5";


##############################################################
open(IN, "$infile");
while($line=<IN>){
	chomp $line;
	
	($chr,$start,$end,$tag_direction,$symbol)= (split /\t/,$line)[0,1,2,5,12];	

if($tag_direction=~/\+/){
	$direction="0";
}else{
	$direction="1";
}

	if($previous_direction=~/$direction/){ 


		if($chr=~/$previous_chr/){ 
				
			if($start==$previous_start){

				push @symbol_bin,$symbol; 
				
				$previous_chr=$chr;
				$previous_start=$start;
				$previous_direction=$direction;
	
			}else{
				process_bin();
			}	
		}else{
			process_bin();
		}		
	}else{
		process_bin();
	}		
}	
	
process_bin();
				
sub process_bin{
	@unique=uniq(@symbol_bin);
	$a=@unique;
	
	if($previous_direction=~/0/){
		$previous_direction="+";
	}else{
		$previous_direction="-";
	}
	
	unless($previous_chr=~/chrA/){			
		if($a>1){
			print OUT "$previous_chr\t$previous_start\t$previous_direction\t@unique\t$a\n";
		}elsif($a=1){
			print OUT2 "$previous_chr\t$previous_start\t$previous_direction\t@unique\n";
		}
	}
	
	undef(@symbol_bin);
	undef(@unique);
	push @symbol_bin,$symbol; 
				
	$previous_chr=$chr;
	$previous_start=$start;
	$previous_direction=$direction;	
}
