# Supplementary material for: A shared transcriptional program in early breast neoplasias despite genetic and clinical distinctions
Source: Genome Biol. 2014 May 23;15(5):R71. doi: 10.1186/gb-2014-15-5-r71 (PMC4072957; doi:10.1186/gb-2014-15-5-r71)
Supplement: Additional file 4 — Validation dataset for classification analysis. [file gb-2014-15-5-r71-S4.xls]

## Sheet: Sheet1
Genes/Cases	6968	6971	6969	6917	6912	6916	6915	6913	6908	6910	6911	6963	6964	6965	6966	6929	6935	6927	6939	6943	6945	6947	6926	6930	6931	6933	6952	6953	6955	6951	6929	6935	6927	6939	6934	6935	6936	6942	6888	6890	6889	6905
	idc	nl	dcis	en	dcis	normal	idc	en	en	idc	normal	idc	dcis	en	nl	idc	en	en	normal	idc	dcis	en	en	idc	normal	en	idc	dcis	en	idc	idc	en	en	normal	idc	en	en	normal	idc	en	dcis	en
A1BG	0.251107	0.502616	0.602238	0.507964	0.407158	0.691107	0.442834	0.819371	0.444424	1.06096	0.452572	0.672076	0.98694	0.955634	0.592111	0.51525	0.568969	1.32944	0.194787	0.84074	0.282485	0.338729	0.975606	0.594066	0.662306	1.60805	1.19931	0.824999	0.356991	1.19563	0.981939	1.23491	1.26487	1.0277	1.86308	0.738752	1.40932	1.10985	1.09544	0.864942	1.20715	0.841613
A1BG-AS1	0.157451	0.370027	0.289577	0.43747	0.289782	0.518754	0.480324	0.540186	0.36147	0.555549	0.304605	0.200094	0.535131	0.471745	0.481991	0.559746	0.700456	0.398948	0.464275	0.261488	0.279028	0.246628	0.321812	0.178059	0.150958	0.211111	0.2812	0.299932	0.152224	0.38022	0.156067	0.317992	0.285982	0.552458	0.552447	0.167739	0.174936	0.388862	0.374104	0.512367	0.558153	0.611062
A1CF	0.0526566	0.00871492	0.055602	0.0325894	0.0619787	0.0312576	0.0472186	0.0309302	0.0537479	0.00957802	0.036719	0.0273404	0.0131635	0.05492	0.027253	0.0229763	0.0243456	0.0204661	0.0449791	0.00598266	0.0302421	0.0207712	0.0181455	0.0682519	0.0309575	0.0389129	0.0270654	0.107311	0.0255139	0.0540248	0.0777228	0.0314452	0.0160921	0.00669031	0.0103345	0.0494569	0.0278304	0.0226762	0.100743	0.0482609	0.0730578	0.0754855
A2M	10.4214	48.7201	29.9403	49.9311	15.5895	37.0084	23.0856	62.2598	49.1473	37.3555	69.6923	55.3095	95.3168	102.66	55.641	58.6731	56.485	93.9759	37.4959	18.3856	31.6166	35.0574	61.8912	38.4053	46.9556	91.4336	38.5403	19.9419	39.5108	28.6661	32.7792	106.316	63.817	102.385	52.8315	30.5202	136.945	109.378	25.2934	31.084	27.4978	32.3773
A2M-AS1	2.50954	1.4513	3.48738	0.873709	0.723998	0.976516	0.700041	1.00075	1.33684	1.32095	1.47976	1.77574	2.43873	1.13234	1.53385	1.22393	0.634466	1.2046	0.924259	0.390871	0.940904	0.986748	1.18821	1.16163	1.29922	1.47697	0.73933	0.944327	1.18333	0.651959	0.568737	1.71792	1.53763	1.69286	1.16553	0.706258	1.34093	1.51128	1.78972	1.0705	1.00733	0.840041
A2ML1	0.154113	0.0413692	0.645803	0.033773	0.0745693	0.00583651	0.0216352	0.0536296	0.0266461	0.100999	0.0493192	0.167325	0.0991373	0.00749124	0.0166927	0.0227633	0.0231287	0.0154416	0.0441357	0.0543316	0.0177412	0.015693	0.0348021	0.019807	0.0233433			0.0259944	0.0299611	0.0120959	0.0105719	0.0342975	0.0371605	0.0589103		0.0217742	0.0210241	0.0648458	0.00561718	0.0178157	0.0432235	0.00582285
A2MP1	0.208669	0.175186	0.238146	0.0928165	0.0526945	0.123948	0.0763873	0.0963224	0.200418	0.0839025	0.0727416	0.101686	0.219025	0.106137	0.114684	0.238866	0.0678769	0.135277	0.0647097		0.0313299	0.138254	0.409119	0.0485302	0.0820967	0.281382	0.0630588	0.136796	0.0790134	0.0213172	0.111114	0.145492	0.108916	0.108268	0.0602953	0.106637	0.111156	0.0795608	0.164055	0.0972982	0.151311	0.0848689
A4GALT	0.915131	2.11563	2.33648	0.979078	0.928838	1.45495	1.04776	0.730349	1.12975	2.16207	1.39797	4.29888	3.48252	2.0519	1.89241	1.41269	1.02914	1.49654	1.29339	0.389766	0.937405	1.19841	1.24715	2.04942	1.60545	1.70081	1.07963	0.599484	0.733849	1.17468	1.17372	3.3338	0.894382	2.875	2.65616	0.413414	2.85448	3.18688	0.99776	1.76339	1.93787	1.74778
A4GNT	0.0770239	0.0646522	0.0153941	0.0297864	0.0507349	0.0264974	0.0980986	0.0770551	0.071456	0.0717032	0.108898	0.114385	0.0936989	0.0850559	0.0737823	0.119851	0.0727162	0.0348761	0.0277396		0.0603424	0.017772				0.0517104	0.202636	0.132175	0.0677855	0.123298	0.0716252	0.0623309	0.0233503	0.104184	0.0773842	0.0513792	0.119059	0.068084	0.0176132	0.0156772	0.016262	0.0182389
AA06																			0.0483844					0.109314						0.0479093										0.0541293
AAAS	1.84976	3.25729	3.16476	3.05144	2.45197	3.40735	2.79445	4.00396	2.5481	4.87046	2.64261	2.58908	3.19337	3.66839	2.63881	2.31192	2.75121	3.79256	2.21098	3.00592	2.60729	3.34492	3.73553	3.9241	2.73905	3.4761	2.74365	2.11574	2.13195	3.26663	3.03275	3.36781	3.40838	4.32432	4.49523	2.24362	3.79564	4.21572	2.68083	3.17504	3.68764	3.20582
AACS	1.03013	1.6961	1.88355	2.24081	1.68786	2.79017	1.87262	2.74111	1.50575	1.70518	1.62296	3.10011	3.2351	3.9774	2.09755	3.24122	2.75904	3.6798	1.23866	3.8345	2.40536	2.42485	3.47854	3.85493	4.20988	4.94734	3.79244	1.69427	5.4032	3.32817	5.00227	4.43343	5.32104	5.14368	4.12536	3.18671	4.23894	4.79411	4.10879	3.31605	4.84773	3.22827
AACSP1	0.0308172	0.0129327	0.0369645	0.0237796	0.027003	0.031722	0.0130547	0.0245807	0.0114088		0.0248359			0.0135751			0.0232332		0.0443206	0.0393615		0.0283904	0.020992		0.0211019	0.0206571	0.0161851	0.0234796	0.0135411	0.0328265	0.0190902			0.0138598		0.0136771		0.0135884	0.0422395	0.025069
AADAC	0.107274	0.576301	0.325839	0.199391	0.113206	0.428725	0.164154	0.258059	1.11613	0.340085	0.503373	0.637885	0.662098	0.626452	1.31642	0.667865	0.729925	0.408203	0.417642	0.274999	0.538548	0.39644	0.908901	0.139077	0.530092	0.605496	0.406824	0.458435	0.812567	0.42785	0.319355	0.295473	0.807243	0.736229	0.0647542	0.0764154	0.0531183	0.85455	0.215994	0.419413	0.344383	0.223627
AADACL2	0.185226	0.388714	0.407109	0.233347	0.163056	0.60695	0.137915	0.390467	1.36077	0.237773	0.506311	0.275571	0.319991	0.615332	0.959554	0.885664	1.12119	0.524613	0.584676	0.237651	0.969592	0.385352	1.14005	0.0375564	0.699632	0.591605	0.366157	0.477274	0.918259	0.313569	0.344752	0.469309	0.674908	0.58608	0.0699546	0.0412689	0.229482	0.533379	0.317995	0.528244	0.391315	0.285296
AADACL3	0.0422	0.00706663	0.0134929	0.032427	0.044193		0.042742		0.0124344	0.00777793	0.0406352	0.0285018	0.06801	0.0221884	0.0386516	0.0074765	0.00632837		0.0242005	0.0429417				0.0135486			0.00881438	0.0192489			0.0208657						0.010358
AADACL4				0.0169851	0.05786				0.0325979		0.0354872									0.0281105								0.0502012			0.0271989		0.0266161				0.0271476
AADAT	0.159216	0.949356	0.286281	0.524395	0.23725	0.85674	0.233469	0.375281	0.571328	0.340833	0.669363	0.826729	0.509045	0.494134	0.5348	0.518482	0.630782	0.890299	0.386593	0.175199	0.432183	0.257293	0.652323	0.308703	0.698605	0.577932	0.375825	0.174502	0.985216	0.249901	0.337588	0.454286	0.97042	0.874065	0.258159	0.0635081	0.643467	1.20616	0.536911	0.465458	0.549449	0.542056
AAED1	1.04895	4.69666	2.90981	2.35783	1.98217	3.22924	1.64199	3.10509	3.89455	3.06018	5.30656	4.62031	5.44496	4.32919	4.05686	2.77556	2.05607	4.73301	1.9391	1.61316	3.79579	2.13446	3.35792	4.07795	4.81346	4.67432	3.57375	1.84933	4.01501	3.04112	3.76456	5.26003	5.10863	4.91874	4.91902	3.72498	6.87884	7.69569	1.76359	2.25838	2.31681	2.29479
AAGAB	3.17772	2.99674	3.95777	3.78131	4.38212	3.81376	4.94738	4.74525	4.86266	4.47441	5.2037	9.06454	6.91505	8.25218	5.16134	3.44926	4.68897	7.22408	4.45754	11.7739	7.92293	7.6244	5.83279	11.682	6.83096	7.86811	8.49875	5.21992	3.92294	7.3583	8.98066	4.98669	6.56767	3.94182	9.11433	10.7183	6.86795	5.00262	8.54499	7.25378	8.19172	6.80979
AAK1	2.52816	3.13463	3.46739	1.93903	1.40931	2.08024	1.54116	1.84639	2.61199	1.821	2.82799	2.97473	3.85526	3.22299	2.51582	2.42147	1.9399	2.81246	1.75566	1.54295	1.68589	1.63083	2.11437	2.78361	2.30339	2.39117	2.83109	2.36849	2.41323	2.61333	2.07454	3.94803	2.35204	3.07596	3.05222	2.31988	4.38738	3.37978	1.738	1.67607	1.54007	1.61994
AAMDC	1.53654	3.57042	5.25004	3.79777	3.89578	3.52749	3.03747	5.24345	4.97964	3.99364	6.04246	4.60062	4.60186	7.8204	5.62444	2.75697	4.02441	7.1457	2.28349	3.62075	6.79354	7.59616	10.6246	11.8692	8.91742	14.8676	6.4	2.24835	4.49345	4.9941	11.139	5.53148	10.2727	7.77614	10.9249	6.34348	8.3336	10.4374	3.36992	5.30547	5.86954	5.20397
AAMP	3.51433	6.52154	6.07474	5.86136	3.93673	5.55382	4.08013	8.20789	5.93454	8.71662	6.56749	9.36485	11.8145	10.2183	7.30716	5.99601	6.32634	12.5403	4.48746	8.99618	6.8448	7.88861	9.64495	8.39311	7.32027	11.6553	7.29562	3.28859	3.94505	6.33778	5.41696	11.7432	9.85815	14.3866	12.7851	7.90604	9.70051	13.0618	9.41704	10.0677	10.8444	9.64381
AANAT	0.0628471	0.166378	0.113181	0.048482	0.0329249	0.0241615	0.0291787		0.0268743	0.0315398	0.0428451	0.0294521	0.176227	0.0307825	0.0278937	0.0320596	0.066771	0.0655452	0.0941383	0.0463274			0.0493418	0.0583016	0.100661	0.0466052	0.0372147	0.0612484	0.0634756	0.102821		0.0584821	0.0437587	0.100866	0.0345951	0.0505636		0.0651322	0.1318	0.0886524	0.313624	0.15704
AAR2	3.11309	2.80646	3.61116	2.32718	1.52302	2.17903	1.83634	2.63475	2.57709	3.92907	2.51609	3.6202	4.39999	4.28215	2.49474	2.61059	2.41842	4.0243	1.9101	3.75989	3.34508	3.27937	3.86667	5.4244	4.30621	4.67301	2.99873	1.53411	2.11159	2.78872	4.15066	4.18636	3.84612	5.11583	4.52207	3.45775	3.46253	4.5493	3.76602	3.75996	4.85392	3.26239
AARD	3.30053	1.20103	2.02854	1.94754	0.98847	1.52248	0.664086	2.42735	1.50072	0.408434	0.601049	46.3155	5.3683	10.5999	2.30984	3.90151	8.52941	3.86992	3.36647	0.683757	0.677498	0.633832	2.2134	1.9453	2.87802	3.40675	13.3699	13.1531	3.35777	19.8696	2.03423	0.972564	4.09455	1.63416	4.10139	2.47714	0.825651	2.04031	8.91686	4.73722	6.10622	6.64975
AARS	2.96092	4.34857	4.86186	4.16443	2.06685	4.42115	2.5911	4.98616	4.3263	5.24939	5.16978	8.46753	8.20563	7.31576	6.09083	4.29901	5.58789	9.33976	3.31173	3.83144	3.38958	4.24177	4.69699	6.85396	4.55203	5.38045	3.52003	1.80055	3.44219	2.67632	3.7366	6.84114	4.8589	8.04785	5.4378	2.94806	6.46211	8.36295	7.55374	7.23299	8.06487	6.34534
AARS2	0.778236	1.41877	1.29903	1.50374	1.02343	1.67976	1.36883	2.09247	1.72441	2.49394	1.61845	1.52826	2.29439	2.22048	1.68852	1.54258	1.81852	2.27842	1.11506	1.42383	1.47496	1.40341	1.46504	2.44835	1.42859	1.81943	1.11583	0.520175	1.08721	0.953605	1.20316	1.83464	1.61066	2.46626	1.58506	0.835891	1.27815	2.38944	1.14989	1.22022	1.28916	1.21096
AARSD1	0.901975	2.44464	1.9229	2.24328	1.56781	2.37345	2.15226	2.90801	1.98863	2.57933	2.09074	3.1236	3.49619	3.33555	2.71236	2.00479	2.58469	3.92611	1.5264	2.91415	2.40211	2.55921	3.63542	2.63731	3.08258	4.67643	1.74108	0.826934	1.53814	1.39785	2.31266	3.89139	4.92674	4.84576	3.32759	2.07202	4.44367	5.39488	1.22891	1.78673	1.85009	1.26783
AASDH	2.71723	2.05845	2.33423	2.46728	2.42773	2.80385	2.27862	2.64734	3.20125	2.54453	2.45921	2.33355	2.80704	3.87877	2.6868	2.12147	2.42638	2.75212	1.81787	1.81021	2.35777	2.76384	2.66226	2.17237	2.31711	2.67031	1.94799	1.96971	2.31839	1.94312	2.01963	2.49642	2.56561	3.13663	2.23032	2.04103	2.70414	3.23624	2.22096	2.91856	2.6984	2.44829
AASDHPPT	3.45615	4.46173	3.86654	4.33118	3.33247	4.13367	3.59148	4.54536	4.15578	4.52768	4.42142	11.0486	6.12549	7.22284	4.25497	3.81463	4.06976	7.02814	2.86025	6.2334	6.2447	6.51455	8.07123	10.9378	10.4728	9.89766	4.33376	2.75285	4.66514	3.97972	11.983	6.41486	9.67393	7.64393	7.47369	9.64237	7.93572	8.32383	6.19444	4.853	5.46213	4.62654
AASS	0.754688	4.85688	1.71174	4.94734	1.73562	6.09168	2.07673	4.78261	5.84148	4.51318	5.8175	1.44207	3.43128	4.54067	4.74313	3.59515	3.98874	4.96636	2.58519	0.786004	2.96506	3.77858	4.43034	1.41307	3.47412	3.52332	2.87201	3.31297	4.92013	2.17181	1.67836	3.02	3.81019	5.03171	1.59001	1.63013	4.24838	5.28746	1.25851	3.02267	2.07471	2.23401
AATF	3.38204	3.40372	4.21938	2.85177	2.44247	3.1058	2.38816	3.09794	3.74516	3.40179	4.27841	6.56615	6.49958	3.89073	4.10998	3.01972	2.95143	4.50565	3.69342	3.24028	3.26427	3.26035	3.4561	4.6036	2.9594	4.5765	3.07589	1.59866	3.06875	2.60216	2.58016	5.51474	4.09511	5.0569	4.89705	2.9329	6.45571	6.15928	2.66135	3.15897	2.81487	2.9049
AATK	0.0440052	0.114514	0.105681	0.188258	0.164447	0.163439	0.182359	0.22754	0.239601	0.192196	0.210649	0.19348	0.222286	0.250219	0.140715	0.324753	0.362184	0.445636	0.129271	0.218392	0.141694	0.190404	0.2047	0.131398	0.229926	0.31927	0.862154	0.626081	0.126699	1.24029	0.186722	0.171974	0.250374	0.143955	0.136136	0.119291	0.0887569	0.292388	0.212157	0.418798	0.234368	0.45164
AATK-AS1	0.0218942		0.0350003	0.067843	0.0770363	0.0150909	0.0558526	0.0351262			0.0531546	0.0186024	0.0177854	0.0387565	0.0167951	0.0194737	0.0662246	0.0396763	0.0789401		0.0458098						0.138415	0.0835498	0.0192871	0.109176				0.0395538	0.110164	0.175496	0.0271089		0.080161	0.0178351	0.0369959	0.124486
ABAT	1.12536	0.612598	1.88428	1.62987	2.93918	1.32695	3.50311	2.14703	1.34694	2.06253	0.94933	0.868276	1.9833	5.89119	1.40982	3.45753	3.28361	4.17778	1.90545	16.4653	3.33993	4.64208	2.41428	7.6876	3.49268	2.93084	16.0742	11.6514	1.99891	18.3201	5.40045	4.34489	2.4312	2.91861	14.1932	14.5202	1.84284	1.94577	2.33709	4.85442	4.20296	3.55612
ABCA1	2.51529	8.69668	5.26408	4.26161	2.7562	4.81689	3.01926	5.03396	5.33334	4.9808	9.89757	7.25431	7.353	6.80451	4.34958	6.01478	3.43593	3.28473	3.94985	4.63813	3.69489	2.94071	6.80631	12.0444	5.99073	7.06245	6.08244	2.97558	5.31061	4.10768	7.33254	13.173	6.86512	12.6903	7.34111	5.05545	12.3996	14.8127	4.10675	4.49248	4.91766	3.89863
ABCA10	0.478635	11.1808	2.48481	5.11102	2.52033	8.39919	2.15206	4.65677	5.7854	3.26158	5.82088	0.953076	3.37662	2.41513	5.49178	3.22207	1.9276	3.73827	1.56966	0.461502	3.18584	4.42178	5.51218	1.18637	3.86528	3.72464	1.88537	2.80222	7.19184	1.14321	0.425341	2.87909	5.4456	8.05202	0.676854	0.266167	4.72076	5.05735	2.05133	4.59143	3.12158	3.48901
ABCA11P	1.34613	1.95089	1.94406	4.02622	3.43665	4.28281	3.27247	4.25892	2.47924	3.08269	2.46781	1.81345	2.89745	3.99061	2.8304	2.89924	3.33315	2.88362	2.37206	1.96672	1.82594	1.5536	2.99812	2.03515	2.32826	3.08145	2.76392	1.73892	2.04947	2.20351	2.09149	2.31918	3.5643	2.97042	2.34068	1.47105	1.99603	2.79146	3.34795	4.36963	4.44488	3.97659
ABCA12	0.392951	0.0989481	0.222039	0.794664	0.607242	0.365933	1.33093	1.11151	0.430813	0.277664	0.177526	18.3918	1.43157	0.812615	0.258897	0.726318	0.888569	1.25088	0.0595674	0.475109	0.294935	0.301823	1.1412	0.968462	0.206806	2.04738	0.122065	0.0707519	2.01299	0.0639534	0.3215	0.052914	1.14208	0.034928	0.106962	0.20804	0.0936297	0.0607263	0.170505	0.0542565	0.102242	0.0458302
ABCA13	0.0218541	0.0045845	0.00145763	0.0250893	0.0253267	0.016099	0.0382813	0.0272757	0.0788991	0.0100436	0.0756641	0.0229955	0.0379872	0.119184	0.0499099	0.043626	0.0586671	0.0690161	0.0299451	0.00230789	0.0169498	0.0216716	0.0221763	0.0116805	0.0074439	0.0169974	0.00570177	0.0276514	0.0254787	0.0128485	0.0247529	0.252804	0.00657817	0.698222	0.0126702	0.014447	0.232254	1.06883	0.0132658	0.0147719		0.00859768
ABCA17P	0.0384926	0.0581455	0.0369558	0.0946068	0.0872918	0.0367894	0.0974142	0.054895	0.0624058	0.177659	0.0926089	0.0324905	0.0867816	0.026982	0.0528631	0.143541	0.0115663	0.0625939	0.154493	0.127259	0.0239644	0.0423991	0.114918	0.0371498	0.0525616	0.0617331	0.0644539	0.0468283	0.0269846	0.0435736	0.0571406	0.0309745	0.0743311	0.0964623	0.0614338	0.0748686	0.028401	0.0473022	0.0491433	0.0687749	0.0194678	0.0582129
ABCA2	0.628216	1.67387	1.39418	2.10129	1.19467	1.7339	1.62915	2.52061	1.43647	3.49524	1.16089	2.76798	3.13491	2.82997	2.24274	2.25286	2.3065	2.76194	1.50401	2.66215	1.96821	1.60322	2.35866	1.65514	1.60726	2.7017	1.884	1.00218	1.4367	2.12592	1.52462	2.86139	1.94856	3.55262	3.24822	1.37581	2.34231	3.74414	4.89849	3.95937	5.85589	3.62886
ABCA3	0.211093	0.974271	0.975131	1.02995	0.902296	1.28465	1.41823	1.54693	1.22464	1.94004	0.894811	4.02384	4.66957	3.56999	2.27789	5.3311	2.26384	2.18309	2.92935	7.42394	1.50086	1.42486	1.22866	7.12706	2.16603	1.94051	10.8751	5.30349	1.78061	9.63649	2.76998	2.62147	1.75814	2.73432	4.11297	4.48504	0.924955	2.07665	5.18921	5.76683	6.52795	5.93727
ABCA4	0.0476021	0.181569	0.0727233	0.318434	0.0376691	0.129694	0.131171	0.246138	0.299152	0.43036	0.370545	0.955511	0.483318	0.283705	0.34953	0.142102	0.185006	0.183615	0.13627	0.0274596	0.215115	0.245886	0.170011	0.333512	0.123934	0.167495	0.339116	0.322168	0.140133	0.363749	0.17654	0.135585	0.0990974	0.220284	0.0603067	0.0458308	0.0743811	0.307051	0.0630853	0.0280957	0.0619771	0.0572292
ABCA5	1.38068	4.47277	2.31504	5.06006	2.05146	6.58554	2.17246	4.73957	4.4062	2.30705	4.44787	2.72135	4.09869	4.01346	4.32797	3.359	4.03489	4.47376	2.62982	0.798294	1.7372	2.41889	4.52594	1.41103	4.10643	4.68278	2.77554	4.04638	4.67855	2.3228	1.0563	3.52724	4.41685	4.40932	1.572	1.70781	4.01805	3.38705	5.97903	5.86347	5.59429	6.20197
ABCA6	1.65424	20.2505	6.28489	5.35973	3.16167	9.10679	3.00715	5.87503	9.89368	6.00043	10.6358	3.63064	9.36268	8.94544	12.9033	5.75587	4.35054	6.46643	3.77481	1.23479	6.11456	7.71915	8.68532	3.38619	7.12661	8.48268	4.07208	3.93232	8.04191	2.21084	1.6276	9.87361	9.95395	16.9378	3.60362	0.698629	10.6676	13.4416	4.41359	9.43528	6.3138	7.35347
ABCA7	0.498304	0.586196	1.62856	0.764056	0.348695	0.590136	0.584359	0.754398	0.60632	1.22246	0.726875	0.894978	2.03602	1.14417	0.617532	0.562124	0.911792	0.983857	0.383339	0.63251	0.689801	0.533576	0.637308	1.14424	0.565317	0.777049	1.3578	0.700545	0.570687	1.66147	0.374239	1.44064	0.870113	1.28123	1.43272	0.727613	1.07507	0.885418	0.793532	0.669007	0.878882	0.765494
ABCA8	0.468459	13.8433	3.15498	3.85013	2.18129	5.73692	2.10982	3.73117	5.77085	5.80305	8.73634	1.99393	7.81647	6.33806	10.9689	3.64832	1.85826	6.04314	2.62763	0.66577	5.4444	5.62534	6.25199	2.62536	4.37525	5.29481	3.20094	2.70807	6.1137	1.89198	0.793038	3.74333	5.13114	10.9808	1.36668	0.172379	7.23466	7.45069	1.43337	4.73087	3.41637	2.85592
ABCA9	0.67154	11.8722	3.17977	3.86803	2.2205	7.02618	2.46251	4.1788	5.80261	3.59121	7.58361	2.01765	4.31046	3.35162	7.33129	3.68829	3.13671	4.45862	2.42544	0.551303	4.00182	5.11492	5.11831	1.94642	3.98111	4.23328	2.78121	3.22259	6.85133	1.42353	0.861506	5.37655	5.53943	11.2376	1.87554	0.459159	5.44461	7.59752	2.76996	6.69458	4.68816	4.96575
ABCB1	0.231409	1.92482	0.756946	1.32185	0.421261	0.970517	0.573861	1.5572	1.87984	1.53197	1.87112	0.551278	1.84031	1.68067	1.5677	1.22054	1.17546	3.54713	0.775306	0.363298	0.663503	0.805574	1.3294	0.711266	1.12417	1.55489	0.533985	0.356991	1.22225	0.375435	0.252541	1.31386	1.09211	1.75333	0.664962	0.378914	1.13778	1.77934	0.440571	0.873182	0.510523	0.784715
ABCB10	2.65899	2.16106	3.1674	2.12045	3.40339	2.13117	2.88808	2.21434	2.25095	3.09868	2.20064	5.17716	4.13511	2.89715	2.09325	2.294	1.90984	2.66775	2.0025	4.85489	2.78623	2.09491	3.07441	4.95351	3.56305	2.81456	3.15244	2.32831	2.06597	3.86464	3.81901	3.72709	3.15942	3.85292	3.82533	3.61277	4.1789	3.91119	1.90499	1.73736	1.97287	1.74444
ABCB11	0.0335955	0.0451086	0.0322563	0.0154729	0.0234283	0.0366718	0.0169949	0.00531894	0.0247427	0.0185936	0.0269256	0.00566882	0.0540679	0.0117665	0.00512451	0.0238598		0.0121377	0.024068		0.0139359	0.018494	0.0364539		0.00917153	0.00897634	0.0140569	0.0255375	0.00588576	0.00475152	0.033241	0.0324252	0.0486364	0.0480782	0.0133964	0.00593733	0.0412935	0.0471542	0.0183772	0.0272785	0.0509651	0.0126995
ABCB4	0.186805	0.1767	0.306209	0.100039	0.118052	0.0924383	0.0880514	0.0938838	0.149636	0.19122	0.15591	0.349959	0.346571	0.141967	0.122614	0.135193	0.0912077	0.102464	0.18796	0.155298	0.122873	0.0867695	0.160759	0.50824	0.199101	0.203482	0.239047	0.0921119	0.147554	0.230511	0.208312	0.391106	0.166976	0.451624	0.238799	0.152576	0.721276	0.409471	0.123398	0.0665212	0.148761	0.0639164
ABCB5	0.104034	1.94227	0.467829	0.0317572	0.0788719	0.683083	0.0962438	0.135597	0.870005	0.257425	1.01093	0.418908	0.505495	0.0424947	0.148377	0.329251	0.0692544	0.068651	0.276839	0.0717672	0.326064	0.652868	0.155339	0.0591574	0.212978	0.215181	0.254962	0.239505	0.316737	0.077878	0.0786278	1.26816	0.20935	1.68996	0.42945	0.100462	0.924854	3.71654	0.122118	0.253581	0.216377	0.572197
ABCB6	0.314686	1.32961	0.902704	1.31099	0.87238	1.96727	1.05455	1.63797	1.17777	1.85734	1.12485	0.935603	1.80339	1.34361	1.14389	0.944551	0.808182	1.93248	0.732046	1.65879	0.992632	1.15713	1.68139	1.92327	1.30548	1.49564	1.22831	0.710152	0.961517	1.26098	1.41035	1.64411	1.54737	2.5497	1.74608	1.00897	1.55025	2.39529	2.18871	1.50799	2.05908	1.92934
ABCB7	1.93919	1.48862	1.89246	2.1734	1.22833	1.9938	1.71596	1.97508	1.84562	2.26316	2.03086	2.7734	2.57755	2.32756	1.78859	1.90521	1.48935	2.20519	1.24267	1.70497	1.42117	1.57007	2.07757	3.54849	2.57585	2.8703	2.22889	1.12138	1.58263	2.19291	2.45015	2.37805	2.63433	2.67073	2.45056	2.27575	2.63674	3.075	1.45329	1.42629	1.51648	1.55239
ABCB8	0.418204	0.73067	0.877661	0.710505	0.687324	0.725038	1.09832	0.982431	0.611005	1.82781	0.763826	1.22053	1.48414	1.3688	0.794814	1.23554	0.931805	1.66578	0.746598	1.52483	1.19452	1.02535	0.920653	1.91795	0.992012	0.906787	1.35549	0.995418	0.534517	1.98789	1.31433	1.34003	0.876774	1.33077	2.09836	1.49646	0.90172	1.04054	1.31887	1.22471	1.43297	1.30878
ABCB9	0.215543	0.424503	0.42707	0.166669	0.113482	0.370647	0.21534	0.315145	0.248496	0.651928	0.335406	0.769386	0.340428	0.159355	0.117643	0.37169	0.26369	0.55543	0.218106	0.66749	0.293672	0.144572	0.454815	0.470919	0.372725	0.316359	0.35645	0.181797	0.177529	0.43086	0.244119	0.755562	0.420897	0.716201	1.17928	0.886436	0.756125	0.338088	0.703041	0.48506	0.447445	0.356517
ABCC1	2.53749	3.22247	4.47958	2.84786	1.73722	2.61325	2.71629	2.80915	3.03159	4.22436	3.02367	4.24941	5.98622	4.29802	2.66465	4.3023	3.71647	4.53393	3.26538	4.67819	2.41793	2.39263	3.42533	3.63201	3.02525	3.95626	3.35542	2.69318	2.76382	3.20242	2.25114	4.0781	3.97545	4.3823	4.75919	2.81292	3.63348	4.91794	2.78443	2.60979	2.85191	2.54815
ABCC10	0.458686	0.800855	1.07814	0.750384	0.768373	0.673592	0.833022	0.773731	0.521445	1.49849	0.49443	0.904306	1.13609	0.901521	0.685751	0.760211	0.696987	1.00939	0.510388	0.728289	0.588811	0.597093	0.902887	1.0256	0.623495	0.705506	0.474648	0.34453	0.424902	0.57534	0.517193	0.874361	0.73846	1.08191	0.75231	0.437645	0.734995	0.832884	0.781784	0.654354	0.776113	0.722583
ABCC11	0.264561	0.0180589	0.341098	1.15367	2.63415	0.581698	5.34263	1.38896	0.416911	0.342937	0.258951	0.305897	1.07375	2.03756	0.534288	1.44941	1.16882	0.717683	0.0776789	0.401004	0.597101	0.858107	2.32731	2.90776	1.06867	5.32043	0.359952	0.0591742	6.11849	0.25821	1.65504	0.474462	2.42311	0.63416	1.47572	7.70221	0.750807	0.341465	0.460734	0.117064	0.0606664	0.0475894
ABCC12	0.0185752	0.00519595	0.019817	0.0522644	0.215826	0.0337814	0.401845	0.0489921	0.0091173	0.0057092	0.0148823	0.0208904	0.0348655	0.135486	0.00944267	0.153899	0.130144	0.0111837	0.00886956	0.00786629	0.0128381	0.0283969	0.0671672	0.0597086	0.00844997	0.173671	0.00647517	0.0141179	0.542273		0.0153143		0.067214	0.0166085	0.0493635	0.503223	0.0684769	0.0380093	0.0112883
ABCC13	0.0698506	0.0519877	0.0465549	0.0179256	0.498705		0.0717619	0.0390867	0.0171997		0.00935972	1.03366	0.00939669	0.214811	0.0177911	0.0310244	0.070091	0.0288663	0.0417895	0.13335	0.0319565	0.0107059	0.0949781	2.22388	1.0251	0.107359	0.0508061	0.0797491	0.020433	0.0165044	1.35607	0.0434325	0.139103	0.104458	1.63498	0.330024	0.05971		0.113384	0.0390087
ABCC2	0.101438	0.260694	0.121746	0.121635	0.121555	0.121076	0.112226	0.145495	0.163385	0.1637	0.198118	0.074871	0.158113	0.249736	0.174045	0.135072	0.0951906	0.0801617	0.122612	0.0563863	0.0460125	0.0756038	0.0859743	0.0713324	0.0519158	0.152431	0.0729362	0.0722812	0.705203	0.0493077	0.0862467	0.178438	0.114711	0.175745	0.0884612	0.112022	0.280481	0.133448	0.173383	0.241925	0.170971	0.137792
ABCC3	0.38404	1.38078	0.838739	2.22414	1.09576	1.39385	2.33527	1.71661	1.77207	0.93519	1.40497	1.28104	2.85312	2.7234	2.72485	2.42957	2.20713	2.32622	1.56649	0.762562	1.05527	1.45229	1.22853	0.910078	1.21178	3.24043	4.6361	4.38905	1.34283	5.1931	1.03926	2.92109	1.55992	1.97867	2.29784	1.36648	2.8866	2.12825	1.27348	2.57715	1.67677	2.29232
ABCC4	0.96485	0.764608	2.52466	0.588199	0.446925	0.804477	0.626263	0.694815	0.960476	0.850781	1.38777	1.75608	1.71221	1.07208	0.491287	0.988516	0.51813	0.775929	0.536953	0.704794	0.500408	0.405223	0.537754	1.65057	0.907004	1.37365	1.11292	0.484671	1.08057	1.05717	0.977584	2.25369	0.916986	1.74086	2.1119	1.03946	2.49877	2.34339	3.25171	0.902302	1.80158	0.784716
ABCC5	4.05754	3.29248	4.84985	4.24843	3.1287	3.97237	3.87234	4.39561	3.04489	3.98973	3.12654	7.48444	3.46893	2.36619	2.19504	3.81516	2.41941	2.10287	4.92402	5.37426	2.48714	1.99819	3.47996	4.40634	4.61234	3.12888	2.16461	2.05745	2.02403	2.69324	4.99771	4.91946	3.84817	4.59465	10.379	6.59344	4.57625	4.10297	2.95274	1.90465	2.54113	1.51354
ABCC5-AS1	0.201303	0.253834		0.163691		0.0732642	0.0895363	0.173319	0.157214	0.0995909	0.171496	0.355055			0.079598	0.0904137	0.0790095	0.278187		0.135229		0.0966013			0.284845	0.139715	0.110194	0.0784581		0.0745269	0.380498	0.0848131		0.191627	0.106482	0.280373			0.188154	0.0833988	0.08615	0.193535
ABCC6	1.38218	0.561012	0.714045	0.691272	0.342684	0.392653	0.840974	0.598209	1.0656	0.549431	0.573465	1.06928	1.23924	1.32354	1.57807	0.49717	0.61767	0.759821	0.0652941	3.47173	0.917837	0.630912	0.541917	0.459572	0.619254	1.12406	0.555793	2.07361	1.51185	0.661619	0.139025	0.0955727	0.905145	0.308468	0.992321	0.220111	0.350317	0.187241	0.395166	0.519223	0.312516	0.159214
ABCC6P1	0.580607	0.142125	0.522434	0.102466	0.0528898	0.0745398	0.143207	0.0865823	0.143006	0.145619	0.175099	0.143229	0.0878947	0.361475	0.138664	0.0429822	0.0455258	0.131251	0.0260571	0.508861	0.0251657	0.0667562	0.13161	0.136522	0.0165445	0.0971674	0.0507417	0.0460392	0.286656	0.0428803	0.194692	0.00975438	0.0584998	0.130281	0.0483943	0.0643102	0.0149062	0.031937	0.0552166	0.0442478	0.0612199	0.0228844
ABCC6P2	1.02394	0.477815	0.952628	0.270135	0.357786	0.240985	0.197391	0.235408	0.648295	0.490154	0.141277	0.540466	0.519693	0.826224	0.574982	0.254098	0.306122	0.675018	0.124952	2.53138	0.425215	0.374184	0.395859	0.188004	0.395742	0.46536	0.0609625	0.262942	0.355412	0.164888	0.426364	0.093796	1.19106	0.315518	0.994913	0.464433	0.214948	0.154385	0.105103	0.140068	0.145015	0.108504
ABCC8	0.0386157	0.129622	0.087543	1.28425	0.387042	0.772633	0.732423	0.891368	0.469178	0.961543	0.345535	0.0217169	0.155341	0.55215	0.191413	0.297095	0.236762	0.220884	0.331934	0.417064	0.967614	1.19262	0.532417	0.144834	0.342579	0.679169	0.98951	1.13003	0.512979	1.32879	0.0795958	0.129394	0.89281	0.264751	1.25088	3.24118	0.0158192	0.101608	0.152546	0.56435	0.368825	0.474383
ABCC9	13.9723	11.8203	9.03891	6.57356	10.9025	6.71049	9.26108	6.21358	9.04358	7.45305	10.023	9.76284	8.57515	7.33732	7.82933	8.51351	7.3445	8.32026	10.9294	7.46841	8.79172	8.62264	8.62582	9.09537	9.32618	9.06117	8.34697	10.4686	7.5228	7.9493	10.3467	9.87991	9.6607	10.2932	7.76377	10.0863	13.0104	11.6901	10.1658	10.5334	10.3054	11.9453
ABCD1	0.318604	0.735291	1.09742	0.435336	0.332153	0.519998	0.463175	0.659773	0.476434	1.49625	0.731574	1.06132	1.3335	0.745041	0.5134	0.935206	0.678484	0.887685	0.939221	0.596831	0.569726	0.422655	0.444624	0.968627	0.423153	0.769171	1.04717	0.726969	0.318103	0.977329	0.547526	1.33248	0.726667	1.45852	1.60783	1.0256	0.882024	1.17383	0.928402	0.862714	0.984902	1.00402
ABCD2	0.47281	1.17022	0.933828	0.119393	0.104296	0.212216	0.161404	0.17992	0.493455	0.292438	0.733553	0.408863	0.972392	0.329974	0.743817	0.185944	0.0988313	0.459414	0.274322	0.091232	0.173711	0.153697	0.251554	0.557844	0.269515	0.423638	0.287882	0.245621	0.356403	0.156541	0.103616	0.601498	0.498055	1.25203	0.471124	0.301335	0.691249	0.766193	0.310955	0.262376	0.231998	0.203586
ABCD3	10.3092	5.03486	9.31523	8.42125	5.75194	6.4682	7.33104	9.8223	10.981	7.51481	7.562	9.01044	9.12508	19.8328	9.28561	8.94334	9.52115	18.2774	7.8438	32.9512	23.2093	24.6088	11.0007	24.2071	18.9626	12.176	20.3919	14.8851	8.18142	16.9917	30.6256	8.55441	11.0416	7.54442	12.5949	11.5304	8.52375	7.35391	10.5362	12.5052	16.3524	14.8979
ABCD4	0.941643	2.15861	1.46567	1.71543	0.765407	1.79245	1.10383	1.273	1.48297	1.59419	1.80355	1.82684	2.67246	1.93787	1.38255	1.21997	1.13593	1.80013	0.543426	1.02181	1.29397	1.31308	1.90077	1.53003	1.39663	2.12163	0.982292	0.672544	1.06493	0.972006	1.06163	3.09785	1.47828	2.49439	1.58911	1.51232	2.83291	2.33956	0.79449	1.4083	0.961804	0.885603
ABCE1	3.62496	5.5478	6.31867	5.6673	4.96761	6.15365	4.90662	5.52565	5.99133	5.11601	7.152	9.57186	8.8873	9.18131	6.23019	5.1418	4.52289	9.09014	4.90045	10.224	7.45471	7.17972	7.07632	7.82159	9.36587	9.17762	7.15486	4.8048	6.25382	5.61911	9.42642	7.59221	8.55304	7.29999	6.49865	4.79336	7.65283	11.0466	6.16927	5.27668	5.366	4.72636
ABCF1	3.98852	2.80414	4.03767	2.62713	1.85193	3.35489	2.41709	3.5151	3.12955	4.14284	3.88807	6.14973	7.63334	4.89341	4.75771	3.26705	3.50695	4.77533	3.0226	3.92952	3.52885	3.4574	2.53681	6.28736	3.27472	3.89033	2.80777	1.83189	2.55128	2.84259	2.66382	5.39424	2.89551	5.44069	4.99528	2.80829	4.8744	5.75743	3.69048	4.08716	3.93939	3.75379
ABCF2	1.58294	1.68905	1.73078	2.16067	1.29048	1.99481	1.82657	2.06628	2.11863	2.59856	2.51191	2.49297	4.23477	3.57454	2.1536	1.9027	1.89213	3.38929	1.49136	2.1463	1.88006	2.00822	2.14279	3.98309	2.07465	2.95899	2.47013	1.50121	1.63021	2.14516	2.36601	2.60705	2.1077	3.27843	3.11391	2.16916	3.03503	3.94878	2.1308	1.79696	2.53101	1.94884
ABCF3	1.19585	2.39581	2.99268	2.51635	1.82249	2.63386	2.00167	3.15194	2.67113	3.31218	2.59685	3.64463	5.13103	3.85603	3.46012	2.59327	2.63367	4.01202	1.81032	3.13229	2.7567	2.95793	2.9567	3.85787	2.90279	3.58193	2.71151	1.44897	2.09984	2.64482	2.96166	4.43973	2.95485	4.90746	5.75174	4.18329	3.99465	4.81187	3.52257	4.04587	4.69716	3.71041
ABCG1	0.87963	1.74683	2.29602	0.998704	2.82473	0.993877	1.64268	1.45335	1.97832	3.06343	1.60623	1.89913	2.03271	1.51969	0.908788	1.93596	0.740429	0.608001	1.61643	4.84878	1.28524	1.38066	1.82308	4.19009	1.74415	2.86363	4.49457	1.5156	1.42698	2.68021	4.12528	2.47766	2.05882	4.38512	5.21176	3.34613	4.02218	3.08013	2.39769	1.71786	2.406	1.52601
ABCG2	0.102244	0.610331	0.205857	0.520626	0.27469	0.693036	0.260533	0.935626	0.898604	0.54818	0.725637	0.168781	0.533982	0.760618	0.941492	1.16665	1.20373	1.54819	0.264127	0.461475	0.897909	0.601555	1.39497	0.361007	1.10577	1.45231	0.270185	0.390808	0.935948	0.25518	0.51117	1.02289	2.21141	0.552394	0.44699	0.172116	1.13184	1.05559	0.531735	0.694892	0.420285	0.346531
ABCG4	0.0269361	0.0301467		0.0207047	0.0548871	0.0122647	0.0142424	0.00711078	0.0435473	0.0165853	0.0360439	0.00757051			0.00684319	0.0239192	0.00673773	0.0405808	0.0128717	0.0342756					0.012245	0.0240019		0.0273226	0.0314934		0.0444485	0.0144532	0.0108244	0.00802989	0.00894896	0.01588	0.0110297	0.0236617	0.00817834		0.0075578	0.0084748
ABCG5	0.0360628	0.0807103	0.0288442	0.0833116	0.157678	0.0740736	0.101652	0.143399	0.0710562	0.0667883	0.12567	0.0305005	0.0582302	0.0845208	0.073493	0.128146	0.0814352	0.0652176	0.0863154		0.050017	0.0552831	0.081743	0.0193813	0.0493243	0.0321872		0.0823549	0.0738552	0.0255676		0.058161	0.0581351	0.0431556	0.012023	0.0745602	0.0296264	0.12695	0.0329238	0.11726	0.0709792	0.0682264
ABCG8	0.024762				0.010829		0.0104718	0.00984938	0.00915009	0.0114678	0.0497937	0.0104731		0.032653	0.00946309		0.0186419		0.00889145			0.0113897					0.0259722	0.0377021	0.0326046	0.0175587			0.0149713			0.0109725	0.0152595			0.0100651
ABHD1	0.0965048	0.202528	0.134969	0.112291	0.255011	0.183201	0.123249	0.155133	0.179596	0.405725	0.175972	0.0410403	0.137382	0.149715	0.240801	0.17172	0.219157	0.131225	0.0870718	0.154862	0.151636	0.0892736	0.0990456	0.0391555	0.165751	0.0649168	0.254482	0.128971	0.127626	0.189258	0.0598849	0.176135	0.205202	0.174599	0.121564	0.107562	0.149524	0.235283	0.110481	0.137639	0.305868	0.0914886
ABHD10	3.37492	3.9334	3.86423	2.41683	2.26269	2.93916	2.46838	2.6455	3.68104	3.03911	3.21047	4.32761	4.04825	5.44077	3.52842	2.71864	2.77173	5.2398	2.65135	3.91125	3.80451	4.57145	6.34851	5.90516	6.88394	5.97856	4.4551	1.91837	2.11378	3.12963	7.28012	4.29976	6.48947	4.04101	5.35645	5.67541	5.0532	5.37895	3.86075	3.6839	3.9435	3.36508
ABHD11	0.786538	0.446232	2.24444	1.44281	1.25356	0.889418	1.8008	1.16385	1.36439	2.30183	0.733937	4.80736	4.93932	2.14616	1.0792	2.01068	1.71521	2.36168	1.6089	0.953692	2.51405	3.15912	1.3519	1.54914	1.79717	3.06315	4.65653	1.9304	1.32496	3.14758	2.31107	2.12522	3.30788	1.98736	2.4709	1.63532	2.80198	2.57863	2.49718	3.00304	4.6431	3.25018
ABHD12	3.56235	3.52144	5.54407	2.08484	1.64464	2.69961	1.70525	2.48295	3.3139	3.9145	3.89725	5.30843	4.59167	3.96688	2.44551	3.10606	2.22158	3.92172	2.65253	5.30098	3.17121	2.99328	3.30982	7.04564	4.81266	3.68981	6.17122	2.84692	2.31628	5.91372	5.78057	6.44888	4.43841	5.16937	11.8733	7.36306	6.48983	6.12163	6.23364	5.75678	5.79573	5.43921
ABHD12B		0.177973	0.131788	0.146138	0.103709	0.0921513	0.111661	0.132471	0.473313	0.109993	0.425492	0.180276	0.210719	0.13194	0.542481	0.238595	0.12479	0.277587	0.475995	0.0604546	0.0986684	0.108933	0.128901	0.616567	0.247405	0.0538324	1.53978	0.974168	0.282185	2.36662	0.328506	0.248348	0.161453	0.213021	0.0949183	0.10499	0.145952	0.250533	0.242147	0.0767825	0.0597199	0.0669856
ABHD13	3.55187	3.51199	4.00972	3.31294	2.94253	3.35553	2.83591	3.1249	3.77348	2.85215	4.12082	3.08217	4.48184	4.81316	3.83013	2.59086	2.58463	3.70323	2.32788	3.07954	4.03826	3.41258	4.25172	3.70204	4.01586	4.52632	3.07728	2.70403	3.92383	3.17596	3.39309	4.60617	4.58204	4.0327	3.89384	4.6503	5.32013	4.85425	2.99026	3.32419	3.11002	2.90035
ABHD14A	0.654747	2.1439	1.95688	0.893494	0.753633	0.977484	0.756258	1.06057	1.813	1.75444	1.22722	0.978467	2.26583	2.13165	2.11828	0.962208	1.05084	1.4568	0.592958	2.06974	1.75774	2.15902	2.92481	2.61359	2.30154	3.40317	2.01113	1.35313	1.15824	1.78175	1.99425	2.0268	2.1157	2.73998	2.48764	1.3195	1.42725	2.5217	2.071	2.11632	2.2118	2.11374
ABHD14A-ACY1	0	2.9037e-06	0.134626	7.4667e-06	0	3.8764e-06	2.32e-08	0	1e-10	0.000176934	3.44776e-05	2.06824e-05	0.295419	0.000162393	0	1.62e-08	0.352732	1.977e-07	2.548e-07	4.2e-09	3.64e-08	4.7538e-06	4.3974e-05	0.310585	0.000218572	0.000127993	8.1378e-06	8.26e-08	1.3489e-05	8.722e-07	1.0456e-05	1.18153e-05	2.0682e-06	3.42696e-05	0.00020408	0	0.0983379	0.38162	0.482965	0.131634	0.112969	4e-10
ABHD14B	2.34476	4.58365	3.33002	2.16436	2.03561	2.40356	1.38105	2.01397	2.0263	2.44458	1.78578	1.56327	3.44902	3.01951	2.90519	2.13311	2.49423	3.54716	1.53234	2.96455	3.62678	2.75826	5.99061	3.08595	4.58175	6.31891	1.81215	1.92642	2.70746	2.31266	3.56776	5.02771	6.39966	6.547	3.90824	1.15607	4.43551	6.56888	1.77304	3.23563	2.77067	1.62453
ABHD15	1.08711	1.39294	2.06539	1.26142	0.932372	1.04174	1.27057	1.31732	1.41801	1.86636	1.58219	3.29657	2.34752	1.93332	1.61564	2.0602	1.20421	1.6843	1.6014	0.88967	0.897396	0.909628	1.70089	2.26633	1.57842	2.10319	1.71834	0.819632	1.48958	1.7872	1.35735	2.85364	1.77036	2.7748	3.66434	2.49976	2.12667	2.43963	1.03911	1.04887	1.26858	1.16098
ABHD16A	1.83272	2.45977	3.97841	2.95118	2.50039	2.81329	2.9923	3.74327	3.0285	6.22032	3.20292	4.98528	5.97503	8.59556	3.45451	3.03238	2.86225	4.78169	2.186	4.12948	3.94673	3.56394	5.6652	8.03794	4.85672	6.99262	4.95765	2.52815	2.76554	5.29299	4.98079	6.36846	5.65626	6.02895	7.54582	5.71237	5.27041	5.56936	3.67152	4.1116	5.78142	4.64841
ABHD16B	0.652676	0.80565	0.874751	0.608708	0.590053	0.726394	0.619347	0.768125	0.769307	1.4653	0.527276	1.07512	1.46335	1.22096	0.838495	0.921693	0.666899	0.45198	0.414795	0.688039	0.641637	0.708658	0.655072	0.497136	0.447559	0.463941	0.747412	0.409932	0.371658	0.641877	0.238009	0.807769	0.628491	0.900094	1.02213	0.495112	0.569699	1.13684	3.24831	3.6258	4.63648	4.21828
ABHD2	5.00308	6.89029	8.82472	6.40832	13.7195	5.79058	7.15226	6.94137	8.1493	12.7018	7.17745	16.149	13.1727	9.69244	7.81985	14.1876	8.05778	10.2469	27.9901	23.268	20.4466	18.0691	9.16775	19.139	12.9524	14.7384	21.5514	10.099	7.31314	19.2794	15.7429	12.7304	9.78091	10.6136	21.3668	28.5046	10.2894	11.7128	10.2851	10.2903	12.3222	9.23289
ABHD3	1.59653	2.50229	3.0482	1.1194	1.72817	1.46541	1.42236	1.56052	2.93271	4.60038	2.23323	3.16152	3.48153	3.15956	1.99525	2.0272	1.62189	2.59494	1.82821	2.37333	2.32736	2.86778	2.42028	7.16096	4.44129	3.43016	2.7391	1.50223	2.76403	2.38421	5.61204	4.66018	2.76235	4.19336	6.48586	6.97318	4.66708	3.43548	3.26086	2.84982	3.91917	2.72976
ABHD4	1.20153	3.47962	2.207	1.35325	0.843457	1.11282	1.3519	1.7659	1.90377	2.36176	1.98706	1.93296	2.93361	2.95002	2.82659	2.6395	2.11808	2.71082	1.53666	1.8864	1.91039	1.93204	2.49753	2.38579	1.93318	3.2541	2.67389	2.50343	1.84342	2.54765	2.20742	4.22937	2.33182	3.37994	4.20253	2.07206	4.62347	3.48848	2.45984	2.98454	2.90744	2.59843
ABHD5	2.26902	2.73088	2.31245	3.30777	2.51812	3.10664	2.7828	3.60893	3.36705	2.34508	4.26674	3.66117	3.7989	4.91722	3.19146	3.28625	3.58553	4.16291	2.95069	5.04405	3.70755	2.69441	4.39604	4.92259	4.89707	5.97301	5.08869	3.51242	4.77415	3.84115	5.40509	9.59206	5.73237	5.19936	2.78449	2.07808	11.5112	5.52893	3.12957	3.04912	2.8681	2.78719
ABHD6	0.402804	1.14245	0.855325	0.54611	0.389109	0.752235	0.458558	0.630661	0.708951	0.669736	1.21896	0.999399	1.24619	1.13682	1.1366	0.629436	0.429031	0.829248	0.548982	0.460856	0.636409	0.421966	1.00214	1.00877	0.665384	0.911872	0.991382	0.634703	0.96376	0.749086	0.739746	1.87219	1.05879	1.64754	1.43255	1.19497	2.02153	1.77447	0.608975	0.824562	0.644594	0.578308
ABHD8	0.369646	0.984722	1.04094	0.769195	0.211321	0.849612	0.408645	0.961997	0.833315	1.49265	0.686762	0.544731	1.2878	1.75657	1.10711	1.07133	0.860532	1.32356	0.670492	0.924096	0.837845	0.577615	1.35796	1.27249	1.07875	1.57328	0.962549	0.55112	0.466197	1.18733	0.477942	2.09067	1.42083	2.05366	2.33664	1.29862	1.80576	2.21188	0.895982	1.17681	1.47866	1.18668
ABI1	3.49491	2.37971	3.90758	1.68288	1.74335	2.08704	1.65852	2.18025	2.624	1.73959	2.90781	2.12909	3.62996	3.32676	2.94815	2.61276	2.89173	4.78288	1.91995	3.31511	2.9641	2.37729	4.08694	4.08593	2.09947	4.04142	2.62436	2.41091	2.2828	2.53094	3.38123	4.36594	4.44998	3.90198	2.94772	2.97431	4.39084	4.15808	2.53486	2.52503	1.98129	2.69218
ABI2	5.44092	7.89234	5.91248	9.48374	5.63918	9.16328	5.9628	9.4111	8.16066	6.91948	7.20709	6.33189	7.68192	11.1205	9.82294	7.45053	8.49884	11.867	5.55959	6.70176	8.60473	7.45678	12.3526	5.48431	9.96478	11.5469	9.18866	7.33965	8.89877	8.89488	6.07792	6.63926	12.3909	9.11678	6.22889	5.30145	7.9049	11.8657	8.86105	9.93531	8.55659	9.66613
ABI3	0.480016	0.734672	0.880226	0.626471	0.350398	0.753705	0.240805	0.634752	0.978325	0.886727	1.10338	1.07876	1.75164	0.717929	0.401932	0.70724	0.672022	0.864122	0.549338	0.447188	0.331823	0.131984	0.353001	1.61948	0.937296	1.32305	0.752394	0.278924	0.605537	0.723446	0.828202	3.48709	0.944165	2.10499	3.606	0.977141	2.69181	2.09181	0.492003	0.466112	0.42984	0.482078
ABI3BP	3.03405	17.5697	7.17899	2.57804	1.38546	5.41686	1.77049	3.17144	6.37715	6.21627	8.09265	5.25417	7.2571	2.80863	7.97979	4.80647	1.63609	7.50116	2.62226	1.12415	3.84085	3.4243	5.989	5.94267	6.38997	3.67942	3.79881	2.26835	3.18104	2.71564	2.0632	5.94598	4.73681	7.38467	3.21189	1.38533	5.86034	13.2234	2.42556	3.19944	2.39364	2.23557
ABL1	1.8468	3.65719	3.0045	3.11206	1.84934	3.69305	2.9096	2.96632	3.22676	5.26894	3.65335	3.6069	6.00342	4.43431	4.37044	3.28754	2.72173	4.52225	2.23818	3.19536	3.52438	3.35204	2.77433	3.96251	2.92674	3.35692	2.81877	2.24346	3.06803	2.78356	3.12251	4.13355	2.46972	3.73574	3.10836	1.69256	3.54469	5.18722	3.28496	3.51952	3.25533	3.0291
ABL2	1.30384	1.57178	1.66222	1.55724	1.89024	1.73727	2.21353	2.04772	2.67004	3.19124	2.07701	3.47421	2.72377	2.34383	1.7818	2.21964	1.34009	1.8361	1.82368	2.61053	3.14585	1.96764	1.06503	2.4228	1.62112	1.55405	2.55787	2.01621	1.24918	2.5755	1.45781	2.25733	1.38393	1.41847	1.71604	1.07983	1.82935	2.53033	1.69477	1.28602	2.13088	1.05792
ABLIM1	5.5144	13.6056	8.09029	7.23391	4.3634	6.14472	3.98055	6.73641	6.59869	5.68516	7.72666	3.73656	7.19104	7.58468	8.87591	3.83718	4.5051	4.91666	3.0259	7.87429	8.40923	8.94716	9.63251	8.72965	6.9016	9.93194	7.17078	6.12213	8.43377	6.65064	4.77041	7.95294	8.72255	11.618	5.88931	3.84888	9.53273	15.7777	3.69744	7.43386	5.35022	5.44573
ABLIM2	0.0570911	0.430587	0.155802	0.13235	0.22808	0.258967	0.25284	0.187524	0.356268	0.293534	0.338162	0.280497	0.432009	0.251958	0.23601	0.177515	0.217549	0.277854	0.189738	0.206947	0.283922	0.22313	0.154673	0.124243	0.120948	0.216101	0.571779	0.227619	0.231917	0.417298	0.175519	0.37169	0.200604	0.380209	0.215709	0.155482	0.408521	0.48149	0.263041	0.177187	0.196427	0.239995
ABLIM3	0.297096	3.29728	1.49751	2.86328	1.37965	2.43341	2.61234	3.13577	3.15766	1.56288	2.10228	2.31306	3.25876	4.97761	3.56973	2.93448	2.82287	2.84485	2.48568	2.29463	2.39644	2.56311	2.88225	2.29352	3.05246	3.69225	2.30051	2.64843	2.01745	2.03337	3.61071	2.3605	3.21778	4.04097	1.64447	1.91716	2.13698	2.63995	0.677274	1.58031	1.69658	1.30572
ABO	0.19677	0.385402	0.157279	0.0508095	0.0576947	0.0753464	0.0371819	0.0350757	0.178776	0.10196	0.194621	0.111455	0.230879	0.0967525	0.285111	0.213908	0.0495977	0.0792402	0.0157655	0.0280302	0.0457444	0.0404066	0.179303	0.0354391	0.12006	0.323257		0.0834313	0.0770386	0.077872	0.0813655	0.230299	0.345025	0.236984	0.0880053	0.077887	0.297773	0.193564	0.340201	0.854874	0.858938	1.09807
ABP1	1.01012	0.0855418	0.959046	0.0523482	0.0236653	0.0372157	0.0574811	0.0649408	0.0199909	0.0629673	0.263255	0.657253	1.8058	0.131704	0.135298	0.193717	0.0306274	0.0367772	0.127135		0.0565205			0.74732	0.0742886	0.090983	0.0569735	0.186632	0.0359026	0.15469	0.0334702	0.252919	0.0804044	0.0855124	0.0816436	0.0239721	0.0840261	0.155862	0.149159	0.110634	0.206776	0.0126783
ABR	1.65887	3.00825	3.26921	4.45756	1.51387	2.98942	3.0425	4.10053	3.96007	4.95289	4.29015	4.69263	5.6329	6.4111	3.85004	3.87568	3.90069	5.29763	2.37334	3.53565	3.72935	3.4628	3.56512	4.146	3.50896	4.78632	4.57839	3.149	2.92325	4.46047	2.55527	4.50472	3.63717	4.27788	5.34148	2.53497	4.70786	4.56176	4.33438	5.76605	6.04099	5.4042
ABRA	0.215209	0.331132	0.325137	0.18413	0.198639	0.221011	0.0909894	0.247203	0.265012	0.121778	0.442259	0.0808932	0.125479	0.0840606	0.219283	0.191179	0.0899923	0.183783	0.309049	0.106683	0.0373088	0.0329898	0.0650392	0.231312	0.130818	0.0640252	0.0752269	0.100111	0.136416	0.0508575	0.0296053	0.106049	0.130094	0.128762	0.0478303	0.158904	0.0441982	0.26304	0.152812	0.24297	0.12102	0.169643
ABRACL	10.4248	3.80632	14.6498	4.63034	4.36738	3.46037	5.19486	6.16262	3.86319	3.44146	5.99562	9.42234	11.3223	11.995	4.24514	5.90324	7.34667	9.53374	3.96226	9.19097	7.59525	7.53927	13.2308	12.8748	12.0546	19.5591	7.53495	3.13288	7.89476	8.32799	13.501	15.0842	19.6115	11.0183	20.0433	11.8921	18.2784	15.6328	4.75883	3.15422	4.45925	3.49399
ABT1	2.13858	2.25295	3.13732	2.04771	1.42102	2.1144	1.61135	2.23389	2.51065	2.76431	2.38813	4.44636	4.37744	3.46773	3.10284	1.69075	1.48952	2.72214	1.42077	4.06747	2.93491	2.8253	3.61556	4.14375	3.9175	5.2186	2.80318	1.53922	2.11217	2.63852	3.8368	3.89427	3.58822	4.49537	4.07827	3.25868	4.1311	5.8506	2.56019	2.90307	2.92492	2.40084
ABTB1	1.09683	1.68465	1.68293	0.873766	0.838973	0.974788	1.00851	1.31108	1.14992	2.50137	1.22604	1.48663	1.75408	1.75067	1.52211	0.824745	1.42105	1.88491	0.972702	0.809995	1.60175	1.64247	1.86547	1.8839	1.00057	2.34561	1.21886	0.634553	0.891657	0.884522	0.87955	1.87014	2.16122	3.0714	2.28382	1.34383	3.56154	1.8837	1.42092	1.26029	1.46389	1.81877
ABTB2	0.411878	0.433422	0.387094	0.356269	0.529948	0.521784	0.540125	0.610597	0.365896	0.627096	0.466285	0.595657	0.873203	0.583818	0.777791	0.359836	0.485944	0.54324	0.220116	0.365532	0.345736	0.341871	0.336933	0.388852	0.410474	0.506538	0.239335	0.104358	0.309231	0.189537	0.169798	0.594139	0.394334	0.68993	0.3519	0.155966	0.578526	0.539047	0.423167	0.32911	0.314057	0.389223
ACAA1	0.840174	2.57053	1.77197	2.76058	1.46555	1.90157	1.98569	3.45633	2.71392	2.69043	2.95106	2.33865	4.0442	5.74022	2.95709	3.02447	3.73393	4.63727	1.98622	3.77393	3.54902	3.65754	5.09679	5.06346	3.39622	7.37721	3.40053	1.54363	3.66188	2.7548	5.34711	6.09773	5.59596	3.88538	4.2222	2.598	4.15488	5.31387	3.39848	5.624	6.1613	4.27067
ACAA2	2.34308	5.84129	4.50172	4.30953	3.62038	4.78247	3.5893	4.98818	5.12047	5.25089	6.13813	6.95351	7.2242	7.62132	6.8159	5.08289	5.51563	9.63987	3.1085	4.29326	3.44853	3.57966	9.20493	6.67309	6.71028	11.0034	6.76572	3.69233	5.70534	5.64305	4.03109	11.1124	11.0814	9.67012	8.3178	3.88439	12.2496	11.6105	6.31468	6.65988	6.33318	5.77832
ACACA	3.36937	1.02266	2.08523	2.2961	1.16288	2.01985	1.55156	2.55679	2.03497	1.55886	2.49902	5.3463	3.00648	4.3739	1.95649	2.52755	2.20467	4.79007	1.76765	4.26744	1.67913	2.46849	2.79304	5.40894	3.3757	2.6374	2.74921	1.59367	2.27421	2.16027	3.97636	1.66467	2.67579	2.23687	3.5179	3.76152	1.48218	2.61437	2.15482	1.17737	1.77506	1.43583
ACACB	0.559454	6.01992	2.10759	2.20044	1.82817	2.96303	2.16744	3.47897	4.27497	3.8203	3.88783	2.97138	3.28456	1.88334	4.24847	2.79104	1.95392	3.08518	1.42032	0.372117	2.13973	3.00619	3.51057	3.646	2.50202	4.15985	2.07352	2.35765	2.78459	1.73655	1.22275	3.0516	4.50036	8.07748	1.42537	0.634952	2.84668	4.69787	1.48221	3.07515	2.6091	2.10709
ACAD10	0.683916	1.15211	0.608511	1.2644	0.699825	1.70746	0.82122	1.69279	1.23612	1.86954	0.682557	1.91209	2.17591	2.01279	1.5728	1.55704	1.8075	2.04611	1.16828	1.88641	0.96906	1.69183	1.88178	1.72015	1.70303	2.16792	1.28854	0.745082	0.913567	1.24687	0.944554	2.59028	2.71942	2.65066	1.7658	1.22104	2.17594	2.69138	1.11116	1.78345	2.25859	1.61119
ACAD11	1.21834	2.91452	2.55018	3.56923	1.8496	3.74657	2.46245	3.87854	3.00296	3.78612	3.51953	2.98291	3.91758	4.89903	3.22831	3.22249	3.81989	4.46745	1.81018	2.19583	2.69862	2.41934	3.54579	2.34427	2.743	4.21791	2.21832	1.59867	3.13257	2.00144	1.70978	3.01625	4.01426	4.87801	3.56205	2.75548	3.59822	4.25209	3.30475	5.09096	5.44172	3.93423
ACAD8	1.17018	2.09185	1.76212	2.96645	1.89066	2.6277	2.33019	3.87821	1.85637	2.45431	2.22875	1.96942	3.47908	4.55149	2.48839	2.53907	3.32224	4.78523	1.55165	2.42603	3.67421	4.28368	4.55436	3.63257	3.9332	4.44107	2.84111	2.003	3.16494	3.60415	4.23617	3.97668	4.76502	3.89529	2.92409	2.33341	4.0325	3.91284	3.86026	5.06839	6.16915	5.29324
ACAD9	1.47303	1.48829	1.55432	1.64485	1.55638	1.89307	1.35817	1.72654	1.58759	1.62986	1.56844	2.49267	2.85427	2.40015	2.38965	1.57286	1.55722	3.27634	1.10622	1.89221	1.36405	1.73226	1.63581	3.3528	2.19937	2.87413	1.31655	0.892324	1.34275	1.23716	1.79719	2.57399	2.62753	3.12874	2.68937	2.43139	2.76275	3.879	2.31418	2.38617	2.62038	1.46253
ACADL	0.0532452	0.636804	0.170334	0.0410339	0.0465968	0.118584	0.371729	1.52612	0.393729	0.308447	0.578523	0.123914	0.150576	0.339587	0.488532	0.260194	0.0902308	0.204674	0.0765071	0.0169813	0.775981	1.48236	0.144923	0.107384	0.182152	0.231795	0.0419042	0.141908	0.432489	0.0472162	0.016485	0.107408	0.0805119	0.286969	0.0799453	0.0118027	0.065654	0.117239	0.097254	0.162354	0.0786149	0.138541
ACADM	3.45296	4.44749	5.06663	4.18172	2.74883	4.00885	2.94259	5.04328	4.79413	4.26946	4.98416	5.05875	5.09553	7.31183	4.6777	3.62045	3.82354	7.44582	2.30078	8.58008	6.09012	5.77284	8.2385	9.64419	9.95187	8.76309	4.50126	3.80821	6.02315	4.29466	11.2084	5.69379	7.81483	6.57728	6.32595	5.90775	6.11858	7.83519	4.86277	6.4921	6.44314	5.75298
ACADS	0.300134	1.40778	0.931636	1.09134	0.356285	1.01925	0.748843	2.37046	1.07339	1.19837	1.53887	1.43721	2.03113	2.53938	1.29804	1.44392	1.06593	2.6052	0.52102	1.82893	2.69	2.8005	3.03407	2.19852	1.59712	4.26423	0.909665	0.296106	0.760879	0.740508	1.50993	2.21277	2.95248	3.46699	2.26814	2.13376	1.57069	1.88646	0.903953	1.32193	1.68438	1.17023
ACADSB	2.99292	5.05011	4.17175	6.722	5.72291	5.85312	5.60322	8.80846	10.2188	6.05974	7.95448	4.56764	6.5808	7.58214	8.06278	7.73635	3.81957	8.77101	14.5241	12.7706	18.3913	18.1914	14.0747	4.24803	6.76146	13.3636	10.7093	9.58198	5.98279	8.45666	8.30994	4.43619	9.9337	3.82019	8.83647	9.68094	3.36007	3.86923	7.49859	14.3242	16.4191	13.3606
ACADVL	1.86151	14.8321	6.36228	17.2164	5.72218	14.8828	17.1625	20.871	12.3144	19.7471	12.616	19.3655	23.8107	28.5569	21.2646	11.5504	20.4115	32.0326	4.82974	15.8811	14.2868	14.8945	19.106	12.5715	10.2683	21.3898	18.266	8.57956	14.5096	17.3587	5.07786	29.8477	20.1557	22.4833	12.1821	6.51286	27.7985	21.5278	12.2824	17.5594	18.9747	19.4968
ACAN	0.0184632	0.0435963	0.0807211	0.0339841	0.054686	0.0453073	0.0871605	0.0320985	0.0570972	0.106605	0.0680248	0.109162	0.053469	0.0355461	0.0353606	0.0725819	0.0415766	0.103468	0.0317341	0.0453039	0.0918888	0.0169151	0.0149858	0.120379	0.0503873	0.0285941	0.0308754	0.0298361	0.0193919	0.0428404	0.0529671	0.0572684	0.00887636	0.0869706	0.1656	0.0630204	0.0394492	0.0531231	0.0269276	0.0299879	0.0603248	0.0139454
ACAP1	0.805762	0.864732	3.32776	0.447884	0.254302	0.579279	0.190017	0.452181	0.683699	0.979388	1.10558	1.48667	4.05546	0.488009	0.454469	0.622015	0.457621	0.680981	0.616825	0.269601	0.371243	0.352535	0.449388	2.83434	0.45187	0.636945	0.568271	0.191107	0.266772	0.562222	0.130866	2.36605	1.35815	2.44409	2.0625	0.726117	1.75898	1.58212	1.17013	0.816266	1.29275	0.499912
ACAP2	7.74938	8.31419	8.79584	5.99114	4.87465	6.77916	4.55869	6.48224	8.14886	5.66585	8.86729	8.52922	10.0868	9.95274	7.05108	7.17595	5.47744	9.935	5.65703	6.98903	7.5356	7.21573	9.37807	10.5751	10.9728	10.231	9.58551	5.99125	7.54126	7.81115	10.4878	11.503	10.3425	10.9978	12.8087	13.3162	14.06	12.4071	7.40334	7.19735	6.78576	6.65599
ACAP3	0.38774	2.08977	1.38555	2.21161	2.18817	2.33082	2.9453	2.67137	1.41678	3.74074	1.27219	3.49974	2.92247	2.52326	1.67696	2.20353	2.48658	2.90404	1.30354	2.79535	2.34367	1.88318	2.03548	2.7456	2.16565	1.75102	3.21159	2.05766	1.32179	4.23868	2.10019	2.67061	1.85176	3.86586	3.99027	1.47093	2.1943	3.6172	4.20479	2.17672	3.63931	2.89168
ACAT1	2.027	4.84015	3.40506	3.29856	2.12072	3.5052	2.67632	3.7986	4.91059	4.37692	6.07963	5.17851	5.55651	6.03703	4.90629	2.87684	3.04491	7.57881	2.15843	3.69349	3.84925	4.19859	5.65231	7.76782	5.12211	6.15187	3.64813	1.96355	3.81164	2.79002	5.84063	6.80383	6.31681	8.41126	7.34038	6.23552	8.0112	9.38289	4.56626	5.0749	5.05295	4.17949
ACAT2	1.04827	0.97356	1.72922	1.19248	1.00083	1.36859	0.796746	2.04038	1.7911	0.645098	1.93182	1.64899	2.51905	3.04096	1.74542	1.68632	1.53509	4.54747	0.965172	2.28818	1.51703	1.21626	2.5309	2.13354	2.54185	2.36876	2.42104	0.766097	1.68997	1.65272	1.74325	2.67525	2.27471	2.55934	3.63701	2.50344	2.59642	3.04175	3.20551	2.41666	2.48757	2.05033
ACBD3	8.10569	7.41393	10.0035	5.98589	8.40353	6.21097	7.81196	6.52383	8.00038	9.41709	8.01223	13.4925	11.9195	10.2566	8.18299	7.41642	6.36686	10.4523	6.98858	16.8753	10.3752	8.66655	10.0799	16.8013	13.0402	11.2898	14.1349	9.76768	8.47209	13.7212	15.3491	10.5532	10.7123	10.6878	13.5116	14.3429	12.5297	11.8895	8.37488	9.25587	8.60015	8.13701
ACBD4	0.346119	0.86207	0.699206	0.717459	0.400144	0.772167	0.480468	0.49599	0.631486	0.849327	0.719948	0.533965	0.645624	0.627525	0.54485	0.514477	0.569179	0.495491	0.490248	0.892561	0.659768	0.700313	0.795296	0.449302	0.505726	0.988996	0.244636	0.195952	0.851047	0.307551	0.190913	1.19154	1.05847	1.08445	1.17653	0.987299	1.2348	0.979982	0.287906	0.279632	0.440445	0.638962
ACBD5	4.39419	1.72869	2.35096	1.4531	2.32294	1.32768	1.45669	1.30141	2.90115	1.29231	1.86075	2.99856	1.93737	2.76952	2.38749	1.98816	2.13459	2.29385	2.03858	4.25216	2.94012	2.32627	1.66856	2.19426	1.84774	2.82276	2.80236	3.05568	2.83582	4.06156	2.53201	2.55419	2.16594	3.14382	3.07942	3.83511	3.55235	2.48421	3.26419	3.97225	3.81282	3.03565
ACBD6	4.34669	4.66814	6.74456	5.19758	7.71934	6.50347	7.17254	6.78215	7.26764	9.35659	6.05011	9.62855	8.65114	7.54038	5.63774	5.1166	5.25119	7.54788	4.68509	8.95721	4.94691	6.0431	7.07511	9.25335	5.79061	8.47545	6.28444	4.50389	4.50384	5.85727	6.52802	6.78321	7.80959	7.13783	8.14507	5.21705	7.01568	9.10832	6.12302	6.69899	6.64215	6.09721
ACBD7	0.173897	0.105401	0.0927402	0.222868	0.295269	0.21133	0.228444	0.253022	0.0784077	0.116098	0.201692	0.277505	0.140189	0.0678139	0.250799	0.214494	0.145279	0.227014	0.145528	0.332058	0.170607	0.159769	0.183725	0.295571	0.316843	0.129218	0.101199	0.183737	0.135551	0.0615742	0.394538	0.762585	0.29173	0.995615	0.12543	0.119698	0.761054	1.34143	0.374619	0.351911	0.456179	0.351688
ACCS	0.474243	3.32928	2.03928	4.27514	1.09105	4.18194	3.19831	4.29382	1.5401	2.46024	1.0803	0.929781	1.92179	2.02028	1.63879	2.50595	2.96736	3.24855	1.12061	0.789835	1.14022	1.08442	2.81292	2.11545	1.29952	2.87133	1.34326	0.98614	2.00407	1.52094	1.26985	2.00278	3.02959	2.92952	1.17369	0.410311	1.92089	2.88072	1.57637	1.691	1.4979	1.77929
ACCSL	0.0186872				0.0164065		0.0158618	0.0149484																0.0302386				0.0142502				0.0151183										0.0176984
ACD	0.352194	1.20201	0.91088	0.753822	0.313874	0.659238	0.441426	0.636532	0.601419	0.897271	0.774183	0.758486	0.871527	0.918161	0.759411	0.882314	0.814218	1.14608	0.50307	0.644672	0.454503	0.644864	1.30866	0.814669	1.18159	1.20677	0.425221	0.26038	0.529311	0.531805	0.52428	1.09698	1.45841	1.48365	1.12606	0.794841	1.08514	1.24224	1.14166	0.687668	0.963999	1.09889
ACE	0.270807	1.25335	0.913179	0.496605	0.483299	0.682919	0.603342	0.724456	0.747261	0.850362	0.893879	1.09874	1.83154	0.745108	0.677564	0.740599	0.842304	1.15308	0.436931	0.296486	0.461116	0.443636	0.41099	0.704802	0.633639	0.568466	0.857467	0.842193	0.676124	1.1626	0.494416	2.19863	0.544466	2.20271	1.68558	1.89139	1.58489	3.00873	1.38599	2.52652	2.49475	2.28633
ACE2	0.00926539	0.0622059	0.0592969	0.0569846	0.0404447	0.0379918	0.0156458	0.110263	0.0683446	0.051375	0.0595032	0.0313052	0.119481	0.37386	0.0636601	0.0905086	0.160201	0.125597	0.0332252		0.0288678	0.0170221	0.100667		0.126594	0.0495629	0.0485188	0.0493347	0.121858	0.0196806	0.0458611	0.947602	0.156654	0.282231	0.00925112	0.0245944	0.718352	0.431446	0.0253584	0.0677456	0.0546841	0.0438005
ACER1	0.0334436				0.0296239	0.0232339	0.0286254		0.0250395	0.0314614	0.109067					0.0297895	0.0508542	0.0303766		0.0431687		0.0310752	0.0459849				0.106305	0.0512067	0.0295885					0.0913176			0.0416423	0.059639
ACER2	0.817965	1.76939	1.25322	1.55206	0.856065	1.19855	1.07133	1.53855	1.94873	1.79158	1.74118	1.97751	2.12929	2.88471	2.00699	1.53505	1.43051	2.20821	1.33155	0.719401	1.86894	2.07641	1.83271	1.76411	1.60692	2.71404	1.79973	1.55203	1.3446	2.13945	1.52607	1.71824	1.54579	1.75721	0.840886	0.683768	1.94447	1.71294	1.84038	2.83729	3.14833	2.98573
ACER3	3.0151	3.37367	4.73074	2.29274	1.72084	2.52849	1.68911	2.24281	2.66462	2.26793	3.70556	4.34612	3.80312	3.40589	2.40642	2.33821	1.87888	3.30018	2.0029	1.41759	2.09285	1.39365	2.42861	1.87586	3.00478	2.72521	4.02224	3.04524	2.48749	3.65328	2.4047	4.48564	2.69117	3.47244	4.41885	3.52109	5.02394	4.2876	2.30779	2.02551	2.34966	2.22566
ACHE	0.0997904	0.0690194	0.10317	0.0767923	0.106596	0.0552954	0.0654596	0.0528547	0.0600153	0.162752	0.0567678	0.0689588	0.32911	0.147034	0.138772	0.0687742	0.0800726	0.045928	0.0477417	0.0706307	0.0158122	0.0559128	0.0301443	0.0893358	0.0909593	0.0610234	0.0478115	0.0312618	0.0358165	0.0286154	0.0411765	0.1103	0.0367396	0.110474	0.0773641	0.0982002	0.0502016	0.147182	0.0867048	0.0284296	0.0748085	0.0718119
ACIN1	1.83497	3.22292	2.70825	3.85194	2.57635	3.6133	2.7475	4.19722	3.89442	4.65807	3.81601	2.97201	3.25615	3.68622	4.97746	2.68353	4.53027	3.20657	2.64972	2.26675	3.13719	3.32846	2.28101	2.05136	1.6038	3.01258	1.9474	1.28862	2.58897	1.73515	1.05449	3.75937	2.64755	4.29324	2.43669	2.2247	3.68489	5.24111	3.04672	3.35638	3.05985	3.10456
ACLY	4.38892	3.10412	7.84874	3.29708	2.26171	4.06539	5.18396	4.3147	3.15664	4.94768	5.5159	8.93062	8.49965	7.58838	5.13253	5.55642	5.23137	8.46687	5.48343	8.12761	6.09261	6.43488	4.68334	5.02681	4.95498	7.60849	4.51565	2.66595	5.48561	3.19231	5.54653	6.89539	5.27008	7.19999	9.17548	6.7371	7.23694	7.66951	4.96412	3.9388	4.41032	4.74173
ACMSD	0.113874		0.181961	0.154994	0.0251414	0.0985521	0.170088		0.0424979		0.0231362		0.0928861	0.329108	0.0218934	0.0760265	0.172752	0.103323	0.0205874	0.0366398	0.179381	0.158339	0.156177	0.509438	0.274269	0.0383678	0.180548	0.065297	0.0754203	0.183103	0.282896		0.138611		0.172601		0.0707236	0.0759186	0.0783089	0.0928934	0.0963137	0.10804
ACN9	0.637701	1.08421	1.01981	0.833213	0.530419	0.76351	0.318798	0.913715	1.17504	0.789847	1.14715	0.748284	1.29721	2.01814	1.33928	0.915613	0.863291	1.42067	0.352885	1.7135	1.82449	1.94408	3.0979	2.43111	2.66571	3.48676	1.47774	0.897206	1.19309	1.12684	3.28244	1.70452	3.08949	1.7513	0.901896	0.2759	1.61533	2.27962	1.53933	1.23728	1.84952	1.2848
ACO1	2.88327	4.99304	5.00123	2.06869	1.28647	2.72711	2.13285	2.72294	3.09883	3.24793	4.73903	5.14122	5.93082	5.45929	4.41605	2.73925	2.53206	5.07875	1.6542	2.50447	2.595	2.39616	3.56751	5.26032	3.31398	4.1739	4.89833	3.19569	2.94526	4.23821	2.59371	6.58941	3.8135	6.57627	3.16192	1.86264	7.37777	5.78177	2.12931	2.34977	2.54671	2.25001
ACO2	1.53808	2.51113	3.63296	2.24854	1.78632	2.50106	2.24563	3.39245	2.26403	3.13782	3.43041	5.29486	5.60732	4.79468	3.55384	2.86081	3.31041	5.72605	1.55307	3.40053	4.37478	4.00094	3.62797	6.06398	2.79396	4.90664	2.62108	1.5184	2.27807	2.27463	2.97548	4.622	3.82089	5.43548	4.37465	2.55535	3.68705	5.55188	5.01344	5.41141	6.71	5.13773
ACOT1	0.623482	0.902344	0.893623	0.732642	0.434869	0.622222	0.694555	0.999945	0.910761	1.06251	0.660984	0.767071	1.32699	2.03551	1.35217	1.1473	0.894005	1.57779	0.387518	2.25974	1.23677	1.23155	1.11648	1.21948	0.737783	1.47358	1.35893	0.787533	0.549159	1.14844	1.04007	1.11471	1.56569	1.32024	2.53074	2.35472	0.90491	1.12277	2.01688	1.47101	2.51561	1.57884
ACOT11	0.184771	0.38315	0.179838	0.24778	0.120476	0.376267	0.244788	0.321467	0.518194	0.700205	0.602073	0.369577	0.690659	0.40594	0.569374	0.43438	0.861509	0.606412	0.249803	0.104579	0.209296	0.158309	0.340522	0.128857	0.365933	0.407799	0.288706	0.18149	0.479926	0.2877	0.12526	0.640589	0.505104	0.63294	0.637353	0.294438	0.725735	0.786737	0.305853	0.428161	0.656367	0.487827
ACOT12	0.0339191	0.0142349	0.0135603	0.0130989	0.0297487	0.0349517	0.0287626	0.0135458			0.027363		0.0412032	0.029916					0.0244072				0.0231233	0.0274172			0.0178274		0.0149127				0.0410925			0.015066		0.0149702		0.0276016	0.0143173	0.0642284
ACOT13	2.7984	2.98265	3.20235	2.075	1.74206	2.14992	1.67273	2.45741	2.34415	1.78427	2.83145	3.80742	3.12703	3.25568	2.96264	1.76581	1.84039	2.87908	1.9061	1.48993	1.80857	1.80269	3.69306	4.06341	3.25615	3.39608	3.34001	2.36136	2.73167	2.61872	4.03777	3.29602	3.59525	3.17222	3.0558	2.94899	3.64996	3.46754	2.44259	3.06917	2.63937	2.84571
ACOT2	0.654968	1.45673	1.70751	1.1878	1.2108	0.98317	1.37382	2.11306	1.7652	2.5633	1.80384	2.24305	2.20545	2.79661	1.98223	1.66842	1.82754	3.57269	1.12846	3.06723	2.04132	2.2259	2.73545	2.97405	2.25785	3.06586	1.86844	1.40718	1.34329	2.23734	2.64761	2.2302	2.61902	2.92976	3.89039	4.15192	2.24397	2.17078	2.12095	1.94731	3.57656	2.48767
ACOT4	0.400435	0.265364	0.657023	0.571147	0.759725	0.50815	0.734438	0.726453	0.829936	0.903714	0.698917	1.3783	0.95825	2.088	1.01821	0.899697	0.844344	1.54654	0.850771	2.18764	1.25617	1.73266	1.20941	2.97084	1.27269	1.35932	2.02	0.884492	0.445447	2.26614	2.16966	0.768168	1.09976	0.742064	3.24332	5.7038	0.313019	0.503551	1.54294	1.37322	2.58157	1.57755
ACOT6	0.110328	0.0308791	0.176198	0.114995	0.0326415	0.0256075	0.12615		0.0827752	0.138729	0.150243	0.12586	0.271399	0.0986994	0.113491	0.0655433	0.0840139	0.100281	0.0533826	0.190254	0.155236	0.136905	0.303923	0.0601005	0.152328	0.248659	0.117086	0.0281797	0.0325775	0.15833	0.13727	0.0600365		0.0670918	0.0373562	0.231067		0.0657162	0.101383	0.0601079	0.155737	0.174725
ACOT7	0.239485	0.359252	0.769615	0.474389	0.475591	0.341303	0.268777	0.530537	0.426854	0.372725	0.790416	1.34633	0.914469	0.500141	0.589184	1.05167	0.553657	1.16028	0.779183	1.37522	0.330028	0.539736	0.428326	1.21663	0.645213	1.29846	2.14986	0.983134	0.546626	1.16748	1.2858	0.505394	0.996837	0.581582	1.40997	0.489487	0.635183	0.92373	2.30575	1.45032	1.52804	1.8209
ACOT8	0.890163	1.75239	2.13329	1.81688	0.868619	1.70276	1.15421	2.48153	1.7207	2.1901	1.24908	1.70219	2.5073	2.21453	1.84284	1.4486	1.5616	2.78642	0.822108	1.54273	1.35564	1.2533	2.2759	3.34973	2.45235	3.60235	1.33167	0.727944	0.922389	1.40543	2.93715	4.22158	2.917	3.20704	4.22421	3.46045	4.04592	3.8252	4.30867	4.68469	6.20714	4.86548
ACOT9	1.42432	2.9862	1.89938	2.34618	1.29206	2.27621	1.70296	2.43826	2.75704	2.51398	3.57208	3.39648	4.44408	2.66881	3.0304	3.41511	2.25716	3.79034	1.27182	1.69836	1.65327	1.54455	2.9471	2.82299	2.57575	1.96006	1.81564	0.905742	2.05295	1.79575	1.96393	3.94419	3.25346	4.13496	4.37244	1.88632	3.46184	5.34598	2.24517	1.80314	1.98843	1.32856
ACOX1	1.31813	3.2989	2.97665	2.86459	1.75975	2.81897	1.94928	3.22361	2.92597	3.15691	3.32203	4.67964	4.9538	6.17341	3.35498	2.68964	1.91273	4.26964	2.51738	2.73352	2.78839	2.60401	4.12416	2.39931	3.47769	5.23582	5.17664	2.66715	3.13839	4.42443	2.08699	4.86613	4.06908	5.08527	4.21845	4.29981	4.67133	5.42146	10.0073	7.40607	8.02364	8.47339
ACOX2	0.375258	1.35673	0.923368	0.946088	0.796275	1.4451	1.52768	1.25376	1.56996	1.24513	1.26707	1.35648	1.51709	1.81707	1.50145	1.20559	1.21813	1.51464	0.549835	3.90593	1.30797	1.07651	1.70982	1.09513	1.10648	1.35391	2.50028	1.82495	0.900218	2.86847	1.07268	1.36331	1.0655	1.67365	2.31313	0.768282	0.890311	1.86991	0.84384	1.27949	0.828192	0.669276
ACOX3	0.8957	2.48585	3.82926	4.07367	3.51854	3.35868	4.59378	4.30477	3.09866	4.32327	2.17588	1.63331	3.11067	2.81205	1.9937	2.60662	3.02786	3.06429	1.686	4.39032	4.95622	5.64258	4.37491	3.42558	3.80031	4.90637	3.17519	1.47954	2.62924	3.27596	2.99699	3.36781	4.97808	3.65602	2.84978	1.34107	4.63201	3.2299	6.08488	9.19828	9.93679	11.818
ACOXL	0.0140154	0.0117631	0.112085	0.032417	0.0490821	0.0384355	0.0711902	0.022331	0.0518418	0.0389916	0.169277	0.0237293	0.113293	0.0370063	0.0750328	0.13699	0.052797	0.0633915	0.382747	0.0357736	0.0145957	0.0645161	0.0572413	0.0678641	0.0191838	0.0938942	0.0147119	0.0213488	0.0369311	0.0696228	0.0173594	0.0791896	0.0339179	0.113357	0.210527	0.0124315	0.20745	0.111144	0.166428	0.159569	0.153739	0.1061
ACP1	7.75469	3.56585	7.40335	3.39098	4.08746	3.92082	4.7942	4.66255	5.64643	5.02491	5.13983	13.5847	8.42701	8.23009	4.72989	5.30513	4.6395	7.09731	4.16367	13.7664	8.31332	7.61206	8.39469	9.26533	8.3903	10.2837	12.1436	6.79888	6.09065	9.06302	11.7906	7.97982	8.80171	8.36467	11.5008	11.8647	10.7725	11.0029	8.25674	7.89635	9.373	8.26823
ACP2	1.65486	2.14077	3.111	2.00503	1.69689	1.98222	2.05778	2.26585	2.21112	2.86608	2.99173	3.41254	3.80724	3.43698	2.62533	2.70057	2.14599	2.92183	1.96494	3.41247	2.62636	3.13268	3.78466	6.8153	3.98687	4.86408	3.20505	1.5962	1.82325	3.75554	5.22888	6.19211	3.98838	5.02343	9.08643	7.38409	5.50808	4.97025	2.5941	2.4576	2.32413	2.11992
ACP5	1.02388	2.17103	2.55968	2.18789	1.48189	2.97276	0.590393	1.95369	6.62234	1.85273	14.3407	4.36783	4.41653	1.90862	1.82862	2.69707	0.831733	1.35651	0.978019	1.85057	2.48946	1.2565	1.85854	2.09538	3.70494	4.77663	4.72039	2.26368	2.10837	2.76505	2.66478	4.50855	2.50161	2.39565	9.77863	4.56481	5.11461	4.46777	1.36343	2.36107	2.51338	2.06418
ACP6	0.790582	1.26399	1.51992	2.19777	2.24773	1.87736	3.32354	3.05699	2.59776	4.16917	2.02202	1.58107	2.35028	3.85674	1.75955	1.87443	3.26914	2.9317	1.05734	1.30087	1.86745	1.89324	2.312	1.4926	2.27144	2.95658	1.78239	1.37804	2.18632	1.62009	1.21351	2.04074	2.78424	2.18901	2.06079	1.18839	1.67559	2.16245	0.774702	1.83883	1.58955	1.12315
ACPL2	3.02828	2.94374	2.77955	3.61293	1.51355	3.72628	2.15411	4.45679	2.42832	3.08409	2.17586	1.9317	2.13867	4.18949	2.87335	3.40578	3.5321	8.28417	1.73375	2.2758	3.86139	3.37469	8.11385	4.73	6.64207	6.12902	3.20828	1.69105	3.07368	2.86474	6.26998	2.8626	5.60415	2.4918	2.74176	4.33706	3.07228	3.63645	2.07788	2.65583	2.61788	2.24585
ACPP	0.237256	0.201895	0.299401	0.145421	0.12532	0.175697	0.170926	0.263523	0.258661	0.195376	0.363239	0.425983	0.435512	0.283533	0.369816	0.203383	0.0626507	0.334621	0.182541	0.150365	0.0730373	0.0745399	0.393774	0.171909	0.242276	0.404516	0.271128	0.137985	0.307825	0.235649	0.284128	0.819295	0.31042	0.477817	0.45669	0.329208	0.555223	0.539558	0.220938	0.141441	0.208658	0.176658
ACPT		0.0438885	0.0208881	0.0203022		0.0361392	0.044563	0.0420955			0.0424242	0.0222539	0.0425822		0.0200849		0.0198062		0.0188845	0.0335973	0.0548289	0.0484091	0.0716161	0.169882	0.107835	0.0351965		0.0399462			0.0973645		0.063576	0.0473559				0.0232034		0.0213133	0.110503	0.0247905
ACR	0.0769285	0.172213	0.0204914	0.0597299	0.0678223	0.124039		0.0206383		0.047968	0.145613	0.0654765	0.0835182	0.0682713	0.039398	0.136912	0.0388498	0.0465062	0.0555637		0.0268851	0.0237385	0.0702357				0.0270677	0.156724	0.0678628		0.0636685		0.0311769				0.0636164	0.13653	0.0469892	0.104528	0.173428	0.0486333
ACRBP	0.197694	0.316788	0.359227	0.111116	0.141948	0.247094	0.106741	0.186776	0.146607	0.117005	0.348187	0.213391	0.349529	0.174488	0.192723	0.287595	0.176352	0.162711	0.168193	0.183916	0.206351	0.11604	0.122583	0.261633	0.172457	0.265309	0.0945055	0.137024	0.189709	0.076671	0.133666	0.363368	0.174257	0.307663	0.378879	0.223636	0.333159	0.380973	0.230069	0.14628	0.22762	0.289323
ACRC	0.503513	0.422568	0.715126	0.569135	0.448821	0.534071	0.451408	0.595653	0.371638	0.247084	0.53653	0.382088	0.372919	0.451006	0.54934	0.392438	0.540992	0.492273	0.302288	0.170115	0.170851	0.236091	0.279255	0.397246	0.308995	0.233708	0.258411	0.390923	0.351514	0.232932	0.165335	0.471913	0.186224	0.414547	0.33879	0.191034	0.531384	0.433619	0.375081	0.342347	0.277291	0.252646
ACRV1	0.129481		0.153932	0.0602516	0.0859488	0.0536787	0.0660966	0.0523871	0.0288787		0.0314342		0.0315473	0.0326424	0.029668	0.0342589	0.0696381	0.0349426	0.0559273				0.0502584	0.105475	0.0445163		0.0342007	0.0935508	0.0340758	0.0275928	0.20123	0.0629023		0.0588483		0.103809	0.0479709	0.0688626	0.0707657	0.10572	0.109591	0.142178
ACSBG1	0.0367136	0.161541	0.0831025	0.114231	0.0421134	0.0483962	0.0408627	0.0385337	0.0931588	0.0235841	0.154697	0.0409647	0.12859	0.130367	0.0456846	0.119662	0.141244	0.0941038	0.0506785	0.0141643	0.0735948	0.0339044	0.111316	0.0597117	0.0658929	0.0795707	0.0506312	0.0453179	0.275664	0.026071	0.0596871	0.0298188	0.0443983	0.0934364	0.0111102	0.00492164	0.00684621	0.0916103	0.0441462	0.0935175	0.0690702	0.0457317
ACSBG2	0.0364587	0.152993	0.0291605	0.140388	0.127537	0.0832148	0.113053	0.0966599	0.0538815	0.0675279	0.0488692	0.0205581	0.0686866	0.0640924	0.148607	0.0755733	0.109779	0.0769244	0.0959945	0.0619723	0.0758548	0.0782507	0.0826458	0.0391909	0.0498682	0.0162711	0.0509818	0.0647591	0.0746695	0.1034	0.0451408	0.0686037	0.0293882	0.0654495	0.0364678	0.0538455	0.119814	0.0748728	0.0665726	0.12843	0.0410056	0.0919692
ACSF2	1.10402	1.75306	2.4219	3.04982	4.29966	2.26188	5.00409	3.12836	3.26875	5.12245	2.98091	2.19849	3.08907	3.74471	3.56121	2.5721	2.23777	2.88866	2.73512	2.99089	2.68929	2.72075	4.125	2.74648	2.59434	5.55919	9.66674	5.85321	2.35955	7.71106	2.01455	2.60229	3.84662	3.34041	3.84178	2.81999	2.28289	2.7621	2.34451	5.01181	4.62074	4.27837
ACSF3	0.379992	1.03558	0.931999	1.18489	0.318839	0.933574	0.300187	1.01013	0.413096	1.42581	0.729027	0.990444	1.24637	0.996423	0.696026	0.600236	0.663556	1.02291	0.722351	0.661228	0.716865	0.801259	0.884553	1.44511	1.27131	1.28366	0.442327	0.293472	0.655262	0.532319	0.724911	1.60587	0.980223	1.8568	0.927787	0.420245	1.17756	1.49929	1.26408	0.794294	1.08046	1.19262
ACSL1	3.33501	11.7949	8.55552	3.72642	2.0045	6.21215	3.10899	4.72169	6.86227	6.30991	15.4207	13.3331	15.8045	12.292	10.3823	9.29954	7.43553	10.2547	5.78856	3.18199	5.70536	2.75771	11.0301	9.21391	11.2024	17.5273	16.0415	9.10998	18.3826	13.4159	9.31558	21.0461	17.0093	19.0763	7.19153	3.59683	24.6372	11.3714	5.95191	5.39027	5.65175	3.45832
ACSL3	4.94382	3.15681	3.69431	4.53972	4.70052	4.83484	4.58772	5.46479	5.40565	4.46703	4.3669	4.50365	5.31058	7.86102	4.75586	6.50177	4.74957	8.74643	4.48609	5.42763	6.10173	6.4283	7.80749	6.58254	6.89739	10.6819	7.96346	6.35545	10.1492	6.46019	7.22009	9.21855	8.67926	7.05909	4.42717	6.5965	11.7215	8.20223	7.07899	6.45556	6.62774	6.52378
ACSL4	2.89863	7.28265	4.4301	3.58183	1.16282	4.24366	1.73681	4.60671	4.00023	2.09616	9.41747	11.2619	14.9836	12.6629	4.67769	4.05284	3.41271	10.151	2.93903	2.10339	3.1066	2.34324	5.60347	2.65295	6.57091	6.80293	7.78839	3.37175	4.62072	5.25756	5.40833	8.09075	5.67712	6.48782	7.02153	3.47719	9.33784	11.0435	2.00965	2.11673	1.30323	2.03164
ACSL5	1.76281	2.94556	4.5023	1.60022	1.33747	2.38025	1.22169	1.66587	2.96406	4.36744	3.73397	2.43265	3.65262	3.16076	3.04678	1.64146	2.0149	2.47433	1.13789	3.4123	1.89532	2.04282	3.02402	2.98338	2.4014	3.924	1.74042	0.412218	2.42782	1.16578	1.36774	5.33367	3.7758	5.2501	3.10496	1.83931	5.1856	4.75757	1.43204	1.63294	1.08793	1.07546
ACSL6	0.138885	0.0666719	0.183166	0.19662	0.118648	0.147654	0.0685659	0.319988	0.0750135	0.0591858	0.17354	0.108597	0.266117	0.11474	0.0638809	0.111963	0.0617428	0.127576	0.140102	0.0447543	0.0536265	0.0323536	0.142011	0.316177	0.0838386	0.46719	0.0743751	0.105049	0.136957	0.0910733	0.0853105	0.165091	0.129168	0.202855	0.0777866	0.133666	0.284017	0.13175	0.166476	0.059232	0.116436	0.134054
ACSM1	0.114822	0.110142	0.249204	0.709235	0.647172	1.02504	0.37544	0.785706	0.449647	0.274287	0.105824	0.0139014	0.0929547	1.2437	0.263689	1.80789	0.977403	0.682904	0.247809	0.607935	0.496073	0.66522	4.09158	0.0795293	0.764065	8.71177	1.13771	0.625046	16.8576	0.839093	0.243918	0.225346	3.33778	0.236224	0.131606	0.189378	0.222818	0.144742	0.62969	0.480473	0.124617	0.0776439
ACSM2A	0.121663			0.0595851	0.0289988	0.0151355	0.046739		0.0245023		0.0444447		0.0178483		0.0168988			0.00999895	0.0396923	0.056365	0.0114986		0.0150348	0.0178232	0.015122		0.0115935	0.0925885	0.0291124		0.0273824	0.00891467		0.00992052		0.0293861
ACSM2B	0.0684516			0.0101755	0.120375		0.0345612		0.0302101		0.0217569	0.011166	0.0106631	0.011631	0.0101235			0.0369415	0.0293486	0.0697262					0.0180594			0.0942199	0.0115953	0.00936817	0.0163458	0.0106447		0.0118417		0.0729691			0.0120975	0.0107301
ACSM3	0.28298	0.211161	0.0788281	0.854097	0.289337	0.738589	0.203573	0.845915	0.523909	0.22774	0.582758	0.194398	0.529385	0.914332	0.625622	0.434848	0.496695	0.602856	0.238707	0.301254	0.376928	0.74079	1.15777	0.369926	0.689038	1.0788	0.211008	0.172111	2.13216	0.140044	0.409647	0.85605	1.38077	0.533997	0.250398	0.19684	1.13992	1.43678	0.330432	0.48742	0.215186	0.398339
ACSM4	0.0195968	0.0164492			0.0172145						0.0158357			0.0173165	0.0150196				0.042352						0.0268803		0.0206257			0.0139445	0.0242993		0.0237669			0.0174326			0.0358531	0.0319116	0.0165507	0.0371257
ACSM5	0.137299	0.71445	0.230587	0.0846698	0.0961481	0.348218	0.0813502	0.153094	0.446836	0.343703	0.596874	0.348642	0.47715	0.350369	0.535472	0.219591	0.206858	0.34774	0.0986587	0.297832	0.100072	0.0631933	0.448536	0.709027	0.2067	0.386277	0.187332	0.146386	0.289399	0.116906	0.255071	0.56512	0.348842	0.826536	0.522377	0.158294	0.507991	0.58059	0.125404	0.145144	0.220108	0.129916
ACSS1	1.7727	2.41527	4.07413	1.55076	1.03407	1.46952	1.41007	1.97066	2.29757	3.67989	1.96	3.23135	2.92337	1.53298	1.7054	1.87824	1.00685	1.64656	1.75957	0.980436	2.70895	2.51391	2.30105	4.08097	2.95078	2.75226	1.11689	1.19912	1.72296	2.05231	1.9827	7.73115	2.65539	5.50676	4.16561	2.57281	8.3833	4.93218	10.1753	15.8293	14.8909	13.7012
ACSS2	0.576862	4.22389	1.91516	2.2846	2.05446	2.89768	2.02619	3.11137	1.9659	3.45088	3.13703	2.12039	3.89664	3.23934	3.92616	2.59861	3.24424	4.31567	1.57482	1.62563	2.02429	2.30545	3.82525	3.61604	2.79758	5.13805	1.81551	2.62158	3.43518	2.45502	1.48425	4.67055	4.15635	5.93023	2.55044	1.58871	5.74104	4.83785	2.08829	2.67121	2.0803	1.86172
ACSS3	0.49655	2.86275	1.12249	1.49514	0.575385	2.016	1.01253	1.69794	3.3633	1.82759	3.40885	3.61328	2.17707	2.54037	2.02841	2.31068	3.02899	3.97158	0.867648	0.673779	2.35633	3.33409	3.15439	3.25239	2.40543	3.27892	2.10432	1.97144	2.90731	1.48382	1.80381	1.67028	2.90892	2.40077	2.56759	3.57496	1.24964	2.02197	2.17725	5.27226	6.0721	5.16561
ACTA1	0.0698771	0.0586577	0.055848	0.0180592	0.0820249	0.0321398	0.0396443		0.19063	0.173983	0.188666	0.297049	0.284066	0.123818	0.0178773	0.082884	0.03525	0.0633338	0.117645	0.896621	0.0243875	0.0215385	0.0318606	0.037785	0.319943		0.0982353	0.124486		0.298871	0.520251	0.151092	0.0282918	0.0421183	0.0234604	0.0830398	0.144298		0.0213279	0.0379596	0.472411	0.0441567
ACTA2	6.65112	71.7072	18.8247	52.517	12.3354	62.8335	20.8197	77.8711	94.4653	54.7531	80.4297	36.4854	91.5727	117.848	84.0935	65.4114	78.6722	161.935	34.1309	13.754	36.2463	36.2455	117.08	47.4164	86.8486	123.555	36.968	24.108	42.5006	30.7143	60.0144	72.9653	100.84	81.318	64.244	8.96586	199.502	114.69	16.7819	45.1358	27.1459	30.929
ACTB	100.968	170.745	204.543	84.6175	57.3745	112.882	90.9027	113.747	133.025	242.459	176.076	265.64	320.422	231.997	162.908	168.59	164.702	289.311	106.909	246.608	163.678	136.327	190.504	243.518	207.33	219.211	192.363	113.97	116.154	182.489	202.908	290.125	205.007	246.87	324.958	153.595	371.118	288.81	127.91	102.281	110.459	98.5791
ACTBL2	0.0117744	0.0988183		0.0906565	0.0205895	0.459435	0.0696873	0.14979	0.0260957	0.0545056	0.0852044	0.0199144	0.0855408	0.0827729	0.071979	0.0209189	0.0797559	0.0532306	0.0507217	0.0300145	0.0122461		0.0960678	0.0189813	0.241541	0.0788099	0.111116	0.0179246	0.0413337	0.233709	0.116618	0.0759485	0.0854056	0.0422637	0.0235492	0.0104317	0.043523	0.0414425		0.0191415	0.0198631	0.0111374
ACTC1	0.0175549	0.0441971	0.014044	0.013492	0.0153215	0.0419758	0.00740892	0.00696079	0.00647262		0.112704	0.0222374	0.0141443		0.00669961	0.0467657			0.0188814	0.0223361	0.0091133		0.0357533	0.042381	0.023981			0.0267032	0.00769469	0.0186398	0.0108604	0.00706682		0.0235839	0.0087613	0.00776444			0.00800663	0.0285206
ACTG1	56.5798	74.3092	85.0845	85.8969	72.6449	72.3585	88.1427	90.9745	56.1254	164.112	61.936	186.752	153.443	122.718	76.3304	103.067	111.1	177.094	62.1024	205.233	121.182	86.6298	160.015	167.405	163.993	196.754	115.283	52.7865	67.3201	99.2344	153.896	151.747	187.675	175.611	186.674	90.4135	197.252	150.023	101.783	69.6088	99.7859	86.5739
ACTG1P4	0.289262	0.357045	0.394543	0.446843	0.477562	0.549401	0.606023	0.448507	0.302662	0.379536	0.247086	0.129819	0.179141	0.135071	0.247538	0.347877	0.462154	0.200223	0.391811	0.0652602	0.124255	0.282374	0.0232001	0.110033	0.0932665	0.342392	0.196753	0.181574	0.164583	0.181389	0.0843508	0.192563	0.206144	0.260459	0.187783	0.15116	0.189166	0.25534	0.171101	0.235389	0.186739	0.193322
ACTG2	0.369576	12.7162	1.01631	6.42017	0.828075	5.20821	1.98797	7.3146	8.61263	1.8847	10.2221	1.48909	11.398	27.7056	12.3803	7.9912	11.9851	19.251	5.70366	0.238445	3.21379	3.85264	15.7565	1.53622	8.99086	16.8904	2.36012	4.94999	5.14032	1.72141	3.88218	7.20819	11.9529	6.45795	4.1975	0.30752	40.0527	7.85761	1.0147	7.03524	5.38152	4.54736
ACTL10	0.415132	0.390249	0.80992	0.577012	0.451376	0.456178	0.323796	0.662938	0.60289	0.833121	0.415172	0.675552	0.726004	0.834585	0.521204	0.61991	0.551134	0.691347	0.621237	0.382032	0.606155	0.887768	0.520631	1.04673	0.477773	0.824073	0.488658	0.708714	0.277385	0.873111	0.473288	0.603912	0.603424	0.941715	0.532975	0.398211	0.246093	0.630137	1.73031	1.18901	2.50911	1.9022
ACTL6A	4.85066	3.28106	3.20131	1.91396	3.05997	2.66227	2.05171	2.32865	3.25282	3.30816	4.00265	4.30631	3.46006	4.89034	3.88979	3.07279	2.12025	4.89268	2.54941	7.17814	3.62781	4.63279	5.46366	6.72901	6.40803	4.96539	4.27431	1.61872	2.67168	3.06489	11.8762	3.37604	5.0128	5.05927	6.66927	6.77632	4.95498	4.67628	4.12484	4.20082	4.5363	3.21271
ACTL6B				0.0175381			0.0192506		0.0504892																			0.0172744											0.0207171
ACTL7A	0.0731183	0.0818397	0.0584343	0.0189093	0.0429426	0.0673106	0.083017	0.0783765	0.0907295	0.0683243	0.0987773	0.0414645	0.138807	0.0432206	0.0374285	0.0650552	0.0553555	0.0220955	0.0703769		0.0255347	0.0225491		0.118683	0.100476	0.0327934	0.0257113	0.0558418	0.0214904		0.0302499	0.0593189		0.0661546			0.0302141	0.0864449	0.0223235	0.0198648	0.0206005
ACTL7B	0.0248814	0.020887			0.0219261	0.0343695	0.0423869			0.0232587	0.0403486		0.0202498	0.0220693	0.0191085		0.0188414		0.0179653		0.0260752							0.0190049						0.0225192							0.0210321
ACTL8	0.0729461		0.0145801		0.032013		0.0619011					0.0464049	0.0147803			0.016213				0.0233311	0.038076	0.100938		0.029502				0.0556195		0.0259362	0.113033				0.0183102		0.0225401		0.0500289
ACTL9	0.0491708			0.0190767	0.0216614		0.0418756		0.0183066		0.039861		0.0200052							0.0631406								0.0187774				0.0199475			0.0247827							0.0233094
ACTN1	3.29339	8.69539	6.03948	12.1783	5.42805	10.0202	8.45886	12.256	10.0686	14.301	11.6047	16.4425	21.687	22.3893	14.1211	15.0281	17.2694	25.0629	9.12019	12.9352	8.97146	7.41321	10.3427	13.8478	14.5531	19.6434	8.21029	5.42772	8.86256	8.10345	16.7	17.9776	13.7823	14.4841	14.0568	5.30406	17.319	16.4286	6.65967	6.9968	8.65814	6.75374
ACTN1-AS1	0.0707824	0.0594697				0.0504622	0.123793		0.0542508			0.061541	0.059313	0.0649126		0.126691			0.104287	0.0934129		0.0669618	0.0992289		0.198026			0.0547337	0.127018		0.088666	0.0587616			0.0734709			0.129183
ACTN2	0.0780906	0.0357452	0.0340799	0.027253	0.0742771	0.0484449	0.0658531	0.0168649	0.0366075	0.0196507	0.0569108	0.0299525	0.0171419	0.0124353	0.0162454	0.00630263		0.0256504	0.0050867	0.0360954	0.022091	0.026058	0.00963079	0.12557	0.029075	0.018971	0.170829	0.145717	0.0186586	0.100424	0.0614665	0.0342656	0.0171318	0.0381075	0.0141574	0.0376463	0.0174548	0.0124582	0.0647286	0.0576474	0.0837683	0.0402561
ACTN3	0.0211978	0.0374431	0.00889671	0.032618	0.0097243	0.0152503			0.0234731		0.0358582	0.0188425	0.0269922		0.0511413	0.00988152	0.00836928	0.0706134	0.0159971			0.0102268	0.0303524		0.0152095			0.01613	0.00975909	0.00788293		0.00896578	0.0539224	0.0300418		0.00985089	0.0261037	0.0196042	0.0203437	0.00904079	0.0188311	0.0421963
ACTN4	4.67523	13.0463	9.56013	8.088	4.00764	8.53434	6.34502	9.6334	12.7911	14.6042	13.7955	18.1897	23.7714	19.8157	19.7282	14.464	14.604	24.7018	12.0816	12.1528	11.7239	12.1942	10.8169	19.7391	13.3285	14.4437	11.67	7.52068	7.31404	10.8624	12.8118	14.8216	10.498	18.4474	12.2494	5.71727	13.7731	18.4362	16.9963	16.6896	20.0296	16.6422
ACTR10	2.21637	4.88441	4.02356	3.03942	2.28511	3.46691	2.716	4.26644	4.41482	4.52544	4.11556	4.28118	5.90085	6.8434	4.84529	3.24995	3.02153	7.03509	2.65747	5.49967	5.28054	4.63089	6.29252	6.80194	6.69913	7.26807	5.29425	3.63456	4.3586	4.32209	7.78019	5.91453	7.48491	7.07322	7.35101	6.02907	7.66323	7.95335	3.04264	3.65983	3.6024	3.85979
ACTR1A	3.63519	6.44711	5.93418	5.25345	3.82726	4.71766	4.56116	6.40594	5.1167	6.44378	6.32229	8.24476	9.14267	9.87205	6.43706	6.49878	6.26244	9.34307	4.37388	6.04539	5.55122	5.36084	6.57434	9.94946	6.94044	8.5378	7.31064	4.0631	4.30335	7.64045	7.74095	9.62095	6.93648	8.98414	11.4177	5.43766	9.60442	10.0266	6.10434	5.5469	6.82631	5.76293
ACTR1B	2.26195	4.64073	4.40981	5.16581	3.06901	4.959	4.67038	6.63537	4.14706	6.46102	4.99023	5.09554	8.54877	8.48841	5.42886	4.92671	5.19239	7.75793	2.40197	5.07768	5.25241	4.7383	8.0136	6.25444	6.25469	9.84797	6.14765	2.63533	3.63697	5.35268	4.83494	7.84306	7.80206	9.33141	7.58368	4.23728	6.82264	9.46168	4.25468	4.76184	5.63925	4.88313
ACTR2	24.0326	19.0722	28.5747	15.9279	14.6285	14.5407	15.4138	16.1126	18.2599	17.8197	22.9797	31.7169	31.5536	26.7699	17.3937	19.652	16.5621	30.8538	17.6675	33.4908	25.9007	22.7205	26.3595	36.3405	27.1545	31.4117	34.6392	20.2094	21.862	30.6839	29.6661	38.2061	32.0413	31.4483	46.9396	36.6815	46.7824	33.5654	22.6068	20.0717	21.3453	18.4852
ACTR3	17.2693	15.4421	24.4268	12.7004	9.59716	13.098	11.1408	13.6484	15.6975	13.8657	21.6881	25.3893	31.0365	24.4726	14.0712	15.6113	12.6611	24.3411	13.1862	23.534	16.4226	13.8168	19.3226	29.158	25.5491	26.2128	24.0889	11.9712	16.5233	21.1711	27.0243	31.3225	23.5546	24.1618	38.2547	23.0136	42.7436	29.2325	14.6349	11.9341	13.1116	11.5536
ACTR3B	0.506261	0.708008	0.806421	1.11865	1.07339	0.794149	0.642227	0.860536	0.801618	1.09747	0.866552	0.980009	1.18496	1.27685	0.784877	0.542332	1.03229	1.64124	0.687773	0.765539	0.429982	0.69608	0.955787	1.45214	1.26279	1.56956	0.638032	0.560726	0.593594	0.395035	0.862832	1.08238	1.47247	1.23801	0.396469	0.371225	1.19578	1.50727	0.74192	0.542274	0.456103	0.306408
ACTR3BP2	0.1317	0.0221121	0.042095	0.0818398	0.139391	0.0182103	0.0673633		0.0196344		0.0641311	0.0448524	0.0214566	0.116937		0.0234411			0.190305	0.0338581					0.0724449		0.584071	0.664187		0.319671	0.0654086		0.0320337			0.117568				0.0429544	0.0222704	0.024981
ACTR3BP5	0.0417818			0.0323474	0.128559	0.0287791	0.0710174		0.0620809	0.0389424	0.0675817	0.0354833							0.0903483	0.0803052	0.0436853	0.0192959	0.0285406		0.0286695	0.028069	0.46203	0.49414		0.490866	0.0518212	0.0169193				0.111578			0.0382338	0.0170142	0.0176475	0.0395868
ACTR3C	0.83038	1.23161	1.34736	2.19481	1.08904	1.93893	1.43369	1.53545	1.31775	1.86682	1.55141	2.5148	1.89205	2.78877	2.2345	1.7737	2.16356	1.09789	1.41036	1.39523	1.80143	1.59772	1.04123	1.89086	1.10131	2.05114	1.11898	1.67153	1.31957	1.50277	0.963744	1.52978	2.02747	1.17028	1.0807	0.977664	1.07704	1.1744	1.10163	0.804238	1.03388	1.04159
ACTR5	0.695473	1.05515	1.52958	0.958603	1.10026	1.04487	1.15447	1.37371	1.16706	1.41326	1.16258	1.12055	1.62104	1.51781	1.03286	0.879358	0.946911	1.36695	0.451624	0.904312	0.696154	0.800113	1.05571	0.820018	0.933406	1.09284	0.785948	0.437935	0.657699	0.778044	0.496903	1.16555	1.13254	1.75408	1.13798	0.699687	1.2204	1.20156	2.17421	2.4469	2.59535	2.13862
ACTR6	2.09278	1.98436	2.14281	1.87183	1.44969	2.32308	1.86499	2.38313	2.28174	3.18253	2.51619	2.27737	2.11793	3.72776	2.93642	2.20932	1.73723	3.98263	1.83174	3.72504	2.76886	3.41079	3.33338	3.48003	4.11235	3.21452	2.91151	1.44875	2.60218	2.60071	3.99099	3.64764	5.02658	4.73723	3.94722	3.5168	4.51059	3.17764	3.22424	3.10642	3.58114	2.71041
ACTR8	1.12669	2.55897	2.13892	3.66338	2.53666	3.40918	2.80805	4.35468	3.45559	3.02379	3.65301	3.03592	3.81891	5.06589	3.56981	2.71568	2.83633	3.89473	2.25711	3.3339	3.32404	3.67931	3.2784	3.3536	2.72418	3.41962	4.10128	2.76131	2.99466	3.98806	2.82143	4.19754	3.60641	3.85258	2.94573	2.47604	4.85221	4.54796	4.29063	4.54005	4.80232	4.21003
ACTRT1					0.0426365		0.0206064		0.0540495	0.0226119		0.0205849					0.0183207		0.0174693						0.0332546									0.0437883			0.0599987	0.0214571
ACTRT2					0.0866455		0.0837513				0.0199305								0.0177493									0.0375548
ACTRT3	0.100984	0.16952	0.107659	0.324957	0.206642	0.34683	0.228336	0.443565	0.261924	0.281523	0.352986	0.385196	0.286207	0.430445	0.257719	0.224408	0.126971	0.243744	0.157432	0.215149	0.140448	0.201705	0.550704	0.35369	0.415113	0.383802	0.247672	0.20525	0.236778	0.155483	0.396301	0.394513	0.244668	0.363671	0.371445	0.493365	0.582074	0.490224	0.169235	0.109564	0.15629	0.0318694
ACVR1	1.88936	6.1066	3.78104	4.98576	2.44545	5.1866	3.66822	4.8753	5.34146	5.59748	4.73777	5.56661	6.70021	8.07687	6.79249	4.54448	5.19425	8.19907	3.31105	4.7648	5.09424	4.8935	8.29606	4.80649	7.02636	8.90398	5.96379	4.13776	5.72658	4.92928	5.11053	7.11877	7.98559	8.6983	6.81085	4.87674	7.32796	10.6253	3.1242	3.63271	3.20202	3.66671
ACVR1B	2.26818	1.31902	2.7884	1.30547	1.01117	1.28122	1.42984	1.50957	1.45926	3.02916	1.83205	2.50454	2.89156	3.11521	2.19233	1.4711	1.73601	3.50691	2.21861	2.29525	2.44835	2.16169	3.31515	4.43397	3.80026	3.12419	2.47484	1.6792	1.16772	2.89068	3.61505	3.19154	3.31878	2.67178	1.76005	1.54753	2.84263	1.86254	2.83519	2.13046	2.64986	3.5002
ACVR1C	0.133709	1.71201	0.326862	0.0979381	0.145856	0.302758	0.209178	0.299834	0.503463	0.689818	0.967711	0.217825	0.345992	0.115974	0.389282	0.204949	0.146679	0.233776	0.180371	0.0428796	0.0583487	0.0481935	0.658802	0.616339	0.347879	0.67949	0.354849	0.302378	0.553657	0.132408	0.0686911	0.385509	0.571697	0.841834	0.127259	0.139755	0.259152	0.410505	0.311785	0.244189	0.403516	0.116035
ACVR2A	1.55528	5.10802	2.79148	6.14017	2.07273	5.71902	2.4006	5.67969	7.68729	2.81735	4.49541	2.5207	3.84142	6.23486	5.14354	4.53165	4.21204	6.85765	2.80882	2.22375	3.48384	3.55792	8.22036	1.60755	5.47675	8.80591	3.38676	2.73957	4.73788	2.88461	3.01702	4.3156	10.4606	5.54578	2.83835	1.30384	5.86816	6.14533	4.11412	4.90213	4.88792	5.03129
ACVR2B	1.41295	2.1555	1.2127	2.26144	4.83578	2.14857	2.38426	2.41696	2.45815	1.9761	2.18402	1.45304	1.84447	2.255	2.54367	1.86711	1.64961	1.87155	2.01117	2.46818	1.9197	1.86368	2.17836	1.97838	1.77504	2.03952	1.84475	1.43827	1.87924	2.09607	1.46255	2.17529	1.88504	2.58279	1.28138	0.719318	2.40506	2.26256	3.16799	4.05355	3.74015	3.04465
ACVR2B-AS1	0.236858	0.629505	0.221004	0.567839	0.690879	0.829504	0.601261	0.680889	0.60323	0.487806	0.476531	0.300646	0.382722	0.52085	0.402421	0.584562	0.545053	0.297532	0.708987	0.721763	0.630053	0.557044	0.537192	0.509493	0.522157	0.405375	0.179491	0.32063	0.473725	0.261361	0.325912	0.350358	0.445672	0.472753	0.316086	0.0816656	0.519174	0.463539	0.420593	0.727545	0.466272	0.659847
ACVRL1	0.663199	1.86242	1.30554	1.29519	0.751293	1.92129	0.900116	1.621	1.35063	1.62883	1.7818	3.52151	4.63383	3.24983	1.75572	2.76628	1.33346	3.9706	1.35294	0.699988	2.05954	0.92393	1.97459	1.43151	2.22284	2.35323	1.07271	0.497323	1.73518	0.949221	0.551733	2.92943	1.8369	3.59739	1.29562	0.506764	3.20778	3.34612	0.698287	0.885063	0.671589	0.845288
ACY1	0.266081	1.30367	1.25514	1.2534	1.51884	1.38311	1.84053	3.00437	1.27482	1.90397	0.962387	1.45755	2.2739	2.50256	1.49038	1.85357	1.63493	3.75783	1.02367	2.51314	1.80195	2.39673	3.40482	1.8288	3.11235	3.8708	1.76443	0.76636	1.22351	1.74573	2.50907	2.49867	3.32966	3.01651	2.5271	1.23635	1.98162	2.51429	1.07272	1.85768	2.24228	1.77346
ACY3	0.0816563	0.0914009	0.217484	0.0211539		0.0188291	0.0232151	0.0438743	0.0609014	0.0764631	0.0442055		0.0665541	0.024183	0.0836893	0.0726776	0.0825358	0.0246903	0.216402			0.0252163	0.0746125		0.11233	0.109995	0.057506	0.0208033	0.0961012		0.135205	0.154789		0.19738	0.0549651	0.0486184	0.135156	0.120884	0.0249489	0.0887917	0.0460334
ACYP1	1.59876	2.10245	1.66159	2.49516	1.63837	3.06495	1.70077	1.93294	2.1294	2.20338	1.9365	0.995192	2.93324	3.39614	2.20003	2.39197	2.25798	2.73567	1.17713	3.27023	1.92627	2.22927	3.70061	3.35468	3.69065	2.9827	1.53081	0.591068	1.68318	1.63083	5.60604	1.94569	2.72539	3.56429	3.7909	1.19863	2.99222	3.50858	1.91056	1.83069	2.54522	2.0599
ACYP2	0.818155	1.52092	1.16721	1.1141	0.955213	1.17398	0.973055	1.62782	1.26555	1.3427	1.42549	0.996463	2.57533	3.79573	2.06795	1.27466	1.39682	2.96986	0.549576	1.58018	1.96475	1.57156	4.04909	2.90081	3.82155	5.35736	2.6571	1.43005	1.93581	1.83826	2.43214	2.68508	5.44346	3.10297	3.01308	1.77641	4.21176	4.20973	1.849	1.66881	2.15037	1.52497
ADA	0.881899	1.10095	1.82544	0.403077	0.537295	0.654941	0.519383	0.326719	0.672691	0.675289	0.860485	1.90272	1.65397	0.660812	0.503184	0.663786	0.410528	0.532802	0.554584	1.18916	0.378665	0.459874	0.587485	0.953394	0.652108	0.851303	0.524359	0.276188	0.478211	0.757366	0.392781	1.96124	0.823761	1.75747	1.70747	0.70515	1.14835	2.16315	0.455442	0.331621	0.592329	0.300041
ADAD1	0.0177193									0.01648	0.0271677					0.0777801														0.0125976	0.0219631
ADAD2		0.0242835	0.011569	0.0669103		0.022437	0.0122502	0.0130461	0.02141	0.0134201	0.0131704	0.0276908	0.0529799	0.0576295	0.0553294	0.0290427	0.0123185	0.0392619	0.0623641	0.0208722	0.0340745	0.0451781	0.0445354		0.0447652	0.0438213	0.0171632	0.0124466	0.0508316	0.0464358		0.0264044	0.0525247	0.044118	0.0163796		0.0807111	0.0432519	0.0149275	0.0132885	0.0137862
ADAL	0.410395	0.539819	0.472474	0.972856	0.999304	0.8539	1.01975	1.03764	1.30641	0.914941	1.16071	0.906936	1.34015	1.58404	0.973002	0.547224	0.70788	0.735491	0.54852	1.0878	0.975413	0.900339	1.23505	1.53226	1.04961	1.33683	0.90071	0.788768	1.09708	0.747592	1.10505	1.04529	1.4778	1.05857	1.48197	1.3279	1.09525	1.37315	1.22721	1.77192	1.38509	1.29476
ADAM10	6.57742	9.45763	8.49585	10.2461	5.73155	8.579	7.43269	11.1646	10.7957	9.32745	12.7854	11.718	14.2821	13.8397	11.0124	9.05645	9.21639	13.5961	8.30909	9.74832	10.0482	9.28142	13.8895	9.00681	9.91645	17.6508	10.0305	6.51676	10.5196	8.47636	7.27175	16.9691	14.6677	13.7381	9.98839	13.3878	17.3251	14.5285	7.47803	8.20413	9.16722	8.42755
ADAM11	0.0511704	0.128826	0.0409406	0.117878	0.0637446	0.109761	0.0739828	0.144743	0.102328	0.22936	0.0937751	0.0370145	0.0588448	0.0768402	0.144988	0.233642	0.137259	0.138671	0.115243	0.12081	0.0758335	0.140883	0.119016	0.0117559	0.0399216	0.0879133	0.0305951	0.0611335	0.0320241	0.0310254	0.0180844	0.0529308	0.105854	0.0850309	0.0510298	0.0193845	0.0808887	0.128299	0.0933175	0.0712354	0.0554529	0.124361
ADAM12	2.51466	6.16229	4.14307	5.80681	2.36375	9.17508	6.06292	9.60944	2.75541	6.38032	3.11851	17.3338	4.63389	4.07046	2.65347	9.20931	5.07542	11.9487	2.68289	5.85159	6.24695	1.08401	7.3034	4.16123	7.77546	4.90821	8.76207	1.95134	3.67287	9.48182	8.23924	11.6208	4.55198	5.3107	10.1839	2.20489	13.75	17.354	2.33582	1.12269	1.4614	1.07594
ADAM15	0.88684	5.6354	3.3219	3.0036	2.58196	2.45419	2.77645	2.75043	3.10957	3.8764	3.2869	4.25273	4.94187	5.68887	3.34107	3.49948	4.94763	7.68361	1.51926	3.8364	2.03314	1.53428	6.05194	6.69942	3.59536	4.92946	5.09927	2.30441	2.39483	4.80031	4.66487	5.39083	4.06191	5.62396	5.8939	2.78649	6.04406	6.83017	2.62408	1.84584	3.61432	3.02293
ADAM17	3.5188	5.00869	4.68677	5.62076	3.31911	5.11512	3.96617	6.27158	4.72562	4.49306	5.55369	5.58908	7.6898	7.87216	6.21659	5.37302	6.11466	8.25111	4.94871	3.94305	5.13486	5.08744	5.74672	4.60516	5.49432	8.02989	4.49865	3.38563	5.58531	4.36135	3.96964	6.44718	6.92037	7.45897	5.80347	3.65506	6.74826	9.89233	4.62752	4.55153	5.10131	4.44153
ADAM18					0.0242536		0.0117261					0.0234518							0.0398183									0.0184244			0.0171571					0.0215125
ADAM19	1.31954	1.50248	3.2227	0.789873	0.542471	1.16319	1.00397	0.887845	0.786706	1.16135	1.40192	2.73332	4.12029	0.866507	0.676692	1.0928	0.809635	1.25339	0.818179	1.20189	0.914711	0.476655	0.963856	3.06474	1.1375	1.19183	1.77387	0.652227	0.858818	1.51459	1.5526	2.10499	1.24185	2.07286	2.85751	0.926741	2.10242	2.12345	1.05046	0.465831	0.743934	0.329027
ADAM1A	0.891062	1.6025	1.24958	2.36086	2.07394	2.4396	2.15232	2.48386	2.01736	1.84253	1.98163	1.64393	2.26966	1.79965	2.13097	1.17187	1.36728	1.41249	1.5037	0.870123	0.854441	0.96839	0.771003	1.02593	0.902027	0.820974	0.764386	1.02172	1.48266	1.2304	0.63036	1.19419	1.00719	1.8482	0.578548	0.727855	0.869687	1.60867	3.22193	2.90646	2.77203	2.72549
ADAM2	0.0124958			0.0192505	0.0218604						0.0201036	0.0105708		0.0109861		0.0222025			0.00897432										0.0438777	0.00886121
ADAM20	0.730568	0.939487	0.735139	1.5242	1.78236	1.23416	1.36492	1.29293	1.47989	1.10186	1.17483	0.76729	0.884599	1.04581	1.32362	0.418697	0.434558	0.447478	0.431464	1.18648	0.686304	0.747744	0.480706	0.436903	0.435106	0.457446	0.815477	1.15702	1.04447	1.12767	0.306355	0.69356	0.413109	0.993959	0.871986	1.38847	0.551713	0.746536	0.61315	0.833291	0.506894	0.780209
ADAM20P1	0.442116	0.561092	0.474405	0.929332	0.951687	0.811455	0.938564	0.950875	1.06684	0.897868	0.823156	0.464858	0.60024	0.520797	0.757796	0.277758	0.356932	0.233951	0.263117	0.343404	0.403518	0.624485	0.293123	0.156368	0.294835	0.245301	0.440766	0.763133	0.595988	0.511915	0.253604	0.434512	0.260617	0.454506	0.474181	0.429691	0.371844	0.341382	0.285403	0.368059	0.300105	0.489506
ADAM21	0.284877	0.457388	0.267474	0.496081	0.585004	0.542873	0.618084	0.591202	0.494304	0.42448	0.478212	0.220024	0.30006	0.457326	0.473344	0.132043	0.186494	0.179208	0.0800552	0.363223	0.257733	0.387406	0.151633	0.239685	0.203316	0.132678	0.311791	0.414889	0.260942	0.263486	0.153362	0.229761	0.119819	0.366931	0.359334	0.428101	0.213719	0.239861	0.186597	0.201383	0.318676	0.292928
ADAM21P1	0.0985235	0.192953	0.131299	0.240891	0.215955	0.180419	0.1392	0.222856	0.109491	0.122036	0.0529685	0.0695813	0.132934	0.10134	0.1257	0.0875715	0.0866977	0.0594461	0.0590652	0.0629571	0.136994	0.151348	0.111911	0.0265381	0.0674893	0.0440457	0.120795	0.125142	0.129923	0.0933321	0.101741	0.0796187	0.0994445	0.0886789	0.0658732	0.131248	0.0405556	0.0434691	0.05253	0.0668033	0.13168	0.202089
ADAM22	0.543623	1.35651	0.969648	1.19991	0.513139	0.608543	0.676268	0.801386	2.28844	2.25751	1.76176	0.677939	1.58862	1.04926	1.62286	0.528248	0.362398	1.15985	0.689685	0.274118	0.609118	1.20292	0.486463	0.669094	0.642088	0.727955	0.865625	0.509557	0.632441	0.641266	0.90767	0.708457	0.797203	0.540934	0.714378	0.256375	0.847485	0.680031	0.849389	0.757525	0.520392	0.53912
ADAM23	0.160966	0.333222	0.472107	0.412857	0.178157	0.506519	0.408053	0.434751	0.332753	0.2879	0.439748	0.752849	0.779103	0.320375	0.459023	0.447975	0.242177	0.737248	0.408156	0.123022	0.256546	0.246605	0.27711	0.242053	0.366751	0.358981	0.348646	0.187815	0.36715	0.258512	0.132828	0.475635	0.259348	0.413795	0.30028	0.0665151	0.515403	0.537885	0.225254	0.23546	0.289598	0.182674
ADAM28	0.867559	0.419449	1.33842	0.976488	0.509243	0.833107	0.774086	0.92449	0.604912	0.72518	1.34619	1.35496	2.19495	1.37421	1.15359	0.967044	0.868355	0.765904	0.962859	0.863891	0.39585	0.364406	0.933933	2.16482	1.02257	1.59712	1.12335	0.360764	0.968646	0.862862	1.26506	3.08289	1.42743	2.34846	2.941	2.26227	3.30088	2.68775	0.937875	0.600823	0.647193	0.538261
ADAM29	0.0206968		0.0248855	0.00791772	0.363794	0.0212825	0.0174883		0.00759836	0.0095125	0.0249926	0.246316	0.193073	0.0181714	0.015807	0.0368836			0.0746291	0.0131029	0.0215126	0.00945541	0.325304	0.0165683		0.0834237	0.0107795	0.0157502	0.0820983	0.00728612	0.0256195	0.00829056	0.0250066			0.0459846	0.0255408		0.00938743
ADAM30	0.0766563		0.0087595		0.0287101		0.0462739		0.0080861	0.0101326	0.044002	0.00925725		0.0192347			0.0164776	0.0197996	0.102175		0.0113842			0.0176458	0.0299437	0.0146547		0.0333346	0.00960776		0.0948885					0.0290938					0.00923568
ADAM32	0.19331	1.28777	0.434853	0.81876	0.919199	1.11678	0.82758	1.09541	0.633843	0.39159	0.738436	0.551806	0.526747	0.371668	0.295468	0.590314	0.454723	0.721037	0.251589	0.215626	1.23167	1.51136	2.20188	1.30517	2.34657	2.49103	0.367445	0.266714	0.593848	0.145621	1.33133	0.613803	3.24293	1.6266	0.265855	0.0642345	0.699768	1.85016	0.364002	0.756241	0.387272	0.320007
ADAM33	0.141608	7.85382	1.21596	2.74671	0.643858	4.83633	1.21294	3.82642	3.2137	4.8713	3.66008	1.98071	4.14145	3.02869	5.18017	2.33111	2.00412	4.16323	0.642218	0.446461	3.7783	2.73912	3.60184	0.380174	2.62469	1.6914	1.3536	0.821558	1.61371	0.745036	0.559448	2.05187	1.77038	4.49945	0.728099	0.108583	2.01391	6.44665	0.555875	1.36769	0.934072	1.38782
ADAM3A					0.0119164																							0.0181037
ADAM5	0.0200791							0.0160814			0.0162304								0.0144678						0.0275469			0.0153173			0.0248997		0.0243567							0.0163502
ADAM6	0.0737706	0.0154801			0.0647578		0.031304		0.0136807		0.014892	0.0156446		0.0162832					0.0929551									0.0281256
ADAM7	0.0191666			0.00736889							0.0153893	0.00809603		0.00840814	0.00731694	0.00851072			0.020622									0.00729025								0.00848082		0.00842143
ADAM8	0.500503	0.322502	1.07396	0.422525	0.46545	0.433481	0.309105	0.630307	0.509796	1.00406	1.28899	2.63321	2.37225	0.743159	0.377506	0.633785	0.407927	0.838131	0.61902	0.88405	0.558908	0.276191	0.670493	1.75114	0.752382	0.547819	1.72051	0.375997	0.3627	1.38087	1.13628	2.16318	0.750144	1.31242	4.97687	2.5452	1.12722	0.961709	0.921734	0.391317	0.978115	0.346372
ADAM9	3.92873	9.17506	4.66619	7.93755	4.52167	7.10709	5.79597	7.47252	8.05541	6.54283	11.585	24.651	18.1223	15.8007	7.97959	9.43278	9.03821	10.7828	10.1492	6.35665	13.1646	10.3221	13.4058	10.5506	11.4628	16.2882	9.52139	7.84968	11.4652	9.38311	12.3618	15.5214	13.7105	9.98575	9.99721	5.9978	17.9831	15.1492	3.42324	3.39007	3.77052	3.8109
ADAMDEC1	0.722895	0.0125485	1.20809	0.127179	0.207061	0.051391	0.114245	0.158116	0.612197	0.111254	1.32383	0.780056	1.8565	0.149732	0.043367	1.39876	0.0451654	0.0406493	1.13084	0.198909	0.118087	0.0391544	0.0555941	2.35679	0.23492	0.242484	0.267846	0.194317	0.821798	0.138335	0.526679	1.14429	0.891969	1.04471	2.44734	2.0496	1.20653	1.09926	1.2783	0.367425	0.789456	0.36218
ADAMTS1	1.30498	10.7137	4.86152	5.34307	1.54099	9.00774	2.94594	6.94819	12.3737	18.1669	13.0448	9.42045	16.9259	9.65628	8.21559	13.0075	10.4994	21.1735	7.31158	1.56207	12.4246	9.06604	9.08505	2.47565	11.9327	9.56625	17.0179	8.12518	11.4018	6.73879	1.52867	9.79162	7.88072	11.1671	5.15609	0.652902	15.6595	10.0861	1.88857	4.30586	3.14245	3.86952
ADAMTS10	0.311845	1.40424	0.785003	0.876227	0.451089	1.07996	0.8084	1.06051	0.941596	1.38303	0.65873	1.239	1.51871	0.526453	0.748569	0.790104	0.657041	0.927604	0.430633	0.609269	0.339342	0.397932	0.619261	1.02764	0.768533	0.762358	0.84371	0.520472	0.479868	0.839434	0.432804	1.17507	0.780244	1.74257	1.88144	0.450514	0.982043	1.44866	0.277436	0.352088	0.365436	0.352262
ADAMTS12	0.717967	1.86722	1.06612	1.99067	0.777975	4.46498	1.83208	3.41449	1.54797	1.92083	1.32171	3.93412	1.80581	2.62741	1.97799	3.82992	3.0448	4.33467	1.49193	1.89033	2.20652	1.04434	2.43861	2.33939	3.02806	2.07366	2.05661	0.594889	1.40503	2.05808	3.1758	2.17953	2.09108	3.05994	3.77797	0.622919	2.11452	4.75989	1.48004	0.97681	1.06841	0.739592
ADAMTS13	0.13113	0.13141	0.0953307	0.36102	0.213491	0.161896	0.28538	0.25957	0.175323	0.429451	0.140266	0.119389	0.291355	0.278381	0.228554	0.224977	0.183218	0.190548	0.126576	0.445846	0.477186	0.342325	0.436188	0.121021	0.2354	0.248313	0.117066	0.0970203	0.11751	0.0841503	0.133422	0.120447	0.346287	0.187884	0.245572	0.0861861	0.144974	0.297867	0.252792	0.163678	0.329952	0.120141
ADAMTS14	0.0971322	0.301005	0.192203	0.141948	0.0960108	0.204353	0.609962	0.317445	0.129826	0.493263	0.0620731	1.54026	0.454963	0.161926	0.0139503	0.682306	0.0631163	0.05677	0.123614	0.608707	0.107598	0.00839033	0.104927	0.50434	0.252418	0.0488712	0.545394	0.0115876	0.0213632	0.361192	0.410528	0.227695	0.0294219	0.222884	0.669821	0.029629	0.0337211	0.67681	0.202203	0.0173287	0.0461544	0.0144063
ADAMTS15	0.556517	2.91057	0.827647	2.57437	1.10672	3.2804	4.85022	6.4552	4.37313	2.22272	2.54824	3.77801	3.44002	7.08722	3.38984	2.43001	3.15562	6.6701	0.760781	5.76146	18.3457	19.2276	5.19706	15.2189	6.24335	3.2128	1.36349	0.828737	2.82041	1.00124	10.0651	1.59969	3.53172	1.78868	0.58801	0.119148	1.38807	3.89808	9.01221	9.28634	11.5057	8.08913
ADAMTS16	0.0193239	1.14595	0.0103077	0.158194	0.0842097	0.55799	0.890501	0.458801	0.156523	1.03957	0.227108	0.652049	0.0518235	0.0563888	0.0687695	0.188698	0.0918822	0.104716	0.0599824	0.63021	0.0801452	0.017727	0.200915	0.817961	0.580232	0.215106	0.471588	0.0391678	0.0789856	0.54198	0.844418	0.0621607	0.310801	0.178568	1.07858	0.0341461	0.00791618	0.728801	0.111569	0.0470683	0.108568	0.060869
ADAMTS17	0.311527	0.328884	0.402073	0.273564	0.319417	0.342405	0.308958	0.274049	0.380765	0.481429	0.358022	0.224502	0.367551	0.311995	0.398288	0.249744	0.263889	0.217763	0.330929	0.153102	0.53618	0.700161	0.38813	0.322822	0.267313	0.436023	0.168055	0.087808	0.290313	0.159766	0.248497	0.28266	0.351342	0.18406	0.305228	0.0399251	0.26535	0.277408	0.439571	0.52203	0.457221	0.441467
ADAMTS18	0.145524	0.759847	0.228579	0.53741	0.0845023	0.532697	0.217958	0.571067	0.154685	0.307944	0.202855	0.781651	0.277345	0.75909	0.587526	0.354018	0.606672	1.03176	0.065604	0.0615984	0.189893	0.0790707	0.438329	0.121223	0.448551	0.640495	0.191568	0.278499	0.330328	0.0876076	0.0599792	0.229607	0.773358	0.192665	0.649598	0.180857	0.12579	0.321254	0.0736813	0.0656261	0.0499559	0.0712916
ADAMTS19	0.32084	0.221729	0.0956393	0.0579331	0.0328949	0.283184	0.164384	0.119476	0.0972723	0.226245	0.0504062	0.15389	0.0354266	0.0936141	0.134322	0.0502612	0.0236136	0.0568163	0.0630849	0.0399643	0.11088	0.109643	0.0767783	0.353902	0.0858575	0.0420147	0.0328964	0.0286892	0.0606085	0.0578221	0.108921	0.0758821	0.0758825	0.0506276	0.200632	0.0500201	0.0850398	0.286898	0.0401434	0.025538	0.0106032	0.0475575
ADAMTS2	0.849886	4.93062	1.63354	3.70762	0.894883	4.32915	3.53954	4.10153	1.56233	6.62765	2.25082	6.36004	3.57995	3.4656	2.85372	4.07135	2.60258	3.15157	1.34435	2.95458	3.86508	1.06636	2.90409	4.48345	3.36075	2.50146	4.59953	1.21665	2.01271	4.121	4.46474	3.64497	2.57799	3.00658	6.16737	0.657154	4.04243	10.0335	1.86287	0.904881	1.5926	0.715183
ADAMTS20	0.0333833		0.0356167	0.00853583	0.00484673		0.0562552		0.00409483	0.0666633		0.02815	0.017896			0.014816			0.0438242								0.0523516			0.0747157	0.00687988			0.00497279		0.00491358			0.005071
ADAMTS3	0.208103	1.64983	0.385626	0.903128	0.214663	0.806339	0.29991	0.887758	1.03174	0.625829	1.66656	0.581833	1.00398	0.737803	1.00194	0.617344	0.489049	1.84947	0.278408	0.10432	0.612917	0.597566	0.57159	0.263951	0.47072	0.555751	0.400761	0.341243	0.608963	0.321245	0.223463	0.823181	0.693368	0.787987	0.207297	0.0628695	0.820723	0.835291	0.149735	0.253393	0.226111	0.25871
ADAMTS4	0.550023	1.0978	1.43317	0.7249	1.59455	1.94814	2.30077	1.28936	1.53342	12.4572	4.62478	5.24421	8.50882	2.83245	0.493318	2.75841	2.33362	6.80168	1.61393	1.53086	2.66035	0.538914	1.02868	1.81701	1.54255	1.01312	4.58101	1.25453	1.2895	2.39238	1.27799	1.45918	0.753449	1.04423	1.93476	0.302236	0.849927	0.958898	0.250772	0.102613	0.131564	0.0702506
ADAMTS5	0.375207	11.5344	1.56928	6.57056	0.996227	6.92424	1.40294	6.99898	5.10503	2.42863	4.45909	1.605	3.62321	7.05049	7.46523	3.76957	4.3757	7.69471	1.50305	0.89796	2.94118	3.38904	10.0279	1.1937	6.82724	9.07102	1.9183	2.42333	5.78294	1.12868	1.25009	1.71333	8.95394	6.37085	1.47674	0.250379	2.3261	8.27723	0.835092	3.84907	1.83854	2.81022
ADAMTS6	0.279179	0.413637	0.429366	0.367807	0.318965	0.457579	1.31859	0.437655	0.423464	1.14079	0.328144	1.12862	0.332981	0.129647	0.136282	0.565226	0.402432	0.46469	0.483898	0.409669	0.37496	0.199888	0.307297	0.875502	0.678189	0.378436	0.729262	0.125925	0.194709	0.822703	1.31581	0.494133	0.247105	0.342823	1.459	0.250246	0.492718	0.607576	0.282189	0.0991244	0.176399	0.107136
ADAMTS7	0.116352	0.307563	0.335161	0.245476	0.0557536	0.289557	0.200998	0.377338	0.0942089	0.477286	0.195716	0.446463	0.355584	0.264713	0.208465	0.371811	0.327479	0.672457	0.133317	0.229071	0.198987	0.106705	0.339145	0.336536	0.277839	0.27969	0.133822	0.0707387	0.132453	0.201499	0.316534	0.313363	0.27362	0.582445	0.631792	0.118181	0.285901	0.683487	0.130797	0.0692675	0.0588273	0.0714596
ADAMTS8	0.0619686	0.482905	0.169971	1.14989	0.479056	1.7056	1.00881	3.24365	0.28072	0.302608	0.639423	0.493432	2.36818	1.43617	0.682477	0.683918	0.944828	2.39984	0.622095	0.056321	1.81078	2.30901	1.75497	0.484452	0.91911	1.59797	0.55618	0.498251	0.94682	0.394804	0.427192	0.327871	1.23996	0.48367	0.0618573	0.0548188	0.392123	0.559867	0.177658	0.409906	0.253759	0.485416
ADAMTS9	0.78903	5.38058	1.86996	4.33328	0.992503	7.26427	1.89815	5.50711	3.41782	4.70267	7.50074	8.3997	9.93826	5.33579	3.33649	4.7787	4.61407	14.0388	3.17404	0.682239	2.69832	1.06082	3.23022	1.06501	3.26362	2.25083	4.89217	1.77185	3.03922	2.97042	0.744962	2.62261	3.29184	4.35177	1.01845	0.524189	2.43776	6.50539	0.647801	0.615712	0.51498	0.532381
ADAMTS9-AS2	0.284973	4.68292	0.743625	2.05956	0.840898	3.5191	0.927421	1.30353	4.67411	1.79555	3.45613	0.597029	2.4263	1.91545	4.22288	1.58614	0.972258	1.03136	0.938158	0.15322	1.15651	1.865	1.89991	0.435982	1.86888	1.32687	0.740311	0.605588	1.80549	0.266222	0.315873	0.956865	1.0712	2.95374	0.330635	0.106483	1.27712	2.31411	0.370001	2.13499	0.886041	1.5473
ADAMTSL1	0.28408	1.75112	0.37906	0.41386	1.38606	0.725151	1.0822	0.393717	0.868837	1.59522	0.779553	0.491429	0.451659	0.42217	0.420007	0.793633	0.334727	1.19707	0.319196	0.455782	0.462513	0.376151	0.354599	0.61778	0.418004	0.298438	0.235918	0.161638	0.368248	0.214318	0.218598	0.395251	0.275263	0.928132	0.497868	0.0912685	0.472133	0.746463	0.175219	0.287036	0.267236	0.172033
ADAMTSL2	0.158314	0.321103	0.292188	0.113607	0.209674	0.130689	0.396351	0.186181	0.218014	0.65871	0.107888	0.257021	0.301264	0.312618	0.245576	0.193047	0.196062	0.432174	0.121401	0.254462	0.315992	0.199642	0.295167	1.16162	0.344487	0.279032	0.26404	0.0723972	0.167702	0.313927	0.381003	0.315046	0.188992	0.451707	1.01553	0.299989	0.224667	0.328417	0.158638	0.0565041	0.183277	0.0904314
ADAMTSL3	0.285214	1.36712	0.390775	0.536607	0.218175	0.750583	0.389325	0.396	1.10277	0.52924	1.43515	0.644616	1.04862	1.33721	2.3017	0.816906	0.288466	1.2484	0.562874	0.279696	1.06064	0.570291	1.20012	0.908937	0.819179	1.11315	0.334127	0.229799	1.07412	0.296087	0.411353	0.69781	1.28126	1.27355	0.847415	0.362321	0.817049	0.897152	0.685096	0.897808	0.731766	0.559247
ADAMTSL4	0.706118	5.45321	1.87268	0.845989	0.30788	1.60773	0.681457	1.05458	1.78522	4.37921	2.93788	2.61784	4.13752	1.96553	2.64991	2.14047	1.83665	2.37081	1.3701	0.811685	2.06747	1.46519	1.24876	0.80225	1.53012	1.23068	2.09623	1.84556	2.26992	1.32666	0.455652	1.86018	1.20111	2.41252	1.44179	0.981647	1.53505	2.6519	1.04096	1.45905	1.12311	0.977311
ADAMTSL5	0.172489	0.250922	0.275934	0.274423	0.130683	0.401393	0.447175	0.383918	0.271803	0.149019	0.175642	0.243082	0.519727	0.535452	0.62382	0.561808	0.424025	0.758962	0.280673	0.395664	0.633774	0.412393	0.375239	0.444839	0.42457	0.354015	0.81982	0.691425	0.423818	0.978075	0.270481	0.361548	0.333602	0.288881	0.9083	0.794543	0.269169	0.252921	0.209938	0.401902	0.523747	0.435062
ADAP1	0.401692	0.746528	1.06696	0.486768	0.376878	0.609946	0.485893	0.640209	0.498915	1.17103	0.635465	1.50617	1.55427	0.921956	0.504773	0.67565	0.356739	0.415309	0.536196	0.787435	0.702321	0.634071	0.820429	0.926376	0.726643	0.845882	0.587396	0.273182	0.340266	0.509123	0.462026	1.37822	0.694462	1.13478	2.25598	1.24725	0.672537	0.872386	1.38917	1.38845	1.69482	1.62916
ADAP2	1.67708	4.7554	3.30556	1.9648	1.22558	2.6409	1.54983	2.1339	2.64642	2.21847	3.83395	6.27127	5.43512	3.57954	1.96822	2.50078	1.19021	2.11218	1.9095	2.24469	1.0716	0.705149	2.39484	3.99789	2.44122	2.46975	2.70087	1.01217	1.86096	2.74315	2.68447	8.1044	3.01246	5.9346	7.88339	6.05008	7.38069	6.68368	1.56389	1.15878	1.36412	1.28045
ADAR	12.6141	10.349	16.9961	8.73423	9.36914	7.76377	11.5953	11.6975	8.17716	16.6965	9.51846	22.7557	17.6759	12.6013	7.64363	12.2464	10.1294	14.6836	10.2391	13.8938	10.7571	8.62538	10.214	25.5144	12.3153	11.1349	16.3858	11.9301	7.25265	19.5371	13.4314	15.0508	9.94719	13.7715	21.027	17.7749	13.1405	14.1772	15.5849	14.0888	14.5179	12.9785
ADARB1	0.300008	1.16679	0.767141	1.09766	0.350353	1.11314	0.686724	1.00125	1.14308	1.3451	1.05427	0.762583	1.15209	0.884915	1.34795	0.742858	1.08795	0.960384	0.592995	0.432065	1.31691	1.10915	0.725945	1.26486	0.607123	0.836546	0.971394	0.366499	1.00403	0.62424	0.873753	0.858657	0.700018	0.766618	0.932063	0.381281	0.937913	1.35118	0.558244	0.957398	0.714622	0.712703
ADARB2	0.0900237	0.015738	0.0270163	0.017245	0.0424319	0.00766181	0.0315725	0.0148085	0.0386058	0.0138102	0.063013	0.0916494	0.0843594	0.0393299	0.045721	0.0233012	0.014063	0.0135435	0.0912495	0.00951748	0.00776654	0.0137466	0.02032	0.0421449	0.0102287	0.0600616	0.0470177	0.0541322	0.0262573	0.0238391	0.0417288	0.201843	0.0542376	0.113851	0.00373246		0.207176	0.0886851		0.0152188	0.00631952	0.00354288
ADARB2-AS1	2.31075		0.97207			0.0455508	0.055917				0.0533927													0.106501		0.0877787
ADAT1	1.68567	1.47846	2.37512	1.97456	1.2618	2.02481	1.4202	2.11392	2.31419	2.2464	2.08483	3.36126	4.06386	4.5577	2.2212	2.12213	2.69145	3.24577	2.09586	2.22686	1.99947	1.90295	2.28381	2.53316	1.97761	2.60654	2.04227	1.21946	2.05516	1.65482	1.62101	2.41085	2.28739	2.34914	2.18117	1.85335	2.51726	2.97715	3.18003	3.07709	3.40193	3.23934
ADAT2	0.819322	0.871172	1.01805	0.831233	0.726811	1.12018	0.578697	0.820651	0.741356	0.464173	0.912664	0.604926	0.916361	0.863447	0.713704	0.691078	0.714007	1.02006	0.531909	1.10486	0.748691	0.914427	0.6276	0.514973	0.610906	0.774528	0.462764	0.382802	0.752913	0.341612	0.453027	0.69936	0.88349	0.963948	0.511869	0.381911	0.750016	1.13726	0.765199	0.508068	0.411626	0.399046
ADAT3	0.0634856	0.266452	0.372144	0.376882	0.260494	0.349893	0.539621	0.475012	0.204414	0.907473	0.393703	0.17974	0.601392	0.468008	0.373263	0.357593	0.479907	0.536807	0.183062	0.352558	0.818788	0.488716	0.549381	0.617203	0.348531	0.767776	0.245186	0.226071	0.335464	0.271253	0.472465	0.685641	0.51363	0.821571	0.681157	0.357963	0.523857	0.767824	0.271127	0.172359	0.37542	0.300766
ADC	0.18408	0.618005	0.417067	0.674673	0.349462	0.684217	1.0007	0.685154	0.477014	1.40969	0.432674	0.66269	0.645333	0.635156	0.410828	0.736177	0.624482	0.666257	0.430189	0.666139	0.431658	0.423946	0.626933	1.11497	0.735257	1.00766	0.628386	0.397369	0.390932	0.566439	1.17831	1.12749	0.557154	1.1038	2.36763	0.394857	0.624804	0.865746	0.616743	0.274527	0.491969	0.261349
ADCK1	0.217478	0.640149	0.70558	0.599903	0.379902	0.60774	0.645967	0.655806	0.619791	0.707787	0.469911	0.383027	0.628311	1.02736	0.558585	0.717635	0.822871	0.669646	0.301014	0.420117	0.592142	0.688718	0.794392	0.893431	0.593819	0.922094	0.549678	0.375778	0.473034	0.520255	0.740869	1.06276	0.813778	1.19686	1.2887	1.07497	0.812013	0.909406	0.396252	0.221926	0.580557	0.584453
ADCK2	1.30876	1.96065	2.49844	2.26769	1.72495	2.2674	2.77594	3.06079	2.2592	4.7505	2.08502	3.76464	4.73241	4.81829	2.69075	2.20082	2.29021	3.50082	1.78001	3.37657	2.9165	2.40987	4.92385	5.06533	3.46726	4.78942	3.67832	1.38264	1.76761	3.4655	3.6604	4.48694	4.20608	4.81857	7.92024	4.3939	3.85362	4.43926	4.1649	2.75813	3.74047	3.27594
ADCK3	1.42499	4.29405	2.96172	2.26269	3.24617	3.29393	2.67448	2.85347	3.00799	4.62089	3.58036	3.09252	5.34199	2.94692	3.09458	2.0033	2.06845	2.69831	1.40139	5.69004	2.12324	3.03302	3.66088	3.79738	3.05303	4.05459	1.99958	1.18697	1.9395	1.63809	1.51399	8.19426	4.16337	8.04208	2.96122	1.42113	8.70747	5.94164	2.60137	3.41977	3.54877	2.57878
ADCK4	0.706352	1.13189	1.54742	1.2222	0.948127	1.48438	0.794329	2.24147	1.10981	1.91846	1.18405	1.48595	1.67014	1.43475	1.55806	1.12345	1.5341	2.07935	0.645325	1.17833	0.802271	1.00561	2.0864	3.43498	2.47008	2.58428	1.08342	1.0772	0.886801	1.48694	1.3539	3.2005	2.108	3.72256	2.99887	1.62536	2.62426	2.70649	1.2531	1.36864	1.08854	1.58815
ADCK5	0.361691	0.578256	0.743636	0.705152	0.755405	0.81654	0.83261	0.880623	0.536201	1.23275	0.514176	1.28498	1.53454	0.987579	0.527543	0.750207	0.818733	1.07576	0.557769	1.25525	1.25789	1.09577	0.962931	0.918973	0.826121	1.36332	0.959673	0.249448	0.393799	0.856914	0.57635	1.21139	0.980802	1.6286	1.14062	0.50498	1.14898	1.24685	1.77926	1.35958	1.71579	1.85907
ADCY1	0.246266	1.06908	0.730061	0.648413	1.15153	1.53689	1.10757	0.987049	0.804852	0.48529	0.618663	7.9731	4.38667	2.84315	5.02672	4.46608	4.58931	5.16134	2.14565	1.91783	1.14646	1.67973	2.01008	5.26824	0.993156	1.9539	4.58301	4.44579	1.18024	4.84156	0.767038	0.859252	0.874643	1.71477	3.96778	4.95879	0.927829	0.883938	15.786	10.2011	15.9429	8.24607
ADCY10	0.0903206	0.0492561	0.0516182	0.0445605	0.0570388	0.0321287	0.049462	0.0816953	0.0760112	0.0535464	0.0377459	0.0860342	0.0539953	0.0360918	0.0245959	0.0470191	0.0290582	0.0582658	0.046427	0.0245854	0.0267521	0.0236685	0.0437394	0.0207307	0.017602	0.0550802	0.0539781	0.0510285	0.144422	0.0638636	0.0319083	0.0236906	0.0544715	0.0519223	0.0257158	0.00569393	0.081742	0.0679019	0.0176388	0.0261863	0.0326185	0.0121872
ADCY10P1	0.647793	0.413802	0.660687	0.643286	0.429236	0.652693	0.557489	0.530273	0.855591	0.765702	1.01482	0.350142	0.617003	0.794582	0.794735	0.29971	0.549937	0.591488	0.312905	0.178792	0.539822	0.576143	0.52594	0.294192	0.278437	0.526233	0.264889	0.369481	0.462115	0.288855	0.139186	0.424322	0.390355	0.611042	0.238428	0.229985	0.510112	0.382596	0.307802	0.314107	0.356575	0.239287
ADCY2	0.082452	0.21164	0.24063	0.178503	0.097133	0.32056	0.110292	0.310489	0.499516	0.397633	0.388258	0.167626	0.311865	0.305363	0.273537	0.378816	0.15646	0.267119	0.329827	0.0430995	0.376824	0.600207	0.29575	0.553057	0.350632	0.258984	0.13686	0.0847545	0.551933	0.0822422	0.497705	0.113025	0.11109	0.298967	0.0724416	0.0214083	0.0714733	0.412242	0.0353571	0.129907	0.0776411	0.123712
ADCY3	0.922373	4.25727	2.71762	3.22659	1.95974	4.12189	2.27821	4.31949	3.61356	4.20867	6.421	5.57243	9.87643	5.77764	4.63504	4.57548	3.38687	6.09036	2.80123	2.71744	3.59962	3.15086	4.241	2.60176	3.1383	4.23562	3.77621	2.12601	3.10434	3.03963	1.21337	8.1276	3.40097	9.22916	2.99314	1.37179	8.22637	8.51836	1.90905	2.10145	2.41254	2.35238
ADCY4	0.182299	1.95717	1.0193	1.0108	0.684164	1.50573	0.970378	1.29171	1.68872	2.07721	1.31754	1.48584	1.73663	1.39741	1.75519	1.64745	1.11864	1.74417	0.801765	0.365667	0.895283	0.65426	1.23018	0.841149	1.0114	1.39741	0.846881	0.539842	0.641406	0.789047	0.247067	1.89411	0.924612	2.73044	0.912909	0.277597	1.6611	1.88971	0.373416	0.49767	0.431501	0.634083
ADCY5	0.443555	0.733509	0.371992	0.70448	0.315942	1.07549	0.270561	1.12331	1.07126	0.530328	0.683852	0.530041	1.93489	0.996528	0.652544	0.788332	0.451971	0.802436	1.07928	0.125224	0.583389	0.406127	0.772674	0.26747	0.518409	0.970837	0.614595	0.265116	0.7145	0.381153	0.0918245	0.526235	1.02907	1.01899	0.265898	0.142736	0.845178	0.915527	0.444689	0.560092	0.824466	0.419548
ADCY6	2.96063	3.39376	3.23613	5.73555	4.75004	3.63858	6.64444	6.96138	3.45246	5.04375	2.98813	6.03096	5.94884	5.09971	4.16013	4.26036	5.37292	4.52904	2.91668	3.21787	3.27243	3.96104	3.62064	3.45423	3.59973	4.02976	3.06878	3.4605	3.71541	4.33921	2.88111	2.93593	3.21192	5.11836	3.20696	1.97272	2.5322	3.5581	3.51908	4.50908	5.52046	3.52341
ADCY7	2.35484	3.53868	5.15494	1.87355	1.03898	2.30835	1.44626	2.00107	2.25555	2.27488	3.17708	4.11062	6.40073	2.90349	1.92145	2.55512	1.54118	1.92487	2.03126	2.05479	1.81649	1.0557	2.30576	4.84916	3.03558	3.15092	2.94942	1.21783	2.07977	2.74529	2.8603	7.54537	3.38322	6.68788	8.19302	3.39359	5.77821	6.3052	2.78888	1.80196	2.03221	1.86214
ADCY8	0.0236056	0.0990493		0.0120882	0.0205912		0.0265532	0.0374103	0.0115983		0.0252437	0.0398526	0.0190087	0.0206858	0.0240151		0.00591133		0.0112797	0.0100063	0.0244959	0.0216694	0.0106787	0.0759472	0.0107451		0.0411766	0.0418814	0.0137911	0.00556743	0.0194681	0.0443256		0.0422585	0.00784961			0.124333	0.035879		0.0198982	0.014875
ADCY9	1.46282	2.23497	2.27895	1.70835	1.26959	1.81664	1.35225	1.63757	2.14221	2.41815	1.79009	5.65922	3.55853	2.7181	2.62558	2.04004	1.51496	2.25266	1.76225	2.50612	1.66745	1.62957	1.70394	4.53236	2.19033	1.85376	2.66268	1.92045	1.47378	2.68273	2.52249	2.82737	1.48142	2.83187	5.17927	4.26674	2.19815	3.06846	1.49325	1.88206	1.8364	1.66816
ADCYAP1	0.194476	0.206204	0.73744	0.464839	0.536815	0.772221	0.553862	0.740156	0.0225489	0.00929557	0.0492328	2.60594	3.65187	2.46399	0.688398	1.70149	0.685714	0.611131	0.720255	0.182423	1.35188	1.06386	0.236411	0.0162029	0.27982	0.410951	1.26653	1.62125	2.21046	0.834468	0.0124433	1.51049	0.148314	0.973515	0.286423	0.144953	0.327744	4.3765	0.551428	0.774082	0.552774	0.900922
ADCYAP1R1	0.0984486	1.62432	0.494757	1.09413	0.3575	1.30054	0.252819	1.04757	0.543334	0.510309	0.960925	0.676027	2.29497	2.50887	1.84928	0.960088	0.901835	2.44009	0.248664	0.112422	0.450939	0.212823	1.03094	0.10488	0.872959	1.08698	0.382563	0.240176	0.701374	0.272568	0.0978562	0.722365	0.810016	1.34478	0.270444	0.113118	0.415926	0.800805	0.161836	0.475091	0.189098	0.48131
ADD1	4.80387	13.6846	10.3405	6.67393	4.6575	8.1376	5.91397	8.4029	10.3651	11.4458	11.5215	13.5647	16.3306	15.7384	13.9805	8.75827	8.25501	16.6971	6.80562	10.5073	9.67504	10.4719	12.1953	13.8757	13.6239	13.513	11.9631	6.94413	8.88829	9.57757	11.4681	13.1136	12.2326	16.4776	13.7852	10.0844	14.2568	18.2246	12.228	12.6174	13.6346	13.3301
ADD2	0.20062	0.286741	0.185796	0.217201	0.078509	0.210885	0.116334	0.0861677	0.231118	0.33144	0.30182	0.196043	0.232598	0.254034	0.234696	0.23687	0.153653	0.249863	0.137287	0.072535	0.0798643	0.024709	0.141968	0.198378	0.07731	0.117976	0.150171	0.114314	0.18143	0.176796	0.0550015	0.640475	0.102029	0.533631	0.281751	0.0686602	0.426536	0.625576	0.285986	0.325743	0.270292	0.425676
ADD3	6.6991	12.8248	15.7044	8.13635	3.20843	10.5156	3.71509	9.3551	7.96416	4.10573	8.90979	4.43063	6.82815	7.3461	8.98043	8.12983	6.86161	11.5689	4.70043	3.19354	11.4026	8.15303	13.7732	10.368	14.1839	11.7801	5.73141	4.46476	13.2593	5.18779	14.0144	10.1472	13.3909	11.471	5.8204	1.58728	11.2508	13.0929	3.75986	6.27371	5.5851	5.01864
ADGB	0.0544106		0.0193496	0.00927757	0.0263394	0.00824527	0.0152856	0.019132	0.0222534	0.0891823	0.0145298	0.0101981	0.0194513	0.00529102	0.00460967	0.00536661	0.00907602		0.0216493	0.0230401	0.00626708		0.00819718	0.0291475	0.00825013	0.00807442	0.0505755	0.0459474		0.0170955	0.0448577	0.0145828		0.00540503	0.0120486	0.0213614	0.0222855	0.00530131	0.0110215	0.0147244	0.0101892	0.00571259
ADH1A	0.0231532	0.583071	0.11103	0.125649	0.081528	0.207641	0.0394043	0.260311	0.482298	0.172926	0.450054	0.0590509	0.0564689	0.0820443	0.319851	0.144178	0.0525556	0.23083	0.0668201	0.0594127	0.121199	0.128451	0.380015	0.112669	0.159007	0.249097	0.0488209	0.106061	0.122435	0.0330072		0.150179	0.196848	0.272109	0.0466364	0.0206344	0.200797	0.184631	0.0529992	0.20438	0.225006	0.230432
ADH1B	1.08218	55.4235	14.016	6.91412	6.17365	16.11	4.30588	11.142	24.6373	13.6905	50.9093	8.05121	12.9984	7.0375	23.1591	5.3641	1.60159	10.6421	4.41559	0.783938	12.3078	20.3511	20.3903	20.3854	14.13	21.4383	11.6598	13.0128	12.8887	5.83353	1.58355	16.2851	17.7992	52.3916	2.75558	1.38406	27.2202	21.1183	7.35989	24.6312	17.0491	15.4839
ADH1C	0.0236297	4.56225	0.755407	0.842926	0.457763	1.89154	0.362035	1.27195	2.02223	0.860664	2.90989	0.743448	1.44121	1.54958	3.44632	0.756791	0.447076	1.00667	0.528622	0.121305	1.73218	2.29466	4.52586	1.99364	1.94771	2.89235	0.697719	0.848015	1.4164	0.269554	1.20226	0.958157	2.55479	4.85073	0.166636	0.126386	1.63981	1.88486	0.82227	2.12459	1.27808	1.91515
ADH4	0.0341057	0.615468	0.163618	0.250262	0.119656	0.187446	0.0867671	0.231565	1.32709	0.269437	3.02666	0.202389	2.27877	0.541486	0.587572	0.333485	0.257321	0.29328	0.331323	0.0654052	0.249062	0.660334	0.465031	0.0275694	0.607575	0.48041	0.197189	0.428942	0.464852	0.157553	0.105671	0.13785	0.413201	0.506722	0.0171091	0.0302991	0.16852	0.150534	0.233836	0.59671	0.187151	0.93645
ADH5	4.14693	12.3911	8.25189	8.27436	4.34845	8.8713	4.69097	10.2258	10.7643	7.3472	11.163	10.2495	13.0025	15.4622	12.1156	9.28801	8.49184	18.2535	5.30167	11.2285	10.7351	10.9972	18.5718	11.1597	17.3775	20.673	9.55127	6.25715	9.45183	7.05066	14.8167	15.0314	20.4366	18.5255	10.2346	4.8267	22.6931	19.0336	12.7507	12.0433	11.5485	11.5801
ADH6	0.0871759	0.138629	0.107264	0.277153	0.0964568	0.188826	0.074924	0.13209	0.189962	0.141387	0.162289	0.0440177	0.145704	0.241466	0.323859	0.182989	0.176628	0.13778	0.105873	0.0598229	0.0820538	0.14041	0.29958	0.0812579	0.177944	0.20604	0.026404	0.0802608	0.221388	0.0535551	0.0708895	0.113532	0.280463	0.14253	0.0252297	0.0223216	0.147537	0.254221	0.101332	0.0776731	0.0373971	0.118626
ADH7	0.0159543						0.0246743	0.0127314	0.0118161		0.0128644		0.0129113			0.0141807				0.0203835							0.016762	0.0121574			0.0197686							0.0140749			0.012294
ADHFE1	0.250305	1.77081	0.714728	1.20205	0.847222	1.19211	0.803946	1.029	1.77657	1.21378	1.77509	0.606499	1.62257	1.24656	1.75283	1.38281	1.05257	1.29491	1.19694	1.94385	1.51153	1.81393	1.14625	0.867538	1.12737	1.48756	1.24094	1.52666	1.3053	1.02964	0.886467	0.896435	1.58178	1.61077	0.735835	0.270135	1.48032	1.54748	1.11165	2.66298	2.97385	2.06551
ADI1	3.41739	7.91858	6.41238	5.19508	3.8668	6.67915	4.31194	7.16451	6.48982	6.57804	6.91588	10.0776	10.8784	8.95626	8.5819	4.85884	5.07216	9.86127	3.92276	7.28753	4.98396	4.27077	11.1243	4.70656	7.69344	14.2947	9.41595	5.1676	5.80151	8.07031	5.07565	13.7694	11.1721	12.9825	13.6822	10.6721	16.7617	15.314	7.77031	10.2654	10.2458	8.76286
ADIG	0.0509072	0.0855107		0.0401424	0.0455738		0.13203		0.0385325			0.0438456				0.0454446		0.139227				0.0476995										0.0418446
ADIPOQ	0.483766	13.7835	3.78167	0.506423	0.881137	1.8821	0.982297	1.02253	4.29115	3.38781	9.86926	4.13126	2.67751	1.85019	7.38246	1.18371	0.521766	2.02897	0.87487	0.0439211	0.0431357	0.0252646	4.93176	5.5361	2.5293	7.99887	5.3454	5.14478	4.83435	3.32079	0.398691	0.987873	5.66525	10.3627	0.629706	0.179423	0.0338431	2.87581	1.42693	1.56719	1.76865	0.344863
ADIPOQ-AS1	0.557488	16.9777	5.29876	0.55214	0.93226	2.26037	1.20479	1.40207	6.01567	4.17452	12.1378	5.13244	2.68096	1.94803	8.75778	1.48525	0.646452	2.20315	1.17246	0.0360813	0.0785142	0.0086804	3.42664	6.87639	2.44019	7.03888	5.62142	6.45463	6.06492	3.11789	0.233857	1.40023	5.19252	12.1069	0.660483	0.317731	0.0232587	3.52864	1.85344	2.63311	2.43791	0.562838
ADIPOR1	8.43199	6.91846	16.7321	8.64614	11.344	7.47308	12.4511	7.48356	9.59302	14.032	8.50463	20.4523	21.1199	14.5349	12.2298	10.678	6.35838	12.6664	8.85616	24.8408	16.8149	10.6532	15.8348	28.6165	16.6491	20.929	26.6841	17.2736	6.77135	28.54	21.2006	19.1588	16.2741	15.3286	26.906	23.6753	23.9953	21.5563	12.6917	14.1742	17.6127	12.9231
ADIPOR2	20.073	6.66158	10.83	6.22995	5.67402	5.90491	7.70194	6.10427	6.38597	9.15847	6.81232	12.4192	8.5659	10.2291	8.19052	10.225	6.03775	10.662	9.06122	11.5681	7.02064	7.19804	7.9315	9.65073	7.54646	11.2535	7.46452	4.74103	6.78569	7.1687	7.35024	8.69791	8.16544	10.4409	22.728	13.7003	9.16209	9.15911	6.72678	6.50689	6.89767	5.83179
ADIRF	6.18222	31.3651	19.729	11.3008	6.43895	14.7543	8.05856	12.6748	30.712	24.1128	34.3205	17.1664	30.1521	33.8547	31.1264	17.1052	15.6033	36.9122	12.0552	31.8296	30.1206	32.0949	45.0078	24.8125	33.4763	60.0621	14.8517	10.244	14.2622	10.349	21.8419	19.7947	36.4467	43.5154	21.083	24.7062	20.2879	29.3726	7.3409	6.77104	10.2657	7.10942
ADK	2.21415	1.60858	2.18458	2.45361	2.37088	2.57948	1.80967	3.06317	2.84221	3.53313	2.73932	2.9845	2.7539	4.88258	2.61574	3.09604	3.19553	4.47946	2.43999	5.10108	4.37159	4.33056	4.25592	6.05129	3.99515	5.15358	3.58284	1.81519	3.40057	2.32321	5.30965	3.05464	3.90597	3.49956	4.54003	2.35635	5.00897	3.88211	2.21379	2.65085	2.86587	2.74058
ADM	0.2407	10.5473	2.48151	0.448102	0.402814	2.1932	0.614788	1.1027	4.3897	3.17064	4.93508	2.72275	3.87675	2.81651	4.12096	1.52046	0.692361	1.68011	0.955536	2.87362	5.01739	4.38637	3.16198	1.36721	3.47258	3.52964	1.80256	1.89327	1.23082	1.06421	3.01711	1.62053	2.63211	3.81033	1.14	0.450696	2.62543	4.03304	0.727466	1.66742	1.22061	2.51005
ADM2	0.253521	0.0940758	0.573378	0.178403	0.363288	0.142168	0.351355	0.190392	0.091655	0.130677	0.100474	0.5679	0.305897	0.435152	0.317761	0.2062	0.270753	0.20005	0.0975764	0.0407152	0.17452	0.115434	0.164998	0.360731	0.109344	0.224773	0.125718	0.152232	0.108895	0.232334	0.130099	0.315814	0.231983	0.162289	0.125673	0.0849608	0.196974	0.18279	0.387092	0.266674	0.369349	0.20164
ADM5	0.254246	0.280081	0.355777	0.343423	0.403902	0.272704	0.363596	0.304319	0.294224	0.368904	0.281824	0.417371	0.745876	0.378116	0.535112	0.254214	0.227667	0.287601	0.148577	0.284225	0.34789	0.292848	0.173229	0.308085	0.130594	0.234379	0.333899	0.254277	0.279339	0.316033	0.19689	0.718926	0.134697	0.786369	0.191175	0.197516	0.902428	0.7289	0.435657	0.413688	0.402368	0.330921
ADNP	7.88217	8.18873	9.37084	10.6906	11.3134	8.82379	9.6614	11.3303	11.6874	11.6637	9.45042	10.8235	11.6422	15.195	9.90201	9.59108	10.7913	12.1442	9.18024	12.7346	11.7809	11.5489	10.67	15.8055	11.5544	12.7383	13.9101	8.17187	8.31135	10.8506	13.1925	10.3712	10.7038	11.917	10.9419	10.2108	12.0863	12.9533	7.01981	10.3168	10.305	8.64346
ADNP2	1.60764	2.56377	2.40184	3.35445	2.60505	2.8396	2.53467	3.53841	3.82106	5.35954	3.29796	3.00689	3.64527	4.30366	3.01687	3.37017	2.95658	3.65364	3.03765	4.86041	3.85552	3.53102	4.36735	4.19455	3.59421	4.53967	4.02578	2.70507	2.91958	3.99221	3.47722	3.04772	4.3714	3.53199	3.10323	2.90814	3.22165	4.23405	4.56373	4.31031	4.39911	3.94056
ADO	3.02798	3.55612	3.55704	3.73802	2.87043	4.37483	2.82749	4.18126	3.45823	2.98199	3.57499	3.43139	4.30432	5.18033	3.65926	3.12146	3.09965	5.3306	2.22726	5.07024	4.83298	4.02724	5.15073	4.84521	5.22976	6.20062	4.31829	3.1632	3.79088	4.07725	5.03839	4.49726	6.04077	5.64178	5.01973	4.17155	5.39534	6.51107	3.96047	3.63295	3.21297	3.49594
ADORA1	0.154797	0.332111	0.15239	0.541056	0.812292	0.88709	0.836283	0.868783	0.193564	0.111339	0.158661	0.342509	0.845793	0.420057	0.492086	0.64565	1.07572	0.482739	0.907061	0.529742	0.532656	0.438132	0.308202	0.555221	1.00817	0.526842	1.95722	1.15234	0.218836	1.5587	0.486562	1.75918	0.950532	1.23193	0.497317	0.46011	1.46084	1.21197	0.260922	0.182716	0.200916	0.281618
ADORA2A	1.43086	0.584219	1.3712	0.456862	0.439852	0.415059	0.62164	0.420635	0.476486	1.50499	0.694928	5.10439	1.6244	0.442122	0.206945	0.423748	0.184432	0.361402	0.388899	1.21661	1.12692	0.640517	0.543714	1.35157	0.617287	0.759617	0.297527	0.127593	0.328214	0.265146	0.399068	1.3831	0.685997	1.28494	1.43188	0.514225	0.762796	1.0329	0.576793	0.303938	0.391502	0.341479
ADORA2A-AS1	0.231839	0.113175	0.216325	0.148852	0.214107	0.132355	0.160134	0.212876	0.142826	0.319532	0.232782	0.70835	0.218486	0.0852706	0.147695	0.0801018	0.155181	0.139781	0.0807815	0.192256	0.210601	0.142218	0.122672	0.0831037	0.0704882	0.0628296	0.0810759	0.0196133	0.0869668	0.0456766	0.0956966	0.176639	0.121748	0.228517	0.151832	0.137012	0.0793915	0.0907281	0.105853	0.104719	0.141258	0.105186
ADORA2B	0.34167	1.10185	0.877021	1.07012	0.773283	0.815889	0.732368	1.16445	0.866823	0.284321	0.624201	0.533791	1.48637	1.79352	1.11569	1.03914	1.08588	0.781469	0.880295	0.506064	0.619417	0.563951	1.27561	0.669008	1.60232	2.36504	0.245858	0.315338	0.458731	0.242934	0.936209	0.858051	1.2859	0.826316	0.361049	0.04795	0.822273	1.27065	0.295975	0.731826	0.637707	0.647098
ADORA3	0.43141	0.549374	0.654288	0.378685	0.299708	0.244916	0.264598	0.284645	0.506505	0.138042	0.539317	1.81417	0.770017	0.94327	0.220194	0.713879	0.571835	0.470919	0.705862	1.1017	0.557994	0.274026	0.83071	3.00275	1.84323	1.9341	1.90587	0.589295	1.33321	1.71095	2.69059	3.32751	2.01428	1.45802	5.00812	3.63026	3.17575	1.96749	1.01936	0.713905	0.778361	0.788436
ADPGK	2.07738	4.19566	4.62015	4.06151	2.9565	4.32876	3.28227	4.74574	4.12583	3.72686	4.90518	5.05493	6.04929	5.02015	4.28799	3.96529	3.88481	4.4991	3.94601	4.40383	3.93684	3.42615	4.72659	6.86397	5.27118	4.84082	5.63704	2.46493	2.85642	3.95079	4.64657	6.87146	5.24352	6.57631	7.18376	6.03558	7.55317	7.60386	4.84146	3.09643	4.10492	2.85579
ADPGK-AS1	0.193084	0.455763	0.559824	0.260208	0.306039	0.355296	0.16328	0.335914	0.31209	0.536405	0.368783	0.377646	0.574843	0.296984	0.332012	0.353774	0.390602	0.349184	0.355278	0.461513	0.514684	0.233098	0.443141	0.70046	0.46216	0.565479	0.291079	0.257216	0.254208	0.213898	0.373531	0.720128	0.4669	0.682367	0.687997	0.417034	0.639461	0.615996	0.407646	0.372773	0.325742	0.228309
ADPRH	0.879556	1.71441	1.50559	1.08348	0.652357	1.11184	0.758675	1.08817	1.50007	1.02274	1.92865	1.96538	2.7063	2.13236	1.40802	1.34383	1.24432	1.84619	0.9022	0.890823	1.00198	0.808019	1.88831	1.94909	1.70582	2.30207	1.56514	0.928075	1.49274	1.47332	1.42783	2.39172	2.28452	1.70331	2.32326	2.05878	3.01477	2.24379	0.776571	0.660803	0.75756	0.617007
ADPRHL1	0.0907552	0.243842	0.188726	0.321228	0.604293	0.622828	0.673673	0.387213	0.659882	0.985727	0.160263	0.668439	0.377803	0.299256	0.230747	0.418819	0.264789	0.410117	0.184086	0.231471	0.42679	0.416653	0.444943	0.21021	0.243576	1.11862	0.491229	0.3749	0.270949	0.562087	0.228325	0.689333	0.834539	0.751027	0.701776	0.692553	0.636868	0.562346	0.454348	0.722578	0.651967	0.686348
ADPRHL2	1.23603	1.85393	2.80225	1.78769	1.28208	1.85548	1.96245	2.54829	1.86593	3.26573	2.21142	3.02777	3.99574	3.63644	2.37671	1.92804	1.69951	3.35873	1.22651	3.29617	2.75317	2.3949	3.32084	5.2506	3.80872	4.13716	2.75202	0.881117	1.60552	2.43751	4.90005	4.88887	3.09725	4.27842	5.76483	3.0473	4.03614	4.26543	3.28142	2.62357	3.01226	2.66826
ADPRM	1.53069	2.99174	2.48334	2.01876	1.30702	2.44237	1.69106	2.58623	2.78689	2.13242	2.83048	1.63126	3.00829	3.01495	2.89274	1.8697	1.84935	2.42246	1.15369	1.6412	2.24792	2.49232	3.68667	2.29723	3.57686	4.76164	1.95073	1.1511	2.15421	1.5631	2.21103	3.44482	4.32816	3.82018	2.11641	1.11966	3.84888	4.25012	1.25501	1.8056	1.40928	1.25591
ADRA1A	0.0900462	0.115754	0.0649715	0.0334699	0.049741	0.106966	0.0950637	0.0537655	0.10163	0.0881848	0.0907305	0.0898291	0.151304	0.177494	0.282041	0.116946	0.0486604	0.0566705	0.0778304	0.0184676	0.0350685	0.0134671	0.10957	0.124379	0.0504583	0.171519	0.0554228	0.0879687	0.0960902	0.0119733	0.0306668	0.0384967	0.180365	0.115157	0.0506333	0.0851146	0.0397073	0.0607689	0.021216	0.0987807	0.0734863	0.0796025
ADRA1B	0.0296245	0.0621604	0.0710707	0.114255	0.0518975	0.060964	0.0878169	0.0118086	0.0548161	0.0412325	0.0954627	0.0501754		0.0652209	0.0453274	0.0789783	0.0111639	0.0670069	0.0425944	0.0567376	0.29322	0.081852	0.0403469	0.0478358	0.101403	0.0397059	0.0311085	0.0112837	0.0260283	0.0210313	0.0550478	0.0837246	0.0358581	0.146501	0.0890427	0.0262875	0.0548324	0.0391732	0.0270657	0.0963831	0.0375003	0.0140186
ADRA1D	0.0371282	0.103869	0.0494926	0.0381294	0.0324741	0.0508534	0.0314027		0.155489	0.0229264	0.0199095	0.314067	0.0799515	0.0543997	0.066215	0.087958	0.0465859	0.0895322	0.0266636	0.0157796	0.0257526	0.0113852		0.059873	0.101576	0.0165714	0.0259618		0.0217277	0.0263274		0.0798527	0.0299306	0.0333305	0.0247617		0.0152534	0.05447		0.0201222	0.01044	0.0117077
ADRA2A	0.785072	4.4717	2.42545	0.911245	0.78704	1.14653	1.19111	1.01298	2.30277	5.62285	2.96838	4.11111	4.5612	2.34281	2.32003	1.89848	0.389101	1.49413	1.05979	1.40235	3.16428	5.12259	2.65295	7.47201	4.30052	2.65724	2.20328	1.36554	1.89599	1.51316	6.59241	2.27901	1.76444	2.40045	2.80864	0.384088	3.52385	2.80151	1.56159	6.3971	3.99912	4.53965
ADRA2B	0.0499227	0.284899	0.0878574	0.0614342	0.0610436	0.102401	0.067468	0.158527	0.110523	0.0923193	0.192453	0.0506194	0.161015	0.175253	0.114367	0.159615	0.150168	0.234634	0.136098	0.0254255	0.155607	0.17432	0.2713	0.0804013	0.163748	0.213701	0.0941447	0.0683666	0.113838	0.106078	0.135926	0.144781	0.277418	0.205836	0.0797889		0.184375	0.175523	0.209543	0.219045	0.143129	0.141619
ADRA2C	0.32779	0.289611	0.20691	0.119945	0.121069	0.154101	0.0585273	0.137831	0.856812	0.224515	0.821286	0.862972	0.852407	0.487014	0.383112	0.138024	0.208282	0.234253	0.161404	0.154414	0.360002	0.174982	0.376411	0.139473	0.307361	0.370334	0.525988	0.328771	0.212402	0.429178	0.0855283	0.585793	0.188129	0.870054	0.207735	0.0613128	0.447579	0.807252	1.24599	0.57563	0.888461	0.555389
ADRB1	0.0573899	0.317889	0.137712	0.0795226	1.28433	0.20425	0.863574	0.0729905	0.271297	0.254985	0.230677	1.46548	0.352015	0.0907561	0.254326	0.040783	0.0259124	0.0830196	0.0741576	0.0438808	0.907114	0.21109	0.249693	0.259006	0.188347	0.153633	1.20337	1.32787	0.0302165	2.30233	0.397863	0.138798	0.0832454	0.185363	0.0803323	0.12201	0.113123	0.0908818		0.0746338	0.0387241	0.0651383
ADRB2	0.758158	2.91891	2.25355	0.814471	0.433533	1.49406	0.684644	1.05269	2.1492	1.95993	2.21975	2.30479	2.56194	1.68566	2.00611	1.58217	0.969683	1.61104	0.960442	0.294903	1.16882	1.32166	2.78581	1.75809	2.05484	3.02844	1.21248	1.19329	1.56491	0.866561	0.816963	6.97946	2.6751	4.10941	1.15712	0.658702	7.20528	3.127	0.858686	1.274	0.932155	0.764562
ADRB3	0.0124757	0.020941		0.00960964	0.0763872	0.00854435	0.0738669	0.00992551	0.0276617		0.040142	0.0316609	0.010075		0.0190716	0.0110834			0.0537588					0.0201194		0.0501163	0.0261719	0.0379913		0.00884686	0.0154476		0.0452591	0.0112003		0.0221139				0.0101423	0.0210485
ADRBK1	2.46467	4.43006	6.5571	3.80452	2.77033	4.35662	3.21345	4.47337	3.62948	6.04846	4.44275	6.16633	10.3062	5.55054	4.5204	5.63549	3.89763	5.87148	3.86066	4.65163	4.38429	3.73029	4.55323	8.66625	4.58062	6.5294	4.59923	2.27714	2.79047	4.73416	4.44056	10.3584	5.44026	9.91651	9.08079	4.99702	7.81013	8.82865	7.16801	5.98418	7.61182	5.73209
ADRBK2	3.08834	3.97505	3.77708	3.24729	2.12894	3.14646	2.10921	3.26616	3.22827	1.69049	3.99791	5.2915	3.97501	3.47145	3.70136	2.22093	2.32067	2.69632	1.9052	1.86588	3.18594	2.93137	3.87992	3.57463	2.39509	4.26931	2.27173	1.62814	3.47976	2.00338	1.85261	4.28833	4.31309	4.26548	3.05178	2.87821	4.31627	4.35499	2.51476	2.93581	2.60071	1.97365
ADRM1	3.00029	3.49531	7.53072	2.39808	1.8651	2.89707	2.37752	3.67646	3.0068	5.28834	4.17581	7.66591	8.64808	5.62048	4.46482	3.09042	3.43466	6.68482	2.27132	3.91523	3.40184	4.28959	4.33286	7.69959	4.76115	5.84291	4.42722	2.49362	2.61541	3.52339	4.95437	8.10118	5.02753	8.30865	8.16452	4.64671	7.43664	9.19663	14.181	12.2054	17.3469	14.4546
ADSL	2.74197	3.54933	6.3722	5.74166	4.14917	5.75341	4.26127	6.85709	3.70797	4.06027	5.2371	6.19875	6.92847	7.01512	5.6473	3.77361	4.08037	7.86624	2.45108	4.6853	5.00712	5.57375	9.38652	7.98755	7.0187	11.1519	3.67304	1.46461	3.56776	3.10552	6.58108	8.70715	11.2443	10.017	7.6436	4.63374	9.18173	10.1557	6.29518	5.02807	5.7618	4.19813
ADSS	7.75938	5.68822	8.58093	5.5009	10.6732	5.07711	8.63105	6.69648	8.48525	12.1561	7.60867	13.0339	10.4937	8.76246	6.6706	5.15914	5.26141	9.09074	5.01908	17.4736	8.43952	7.69107	8.89503	21.5286	12.4885	10.3241	10.8403	6.54551	6.09361	9.3998	16.4454	8.27835	9.76673	8.94818	11.6988	10.1025	8.93414	10.5437	5.52867	5.61498	5.4874	5.3369
ADSSL1	0.337634	0.522403	0.434633	0.416638	0.290104	0.44318	0.550107	0.681029	0.577448	0.51299	0.306783	0.408251	0.741422	0.735959	0.760183	0.560966	0.453343	0.973895	0.190596	1.26989	0.833024	0.609327	1.00894	0.346094	0.69566	1.35806	0.982503	0.682373	1.04416	0.778175	0.458192	0.724066	0.477394	1.04561	1.37107	0.651357	0.68759	1.13359	0.603118	1.05231	1.04451	1.39693
ADTRP	0.452681	0.291325	0.407156	2.26493	0.53014	1.01903	0.864956	2.038	0.7084	0.351203	0.651833	0.736417	1.85119	1.68315	1.38795	0.671064	0.840657	0.990997	0.760978	0.144681	0.334813	0.400469	0.875561	0.384081	0.394073	1.77321	0.31746	0.244487	1.24507	0.281737	0.608216	1.2824	0.960789	0.983649	0.360097	0.217969	2.09961	2.34032	0.0688652	0.21598	0.207143	0.303793
AEBP1	5.73378	20.9729	10.6616	8.05557	4.19453	7.74878	15.74	9.6325	16.2392	51.9208	17.3806	35.0563	25.7233	14.4227	21.8328	18.0115	7.51613	18.77	7.52238	22.6295	12.7539	10.8539	7.33091	27.9518	16.1462	10.9617	13.7406	5.32809	5.81497	12.7532	23.2757	35.7312	6.98754	20.6854	40.9563	3.67121	28.1969	30.7496	12.694	5.10645	7.78662	5.43471
AEBP2	6.33989	3.72244	4.86892	3.07959	1.9835	3.26141	2.47421	2.78551	3.40266	2.37294	3.29356	3.41035	3.84771	3.80646	3.63317	2.51235	2.53227	3.85781	2.72211	3.28275	3.63677	3.01268	3.40616	2.01229	4.08018	3.9564	3.08931	2.11356	3.51614	2.70689	2.66954	3.77307	4.01364	4.43687	3.37266	3.41538	3.83756	4.94283	2.81624	2.92889	2.66737	2.51944
AEN	1.02815	1.88423	1.87985	1.8726	1.51238	2.4254	1.7551	1.59149	2.04457	3.0374	2.21673	3.17435	3.90102	4.42117	2.16352	1.87296	1.94918	2.93988	1.12924	2.56551	2.37698	1.82249	1.99602	2.41687	2.13682	2.66706	2.03392	0.926024	1.57372	1.7318	1.49333	2.48541	2.15501	2.6527	2.53693	1.51407	2.29954	3.18244	1.417	1.33851	1.66332	1.37908
AES	9.82644	21.3465	22.3724	8.93682	7.53407	8.01281	8.48945	9.56927	9.8556	14.7568	12.0025	9.39364	21.4097	16.5387	16.2675	22.1798	12.5732	19.9428	14.1103	14.7357	13.5551	12.0773	16.9742	17.4623	17.3114	23.7722	14.1732	9.01953	10.3405	12.9239	14.098	19.4842	20.246	18.1106	19.1905	11.3519	19.6315	19.8155	14.3574	13.5022	13.5091	13.9508
AFAP1	1.54541	3.22308	2.95065	2.70545	1.61267	3.35779	2.83927	3.5336	3.01509	4.47952	2.77173	3.84476	4.50589	4.94243	4.19439	3.45447	3.20772	5.54112	2.55973	2.53267	3.73968	2.82285	3.75677	3.84276	3.84441	3.97947	3.73263	1.7395	2.29687	3.55782	3.32347	3.94175	3.4011	4.9784	3.57009	1.23463	4.36602	6.30232	2.54903	2.86731	3.17131	2.75577
AFAP1-AS1	0.317825	0.474576	0.47874	0.655746	0.492386	0.859758	0.641584	0.568777	0.402242	0.542418	0.321734	0.409716	0.353089	0.457694	0.438113	0.448009	0.5154	0.358678	0.461674	0.397495	0.590637	0.505522	0.455966	0.225174	0.331495	0.336902	0.449358	0.355092	0.343653	0.521711	0.335146	0.41686	0.292967	0.534393	0.49792	0.226915	0.453398	0.466838	0.44718	0.394513	0.425281	0.423871
AFAP1L1	0.474229	1.5244	0.740426	0.705284	0.774203	1.3113	1.0587	0.879133	1.35377	1.1161	1.55883	1.87719	1.53425	0.906133	1.54141	1.09395	0.615107	1.05778	1.05854	0.585581	0.952767	0.779702	0.809778	1.19274	1.0136	1.10113	0.928444	0.773859	0.905286	0.920422	0.566552	1.82278	1.07129	2.71218	1.75518	0.675641	1.92918	2.41818	0.582764	0.673901	0.664403	0.665463
AFAP1L2	0.708712	1.81499	1.27997	2.4454	0.914402	1.56819	1.00639	2.34173	1.53885	1.58252	1.44956	1.31809	2.28623	3.78553	2.44391	2.39551	4.28906	5.3968	1.16919	1.13232	1.82414	1.7763	3.61264	1.43232	2.03357	3.5852	1.04299	0.806502	1.70736	1.20506	1.49763	2.109	3.17744	2.92247	1.4623	0.84548	1.51673	3.63733	0.941197	0.885119	0.515568	1.57954
AFF1	4.05174	8.55793	8.44024	6.88126	6.56033	5.71707	6.08187	6.2563	7.25157	6.52256	7.4986	9.16543	7.98832	11.0461	7.79246	7.38027	6.88446	8.82419	6.46711	10.9692	9.34425	10.3333	8.42918	7.25322	7.17284	10.243	9.64308	6.9486	7.57006	8.21816	8.19117	8.9012	8.87143	7.85499	7.17302	5.51487	9.16314	9.6838	5.68986	6.69688	6.79234	5.59385
AFF2	0.102202	0.0618058	0.0775957	0.0827491	0.0718092	0.03797	0.0941621	0.0677671	0.0724828	0.197585	0.163613	0.0888407	0.0899591	0.14775	0.16119	0.0865835	0.0780365	0.12549	0.113384	0.0549486	0.115054	0.0645497	0.168916	0.0629854	0.136526	0.217508	0.0752417	0.134173	0.201771	0.0576043	0.10556	0.0381878	0.262283	0.0456841	0.0893642	0.028285	0.0495286	0.184919	0.0168439	0.0593001	0.0348588	0.0127061
AFF3	2.6644	2.69131	3.62451	8.90087	5.14014	3.675	5.20421	7.05484	6.88306	2.88875	3.62616	3.92633	2.76981	6.25808	4.21265	8.6189	7.03297	9.41589	9.86579	8.93495	8.17463	11.982	6.72513	9.64332	5.60527	11.0566	9.35365	10.6264	5.72646	7.85783	7.74182	1.53214	9.39104	1.60086	4.95495	8.91082	0.969578	1.02824	15.0482	21.5935	22.6238	22.7282
AFF4	9.07116	11.3405	13.0125	12.3142	10.2306	11.6856	11.0373	12.8955	12.8039	12.1656	12.1582	15.651	16.7801	18.676	14.1271	13.7479	13.4206	16.8679	11.7232	18.6271	18.4195	16.8928	15.344	17.9791	19.1817	17.8191	20.1497	14.0958	14.1616	18.4506	21.866	14.3219	16.1229	13.7384	14.1578	16.9844	15.1824	17.2913	16.8536	17.989	17.8308	17.0318
AFG3L1P	0.714682	1.09544	1.06733	1.43561	0.739865	0.936962	0.788503	1.0966	1.00961	0.563929	1.37354	1.15678	1.37211	1.35095	1.48487	1.04961	1.03791	0.994758	0.811934	0.677832	0.932062	0.901431	0.786847	0.73067	0.880663	0.881904	0.502636	0.521599	0.770852	0.604207	0.468175	0.884578	0.870274	0.963288	0.496921	0.695243	1.28097	1.36744	1.64243	1.71599	1.21469	1.08827
AFG3L2	2.83778	4.98509	4.32037	4.20136	3.44722	5.12605	3.45403	6.04078	5.26229	7.12964	5.71887	5.73292	7.68552	7.23145	5.28973	4.19156	4.31431	8.04432	3.72176	8.14675	6.04542	6.31867	6.39866	6.71688	5.86657	7.13012	5.74418	2.90976	3.93423	4.45973	4.58221	7.11287	7.29916	7.97811	6.96049	3.79063	7.55118	9.62082	6.00507	5.45478	6.17548	5.15533
AFM	0.050657					0.0115992	0.0143181		0.0250275			0.028627				0.0150095		0.0152839	0.0364502	0.0215859				0.0272966		0.0226509		0.0128702			0.062779			0.0456091		0.0299995
AFMID	0.804472	2.02238	1.23485	1.58566	1.30481	1.21273	1.4441	1.86516	1.47554	2.62962	1.55797	2.10103	2.20747	2.23474	2.63129	1.83527	1.36251	1.75306	0.971852	3.20684	2.70512	3.59667	2.88077	2.0471	1.96732	4.55332	2.29593	1.27447	4.21556	1.83394	2.16815	1.94219	3.5048	2.13726	2.54996	2.30004	2.53153	2.50697	4.19061	4.0266	2.29497	3.84852
AFP	0.0497094	0.0834458		0.473408	0.0871746	0.386913	0.0421431	0.55566	0.90852	0.200132	0.227183	0.0421311	0.0939084	0.0438305	0.202959	0.0589126	0.0124988	0.164967	0.822559		0.0691254	0.336014	2.50719	4.98134	0.930787	3.51144			0.553578	0.0117734	1.49895	0.0133913	2.24793	0.0596622	0.0166195			0.0146227	0.0605821	0.0134825		0.0313739
AFTPH	5.15394	3.71098	6.54407	4.09385	5.15603	4.00917	4.7721	4.68746	7.47504	5.69732	5.96556	5.46967	5.29669	7.54163	4.72071	3.76964	4.11634	5.23203	4.08839	7.61828	7.01805	6.6822	6.51193	6.82358	4.86121	6.59692	7.11982	5.332	5.42241	6.02715	5.91984	5.79664	4.83873	5.84537	6.36902	6.81729	6.9405	6.44782	6.00331	7.22297	6.85973	6.81238
AGA	2.42408	1.48311	5.01964	1.93438	1.28061	1.81486	1.67334	2.37127	2.57188	3.38452	2.76836	3.80616	3.8594	5.61412	2.38594	2.40871	2.50617	4.49667	1.64202	3.50904	4.22907	4.25052	2.74284	3.56082	2.99644	5.76534	2.1579	1.2128	2.69528	2.07636	2.28692	3.25993	4.51151	3.22806	3.38742	3.14909	3.99531	4.81644	2.8896	3.27459	3.68027	2.3231
AGAP1	1.32725	1.33524	1.47652	1.60716	1.62449	1.81575	2.50499	1.61029	1.87815	2.7541	1.38355	2.12036	2.63978	2.17694	1.79327	1.14762	2.08315	1.45555	1.08313	1.71456	1.80722	2.0778	1.54712	1.23176	1.45215	2.28396	0.704501	0.765822	1.15491	1.27536	1.28141	2.00653	1.39224	1.93401	1.25621	1.13361	2.00143	2.08146	1.6359	1.69325	1.99465	1.53289
AGAP11	0.208146	2.02973	0.531087	1.21243	0.517022	1.44092	0.596786	0.941106	1.89025	1.2934	2.09926	0.428791	0.894038	0.809003	1.25839	1.40307	0.966229	1.26356	0.832663	0.43593	0.700767	1.16173	0.802495	0.36747	0.297353	0.665575	0.40146	0.528279	0.990012	0.227729	0.192544	0.609046	0.625767	1.77391	0.44534	0.19251	0.701303	1.44839	0.584028	1.00581	0.871164	0.823499
AGAP2	0.223172	0.287498	0.974372	0.358126	0.145687	0.357026	0.148197	0.484197	0.285733	0.265035	0.309305	0.705808	1.20698	0.349874	0.322879	0.241074	0.427455	0.615384	0.227244	0.100605	0.4449	0.242111	0.475394	0.530301	0.216818	0.335796	0.164532	0.10171	0.274613	0.174557	0.0864907	0.623361	0.522728	0.68104	0.576255	0.252123	0.570508	0.700486	0.576883	0.510981	0.722608	0.490296
AGAP3	0.763265	3.48625	2.30411	3.26626	1.27123	3.28102	2.32122	4.10467	3.19644	4.29201	3.49652	3.00099	4.89389	3.69598	4.45382	3.41875	3.2571	4.06693	2.19282	2.86045	2.8438	2.68296	3.47738	4.00811	3.53405	3.91583	2.5853	1.24339	2.10389	2.59083	2.85227	4.54255	3.5053	5.45812	4.32904	1.94432	4.41399	6.08909	5.68216	5.00793	5.50936	4.89487
AGAP4	0.232174	0.286561	0.262136	0.1158	0.155408	0.243388	0.196512	0.217536	0.171721	0.21525	0.120937	0.184953	0.231785	0.276396	0.125324	0.133484	0.226333	0.185302	0.0883207	0.0174262	0.071099	0.201143	0.241664	0.110196	0.0560733	0.091482	0.157668	0.124808	0.191908	0.125974	0.0845731	0.187371	0.181756	0.233141	0.177755	0.0363349	0.202115	0.216561	1.92623	1.90765	2.11943	1.92436
AGAP5	0.437998	0.815631	0.733411	0.801856	0.706883	0.759938	0.753042	0.926594	0.870638	0.964441	0.848444	0.567677	0.719026	0.710596	0.722212	0.754029	0.70113	0.594278	0.47209	0.454088	0.570058	0.781159	0.763864	0.419674	0.299721	0.385077	0.474056	0.437796	0.552959	0.407897	0.355993	0.486038	0.430558	0.63949	0.548156	0.449127	0.742735	0.651128	2.13531	2.44795	2.1462	1.97863
AGAP6	0.617428	1.11609	1.10165	1.72795	1.18356	1.642	1.39553	1.73725	1.19304	1.39621	1.43213	0.923823	1.69658	1.30432	0.943647	1.52942	1.40308	1.44937	0.946298	0.983748	1.19795	1.46333	0.936527	1.11025	0.682039	0.906039	0.933817	0.641701	0.937878	0.833331	0.529213	1.08186	0.961771	1.27868	0.973711	0.526005	1.02414	1.52549	3.42472	3.5819	3.95624	3.67879
AGAP7	0.122916	0.103162	0.196602	0.410565	0.286907	0.383805	0.323667	0.424196	0.353543	0.443162	0.3848	0.208072	0.121411	0.132189	0.125324	0.194159	0.164606	0.111181	0.0883207	0.0348523	0.0995386	0.150857	0.167306	0.0661173	0.0560733	0.0731856	0.100334	0.0832053	0.155925	0.164735	0.118402	0.0881746	0.0826162	0.147247	0.109388	0.0242233	0.1179	0.144374	1.0762	1.0849	1.30569	1.13284
AGAP8	0.115753	0.247336	0.162075	0.152985	0.172022	0.30151	0.166331	0.216702	0.171514	0.182142	0.163527	0.416941	0.468441	0.624856	0.255826	0.39895	0.252446	0.342773	0.221455	0.166259	0.241303	0.210749	0.229271	0.163488	0.0394681	0.0968758	0.106322	0.143446	0.267137	0.164427	0.10749	0.292286	0.140089	0.374101	0.203752	0.192782	0.375159	0.367289	1.14359	1.31397	1.19339	1.0859
AGAP9	0.278545	0.432496	0.256175	0.171794	0.219469	0.26734	0.212217	0.410494	0.422406	0.490755	0.459755	0.129685	0.30395	0.478027	0.362141	0.445507	0.40921	0.37795	0.250214	0.391015	0.551119	0.692363	0.208555	0.382127	0.324062	0.335881	0.219281	0.190926	0.244651	0.217429	0.120749	0.303512	0.337034	0.61325	0.348652	0.13588	0.498164	0.699445	1.96865	2.51966	2.65423	2.41729
AGBL1	0.0186086	0.0156168		0.0286127	0.0162462	0.00635874		0.014764		0.00859872	0.0149387			0.00816176		0.0165253		0.00840838	0.0533846	0.023684		0.00854695	0.025273	0.0149792	0.0127127	0.012443		0.0070775	0.00815815		0.0230271			0.016672	0.0185804	0.0164655	0.0114505					0.00879697
AGBL2	0.0541993	0.189522	0.166209	0.333293	0.212899	0.203687	0.137266	0.365426	0.373086	0.250396	0.217513	0.129699	0.262058	0.277285	0.151701	0.417125	0.23765	0.19591	0.408107	0.218408	0.215745	0.331874	0.122666	0.101784	0.0863874	0.253661	0.255408	0.206123	0.237589	0.172668	0.111775	0.123652	0.250888	0.129467	0.441882	0.423562	0.133385	0.0793539	0.477947	0.748507	0.769212	0.623436
AGBL3	0.119521	0.285484	0.213295	0.275646	0.200656	0.263879	0.186295	0.233399	0.305166	0.322849	0.265688	0.077657	0.21488	0.249994	0.294782	0.253101	0.152049	0.174477	0.191215	0.117008	0.14322	0.202683	0.299661	0.44402	0.213544	0.159833	0.144429	0.321694	0.209587	0.182263	0.0910136	0.273935	0.244266	0.271805	0.137691	0.154558	0.24891	0.210012	0.159362	0.194197	0.13953	0.182541
AGBL4	0.318026	0.110443	0.307016	0.185667	0.316261	0.195079	0.278038	0.261398	0.299612	0.578382	0.0793165	0.0648929	0.12387	0.192621	0.184302	0.214295	0.189762	0.237933	0.149544	0.153679	0.148205	0.201633	0.178877	0.441774	0.23989	0.161431	0.12644	0.125182	0.192428	0.0388547	0.312218	0.0618701	0.318074	0.098357	0.0876885	0.0971174	0.0405205	0.0964491	0.180163	0.231723	0.157229	0.165945
AGBL5	1.32163	1.31506	1.63587	1.54563	1.17559	1.35713	1.27439	1.97954	1.35294	1.84319	1.10776	1.28902	2.05447	2.07493	1.51154	1.05823	1.96311	1.34124	0.991897	2.08881	2.08948	1.64707	1.85237	1.02988	1.50236	2.39471	1.01497	0.605107	1.14478	0.741204	1.25378	1.90349	2.27869	1.62225	1.33622	0.814238	2.73572	2.77798	1.63062	1.32158	1.37951	1.5427
AGER	0.411211	0.588995	0.649271	0.612268	0.472972	0.750647	0.439409	0.63499	0.558177	0.378209	0.491907	0.287538	0.611753	0.418675	0.39712	0.704123	0.752311	0.465057	0.488524	0.26261	0.162283	0.229913	0.36406	0.335498	0.123079	0.186414	0.279967	0.214412	0.49875	0.288077	0.306062	0.367524	0.340456	0.785088	0.406288	0.233673	0.456665	0.817665	0.56622	0.463849	0.633526	0.690006
AGFG1	3.67435	5.22046	4.07566	3.96019	2.69643	3.96213	2.74678	3.81356	4.44832	2.97607	5.31341	5.55084	7.18187	6.4386	4.84295	3.7104	3.66432	5.46407	3.7344	4.41502	5.58068	4.7901	4.6213	4.59023	5.7932	6.0661	5.3168	3.43517	4.92003	4.35006	4.11498	5.18394	5.02838	4.72658	4.90926	3.9906	5.13326	5.95283	4.18033	4.53587	3.9183	4.1552
AGFG2	0.580037	1.39873	1.10957	0.649928	0.395186	0.936955	0.455295	0.944676	0.810161	1.14384	0.860263	0.601854	1.26072	0.893134	0.950845	0.828622	0.830987	1.0237	0.597029	0.703222	0.760516	0.526043	1.00374	1.32906	0.955536	0.988639	0.80897	0.638555	0.770891	1.02307	0.725632	1.28694	0.836487	1.52058	0.817474	0.453623	1.13904	1.15215	0.838796	1.1314	1.3092	1.13409
AGGF1	2.53179	4.4528	4.2111	4.24921	3.38279	4.25852	3.45822	4.42212	4.74419	3.90225	4.75114	5.79549	5.57963	6.44631	4.6513	4.13457	3.83492	5.47582	4.11369	6.31869	5.3929	5.20294	5.94061	6.124	5.87104	6.88966	5.76784	3.81154	4.60495	5.26128	6.67779	6.35692	6.55733	5.94035	6.76297	7.57033	6.83882	7.44061	5.70937	6.2604	6.2214	5.62138
AGK	2.42273	3.04993	3.63353	2.93525	2.05875	3.34645	2.4839	3.2892	3.04003	2.93761	3.0742	2.96812	3.62037	3.31038	3.11059	2.80958	3.02136	4.00544	2.93057	3.57284	2.99711	3.03192	3.06487	4.71788	3.75739	4.09815	2.98653	2.68892	2.74581	2.40855	3.80444	3.49892	3.78227	3.79319	3.37501	2.65248	3.27447	4.23262	3.62421	3.19062	3.15017	2.74758
AGL	3.16424	1.78094	3.17371	1.70065	1.28465	1.15657	1.76334	1.79861	2.60959	0.857624	2.07976	3.78113	2.44371	1.98248	1.40732	1.46123	1.91508	2.73796	1.58425	2.83507	3.74197	1.86322	1.95383	4.2042	3.56466	4.01975	2.24292	1.37181	2.36202	1.30751	12.0217	3.63109	3.11348	2.88872	2.12377	1.42621	2.41739	2.93291	2.40744	3.24731	2.59206	1.83796
AGMAT	0.196805	0.191246	0.422571	0.262958	0.217172	0.269192	0.288781	0.279672	0.229369	0.22992	0.307874	0.280121	0.409344	0.281882	0.205683	0.183995	0.225931	0.215345	0.193239	0.39574	0.204522	0.161836	0.0844518	1.06786	0.169899	0.249448	0.0976851	0.11822	0.163543	0.176107	0.47435	0.300452	0.250298	0.315742	0.331175	0.311787	0.216817	0.309625	0.463169	0.521856	0.428012	0.4114
AGMO	0.120578	0.292356	0.33216	0.175534	0.117253	0.18363	0.147395	0.192016	0.257597	0.0993492	0.161752	0.158737	0.15156	0.259304	0.245858	0.107134	0.19173	0.387772	0.0866316		0.20921	0.123309	0.437607	0.194553	0.366678	0.484558	0.0562368	0.102022	0.176476	0.0570291	0.116145	0.24865	0.470012	0.433267		0.0593987	0.214768	0.401218	0.0856508	0.196091	0.0904293	0.164794
AGO1	4.28358	4.31986	6.15059	4.63741	2.58525	3.99679	3.15704	4.50818	4.65181	4.07289	4.31263	4.28113	5.668	5.73656	4.61983	4.25284	4.45834	5.84449	3.04126	4.94665	4.31303	4.18566	5.09676	5.02027	4.63975	5.63209	4.09923	2.97721	4.0418	4.24061	4.18496	6.32068	4.85108	6.22403	4.83304	2.81188	6.67367	6.70628	5.58199	6.23737	6.06802	5.02283
AGO2	5.27368	4.90897	6.76656	3.71199	2.31442	4.02396	2.84317	4.07857	4.49285	4.59268	5.3459	5.88991	6.5778	5.50569	4.77422	4.38184	3.78704	5.57124	4.68109	3.26147	4.69604	4.90412	3.84594	4.09562	3.48518	4.49477	2.89747	2.37299	3.51688	2.46274	2.18219	4.07899	3.88624	5.54832	3.46719	1.56243	4.16778	5.66401	6.64847	7.1433	6.5915	5.73579
AGO3	2.69007	4.207	4.37172	4.06185	2.85918	4.5359	3.51624	4.02733	5.52544	4.44402	4.68677	3.37566	4.75606	6.01605	4.81568	3.82569	3.76712	5.09896	3.08194	3.96293	3.52018	3.77325	4.04769	5.07017	3.67578	4.28849	3.71144	2.85609	3.83811	3.50569	3.35747	4.45638	3.86811	5.32231	3.63301	2.2671	4.48901	5.43252	5.03548	5.6852	5.6613	5.00557
AGO4	2.75912	3.6389	3.63195	4.2233	3.02006	4.03765	3.71585	4.3954	4.24368	3.84869	4.49195	3.22305	4.36213	4.60026	4.18111	4.18362	3.46841	3.71612	4.09426	2.46958	3.4301	3.54196	4.2617	3.68722	3.68947	4.90032	3.85978	2.76863	3.74039	3.86957	3.03879	5.04009	4.59849	4.58744	4.13355	2.57808	5.55056	5.1099	3.94297	5.43037	4.95568	5.18096
AGPAT1	3.00395	3.75262	4.92819	2.42849	1.5979	2.45488	3.12883	3.41462	2.71403	4.59461	2.80016	4.13341	4.99372	5.99362	4.50079	4.23126	3.54362	5.47801	2.16483	2.61676	3.29863	2.77915	5.97123	5.32018	5.71831	6.66184	4.67761	3.07579	1.99656	4.6926	3.70132	6.58601	5.68732	6.87708	5.67848	2.88471	5.4477	8.05617	4.31042	3.47469	3.3872	3.34859
AGPAT2	1.31876	5.41695	3.9621	1.85711	1.6127	2.27813	2.16733	2.78031	2.79346	5.88115	4.54161	4.54066	5.83177	5.32348	5.06413	2.58465	2.43444	4.49657	1.38643	1.35171	2.15442	2.0453	5.62292	9.06016	4.29676	7.09172	4.57073	2.14973	2.31774	4.39565	3.61578	5.99789	4.91213	9.91177	8.46681	4.76608	3.76806	5.36443	2.36338	2.45678	2.10105	2.49039
AGPAT3	1.78072	1.71547	2.45876	1.767	2.42873	2.75425	2.78743	3.82462	1.68499	4.23594	1.58782	3.86594	5.31942	4.89915	2.34671	3.27847	2.1077	4.74889	1.82495	2.76306	2.90446	2.14384	4.02725	7.09657	3.94076	4.63783	3.73534	2.28954	2.09019	2.89452	4.68794	4.46437	3.32233	4.9503	6.26298	5.30567	4.35563	3.79573	3.48208	2.23839	3.62059	3.54606
AGPAT4	0.389633	1.75613	0.810055	1.42528	0.709663	1.45525	1.06856	1.38948	1.4472	1.2684	1.65833	1.4622	1.49728	1.25674	1.4996	1.11578	1.03925	1.22197	0.669723	0.474001	0.898371	0.691969	1.27858	0.509419	0.865422	0.98632	0.75115	0.625496	1.19866	0.652483	0.600813	1.50678	0.88584	1.61393	0.827514	0.294195	1.76524	2.90938	0.523311	0.5737	0.473739	0.497035
AGPAT4-IT1	0.238478	1.3396	0.821312	0.680657	0.289841	0.731598	0.700551	0.762827	0.911673	0.802093	0.814648	0.840273	0.817782	0.615425	0.997765	0.97855	0.650898	0.382016	0.462281	0.258177	0.957593	0.270774	0.350408	0.326462	0.427558	0.369333	0.578879	0.531527	0.823074	0.52182	0.386593	1.27611	0.689335	0.925799	0.497334	0.114156	0.975011	1.68545	0.251632	0.298643	0.247838	0.312708
AGPAT5	1.64904	2.08788	2.05565	4.78077	4.6377	2.85616	2.79382	4.66361	3.01534	2.69348	2.44707	2.93749	3.78315	5.16929	3.21147	1.99793	3.18319	3.83	1.42952	2.91765	2.94461	2.46213	5.36548	3.52374	3.55284	6.18933	5.34803	3.85195	4.36245	4.7402	2.68312	2.98638	6.53822	3.10329	3.4358	2.25881	3.23447	4.46927	1.55578	1.32931	1.37495	1.38865
AGPAT6	1.58312	3.3593	2.7757	4.6008	3.51685	4.35657	3.8391	4.95777	3.44233	3.91108	3.8266	10.8938	10.8049	6.56553	4.53066	4.76135	4.31989	5.32612	5.03506	2.45162	6.78005	4.84395	4.22939	4.34873	3.40443	5.21652	4.71111	2.79265	3.80464	4.96257	2.62437	7.88079	4.81406	8.32007	5.31712	3.68568	8.74937	7.73659	2.37078	3.08969	2.69748	2.50543
AGPAT9	0.29407	1.3334	0.715854	0.715633	0.234953	0.485697	0.471558	0.739557	1.36703	0.571377	1.4756	0.901584	1.68438	1.09058	0.661624	0.530309	0.499788	0.914295	0.502584	0.368834	0.370568	0.634088	0.486407	0.344048	0.953287	1.12627	0.965769	0.888875	1.37613	0.815518	0.131191	1.95125	1.31966	1.91489	1.26753	0.707842	2.04962	2.54936	0.14288	0.488631	0.270291	0.336575
AGPHD1	0.152375	0.998358	0.606149	0.767789	0.5566	0.93262	0.674826	0.904866	1.84383	0.944424	1.05742	0.299203	0.851492	1.42366	1.26394	0.576838	0.597933	1.00816	0.289627	0.702579	0.535003	0.769429	1.42077	0.465398	1.09069	1.59574	0.746353	0.613556	1.1097	0.358739	0.460474	0.808511	1.98261	1.28999	0.741059	0.578028	0.995426	1.55094	0.820182	1.03524	0.778626	0.533999
AGPS	1.63603	4.47568	3.29954	2.69457	4.48398	3.57053	3.66947	2.71493	4.14978	3.48041	4.19496	4.53631	4.80282	5.67262	4.58322	3.86081	3.92255	5.6204	4.28983	1.37353	3.00744	1.80585	4.57774	6.69234	6.30986	4.96772	8.34336	5.05582	4.15424	7.041	8.44207	8.19058	4.2321	6.15336	8.9476	13.1541	8.23142	7.69307	2.29227	2.45418	2.23443	2.24391
AGR2	8.44832	4.62361	19.5444	12.5966	15.4745	16.1614	14.4975	13.8375	27.3505	26.944	12.7965	67.1163	30.7895	83.1926	28.7298	38.4867	33.5025	102.555	63.97	20.9376	41.4552	49.9706	56.7547	72.028	61.0516	85.3086	44.5689	25.9294	15.4073	41.3163	102.083	18.6645	61.5222	13.7353	60.8349	138.865	11.4826	8.39554	141.993	136.044	164.341	102.8
AGR3	9.15863	1.76834	12.26	6.56487	18.2552	3.18665	13.8016	11.0229	6.34159	7.73571	2.78101	17.1958	16.0437	30.6757	8.98874	24.345	14.1745	21.7931	41.891	34.0834	48.7213	39.9325	22.952	46.1642	18.7177	22.5669	27.3577	11.503	5.58169	23.2183	37.4469	13.4671	21.032	9.12178	70.9636	102.143	3.63871	2.42206	10.2971	6.77639	17.9677	3.10993
AGRN	1.25046	3.10803	3.46253	5.15062	2.94155	4.45317	5.07125	6.7986	2.93383	9.52636	2.53805	3.78505	6.51171	10.4313	5.12353	5.76393	9.82019	13.7887	2.46799	5.29347	4.9335	3.91776	7.0867	9.69133	6.97474	8.96261	6.62314	3.94107	3.50285	8.42925	6.73434	4.40765	7.28525	7.69341	6.63281	3.85689	2.99608	7.24311	5.91342	4.8037	7.65857	5.80795
AGRP	0.205655	0.0863623	0.246088	0.162218	0.0920831		0.177844	0.296399	0.0389283	0.147061	0.0848211	0.132877	0.170206	0.0464857	0.119671	0.183599	0.0788454	0.0468758			0.109449				0.14277							0.295901	0.0631791	0.142065	0.210844	0.139515	0.258334	0.185414	0.0948559	0.126446	0.261896	0.0489846
AGSK1	7.9463e-06	0.176847	0.198986	0.458914	0.237614	0.291849	0.393538	0.261952	0.456749	0.657662	0.102085	0.2723	0.358206	0.464458	0.350248	0.157649	0.308812	0.312502	0.135728	0.247806	0.198647	0.142865	0.423496	0.276744	0.320284	0.559134	0.220331	0.0552789	0.220733	0.15166	0.146796	0.51768	0.156145	0.465577	0.285577	0.173393	0.407703	0.584195	0.691601	0.483442	0.612211	0.462238
AGT	0.102486	0.107518	1.02459	0.0888277	0.268987	0.0702067	0.260109	0.0611705	0.397748	0.58161	0.350446	0.54194	0.869213	0.552013	0.293795	0.29592	0.260453	0.359156	0.184036	1.79718	0.333297	0.129662	0.174298	0.475262	0.420646	0.257347	1.4246	0.877842	0.731071	1.59913	1.01527	0.847419	0.201418	0.448643	2.56384	2.32797	0.521152	0.733175	0.0116981	0.0937392	0.108075	0.0363598
AGTPBP1	2.62111	3.0978	3.51266	2.43756	1.54913	2.9914	1.74391	2.70447	2.97708	1.80736	3.65423	3.08448	4.53632	3.47582	3.04922	2.57272	2.17641	3.43319	2.58257	1.95298	2.01664	2.10478	3.62531	4.85916	3.44933	4.10565	2.83395	1.50008	2.86425	2.21458	3.26919	4.99071	4.55984	3.92179	3.16568	2.19454	6.23033	5.02834	3.0406	3.09226	2.38108	2.7663
AGTR1	0.299319	1.61619	0.564557	0.560611	0.981343	0.567592	0.807435	0.493074	1.14807	0.766461	0.747942	0.994513	0.767453	1.47171	1.07448	2.58825	0.462157	1.19469	0.695075	0.656125	1.13401	0.837185	1.5051	0.5917	1.13997	1.94239	14.1302	6.61597	0.785728	11.5142	1.08069	3.9742	1.40683	3.24339	13.595	20.2852	1.63831	2.75453	7.62882	20.4737	23.1801	29.2488
AGTR2	0.0679372	0.0285084	0.0271704	0.0435781	0.0296919		0.0669979	0.0539958	0.00836266	0.0209592			0.137062	0.0497332	0.198969	0.0502889		0.174027		0.014428		0.0208222	0.0153937		0.0464477		0.0712214	0.0344702	0.0397419	0.0320997		0.00912748	0.0547435			0.0300878		0.00996058		0.0276085	0.00954996	0.0107094
AGTRAP	0.785053	2.5563	3.27384	2.46739	2.69094	2.68711	3.01654	3.60585	2.75112	3.97982	2.7732	3.92445	4.72736	6.04791	2.61787	2.96542	3.70852	4.34211	2.00448	4.12727	3.90686	3.54835	7.03586	9.40896	5.15022	8.38103	4.90231	2.05576	2.14705	3.51835	7.87298	7.09012	5.56391	5.76735	7.01406	4.92429	6.32473	6.08123	3.33627	3.18324	5.17204	2.64409
AGXT	0.0431484	0.0181097	0.0344895	0.0167096	0.037948	0.0297342				0.0201182	0.0174557					0.0383767	0.0652471		0.0311103																	0.0192114
AGXT2	0.0414281		0.0110439		0.0604434	0.00946631	0.0116893	0.0109994			0.0222356	0.0116891		0.0243047		0.0122703		0.0249828	0.0198467		0.0287588					0.0185013	0.0144942	0.0210338		0.00979893	0.0513105					0.024495			0.0252265	0.0224595	0.0116519	0.0130671
AGXT2L1		0.0268227	0.106859	0.0251091	0.152635	0.0339937	0.227701	0.0528905	0.111553	0.0301729		0.0418893	0.149202	0.0407218	0.0248387	0.0589056	0.0245415	0.0140548	0.0233893	0.0630673	0.0162492	0.0144446	0.0211417	0.0250883	0.0850056	0.0436467		0.0118755	0.0434209		0.0611591	0.319557	0.0190922	0.0701886	0.301529	0.0748733	0.328508	0.0584776	0.0273365	0.0264344	0.0801812
AGXT2L2	1.35592	3.77955	2.9045	4.02042	2.49554	4.82911	3.17927	4.62523	3.28721	5.25748	3.78064	2.58238	4.90675	3.97094	3.39621	2.7676	2.9297	3.16665	1.98731	1.88299	2.30477	2.85479	3.51444	3.86939	3.8304	3.77225	2.9207	1.60758	2.25189	2.61693	2.59312	5.06016	3.04173	5.54585	3.61023	2.42365	4.17639	4.97892	2.27994	3.10566	3.29257	2.83686
AHCTF1	6.05032	4.87741	6.22157	4.19825	6.37602	5.00887	5.16321	4.82595	6.3123	6.46802	6.08988	9.37755	8.14899	6.1017	5.8415	5.10282	4.01233	6.69361	4.99658	10.3825	5.19862	5.48941	4.25296	7.54898	4.95046	4.90824	6.49171	5.10137	4.57334	5.74291	4.66901	5.23826	4.87773	6.56407	5.28079	5.65438	5.39074	6.7208	6.17846	6.74196	6.19268	6.07927
AHCTF1P1	0.418124	0.269895	0.311737	0.186186	0.317159	0.204367	0.255657	0.231346	0.299471	0.269693	0.308716	0.448596	0.424779	0.299731	0.2804	0.23468	0.160767	0.319346	0.258234	0.439737	0.251556	0.261917	0.237134	0.435906	0.23387	0.257485	0.317275	0.282285	0.218878	0.244769	0.238531	0.192287	0.223905	0.363654	0.241786	0.258528	0.263157	0.337938	0.306011	0.381322	0.347694	0.295341
AHCY	4.50521	5.44319	7.60943	11.1526	12.2927	9.75189	8.31766	13.1709	6.11348	7.74893	6.21468	10.3186	9.6709	10.2772	6.99097	6.16742	7.08174	11.023	4.88087	14.9388	10.1847	9.04453	16.6981	19.6998	15.7901	24.3335	7.30458	4.61756	6.84775	7.75722	16.6508	11.5766	24.8187	13.7635	11.6162	6.61643	11.482	19.3993	9.43531	8.87438	9.70606	7.87346
AHCYL1	6.1284	5.73084	6.28764	5.27784	6.16256	3.81959	4.98817	4.74488	4.5836	9.31437	4.53035	4.9523	6.40707	10.0417	6.01647	5.8258	5.17303	7.36412	5.44994	11.9591	8.22396	7.25101	8.10313	7.46345	9.97874	8.31162	12.0547	8.89099	7.04025	15.924	13.7372	7.7265	9.21182	9.47679	9.51337	20.5014	8.42813	8.20701	4.98793	5.23408	5.80557	5.35494
AHCYL2	0.971398	0.720517	1.00147	0.857571	1.12248	0.832229	0.993055	1.3398	1.14313	1.30064	1.0854	0.538067	1.48659	1.38416	0.997226	1.16504	1.22597	1.30267	1.39907	0.808137	1.16126	1.02974	1.44481	1.15148	1.15012	1.50247	2.55244	1.90795	0.911843	2.44895	1.30625	1.54587	1.85631	1.55833	1.34294	1.35685	1.83118	2.21375	1.47233	1.07188	1.2253	1.10026
AHDC1	0.254475	1.69604	0.845864	1.12196	0.315335	1.26714	0.721308	1.49298	0.756036	1.36145	0.689501	1.00658	1.77794	1.5834	1.95067	1.93719	2.43048	3.00013	0.735665	1.35435	0.887191	1.08114	1.51198	0.754541	1.45522	1.69204	0.946204	0.855181	1.14809	0.950857	0.617146	1.75786	1.71676	2.57071	1.54475	0.648043	1.64669	2.43145	1.20851	1.14791	1.26581	1.16505
AHI1	1.289	3.52119	2.88108	3.34461	4.25599	3.93041	3.45938	3.82518	3.27131	2.28952	3.44764	2.40719	3.039	4.1973	3.81616	3.67167	4.12302	4.69678	3.00971	1.31675	1.47766	2.91939	1.92862	2.26703	1.65333	1.87915	2.02258	2.91861	4.07665	1.66274	0.861184	3.01003	2.19325	3.28381	1.1745	1.00027	3.90892	4.45219	3.99121	5.76131	4.03802	4.07681
AHNAK	18.9392	86.0125	44.0935	53.4551	30.1219	55.9948	35.8245	66.1684	79.8475	80.8632	88.11	72.5209	93.3399	93.0742	112.266	73.7458	60.077	104.737	47.2274	55.3492	71.2596	79.3054	72.3288	81.4843	63.8664	78.1195	40.7955	23.2436	55.6072	29.529	51.6121	75.7149	58.5994	112.257	61.0502	42.2191	74.7354	110.023	60.0802	80.7179	79.1967	77.2623
AHNAK2	0.261252	3.18798	1.08241	1.14474	0.60994	1.40599	1.63659	1.16012	2.80586	3.93747	2.67788	2.75528	2.17383	1.31254	2.21878	1.57704	0.95552	1.99823	0.816619	0.891455	0.909322	1.08311	0.914813	0.687171	1.47724	0.972097	1.54133	0.746642	1.00179	1.29133	1.58446	3.25657	0.60646	4.14683	4.68869	1.22353	2.73652	5.09994	1.19556	0.851068	0.959086	0.710979
AHR	6.20446	14.427	13.1661	10.5472	5.77144	11.2649	7.04133	11.5085	14.2496	13.5166	17.1906	12.6816	20.2454	14.7822	13.1583	9.66655	8.09116	11.4157	9.32124	11.5834	13.0306	11.6331	11.2458	11.0706	14.6901	13.1664	14.1629	8.80927	10.1721	9.49901	16.4321	14.9549	12.2644	14.8513	10.8309	9.36381	15.9598	21.7588	4.87426	5.51157	4.9916	4.75959
AHRR	0.244826	0.119448	0.450991	0.0739623	0.13345	0.112176	0.0957075	0.121205	0.0498583	0.172649	0.0861776	0.254457	0.499041	0.455597	0.516419	0.126349	0.162016	0.138293	0.125975	0.100505	0.230097	0.14611	0.145868	0.192092	0.15458	0.105665	0.142257	0.103422	0.11461	0.160953	0.168973	0.352406	0.0548222	0.727744	0.379959	0.225771	0.349665	0.588985	0.233477	0.12895	0.153501	0.139327
AHSA1	4.17866	5.52434	6.95862	4.0589	3.48418	5.08134	3.62353	6.34017	7.41739	6.64349	9.90157	10.3474	10.7736	9.61095	8.55177	5.65517	4.58567	9.4832	5.98048	8.77397	6.37259	7.27126	7.81052	17.5111	9.93946	10.6752	7.76289	3.28744	4.94325	6.74798	12.0201	11.5948	8.51597	11.7546	13.8259	9.91078	12.5356	14.2052	9.19172	8.50543	9.41237	8.11402
AHSA2	4.1264	8.67581	6.97293	13.7899	13.5641	14.7574	14.4409	13.1726	9.49083	14.7909	7.92484	5.04022	8.1131	7.5411	6.75783	8.87497	10.4585	7.32374	7.93058	8.98543	7.77012	10.2575	8.20715	5.16918	5.16864	8.47046	6.84949	5.40881	6.93693	7.32479	3.28924	5.80654	8.34127	8.42795	7.98885	4.39053	5.45439	6.05116	6.82221	8.55475	9.52901	8.78563
AHSG					0.0386287						0.0177691			0.019434					0.0158332						0.0301436						0.0817127
AHSP					0.0823825								0.0762275					0.0825988		0.119954												0.0753148	0.224415	0.084927				0.0829878
AICDA	0.117744	0.00988183	0.235442	0.00906565	0.0205895		0.0497767		0.00869855		0.00946716	0.00995719	0.0190091		0.0179947	0.0209189	0.0177235	0.0106461	0.0338145	0.0150073	0.0122461				0.0161027			0.0448114	0.0103334	0.00834676	0.0291545		0.0142343	0.0105659	0.0235492	0.0834534			0.0107488	0.0191415
AIDA	13.6649	17.9157	18.7229	11.8238	16.5123	11.5034	13.6661	11.454	14.9495	14.1052	14.5363	19.3625	16.6247	18.4599	14.2509	12.6117	10.141	18.3426	10.1435	25.4178	14.9413	11.8107	19.0181	27.7073	22.4809	23.5504	27.3088	17.7791	15.3825	26.1605	26.2489	22.3511	24.0331	21.2368	24.4182	20.2166	30.7607	26.92	14.0133	13.1865	13.0776	12.707
AIF1	3.20727	7.61374	6.67463	3.75695	2.41971	4.38548	2.24047	4.61739	5.53537	3.05168	12.4868	10.9634	14.616	7.02783	2.72183	6.06979	2.62321	6.93023	5.12176	8.18218	4.72442	2.82762	8.11	10.6109	8.723	10.4448	14.2922	4.59461	5.43673	9.93108	8.8727	28.2427	12.0277	17.8179	28.1665	19.8897	42.7735	22.9563	5.29034	3.95466	4.48846	4.62592
AIF1L	0.775907	6.57574	1.60463	2.75746	0.659195	4.87713	0.402084	4.1455	2.32472	1.40788	2.91747	3.94906	3.25713	2.93885	3.59279	2.71435	2.88043	3.71634	1.29081	1.65002	2.22138	2.39072	3.98038	2.63582	5.60703	5.22099	1.9823	1.52924	3.25276	1.68176	1.775	8.20521	7.90924	12.1267	1.55658	0.885873	9.22107	13.5396	7.70457	8.53213	9.21758	5.31477
AIFM1	2.0154	1.40209	3.07719	1.16333	0.836304	1.08494	0.914151	1.77854	1.72189	2.362	1.74882	3.8773	3.28941	2.24207	1.97734	2.07968	1.86391	3.98053	1.74909	3.05837	2.01157	2.24123	1.57605	5.30545	2.28524	1.92314	2.30178	1.78547	1.29318	2.46324	3.35396	3.46339	2.38586	3.44649	3.91014	3.02185	2.7942	3.12453	2.89936	3.44478	3.82146	2.48129
AIFM2	0.800945	2.73494	1.55688	0.788587	0.397147	1.64711	0.520353	1.17887	1.53248	1.26913	1.6618	0.737595	2.04035	1.22274	2.23615	1.24776	1.11777	1.78844	0.641714	0.243393	0.352118	0.37587	1.08997	1.45704	1.12508	1.82578	1.15115	0.703548	0.855975	1.04999	0.643303	1.42259	1.23983	2.5146	1.47474	1.01281	1.24639	2.1785	1.53747	2.0397	1.9221	1.65972
AIFM3	0.159008	0.154872	0.312509	0.175134	0.174005	0.159899	0.17907	0.124428	0.108617	0.171215	0.163323	0.134624	0.241403	0.162431	0.118307	0.1248	0.18184	0.201983	0.12246	0.144893	0.180713	0.103158	0.196771	0.397021	0.155388	0.266355	0.273761	0.140589	0.101491	0.184839	0.125165	0.210246	0.280093	0.191442	0.270148	0.166766	0.120688	0.0890516	0.184949	0.196278	0.1464	0.188059
AIG1	5.19236	4.76283	6.45677	4.424	2.99171	3.91976	3.10749	5.44138	5.50964	4.0027	4.5605	4.61274	6.57765	12.585	6.01168	4.53017	5.6401	9.00291	2.4511	10.8029	9.58483	8.65086	7.73407	5.7176	7.41626	11.2165	8.87499	7.4106	5.07143	7.31967	5.56527	7.62703	11.3618	7.52126	9.63	8.33894	8.57591	10.1123	9.32832	8.67217	11.755	6.941
AIM1	6.32119	4.99817	6.4012	5.94434	3.22012	4.66801	4.824	6.46075	6.22139	2.46399	8.02514	6.9352	10.0933	11.2662	10.0994	7.49727	10.0667	11.0531	5.23504	4.25294	5.28179	6.36157	7.37524	3.51529	4.77626	10.3899	2.76968	1.97872	8.8762	2.01164	2.43189	5.4789	7.37552	4.4423	2.16264	1.22156	6.85904	5.03342	3.33244	3.30529	3.51246	2.92011
AIM1L	0.0121959	0.00511725	0.039034	0.0467908	0.0371955	0.0249508	0.0359762	0.00964923	0.0134681	0.0449788	0.0390828	0.092579	0.0833861	0.0266851	0.00929932	0.0108262	0.0091548	0.00550707	0.0218372	0.0154935	0.012643		0.00826834	0.00980021	0.0416085	0.0488668	0.0255073	0.0231729	0.00534041	0.00862194	0.0377053	0.0245156	0.0147097	0.032712	0.0972261	0.118508	0.0374649	0.00534736	0.0277926	0.0643588	0.0513876	0.0345725
AIM2	1.10136	0.314734	2.43469	0.14536	0.268216	0.177855	0.119662	0.188232	0.296417	0.284462	0.436596	0.458259	1.79107	0.0830532	0.0719454	0.458627	0.124129	0.212395	0.625637	0.120282	0.171759	0.216702	0.160278	1.33057	0.160947	0.189103	0.518889	0.107351	0.309821	0.283993	0.0872352	0.855089	0.426968	0.614465	1.43986	1.25322	0.871085	0.373792	0.793933	0.190952	0.613902	0.199912
AIMP1	1.52701	3.25213	4.3371	3.51488	3.73504	4.18088	2.86688	4.20511	4.33629	2.71401	4.56622	8.96489	6.27411	5.63091	4.60444	2.75984	2.70917	5.35944	2.64265	6.42146	5.04386	5.21324	5.28042	4.72773	5.83992	7.3105	5.65847	2.68115	4.4122	4.78352	8.03395	4.57013	7.86992	4.87412	4.63935	4.56204	4.79894	8.06195	5.12064	6.82984	7.16564	5.91886
AIMP2	0.644658	0.787219	1.38121	0.570058	0.750841	0.83228	0.700617	1.08837	1.0285	1.01681	1.35813	1.94869	1.6501	2.21624	0.901686	0.678274	0.956123	1.88805	0.84793	1.92432	1.13915	1.82065	1.04534	1.90765	1.29095	1.38269	1.33237	0.380943	0.69889	0.984621	1.52898	2.00173	1.35585	1.43628	2.39965	1.78152	1.74781	2.58004	1.18244	1.05196	1.85905	1.25126
AIP	1.53276	4.22457	5.19865	3.41989	2.01822	3.82557	2.64182	4.71536	4.8582	5.5043	4.67847	3.54996	8.0228	5.94266	5.31643	3.99055	2.78652	6.16707	2.23822	4.2443	3.85812	3.0568	7.89484	6.07056	6.76761	9.90178	4.46397	1.39315	2.73311	3.26617	3.77223	10.7226	7.88675	10.5762	10.611	5.01519	10.1324	11.3144	2.73157	2.90205	3.22899	2.57943
AIPL1	0.0827736				0.0281841		0.011736		0.0250019		0.0258857	0.00572028			0.00517023	0.0123177	0.00509097		0.0232036	0.0411349	0.0144561	0.00621901	0.00919737					0.0448147	0.00592717							0.0122907					0.0117133
AIRE	0.0435015	0.0121703	0.011596		0.0253978		0.0122791	0.0231137		0.0403555	0.0233587	0.0245561	0.0234499		0.0221841	0.0128855		0.0131185	0.0208462	0.0370222			0.0394914		0.0198514			0.0331358		0.0102928	0.0359239			0.0130353		0.012865		0.025561	0.0264938	0.0117935
AIRN	0.215331	0.150393	0.193011	0.206161	0.259676	0.13173	0.198603	0.167114	0.0911758	0.0890059	0.18389	0.162585	0.204916	0.173774	0.190861	0.137538	0.168688	0.259239	0.12431	0.176673	0.161905	0.159909	0.187118	0.120804	0.363661	0.118825	0.112934	0.155721	0.23438	0.226739	0.314784	0.446641	0.246227	0.123803	0.160292	0.231025	0.386844	0.169982	0.224037	0.233052	0.188983	0.202796
AJAP1	0.152815	0.159269	0.169039	0.251266	0.174362	0.119151	0.151799	0.238515	0.157489	0.0934898	0.243586	0.24536	0.239443	0.653605	0.334438	0.14771	0.377872	0.181962	0.209478	0.0572059	0.326771	0.247684	0.364264	0.126625	0.230211	0.392027	0.150709	0.0597972	0.137341	0.119322	0.125054	0.138432	0.585553	0.137067	0.0651409	0.0297666	0.11061	0.236962	0.0717171	0.164208	0.0583563	0.25732
AJUBA	0.603943	1.25803	0.594171	1.61583	0.656992	1.49785	1.15283	1.71868	1.32487	2.41383	0.921855	0.657602	1.15719	2.15665	1.67032	0.985792	1.33348	2.30321	0.544916	1.89337	1.01744	1.40044	1.78665	1.2509	1.64183	1.62074	0.990991	0.590539	0.945612	1.39308	1.48236	1.20069	1.56679	2.88399	1.39847	0.781611	1.09578	2.07883	0.231383	0.678023	0.586448	0.43824
AK1	0.486018	1.40918	1.17777	0.999665	0.51599	1.14155	0.835702	1.17404	1.28622	2.21373	1.53048	1.9955	2.25108	2.36037	1.67877	1.12556	0.932386	1.59897	0.921114	1.37268	1.22751	1.27499	1.42409	2.37805	1.73414	1.59887	1.77847	0.931186	1.29395	1.86104	1.97039	2.973	1.33697	2.39673	2.87724	1.65967	3.03481	2.29793	1.507	1.4255	1.49144	1.56111
AK2	3.69589	5.21748	5.85705	5.53896	5.44515	5.96582	5.47787	5.35454	5.13553	5.61822	5.84118	5.3958	6.50842	6.90312	6.035	5.11035	5.18656	6.14241	4.50072	11.7668	6.30881	6.83878	6.03715	11.1886	7.32478	6.3126	6.38595	4.20712	4.96409	4.94805	8.99513	7.67905	6.60993	6.51592	8.73434	5.74803	7.66086	8.62554	5.55852	6.04041	5.80143	5.98103
AK3	1.52286	4.92316	2.4125	2.33262	1.64993	2.89656	2.14712	3.31152	4.07839	4.02596	4.04142	3.78344	5.38477	4.62046	4.0639	2.80853	3.19715	6.44022	2.57955	3.0005	3.4665	2.43896	5.98864	4.45138	3.78703	5.48427	5.80893	5.89228	4.08854	4.09474	2.79879	7.86751	4.57774	6.7505	4.9288	2.36304	6.51855	8.96656	2.92684	3.97716	2.62601	2.99087
AK4	1.63765	5.29113	1.93269	6.17813	2.72894	2.70696	2.29959	4.97849	2.4354	2.84483	4.49361	2.96603	3.2149	4.02692	2.71793	3.16204	2.40922	5.07521	0.710492	6.26945	4.0457	7.11525	10.0326	2.11847	5.20585	8.25793	2.42877	2.26179	7.09011	2.19228	5.70028	5.77819	7.80613	4.93699	1.43382	1.01908	6.80841	5.60848	2.44146	3.36051	3.47276	2.74724
AK5	0.2014	2.96206	1.0018	4.049	1.34057	3.28673	0.771603	4.52098	5.34237	3.05142	5.07437	1.27404	7.73147	14.5306	11.1506	1.83168	4.29167	2.76016	0.859287	0.112747	0.413029	0.648205	5.1796	0.362909	2.13656	6.28523	0.872485	0.60523	8.07003	0.465639	1.34551	5.79717	3.42255	6.74262	0.824649	0.363201	8.80843	7.49109	0.536414	1.31359	0.462675	0.948852
AK7	0.00987639	0.107752	0.0553041	0.075956	0.129382	0.141798	0.0667332	0.156796	0.204061	0.30133	0.206218	0.0667581	0.207038	0.450689	0.218705	0.0789419	0.0816937	0.196382	0.0779363	0.188614	0.123129	0.281322	0.134173	0.0954309	0.14847	0.184955	0.21728	0.27801	0.0866159	0.139897	0.183342	0.206852	0.178957	0.123926	0.0789194	0.122381	0.0972633	0.147569	0.486629	0.345063	0.29148	0.31752
AK8	0.0478181	0.0802701	0.1402	0.319886	0.209566	0.284496	0.405253	0.33071	0.342363	0.754914	0.167051	0.202581	0.3483	0.477632	0.19519	0.453333	0.492809	0.346189	0.275147	0.468395	0.249267	0.514076	0.390978	0.437812	0.130999	0.363346	0.485659	0.303648	0.182134	0.407591	0.315999	0.309069	0.34744	0.286844	0.303637	0.12737	0.177111	0.196854	0.378739	0.492776	0.43052	0.573359
AKAP1	2.08158	4.19719	2.63904	4.52627	3.44759	4.10493	3.42201	5.10679	4.22314	3.32963	4.55436	5.02377	5.5707	4.40667	4.65004	4.08669	3.50533	4.78445	3.83121	10.7027	5.2741	6.14927	6.23085	4.40173	4.94439	6.8493	4.92656	3.34772	3.48718	4.66248	3.36212	5.66094	6.33343	6.40434	4.45686	3.93014	5.8585	8.91573	11.5828	11.6741	11.0629	10.8384
AKAP10	5.05217	4.35683	6.8437	4.75741	3.00538	5.16407	3.84093	5.23318	5.32033	4.55168	4.78985	4.49388	5.45639	6.29741	4.29346	3.88151	4.20283	4.79435	3.09845	4.36051	4.63935	4.56322	5.66649	4.55263	4.74938	6.35876	5.46023	3.76706	4.55739	5.04369	3.82532	5.57152	6.61357	5.52912	5.76941	4.34447	5.62914	6.20024	4.36843	5.47577	5.94593	5.26416
AKAP11	5.0288	8.31168	7.09319	7.14179	5.4466	7.05285	6.10257	7.37073	7.86521	7.81842	8.07063	6.89554	9.45798	10.8044	9.17018	7.15729	6.56072	9.94911	5.09242	8.33577	7.98253	7.91744	8.39136	7.71749	8.01132	9.40819	7.82577	5.158	6.79214	6.96349	5.55569	8.42744	8.77141	9.99298	7.5491	8.58534	9.37084	9.94701	6.67826	7.44631	6.68946	6.86744
AKAP12	0.550384	4.80532	1.88402	2.96548	1.17298	2.79777	2.09787	3.49767	5.93651	4.97997	6.50924	4.1551	5.63052	5.24283	9.38478	2.97869	2.54187	4.51031	1.98488	1.94901	5.23819	4.46794	4.08459	2.15235	4.4739	4.13312	3.15457	2.15641	3.11129	1.84905	2.84857	4.4952	3.74603	7.35189	2.94132	0.414805	5.30943	9.71864	1.82247	2.20415	2.3899	2.59468
AKAP13	3.0704	5.1687	5.89804	5.56009	3.4456	6.63222	4.28914	7.35026	6.56985	7.46418	6.80465	6.76714	9.67203	7.10327	6.83328	7.34758	6.93583	7.04312	5.13181	4.01561	5.7103	4.69909	5.52809	6.3464	4.60917	5.81245	5.15809	3.53157	5.06675	4.77022	3.08804	10.3655	5.62863	10.7401	5.18385	4.30536	9.59567	12.236	6.28266	7.58395	6.78221	5.74445
AKAP14	0.0619983	0.0843328	0.0988537			0.0730091	0.0392948	0.0515528		0.421471	0.206009		0.0856724	0.0940176	0.0352938				0.0454968	0.110793	0.0967206						0.0666095	0.0478285			0.12641					0.0563951				0.0509436
AKAP17A	0.722317	1.09583	1.7986	2.07687	1.66973	2.44211	1.87361	1.86233	1.13836	2.90063	1.59146	1.69707	2.78673	2.21691	1.55366	1.26986	1.98302	2.00024	1.21089	1.37313	1.52126	1.43116	1.5075	1.90184	1.47379	1.47787	1.12027	1.04505	1.75798	1.3909	1.2844	1.6661	1.08896	2.49124	1.84535	0.981725	2.55539	1.64454	1.73484	1.76889	2.59534	1.3332
AKAP2	3.33548	5.29744	3.63763	3.16813	1.1621	4.18433	0.948642	1.75229	3.12	1.70498	4.99767	5.69084	5.62802	4.41197	4.68569	2.05005	1.8234	3.12073	2.69776	1.93534	3.80453	2.81927	2.42976	3.04144	3.12261	5.22216	3.47761	2.07171	4.84226	2.79902	2.17816	4.52816	3.07168	3.24205	3.97386	1.95968	5.51974	6.02067	1.79788	1.8392	1.2859	2.04967
AKAP3	0.151811	0.163809	0.0433689	0.183576	0.104233	0.185461	0.164944	0.215371	0.216172	0.190619	0.148132	0.0458307	0.157467	0.209494	0.23193	0.105947	0.195785	0.225461	0.093387	0.0414405	0.0450879	0.0398729	0.32425	0.122304	0.311317	0.159616	0.0795568	0.0577625	0.0856196	0.0922021	0.120802	0.0961305	0.314498	0.0972484	0.0758629	0.0384097	0.160258	0.171653	0.118761	0.255561	0.182901	0.0922971
AKAP4	0.0570887			0.0172646	0.0701125		0.0287333				0.0366206		0.00881208	0.00952863		0.00963098			0.0572694	0.0285859	0.0120118				0.014858			0.0434515			0.042076					0.0302876
AKAP5	1.11736	0.847169	1.33335	1.2175	0.657174	0.861548	0.73472	1.28983	1.4241	0.677185	1.01219	1.10303	1.13446	1.29424	0.922564	0.708996	0.698566	0.889373	0.799861	0.759021	0.634612	0.754735	0.943017	6.19449	3.41596	0.96826	0.768287	0.834058	0.922353	1.08725	7.01034	0.854586	1.04571	0.809967	1.89831	2.79489	0.806465	1.0693	1.08073	0.879067	0.920777	0.861141
AKAP6	0.100045	0.974338	0.257186	0.517804	0.229414	0.693229	0.168351	0.588495	0.75967	0.440663	0.795104	0.413656	0.776443	0.603661	0.690376	0.51113	0.629477	0.867362	0.316597	0.238364	0.470594	0.483143	0.55819	0.335633	0.500027	0.465077	0.215267	0.287784	0.533062	0.21829	0.232306	1.17807	0.47841	1.37964	0.313598	0.213907	1.40606	1.00571	0.240232	0.639518	0.342172	0.37793
AKAP7	0.762585	1.5411	1.39843	1.29516	0.558425	1.42033	0.547889	1.30022	1.5837	0.972138	1.49923	1.26159	1.6483	1.66784	1.72006	0.80022	0.806695	1.50771	0.641685	0.646052	1.10271	1.19178	2.57607	1.77213	2.14391	3.12597	1.67025	1.30819	1.89797	1.29515	1.41335	1.88177	3.74196	1.98457	1.35644	1.27356	1.78397	2.91077	1.08188	1.2306	1.18287	1.05539
AKAP8	1.88835	3.30797	3.07997	3.00195	3.14493	3.57057	3.24273	3.28694	3.50236	4.59961	3.19349	2.78735	4.51383	4.24528	3.52689	3.25615	3.03196	4.06736	2.48498	3.52313	4.16008	3.9911	3.56036	2.34631	2.52988	3.62847	3.2928	2.25215	2.4674	3.80318	2.07577	3.79417	2.9557	4.14708	3.13917	1.96273	3.7	4.36492	4.64124	5.32461	4.74544	5.11335
AKAP8L	1.95251	3.81053	4.1888	6.0282	6.7062	6.54902	6.68595	7.37208	6.70137	6.76607	5.89938	3.87351	6.41047	5.70784	4.64096	4.57116	5.90127	5.35824	4.29286	5.41497	5.56049	7.69394	4.95357	4.25744	3.84855	5.87471	4.5697	4.06424	3.66952	5.44595	2.57661	5.59158	4.88255	6.22731	5.42694	3.1429	6.0753	6.02121	7.51461	8.8335	7.66395	8.95574
AKAP9	3.8542	6.28583	5.73953	8.6686	5.33295	7.54786	5.24897	8.74953	9.66333	6.36735	8.19139	5.70305	6.54935	9.28333	8.96677	7.0334	7.41074	7.4726	5.76162	5.94618	7.35833	6.74708	5.33252	11.5973	4.52531	6.73527	8.52285	4.72188	6.92635	7.37242	5.14953	5.67578	5.05692	7.65723	3.48072	3.96211	7.38331	8.16441	9.39242	12.0165	9.25486	10.4116
AKD1	1.62665	1.00362	1.45118	0.7875	1.06249	0.790016	0.77457	0.82397	1.27092	1.30348	1.07797	0.561279	0.765332	1.28881	1.21894	0.534346	0.792765	0.997564	0.467468	1.31228	1.22997	1.36943	1.13788	1.25443	1.03951	1.5557	0.835903	0.936641	0.993193	0.833581	0.841298	0.88321	1.55616	0.981172	1.06882	0.863914	0.814136	0.96922	1.31023	1.89829	1.87165	1.84786
AKIP1	0.76506	1.34679	1.34318	0.858684	0.476047	0.601524	0.751283	1.08499	1.76044	1.29671	0.729625	1.6872	1.79414	1.59342	1.19729	0.754328	0.787551	0.890556	0.732214	1.15453	0.877809	0.584644	1.78089	1.91386	1.94992	2.08449	1.07677	1.01037	1.17371	1.10025	1.63986	1.88034	1.54815	1.36667	2.33427	1.85323	1.97794	1.63102	0.877872	0.97771	0.877951	1.05481
AKIRIN1	6.84409	5.34063	10.145	5.35079	5.08294	5.45932	5.28398	5.6548	5.87986	5.79096	6.50045	7.40246	9.68416	8.92494	6.31855	5.0051	5.1345	8.36018	4.03816	9.37863	9.2854	7.09282	6.38827	11.1134	9.6694	8.52779	10.2611	7.16892	6.96976	9.66442	12.3454	8.23678	8.47576	7.44184	9.06519	7.08239	8.93053	9.99282	5.43836	6.32157	5.95503	5.85463
AKIRIN2	4.88401	5.55403	6.03239	3.5841	2.21156	3.27216	2.45004	3.59505	4.29572	3.7433	4.69008	5.80366	6.29649	5.43679	5.01384	4.34169	3.58	6.27539	2.68366	4.72349	4.29275	4.13259	6.30277	6.53915	6.81388	7.0934	5.77949	4.21696	5.12679	4.77841	4.81675	6.49667	8.25158	6.89034	8.22189	6.28433	6.83471	8.26958	4.78539	4.48769	4.67028	4.34279
AKNA	2.11201	2.41709	5.42076	1.53987	0.799628	1.47069	1.15658	1.50222	1.77099	2.84595	2.17789	3.21608	6.47742	1.92116	2.01489	2.33918	1.57439	2.13141	1.77261	0.915214	1.42255	1.16839	1.72713	3.94925	1.62745	2.26877	1.77612	0.877207	1.36752	1.48271	1.14625	4.58315	2.61271	4.15553	3.51663	1.53434	3.27805	3.68502	2.71433	2.30797	2.31812	2.26671
AKNAD1	0.0450765	0.0851179	0.0540524	0.0780378	0.0618569	0.0462459	0.0380702	0.101757	0.0945762	0.0416831	0.0271434	0.0190237	0.0181572	0.0468984	0.0407974	0.0199876	0.0678087	0.0509075	0.0323293	0.0861075	0.0585468	0.103581	0.107194	0.0181018	0.0307641	0.0602812	0.0235878	0.0685838	0.0593283	0.0319194	0.0557543	0.0430421	0.0544359	0.0404028	0.0224943	0.11343	0.0415978	0.0707396	0.0513971	0.0549233	0.0474916
AKR1A1	1.01028	3.11097	5.10858	3.14652	2.4915	3.02603	2.94753	3.20759	2.1391	4.039	4.31431	3.28518	6.15765	8.22087	4.34708	2.19902	4.01712	5.06332	1.93536	6.33803	3.76165	4.59282	5.96395	7.44898	7.44009	8.38373	4.35504	2.4785	2.64208	4.27087	7.3962	12.0016	9.06717	10.7204	9.64188	5.95705	6.89387	9.88715	4.13836	3.26031	6.49381	3.83446
AKR1B1	1.77943	5.17562	3.82541	2.06196	0.684728	2.71797	1.77203	2.78219	4.01346	3.74897	4.18663	5.16082	7.16022	4.73557	3.19531	3.9026	2.06883	5.31741	1.97262	2.22123	2.57423	1.83239	5.00966	6.5113	5.374	6.47629	3.25305	0.995494	2.98405	2.86096	4.66652	11.0849	6.51927	9.70949	9.65357	4.22569	10.1008	9.62649	4.17859	3.69781	4.68205	3.49327
AKR1B10	0.0432085	0.018135	0.189956	0.0669329	0.0760031	0.0148881	0.055104	0.0693045	0.144515	0.0402933	0.209764	0.0550607	0.122827	0.267648	0.0497128	0.115291	0.0490042	0.117446	0.0311541	0.027694	0.0225978	0.0399231	0.0590519	0.0350143	0.0296565	0.0290358	0.159323	0.0659498	0.0190297	0.184656	0.0803974	0.0175032	0.0262232	0.0390227	0.0217372	0.038477	0.0534924	0.0191241	0.0197734
AKR1B15		0.0355512	0.0507815	0.032795	0.0372392	0.0583559	0.0179998			0.0197413			0.0171945	0.955398	0.0649601	0.58384	0.0480239	0.0191848	0.0305313			0.0195621	0.0578695		0.0290643	0.19919	0.0446101		1.88362	0.01508		0.0343057	0.0770976		0.0426018			0.0374807	0.445729	0.120734
AKR1C1	0.279987	5.83331	1.74926	0.67186	0.403881	1.16072	0.477129	0.921705	1.13778	0.737908	2.04392	2.6428	2.21734	2.25859	3.53892	1.40427	0.751907	2.26187	0.441189	0.22891	1.06734	0.541902	1.67304	2.02562	1.1897	1.98721	0.859686	0.680568	2.51465	0.96266	0.663555	3.14041	2.44458	5.83051	0.770148	0.136269	3.09388	3.74899	0.415871	0.695135	0.817668	0.5672
AKR1C2	0.182484	2.37057	0.663395	0.351876	0.29506	0.605655	0.380912	0.406992	0.465603	0.418547	1.10763	1.30312	1.02467	1.01898	2.09509	0.861224	0.251142	1.1198	0.246413	0.117857	0.209098	0.22446	1.20071	1.03648	0.70199	0.810105	0.45732	0.428625	1.55013	0.347259	0.255762	0.432714	0.954485	1.22371	0.178006	0.103498	0.769577	0.95945	0.281411	0.365166	0.294067	0.12836
AKR1C3	0.4591	5.28613	2.37801	0.898002	0.488082	1.86876	0.635637	2.21348	1.641	1.7011	2.57462	2.85585	3.64176	3.35998	3.83262	1.62599	2.17946	5.02212	1.24161	0.881453	2.47379	1.97301	5.10808	3.07298	3.67927	5.3539	2.3974	0.943199	4.23338	1.5973	1.81878	13.6382	5.4587	8.35845	3.78285	1.44734	19.1975	5.41156	1.26091	1.30142	1.24613	1.28811
AKR1C4	0.0300701		0.120111		0.0265814	0.020842	0.128443	0.0242964		0.0282171	0.0489259				0.0231393	0.0267732	0.0228259														0.0373633	0.0244634	0.0366262				0.0373802		0.0275831	0.0245383
AKR1C6P	0.075248	0.0421122	0.140311	0.155747	0.0884245	0.0346523	0.0213673	0.121065	0.0560478	0.0234504	0.0813606	0.0213432					0.0189956		0.0362245		0.0525785	0.0232137	0.0343409		0.0344769	0.0337582			0.0221222	0.0178957	0.0622708	0.122136	0.0914663	0.0454087	0.0252919		0.0622098	0.0222503		0.040893	0.0424059
AKR1CL1	0.0630764	0.0397062	0.0630474		0.110563	0.0216481	0.0534515	0.0629095	0.0817481	0.175707	0.0508458	0.0133601	0.0510434		0.0241366	0.0420451	0.0475616		0.170118	0.0201455	0.0328773	0.0145298	0.0214871				0.0165666	0.0841095	0.0415793	0.0112001	0.0195383	0.0127393		0.0141874	0.0158085	0.0279996		0.0139093	0.0144106			0.0298535
AKR1D1	0.0250616	0.0103124	0.00983742		0.0850787	0.0349818	0.0428338	0.0199631	0.0185242		0.0098853	0.0215808		0.277906		0.113489	0.0640801		0.0642146	0.0930237		0.0117129	0.156406		0.0517877	0.227704		0.0190806	1.76145	0.017778	0.0785468		0.22057		0.0376214	0.12456	0.0309228	0.0220676	0.099935	0.0305696	0.0211551
AKR1E2	0.405261	1.04897	0.992859	0.378992	0.588397	1.53994	0.482666	1.16388	0.973422	0.635158	0.814689	0.331339	0.55122	0.809364	0.789072	0.559175	0.33726	0.873424	0.309706	0.393175	0.59292	0.549714	1.20843	0.679041	0.894252	1.43646	0.165165	0.0745665	0.290299	0.542528	0.572348	0.862539	1.13376	1.02389	0.875171	0.29458	1.07141	1.0293	0.419342	0.92492	0.526966	0.396474
AKR7A2	1.33695	3.30269	2.84472	3.34231	3.1224	3.33466	3.21141	4.21501	3.34683	3.75069	3.1353	4.11872	5.27663	5.91089	4.15529	4.04512	4.17841	6.33038	2.56363	5.01807	4.27852	4.24712	5.54222	6.59078	5.59051	6.99241	5.43777	3.18803	3.13353	5.23261	6.52819	7.48779	6.19269	6.52283	6.17091	3.59971	6.8717	6.5513	6.71227	7.19661	9.12919	7.12347
AKR7A2P1	0.266571	0.0671353	0.149103	0.911251	0.540868	0.276502	0.250017	0.880426	0.139122	0.598832	0.216388	0.226995	0.238911	0.402465	0.245834	0.260967	0.565679	0.12089	0.134836	0.17136	0.16779	0.0987573	0.146104	0.0866456	0.403292	0.1077	0.084456	0.0814836	0.188196	0.114201	0.331001	0.194854	0.0648471	0.241544	0.0269059	0.0476011	0.297743	0.142018		0.108686		0.0505663
AKR7A3	0.20094	0.939869	0.504554	2.00967	4.53846	1.45109	3.33255	4.47105	1.15718	0.538193	1.14329	1.85952	3.20834	3.08929	1.28052	5.16193	1.43724	3.69872	7.57779	4.24928	4.40192	6.81285	3.0712	5.97818	3.8326	4.52688	5.37115	2.39238	1.26759	4.00075	5.99061	1.02687	5.48634	0.72928	2.95912	1.10326	0.392266	0.816665	7.30001	7.1269	10.1369	7.53086
AKR7L	0.158481	0.292654	0.126725	0.42677	1.34921	0.319352	0.917409	0.606085	0.372913	0.320564	0.247432	0.308393	0.570469	0.506988	0.330381	0.972577	0.346504	0.55686	1.1489	0.344169	0.380515	0.86158	0.489994	1.23807	0.538568	0.399038	0.498284	0.349355	0.543296	0.65557	0.775742	0.24972	0.43549	0.258865	0.447037	0.154777	0.195395	0.154931	1.99268	2.17578	2.44948	2.36169
AKT1	5.67001	7.05603	9.96455	7.33448	4.22569	7.66467	5.84541	7.02138	7.46659	8.54428	8.1067	12.4551	13.3368	15.6517	9.02978	8.08327	7.31801	15.8556	4.4074	6.87706	9.05927	6.74225	11.2114	15.7312	11.0727	16.9365	10.0306	6.00104	7.34708	8.46141	12.7822	11.181	10.4886	9.34569	13.4588	8.23493	11.842	13.0837	16.1517	12.8727	15.7588	13.9694
AKT1S1	0.740756	1.09134	1.22157	1.17835	1.37688	0.85075	1.3237	0.88844	0.787933	0.813655	1.28067	1.74053	1.00847	0.771098	1.46064	0.766381	0.767184	0.917772	0.72383	1.10826	1.1858	0.942622	1.18902	2.13276	0.903345	1.54047	1.33293	1.22924	1.03146	1.45557	1.50522	1.48157	1.33094	1.31931	1.98873	1.03577	1.32061	2.25958	1.45809	1.94252	1.93204	1.74069
AKT2	2.35524	4.16268	3.67172	3.53262	2.53414	3.64667	3.45315	4.11713	3.68909	4.81592	3.67878	4.24944	4.92091	5.11811	4.55897	3.58397	2.58791	4.19388	2.71922	3.63558	4.53602	4.96316	4.69143	8.5382	4.19807	4.9593	2.87957	2.27721	2.48156	2.82363	5.15805	4.29634	3.85395	4.88906	4.38226	3.03596	4.11439	4.88158	4.50839	4.98557	5.55091	5.08493
AKT3	1.73975	9.06895	3.86203	4.78311	11.2863	5.50765	3.4031	4.56151	7.47733	4.45342	8.13187	5.03984	7.8272	5.35851	7.54203	4.29502	2.97463	5.85239	2.85937	2.5463	6.22843	4.71382	5.79678	4.53136	5.83353	8.55198	4.89361	2.33331	5.53689	4.00648	4.0711	6.41102	5.04989	8.20117	4.75349	1.53505	10.4708	9.97034	2.26394	3.36171	2.30887	2.64494
AKTIP	3.38684	5.86858	4.73368	3.93481	3.34124	4.03809	3.20758	4.50204	5.354	3.79522	4.48683	4.89776	6.43037	8.85331	5.94203	5.20192	4.26687	6.10621	3.36964	6.44956	4.57208	4.12012	8.47966	7.10731	8.01133	8.40593	5.52845	3.22149	5.832	4.68009	8.96242	6.28783	8.60724	7.19028	8.31008	6.29429	6.71449	7.24276	6.19546	7.3893	7.70933	7.55237
ALAD	2.18512	3.34051	2.97066	4.81381	3.19925	4.10409	3.37992	4.75727	4.5128	4.93344	3.67529	4.02259	5.22044	5.59216	5.10037	3.2892	4.15871	5.01657	2.63511	6.16621	6.20434	4.94968	4.5861	6.21316	4.59918	6.65646	4.00946	3.44222	3.93222	4.0768	5.84062	5.8767	5.47828	5.61005	5.7601	3.52372	5.9997	5.51944	4.14714	5.50182	5.23384	4.65651
ALAS1	1.49537	2.56508	3.22253	1.54765	0.905866	1.94575	1.42339	1.90385	2.45873	2.34376	3.45607	2.84422	3.36637	2.81073	2.28871	2.46032	1.57825	2.38723	2.20987	2.21364	2.47067	2.59871	1.79374	2.72019	2.26397	2.46733	2.06999	1.23977	1.85499	1.65185	1.7898	4.10039	1.62165	3.53989	3.7664	1.88498	3.86071	4.36599	1.89725	2.76857	2.8939	2.53741
ALAS2	0.0529451	0.0296164	0.0564557	0.035658	0.0929566	0.0363927	0.0987988	0.0564345	0.0392574	0.0463084	0.0784064	0.323713	0.168354	0.0927438	0.0897989	0.147606	0.0666212	0.189269	0.0381096	0.225865	0.448794	0.357457	0.0240266	0.228474	0.0682884	0.0947549	0.0928741	0.0634442	0.0584262	0.0125242	0.0218337	0.0623629	0.128385	0.150375	0.0418212	0.0313544	0.0822494	0.129274	0.0456561	0.0574708	0.0596147	0.0835903
ALB		1.3347		2.67117	0.0911281	9.51204	0.213991	3.70864	3.1791	0.979147	0.395118	0.0881037	0.432719	4.71183	1.18249	2.95844	0.257638	3.45575	36.819	0.0379531	0.154849	0.328514	2.26707	13.4153	4.3547	0.717118	0.421384	0.147182	6.03282	0.147717	9.73942	0.192017	0.503708	0.908709	0.0595628	0.0395646	0.201732	1.11367	0.420931	0.38683	0.301012	0.281315
ALCAM	2.01687	4.47937	3.39553	13.9462	12.2605	9.29569	9.60735	21.5948	12.2894	7.58541	14.7492	13.1329	11.1533	15.0542	9.44613	7.84098	9.0493	12.8851	8.46291	7.27884	22.2429	23.082	22.1443	25.7052	18.0909	23.8655	18.2497	13.5846	19.2259	19.8088	32.3846	7.7106	19.05	6.21059	12.2802	20.3393	6.63524	8.13173	23.7092	30.6254	31.7923	29.8877
ALDH16A1	0.601795	1.1559	1.12958	0.795795	0.52439	1.10878	1.38698	1.7467	0.885808	2.50166	0.779925	1.10631	2.57615	2.11603	1.22002	1.48649	0.90458	2.71824	0.44715	1.76656	1.38868	1.29515	2.12474	2.67938	2.16968	2.29534	1.4875	0.713533	0.527342	1.80295	1.36503	2.73954	1.21214	3.81175	1.60626	0.88569	1.40055	2.11512	1.37353	0.651786	0.844908	0.89292
ALDH18A1	4.14975	2.89951	5.79312	3.95829	2.74456	3.49532	3.89473	4.5701	2.90478	6.3808	3.5766	5.59329	5.51751	6.53116	4.81097	3.59485	3.39015	6.92139	2.75736	8.76938	5.83392	4.20018	6.29082	10.2802	5.26993	6.00124	5.07711	3.09687	3.59756	4.42105	6.35629	5.07708	5.32954	5.75169	6.32437	2.73566	5.58599	7.75514	4.59466	5.04074	6.25418	3.62631
ALDH1A1	1.22155	13.0689	3.72795	4.18944	1.27847	5.19828	1.48584	4.41846	14.3656	10.5079	16.2012	6.00256	13.3022	14.1252	18.7709	4.64117	2.93029	8.85284	2.13921	2.99255	11.1422	10.4319	14.0306	5.37105	8.82139	10.3848	5.89547	4.41654	7.597	3.76649	3.37383	9.69009	11.791	14.3596	5.18842	0.846886	14.7732	10.6769	3.11657	6.91962	3.6609	6.3377
ALDH1A2	0.0814113	0.49612	0.367378	0.902114	0.139663	2.01316	0.402836	1.54754	0.949147	0.482489	1.6512	0.758094	1.28341	1.84219	0.509314	0.348121	0.262414	0.376833	0.234101	0.355273	1.23513	0.893132	3.07166	0.247503	2.02468	2.96943	0.479831	0.237728	0.42904	0.387281	0.258842	1.45847	2.42266	2.4284	0.447898	0.0450387	1.14643	4.27505	0.314464	0.735884	0.431767	0.560605
ALDH1A3	1.54359	5.75915	2.32834	3.86753	1.14467	7.04123	2.55165	5.16427	3.90975	2.53509	8.29342	6.10302	15.0341	9.16012	8.28441	3.98021	4.59971	8.73106	2.64762	1.68055	2.81997	1.37523	10.2294	1.97607	12.1461	10.7318	5.69722	1.42879	6.61228	3.90426	3.33692	20.8103	14.5766	13.996	4.32663	0.501894	23.2649	16.0621	1.54396	3.21819	1.31715	3.12984
ALDH1B1	2.0462	1.69937	2.07153	1.2464	1.11742	1.48716	1.53988	1.35446	1.84895	3.69705	2.09789	3.72923	2.76817	2.03994	1.63619	1.44826	1.16244	2.43735	1.49133	3.17646	2.18218	1.80247	1.47736	3.89758	2.65152	2.33865	2.14443	1.11101	1.0658	2.35584	3.73313	2.98009	1.88017	2.9243	5.21852	1.41547	7.46763	3.97342	1.81879	1.49829	1.60878	1.37069
ALDH1L1		0.378243	0.196473	0.129441	0.103574	0.200895	0.164793	0.140116	0.350254	0.171107	0.797098	0.0659156	0.214746	0.152802	0.225498	0.0974563	0.103957	0.165877	0.0881474	0.0135375	0.0113871	0.0658995	0.152979	0.464504	0.165029	0.503773	0.111215	0.0712108	0.26052	0.145083	0.039965	2.26545	0.346467	1.66155	0.113678	0.0483042	2.28797	0.912521	0.0840585	0.226359	0.155435	0.11617
ALDH1L1-AS1		0.0944332																											0.102357							0.104932	0.14539		0.105306
ALDH1L1-AS2	0.0860371	0.0842464		0.0331732	0.0376702	0.0294998	0.036425	0.011427	0.0318308	0.0133009	0.115485		0.0115936			0.0127422	0.0216105	0.0129724	0.03092				0.0585747	0.0231486	0.0196299	0.0768626		0.0327666		0.0101777	0.0355239	0.0694576	0.0173535	0.103114		0.0508846	0.123831	0.0505495	0.0261986	0.0116622	0.0121002
ALDH1L2	0.739389	1.72768	0.981804	1.44159	0.5861	1.44577	1.36153	1.27777	1.20504	1.75645	1.0423	2.42852	1.07457	1.10543	1.27741	1.54115	1.1418	1.67577	0.875991	1.1837	1.12682	0.68142	1.44559	1.43191	1.8907	1.63741	1.54968	0.457942	1.25812	1.47049	2.15563	2.27845	1.46854	2.34216	2.77275	0.652323	2.46666	3.53328	0.869009	0.716083	0.508445	0.471488
ALDH2	1.31459	13.716	7.97586	2.39298	2.76233	4.36067	3.68207	4.02667	8.54489	8.76539	12.5194	6.90365	8.66418	5.22425	11.1096	3.81616	1.69918	7.15113	4.20395	9.58159	8.51194	9.1692	8.80505	10.1516	5.90198	11.8447	5.72669	4.01588	5.7625	4.22096	4.93544	12.5414	9.1349	13.5297	12.5736	5.34958	12.4584	9.73768	2.52152	2.66707	2.99035	2.25633
ALDH3A1	0.0526336	0.0749677		0.014828	0.0307861	0.062182	0.0183871	0.088788	0.0160571	0.179019	0.0990801		0.0994621	0.108363	0.130355	0.0403671	0.0673775	0.135857	0.0237613		0.0366172		0.0296378		0.120224	0.0441985	0.0111932	0.00811753	0.0397368		0.0131884	0.140058	0.0129238	0.110624	0.0107387	0.0171049	0.0837334	0.169983	0.0320818	0.0369045	0.0377965
ALDH3A2	7.5508	7.06798	13.1101	5.24083	1.80462	4.76343	3.57279	5.43101	6.35967	4.51447	6.70953	3.88463	4.61511	6.51319	7.44786	4.05134	3.94399	7.35748	3.00095	11.0749	6.08663	8.10669	7.23973	6.23408	4.82171	7.89179	9.35867	5.294	4.48024	7.79873	4.45405	8.3648	5.61731	8.09444	7.38123	5.86267	9.24581	7.36019	3.40484	4.53335	5.23423	4.64027
ALDH3B1	0.28223	0.823265	0.45369	0.525517	0.239942	0.232834	0.195396	0.566424	0.62959	0.713652	0.80609	0.884558	1.04552	0.728338	0.472708	0.907271	0.518606	0.623042	0.717157	0.609794	0.327519	0.251588	0.555311	0.534958	0.670785	0.655028	0.856933	0.666278	0.4814	0.641188	0.435147	1.26847	0.625922	0.647922	0.881375	0.938588	1.25207	0.959614	0.255323	0.38774	0.56092	0.552017
ALDH3B2	0.937144	0.496598	5.07166	5.54453	1.24186	0.891409	2.7773	7.63014	3.60631	0.692222	2.70507	1.65815	1.57916	4.98239	1.80688	5.45053	3.25627	2.69195	5.25375	0.63524	7.92992	7.57723	5.23542	4.07738	3.49669	8.08884	0.0696883	0.192234	6.9297	0.0970668	7.31585	1.10506	6.13013	0.581456	2.44206	0.452591	0.660094	0.405672	4.41826	2.22356	3.61361	2.61476
ALDH4A1	0.321839	1.05276	0.524568	1.3397	0.379159	0.67272	0.914166	0.99708	0.482301	1.3355	0.461927	0.999829	0.880033	1.37898	0.832744	0.858365	0.82158	2.63485	0.372905	1.33984	1.43866	0.843762	1.97311	2.02073	0.895039	1.94747	0.545233	0.533452	0.647497	0.889999	1.57894	0.702944	1.54606	1.36577	0.84357	0.757723	0.923926	0.956434	1.53572	1.60227	1.98662	1.73646
ALDH5A1	2.05122	1.31534	2.1126	1.36866	1.54884	1.46992	1.49805	1.3182	1.56582	1.24797	0.807167	6.1626	2.47985	1.37269	1.68522	1.29011	1.36261	1.89828	1.49658	0.434585	0.774478	1.30974	2.42753	1.41507	2.00036	2.11265	2.36698	3.05744	1.79993	2.47992	1.51154	1.89161	1.72859	1.71794	0.897751	1.13486	1.87677	1.77279	2.18089	2.53102	2.56491	2.07499
ALDH6A1	1.71978	3.72459	3.43807	2.78433	2.16614	2.6237	2.79695	4.21303	4.17236	4.74645	4.10833	2.15914	3.75164	5.64096	4.6176	3.28879	3.02134	6.01617	2.36288	5.609	3.84079	5.81386	4.85312	6.87011	4.58417	6.31962	3.96762	3.21721	3.00913	3.91451	4.81303	3.55947	4.94502	5.53832	4.09363	6.63749	3.88523	5.52465	3.84445	6.02062	6.72594	6.16234
ALDH7A1	0.928425	3.2745	1.80261	6.27366	1.57315	5.0399	1.81164	7.21942	4.8125	2.64665	3.90345	2.1525	3.19694	6.3774	4.4215	3.57347	5.82015	8.45578	1.9487	2.12847	2.61205	3.01977	8.0303	3.08923	4.15604	6.9383	2.18661	1.76673	5.30012	2.08882	2.56145	3.61086	8.17663	4.96437	1.94143	1.70946	4.30088	7.53985	3.2672	4.2699	3.9943	3.2947
ALDH8A1	0.175365	0.0578718	0.242884	0.418427	0.177438	0.250558	0.293639	0.467625	0.12311	0.0511423	0.0893218	0.101385	0.165586	0.166997	0.169708	0.309565	0.284362	0.213854	0.259488	0.211231	0.193189	0.330116	0.193296	0.0809825	0.0877151	0.253693	0.232944	0.211262	0.21809	0.155925	0.0264263	0.322973	0.216973	0.37189	0.262425	0.168658	0.444752	0.21618	0.206005	0.276916	0.266033	0.355998
ALDH9A1	7.31643	8.54341	9.64638	8.55956	9.65038	10.5538	8.12038	13.338	10.6143	12.7514	10.1018	16.219	16.7597	16.463	12.3128	7.59574	8.60493	13.942	5.38008	12.698	10.2375	10.2343	14.2496	18.5402	14.9992	15.9074	13.8802	9.59822	10.5097	12.355	12.9017	22.1164	18.0694	20.1559	14.1557	13.4207	25.2334	21.6891	7.32328	9.34381	9.47165	8.20158
ALDOA	7.08252	12.6725	20.2797	10.1069	12.3126	11.7669	14.6361	15.6507	12.6494	20.2404	17.8078	34.8492	41.1207	24.7619	14.5619	19.7733	16.5624	26.2865	10.7399	41.9172	25.9779	20.631	20.9873	65.0753	36.6919	26.5301	24.0429	12.4263	11.9565	20.1203	49.6642	32.0231	23.7145	25.1449	34.2588	21.2915	36.1451	28.6381	30.1581	29.8196	41.7102	33.2246
ALDOB	0.205312	0.241243	0.131357	0.0633045	0.0838674	0.0844375	0.0695116	0.109011	0.27334	0.11421	0.209356		0.110619	1.44528	0.251204	0.0608088	0.0309322	0.0990463	0.118022	0.122254	0.114012	0.0629967	0.0745233	0.0441762	0.0561977	0.018337	0.129288	0.239745	0.180313	0.0776947	0.0847603	0.276158	0.0496797	0.147575	0.0548156	0.0971085	0.303846	0.144695	0.0625074	0.0222606	0.0808412	0.0647569
ALDOC	0.936306	1.2575	1.92934	1.43359	0.310941	1.23245	0.389004	1.83424	1.23655	0.775664	1.56486	0.936485	2.75316	2.98105	2.64843	2.05395	2.42179	5.65458	1.28973	0.159956	0.674362	0.730262	3.013	1.24717	2.34135	2.7955	2.47605	1.85743	1.31917	2.10362	1.00643	2.17371	3.83753	3.06136	0.544034	0.370413	2.13716	2.98229	1.38988	1.89789	2.24975	1.59678
ALG1	0.525875	0.496483	0.762551	0.523975	0.530507	0.639699	0.832019	0.534066	0.593596	1.33543	0.68554	1.46375	1.32362	1.10194	0.689737	0.598264	0.703834	1.13586	0.406434	2.41425	0.895486	0.784585	1.08187	1.33528	0.942666	1.12035	0.817119	0.512373	0.410496	0.889669	0.955567	1.12432	0.962141	1.36095	1.63157	1.20622	0.86919	1.1327	0.816857	0.760825	0.96974	0.768954
ALG10	4.33777	2.37725	3.13541	1.81736	1.37889	1.95881	1.307	2.0255	2.23755	1.63387	2.01532	2.17313	2.19193	2.50515	2.55462	2.07953	1.53309	2.56047	2.20507	2.58256	2.20516	2.33446	2.74139	3.51917	3.47191	3.13261	1.7087	1.55884	1.98962	1.91787	3.86823	2.45088	3.09418	2.7084	2.31858	2.14696	2.68996	3.03272	1.93954	2.36553	2.11844	2.08564
ALG10B	1.81702	1.92098	1.7445	2.01697	1.73831	2.05822	1.78412	2.30264	2.48211	1.69183	2.01564	2.32071	2.07659	2.6167	2.27713	1.63455	1.4488	2.26373	1.43394	2.58992	2.9323	3.14234	2.56589	2.44381	3.00548	2.62836	2.28279	1.79314	2.24616	1.99362	2.56653	1.9184	2.87832	2.37214	2.13398	1.9695	2.26021	2.84431	3.05269	3.09436	3.06664	2.65229
ALG11	1.41289	1.69697	1.34749	2.29345	1.50794	1.93706	1.54562	2.55402	1.96874	2.60057	2.03281	1.97386	2.90859	3.22102	2.81017	2.14828	2.22832	4.07277	1.47032	2.95271	2.84948	2.62087	1.90777	2.79907	2.58252	3.14839	2.00604	1.1265	1.74403	1.93195	1.54061	2.61553	2.14725	2.7699	3.08153	2.94876	2.73971	3.67908	3.32453	3.27025	3.48786	3.28846
ALG12	1.23335	2.43496	2.61157	2.13952	1.76696	2.44065	1.91027	2.54573	2.0633	2.82039	2.16675	2.65768	3.61405	4.55178	2.85125	1.79333	2.14356	2.92869	1.672	1.55615	2.51046	2.05161	3.35815	3.09913	2.70491	3.77455	1.89783	0.960695	1.6619	1.45213	2.01369	3.58616	2.86607	4.44612	3.50878	2.41172	3.38836	4.39635	2.35559	2.5987	3.18122	2.20157
ALG13	3.76144	2.55278	1.70639	3.03295	2.72318	3.31343	3.2617	3.92604	2.346	3.13063	2.37274	1.9122	1.9672	3.628	1.85963	2.56186	1.90675	4.43052	2.13334	2.48403	3.2242	2.30634	2.94976	3.02383	4.29694	5.07568	4.10531	3.15983	2.35896	3.21731	3.91018	3.65762	4.23864	2.32858	3.59028	6.11787	1.85352	2.62817	1.45131	2.37134	1.78487	2.50909
ALG14	1.79924	1.94644	2.68042	1.51269	2.69898	1.90049	2.04483	2.18945	2.5406	2.5085	2.06089	2.36588	2.71994	4.51216	3.49405	1.88031	2.28994	3.70936	1.15408	4.33519	3.71963	3.47416	3.52271	5.08301	4.00954	5.79684	3.81487	3.0737	2.11316	3.52175	6.54079	3.32905	4.18014	3.30922	4.98397	4.312	3.44859	3.73565	1.71596	1.78057	2.1092	1.38033
ALG1L	1.00316	0.280811	1.94396	0.0751908		0.0670304	0.164879		0.324778	0.408792	0.235865	0.774214	0.6311	0.172305	0.111019	0.213134	0.209685	0.261119	0.20902	0.124344	0.15221	0.0446921	0.860217	0.157081	0.331162	0.843548	0.0509664		0.0424907	0.206768	0.238234	0.313635	0.586101	0.43892	0.488615	0.172503	0.299491	0.386721	0.35219	0.15652	0.445843	0.258517
ALG1L2	0.153477	0.0644353	0.122541	0.0900701	0.0340884	0.026746		0.0936952	0.0288155	0.14491	0.0313826	0.0328524	0.157467	0.0687289	0.05924	0.0341981	0.116959	0.0697732	0.0836005	0.0993406	0.081056	0.035736	0.211566	0.0627588	0.159023		0.203753	0.117651	0.0340089	0.0275528	0.0955079	0.219403	0.187581	0.175179	0.0390136	0.0689366	0.143671	0.034315	0.0705458	0.0313665		0.0364694
ALG1L9P	0.186518	0.193144	0.257042	0.492834	0.237964	0.529524	0.304405	0.362448	0.249797	0.399655	0.233714	0.265491	0.327826	0.199598	0.308619	0.287773	0.37127	0.344669	0.196297	0.220948	0.201853	0.227364	0.353506	0.151061	0.208769	0.226855	0.21068	0.32062	0.234827	0.368124	0.142072	0.247409	0.175431	0.364822	0.106069	0.1826	0.0806931	0.258149	0.292013	0.134759	0.191086	0.229874
ALG2	1.53183	3.38361	3.04875	2.62704	2.91419	2.64508	2.36484	2.9802	2.09433	2.18244	3.52454	4.58339	5.32996	5.60914	3.71488	3.29352	2.71368	4.36644	2.25145	3.15473	4.16191	3.68955	4.56816	5.39359	4.75481	5.219	5.17029	3.5382	3.69961	4.11408	4.71395	5.55529	4.60944	4.3727	4.80693	5.72376	5.50783	5.72384	2.99438	3.51451	3.79183	3.86629
ALG3	1.18629	2.11461	3.21867	0.659109	0.729694	0.960044	0.712073	0.899716	0.705755	1.1043	0.854997	2.66061	3.2196	1.81369	0.944047	1.56876	0.967551	2.13136	1.08636	2.63789	1.61666	1.84054	1.9453	2.70369	2.15469	2.71345	1.67503	1.15662	0.614896	1.83244	2.19713	2.44115	1.87662	2.3174	3.67734	3.19822	3.03924	2.65311	1.015	2.24901	1.36384	1.58899
ALG5	2.71126	4.34029	3.7905	4.24007	3.85451	4.0273	3.17811	5.30485	4.49989	4.75434	6.34499	5.03885	7.40736	8.59862	5.75884	4.01422	3.73963	6.68621	2.67963	8.0076	6.8634	7.99812	9.34122	7.52405	9.41335	10.0942	5.53797	2.5467	5.16663	6.01617	9.15326	10.463	11.7348	9.27282	9.79454	10.0359	11.8312	11.8518	6.54082	7.82516	7.75303	5.96675
ALG6	2.34688	1.75073	2.49548	1.64871	1.77106	1.82875	1.55782	1.76293	2.10209	1.732	2.04731	1.59924	2.04767	1.98293	1.96152	1.78403	1.52496	2.10359	1.89128	2.98759	2.26736	2.69747	2.13842	4.04339	3.25982	2.36394	1.12296	1.39596	2.00723	1.04643	3.77682	2.52041	2.70641	2.2416	2.421	1.87184	2.47265	2.85177	0.916429	1.08287	0.985365	0.876662
ALG8	3.66922	2.2804	3.50983	2.05133	3.29343	2.79911	2.56593	2.81315	2.53585	3.21668	2.74273	3.06652	4.5146	4.77267	3.16029	2.95434	2.09835	5.41767	2.02074	2.96445	4.99442	4.77826	6.01876	7.95721	5.63382	6.81691	3.07168	2.70637	2.81245	3.55046	8.18953	4.18647	7.32716	4.7749	5.41577	7.73014	4.63909	5.04083	3.93493	3.33171	3.91554	3.75387
ALG9	0.455476	0.853978	0.604797	0.622629	0.457547	0.737075	0.538884	0.75913	0.814182	0.728611	0.773956	0.820964	0.967659	1.28223	0.863423	0.920662	0.517998	1.22326	0.629475	0.412398	0.833788	0.605297	1.08821	0.96645	1.26707	1.00537	0.641271	0.526366	0.612677	0.720068	0.956873	1.11805	1.08517	1.0595	0.455051	0.873675	1.01877	1.17411	0.465705	0.622225	0.960406	0.770617
ALK	0.0660264	0.174744	0.105669	0.132423	0.0530764	0.148831	0.0770074	0.176654	0.160684	0.0935873	0.231782	0.0685088	0.220473	0.133259	0.243885	0.130731	0.304856	0.0687876	0.0581765		0.0157862	0.03725	0.061948	0.0163161	0.0277138	0.0881494	0.0637037	0.0308726	0.497989	0.0358883		0.102044	0.0673559	0.113449	0.0404641	0.0179368	0.0810916	0.0979232	0.0462844	0.03298	0.0513521	0.0671766
ALKBH1	0.869694	1.27735	1.16611	1.13313	1.16367	1.18277	0.898049	1.23155	1.69234	1.74192	1.51264	1.32014	1.68388	1.56331	1.29055	1.3408	1.14602	1.60774	0.982957	1.53322	1.25111	1.54159	2.1925	2.45488	2.34471	2.22664	1.79792	1.08088	1.05549	1.65997	1.78961	1.71266	1.87163	2.00979	2.00927	2.27875	2.04961	1.59904	1.4248	1.91327	1.4566	1.63953
ALKBH2	0.409899	0.623957	1.0358	1.31948	1.53061	2.21264	0.910528	2.44213	1.14389	1.76161	1.60941	1.75522	1.71239	1.64651	1.363	1.62686	0.975192	2.2797	0.563155	1.73949	1.69995	1.10101	2.62209	4.14259	3.111	2.46749	1.35359	0.675926	0.698239	0.812327	3.41724	1.73908	3.11548	2.27848	2.04545	1.11021	2.57017	3.25429	1.04686	1.16168	1.27249	1.01214
ALKBH3	1.29909	2.21794	1.93594	2.50758	1.25905	2.68649	1.66649	3.10901	2.86464	2.54687	2.95817	1.79608	3.59545	4.17088	2.87153	2.23265	2.24791	3.23213	1.65137	2.45617	2.21152	2.95051	3.49143	2.92689	2.90207	3.52211	2.45937	1.5293	1.99795	2.02352	2.02133	3.12243	4.14324	3.64004	2.90293	2.98097	3.48986	4.25007	2.84182	3.06722	2.92074	2.96298
ALKBH4	0.553608	0.796556	1.13832	0.720288	0.540661	0.83603	0.871269	1.04754	1.07772	1.33657	0.930805	0.991696	1.47203	1.33817	1.19844	0.843482	0.822967	1.21667	0.625687	0.868931	0.857451	1.20969	1.46563	1.96772	1.32157	2.2057	0.847503	0.542366	0.611707	0.820131	1.23469	1.48231	1.99197	1.45159	1.12588	0.56172	1.46454	1.68823	0.636018	0.913642	1.06804	0.973218
ALKBH5	4.79432	9.00124	8.8985	7.62749	3.59044	6.97475	6.33662	7.73651	9.45738	10.7279	8.94599	10.3013	12.3115	14.3971	9.85257	6.04993	6.81006	11.3801	3.73777	10.6131	10.2252	9.04385	13.0109	13.1348	11.7685	15.5992	10.1525	6.23458	7.3279	9.7217	11.3264	14.682	12.1074	12.4291	13.8423	8.62759	14.4136	15.4191	7.9183	10.7462	11.6958	9.944
ALKBH6	0.64582	0.586319	1.03513	0.976922	0.607429	0.669125	0.605199	1.17469	0.397683	0.718645	0.652404	0.973804	0.955153	1.04658	0.762406	0.566209	0.533855	0.919622	0.416452	0.983435	0.877308	0.766447	0.645756	2.2987	1.34292	1.36696	0.753045	0.357802	0.474504	0.665693	0.91738	0.870464	1.18345	1.40322	1.12538	0.934287	1.70679	1.49471	0.470394	1.11803	1.40739	0.924453
ALKBH7	0.582947	1.86854	1.5033	1.87317	1.79972	2.32679	2.30426	3.30806	1.5803	4.73664	1.35495	1.39885	2.46093	3.52951	1.91406	1.24984	1.46587	3.98939	0.497788	2.4526	2.02904	1.49692	8.67675	4.73658	6.04927	8.88507	2.99401	1.17439	1.26265	2.59179	4.07972	5.50892	9.66823	6.8181	6.23095	3.95059	5.49131	6.79896	1.55413	1.62048	1.94917	1.45761
ALKBH8	1.01594	1.43873	1.4097	1.4023	1.61323	1.51199	1.59373	1.44663	2.05915	1.42159	1.80162	2.21104	1.9942	2.2258	1.98643	1.23327	1.1926	2.11535	1.12075	1.20116	1.57321	1.71955	2.05746	2.20896	2.0594	2.20659	1.3707	0.953569	1.59287	1.27485	2.41545	1.94182	2.05973	2.1172	2.2092	2.44926	2.25488	2.32028	1.61416	1.66958	1.72616	1.36543
ALLC			0.0193114		0.0425691	0.033362	0.0411478		0.017988				0.019657		0.0185523							0.0223536			0.0332023							0.0196014			0.0243514						0.0204231
ALMS1	4.24178	3.50635	3.95291	4.48272	4.5648	4.81585	4.23794	4.28041	6.48332	5.52018	5.18656	4.39399	4.85682	5.61793	4.72081	5.05917	4.74068	4.80999	4.37441	4.35788	4.03619	4.90048	3.3965	3.67458	2.84727	3.10391	4.47367	4.07478	4.1135	4.25532	2.12555	3.46502	2.89946	4.14536	3.59178	2.63682	3.40906	4.1047	6.68587	6.77564	6.63537	6.32022
ALMS1P	0.216647	0.218228	0.606094	0.335612	0.400146	0.283677	0.515759	0.677644	1.27212	0.686931	0.666136	0.165649	0.457507	0.28758	0.2825	0.269767	0.39314	0.314068	0.328041	0.138862	0.226618	0.720644	0.177657	0.31602	0.1487	0.291177	0.456495	0.595216	0.343499	0.524669	0.134372	0.228184	0.473348	0.508734	0.261585	0.250807	0.134109	0.32603	0.852646	0.758835	0.805349	0.595352
ALOX12	0.183444	0.236868	0.225698	0.315522	0.22239	0.232203	0.226987	0.292309	0.208795	0.183216	0.170443	0.215031	0.159703	0.136626	0.215851	0.163005	0.223271	0.217007	0.233254	0.180099	0.117569	0.181887	0.211328	0.204993	0.154524	0.17017	0.207382	0.204203	0.235502	0.270391	0.0524347	0.296155	0.153679	0.291686	0.197845	0.262857	0.261096	0.323293	0.206238	0.206565	0.285769	0.186946
ALOX12B	0.0264861	0.0222294	0.0105914	0.0408219		0.00907464	0.033619		0.0293771	0.0245481			0.0320995			0.0117663	0.00997394		0.00951408		0.0137852			0.0427318					0.034886	0.00939453	0.0328005			0.0118952		0.0117418	0.0489865	0.03499	0.0120942	0.0107679	0.055865	0.0125299
ALOX12P2	0.511349	0.618785	0.580205	1.26363	0.11438	1.01766	0.261437	0.955077	0.720447	0.803788	0.449428	0.895077	1.056	1.68256	0.872401	0.612708	1.66482	1.22579	0.247612	0.0606319	0.148428	0.142184	0.808597	0.0383436	0.422865	1.11439	1.23454	1.34874	0.647089	1.75354	0.0441689	0.441084	0.704469	0.576295	0.463822	0.0632181	0.542168	0.544164	0.47768	1.54663	1.2388	1.13612
ALOX15	0.0245755	0.0515638	0.845205	0.0378553	0.0322407	0.0757314	0.083139	0.0195488	0.0181613	0.0455227	0.256962	0.155907	0.704469	0.248438	0.920366	0.316569	0.444016	1.73339	0.10589	0.109664	0.051135	0.0226069	0.0835687	0.059443		0.0329052	0.154653	0.149669	0.140218	0.113267	0.0152143	0.0792796	0.0891479	0.0992725	0.0122919	0.0653363	0.0908636	0.173051	0.0635741	0.0399566	0.114019	0.0348721
ALOX15B	0.163192	0.101052	0.536966	1.82283	0.390953	0.539728	0.87202	4.08248	0.542077	0.583619	0.780962	0.215096	0.252522	1.38025	0.212696	3.99082	0.787909	0.795463	0.0936675	0.368024	0.832461	1.81495	2.43484	0.391433	0.92679	4.93547	0.125509	0.0809544	9.97303	0.171781	0.260637	0.117964	3.95103	0.132598	0.106415		0.0819133	0.331144	1.32816	0.572832	0.402757	0.213274
ALOX15P1	0.0606704	0.101929	0.0967389	0.0962616	0.0546396		0.0527461	0.0503868			0.100701	0.0524965	0.202043	0.276139		0.0542269		0.166271	0.0444959			0.171348	0.169213	0.100468	0.338152	0.165698			0.0542289		0.151692	0.0501131	0.0748421	0.0562276	0.187708	0.110296		0.0550154	0.074806	0.0498365	0.103173	0.0579019
ALOX5	1.01047	1.22554	2.52214	1.35545	0.691702	1.36429	0.611973	0.953599	1.7834	3.05573	4.70697	2.79343	5.54315	2.36706	1.4491	2.25336	2.53834	3.7142	1.77744	0.71397	1.11556	0.589335	2.39739	3.42416	0.870877	4.84121	4.27235	2.04353	1.66221	2.80202	1.79079	7.90004	2.31439	3.60442	5.70017	2.50565	8.17443	3.21018	1.6269	0.885359	1.60154	0.604837
ALOX5AP	3.41234	3.34289	7.09733	2.01236	1.43511	1.35903	1.75346	1.86842	2.94366	2.75704	6.88986	6.92287	10.5077	4.70712	1.41526	2.75982	1.99072	3.18046	2.66342	4.85764	3.32276	1.55273	5.97588	7.97796	7.82838	11.7844	10.3583	1.53253	4.02535	6.16563	10.1578	13.8821	9.98213	9.17734	30.4853	18.012	12.9536	8.7152	2.94821	2.24682	2.50436	2.84953
ALOXE3	0.0302399	0.0253765	0.0241883	0.00773344	0.0616714	0.0206772	0.0511176	0.0079834	0.00742006	0.00929706	0.0567095	0.0340798	0.0162469	0.0796847	0.038505	0.0268558	0.0455085	0.0273322	0.0618317	0.0128055	0.0104481	0.0185132	0.0273736	0.0161967	0.0275342	0.0404509	0.169136	0.161213	0.0265208	0.200123	0.0124448	0.0568825		0.018059	0.0705348	0.107166		0.044323	0.0275923	0.0901714	0.0680486	0.0285941
ALPI	0.012977		0.0103787		0.0340631				0.0479703		0.0522105			0.136957					0.00932185								0.0136151	0.0098808			0.0160699									0.010551
ALPK1	0.873444	1.50539	1.68902	2.33238	2.30585	2.00724	1.56051	2.78857	2.46183	3.16587	2.34633	1.62086	3.25763	3.6031	2.68696	1.72155	1.92114	2.05233	1.74998	1.5096	0.904847	1.05796	1.88807	0.785469	1.38813	1.66609	2.0319	1.58495	2.62278	2.32309	0.586585	2.79375	2.00658	2.55591	1.57389	1.22831	3.13468	2.97857	0.770406	0.830194	0.907834	0.494831
ALPK2	0.18239	0.0983907	0.229359	0.123161	0.0642623	0.0916959	0.0804416	0.0960567	0.0574856	0.111967	0.139008	0.146391	0.223316	0.0911044	0.0330902	0.158016	0.0977134	0.125452	0.062158	0.121246	0.0359783	0.0198991	0.223555	0.216149	0.106602	0.231838	0.0725986	0.0494843	0.0570101	0.0736187	0.166422	0.0348875	0.429184	0.0736859	0.324206	0.0728202	0.0586473	0.129338	0.0356099	0.0211456	0.0219509	0.00820425
ALPK3	0.149879	0.406325	0.274503	0.260471	0.233131	0.32558	0.264312	0.263794	0.364262	0.9253	0.511584	0.315568	0.22907	0.312096	0.261211	0.36573	0.237639	0.377182	0.298916	0.190051	0.223684	0.16102	0.335555	0.420801	0.341789	0.299882	0.361139	0.286725	0.30759	0.323486	0.349089	0.298495	0.319407	0.730342	0.472975	0.162681	0.226317	0.391006	0.189009	0.254887	0.332587	0.182371
ALPL	0.232147	4.43702	1.93841	1.02005	0.58875	2.38664	0.399298	2.0751	1.4457	1.15581	2.46895	2.32058	4.94872	1.92124	2.06368	1.47229	1.38031	1.02543	0.798402	0.194292	1.22842	1.68241	2.63279	0.205334	1.51515	2.57454	1.87216	1.39047	0.826137	0.746198	0.21606	3.96891	2.97147	3.50872	0.328136	0.0690941	3.63103	4.2048	0.501464	2.05936	1.43517	2.07171
ALPP					0.0600909		0.0581102	0.00910679	0.00846225		0.0184198								0.00822443	0.0145997								0.00871977								0.0101486
ALPPL2	0.0398655				0.0116291		0.0337352			0.0123165	0.0106949						0.0100084		0.0286407									0.0101188
ALS2	1.37716	1.85279	1.61759	2.43735	1.81838	2.35742	2.00295	2.54843	2.3784	2.55524	2.20652	2.01239	2.43272	3.39351	2.40395	1.95237	2.17034	2.48931	1.62425	1.93496	1.97219	2.01077	2.07576	1.63704	1.60713	2.40156	1.85303	1.24338	1.9418	1.76831	1.19686	2.4371	1.9414	2.84963	2.06565	1.35329	2.56641	2.90004	2.02916	2.36875	2.08047	2.27684
ALS2CL	0.143527	0.559805	0.521753	0.500977	0.351609	1.03513	0.538782	0.683042	0.489359	0.773982	0.513133	0.652275	1.00399	0.799657	0.596978	0.542531	0.54262	0.736023	0.275992	0.396976	0.507837	0.345045	1.08356	0.330021	0.544419	0.456436	0.322443	0.201225	0.354439	0.40921	0.117961	1.24322	0.80519	1.36713	0.819997	0.192235	0.72787	1.23881	0.266782	0.467525	0.234412	0.364197
ALS2CR11	0.116936	0.389261	0.219447	0.490439	0.29394	0.414228	0.247738	0.494944	0.470581	0.426599	0.340522	0.217293	0.326184	0.459632	0.413452	0.233051	0.334487	0.271092	0.250983	0.27506	0.35909	0.29831	0.521566	0.313498	0.550008	0.867357	0.469454	0.700432	0.389019	0.383778	0.357939	0.253082	0.667969	0.294657	0.156599	0.18686	0.330766	0.272152	0.332536	0.293566	0.29605	0.310678
ALS2CR12	0.217527	0.335648	0.20867	0.402142	0.259307	0.322589	0.250708	0.319533	0.335113	0.226288	0.167392	0.221124	0.178522	0.322125	0.266213	0.264561	0.183679	0.330518	0.300327	0.133251	0.072444	0.128263	0.142271	0.393429	0.190474	0.233133	0.21925	0.132453	0.275241	0.160587	0.1076	0.210864	0.147333	0.391477	0.261611	0.355333	0.472455	0.245619	0.731228	0.759814	0.375962	1.07011
ALS2CR8	0.569777	2.04838	0.802284	2.6966	1.42253	2.62953	1.55648	2.72875	2.42418	1.85729	1.90854	0.954376	1.83051	2.56048	2.15668	1.9004	1.78469	1.73013	1.6518	1.36704	1.99449	2.49864	2.8341	0.90661	1.85644	2.73216	1.37711	1.32102	2.51379	1.21925	1.2552	1.86244	2.72798	2.02497	1.00249	0.710282	1.8963	2.32882	1.39615	2.14167	1.94147	1.97365
ALX1	0.0273871	0.13795	0.0437654	0.0638605				0.0662283	0.0408563	0.0256485	0.0444836			0.0243355	0.0210531	0.0243762		0.0248439	0.019796						0.0376774	0.0368942		0.0209328			0.0340115			0.0248278			0.0340006	0.0243288	0.0251043
ALX3	0.18832	0.434731	0.319831	0.730157	0.476728	0.487304	0.200357	0.945536	0.262753	0.747425	0.438615	0.280225	0.74654	0.834379	0.487864	0.43978	0.498804	0.490746	0.407686	0.241675	0.123251	0.391861	0.257627	0.458302	0.226362	0.569919	0.372343	0.125818	0.165997	0.285302	0.146058	0.534507	0.400336	0.638594	0.331988	0.209834	0.525059	0.66759	0.582012	0.652208	0.497346	0.446281
ALX4	0.0584391	1.31919	0.308621	3.70783	0.371681	5.11217	0.595883	5.06638	1.22597	0.975071	1.25921	0.40906	1.75779	4.52056	2.87382	1.76372	2.54838	5.74178	0.431059	0.103921	1.28414	0.444836	2.36102	0.0375626	1.25993	1.20968	0.507165	0.310884	1.36636	0.276769	0.195117	0.676552	1.57869	2.17319	0.122274	0.041293	0.509776	1.42442	0.287637	0.858696	0.453052	0.762006
ALYREF	3.17972	3.55956	4.55025	2.40261	2.52267	3.24376	2.43767	3.73006	3.71907	4.54811	4.88683	8.20412	7.91222	6.20612	4.46561	3.1272	3.14735	9.2955	3.38415	6.41184	4.60395	3.81569	5.55529	6.05029	5.16037	6.57442	2.91237	0.887425	2.72495	2.79944	4.44749	6.63879	6.30154	6.72125	8.8953	3.97617	5.8142	8.09038	29.206	16.255	23.6061	19.0599
AMACR	0.635344	0.636021	1.28762	1.55945	0.590709	1.25724	0.995983	1.34278	1.41192	1.45061	0.964712	1.8583	1.62002	2.75738	1.33846	0.870139	0.876092	1.49392	0.50249	1.54214	1.38917	1.45572	1.01518	1.36052	0.894366	1.49256	1.98485	1.01861	1.73767	1.95011	1.30226	1.23092	0.930832	0.90045	1.51043	1.72872	1.09371	0.753542	1.10617	0.982711	0.920222	0.876742
AMBN	0.0673592		0.0403941	0.0130054			0.0285576	0.0134488			0.0135838	0.0142743	0.0272728	0.0148511		0.0149687											0.0177005	0.0128351		0.0119668		0.0272227		0.0151613	0.0168931	0.0299173	0.0207997
AMBP	0.194982	0.0613797	0.0779124	0.0378185	0.193242	0.151449	0.14528	0.0783765	0.0907295	0.159423	0.118533	0.0414645	0.099148	0.280934	0.074857	0.108425	0.0738073	0.24305	0.0527827	0.125174	0.127673	0.135295	0.0667136	0.514292	0.16746	0.0327934	0.0257113	0.0558418	0.107452	0.0521496	0.483999	0.019773	0.207321		0.0245652			0.0216112	0.870616	0.45689	0.90642	0.462139
AMBRA1	0.685647	1.55549	1.5943	1.86877	0.891545	1.48352	1.48861	2.15673	1.73611	2.48046	1.53254	1.9506	3.24317	3.15721	2.18465	1.85673	1.48395	2.32147	1.15255	1.9627	1.51753	1.59007	2.49076	2.98774	2.25785	2.79529	1.87436	0.654329	1.60237	1.55889	1.74382	2.66743	2.36418	3.23853	3.34763	1.40256	2.38868	3.32161	1.6128	1.84375	2.17818	2.12524
AMD1	9.72138	10.7922	12.4614	8.38656	7.07116	9.66286	6.50251	7.30799	8.8875	7.7439	12.5827	11.472	18.3036	17.1619	11.5956	6.99456	8.61525	15.5043	5.16293	14.758	13.5398	11.4441	12.6512	10.2329	14.5799	16.4453	9.85716	6.12378	7.21696	10.4301	11.4217	16.5615	15.6438	15.0939	10.3326	7.8581	20.3079	20.8675	6.6967	9.05354	8.41129	7.36408
AMDHD1	0.313945	0.171276	0.138073	0.290752	0.0687841	0.237032	0.159617	0.275523	0.557979	0.072874	0.278365	0.372366	0.101617	0.0968256	0.0720778	0.153462	0.130194	0.127842	0.124181	0.461215	0.310898	0.404967	0.278049	0.228232	0.171996	0.315699	0.115434	0.0837246	0.22074	0.0557435	0.56402	0.101446	0.437164	0.112977	0.0472073	0.0836128	0.116267	0.179989	0.215171	0.204322	0.291475	0.118868
AMDHD2	0.674905	1.88233	2.25571	1.26481	1.01492	1.57551	1.57349	1.72879	1.02839	2.63962	1.05704	1.93511	3.0063	1.5413	0.985299	1.60721	1.62976	1.62509	0.83202	3.2797	1.32093	1.58927	2.16069	2.75246	1.82313	2.63359	1.81154	0.814161	0.747936	1.42674	1.5394	3.70436	2.21991	3.85419	3.19848	1.27966	3.15373	3.41146	1.9927	1.95079	2.6303	2.00118
AMELX		0.133694		0.0837636		0.0373212	0.0458757		0.040181	0.0505999	0.043764	0.0456924	0.0439142	0.144088	0.0823608				0.155158		0.0564618	0.0497188	0.0736199	0.0874029		0.0721372		0.122498				0.0436095	0.0651693	0.0978201				0.143668	0.0489247	0.0434595		0.0505054
AMELY
AMER1	0.868443	0.785285	1.18927	0.774427	0.504878	0.805384	0.491518	0.818702	0.806301	1.04052	0.61985	0.678072	0.823818	0.758812	0.832694	0.641127	0.597852	0.689297	0.602615	0.669602	0.472784	0.456136	0.476538	0.955323	0.500175	0.564417	0.359728	0.346872	0.458558	0.388572	0.54136	0.75761	0.527729	1.19298	0.581066	0.323662	0.652411	1.13087	0.722933	0.683437	0.643267	0.52327
AMER2	0.0116132				0.0406293		0.0346283				0.0467049					0.0825704			0.258602	0.0148001				0.0187196		0.0155452		0.0176834			0.0143773		0.0140386	0.0104205		0.010288			0.0212094	0.0283289		0.0329664
AMER3	0.016719		0.00200894	0.0150287	0.0709041		0.0140832	0.00198191	0.00185143		0.0156925	0.00211428		0.00219196					0.00179618	0.00318416								0.0170846	0.00219508	0.00375559	0.00310048					0.0327042			0.00741375	0.00203662	0.00447494	0.00768669
AMFR	4.33613	9.46435	8.36567	10.5535	11.6304	10.4715	11.0425	11.9843	11.8545	9.97031	11.179	19.1258	24.7864	42.5274	16.1369	12.2081	15.9442	25.7422	7.38909	15.3032	19.5552	15.7898	18.1542	26.9758	18.4122	21.6859	17.3322	8.50239	10.7013	15.7189	21.1158	13.4941	16.5574	14.6483	13.7513	11.8275	12.8454	15.3473	18.9967	17.4222	21.8817	20.2502
AMH	0.0500841	0.126113	0.0266976	0.438336	0.234236	0.36693	0.679421	0.639898	0.235045	0.977273	0.0673277	0.169805	0.364977	0.353319	0.153374	0.281949	0.717844	0.483536	0.120117	0.256073	0.0696515	0.0615577	0.0227591	0.0809554	0.0686231		0.38603	0.34355	0.044035	0.474514	0.0620668	0.0674656	0.0606696	0.210409	0.418652	0.311402	0.0412381	0.0884043	0.152602	0.135845	0.239582	0.252889
AMHR2	0.0218725	0.00768972	0.00732478		0.0577307	0.0150757	0.0309136	0.0175454	0.0325278	0.020401	0.0531162	0.01545	0.0533131	0.0193594	0.00701773		0.0137504		0.0157724			0.0202125						0.0834855		0.0132873	0.0354864	0.0441958		0.0492394	0.0182885			0.0303869		0.0356399	0.0184792
AMICA1	1.38655	1.19733	3.5168	1.31139	0.545613	1.30784	1.06475	1.09551	2.07788	1.59817	4.10681	2.74083	5.28339	1.43141	0.58035	1.68163	0.711586	1.81256	1.64215	0.384074	0.810457	0.397904	0.649401	2.37889	0.898939	2.26284	1.34313	0.387676	0.941162	0.845356	0.427389	6.61655	2.36338	3.98424	2.6868	1.31373	7.04761	4.84626	1.70779	0.872126	1.04926	0.91269
AMIGO1	0.496569	0.57446	0.558136	0.713705	0.317136	0.505864	0.454315	0.726665	0.803914	0.908147	0.928995	0.397535	0.91095	1.29878	0.944094	0.488902	0.646952	0.813308	0.395342	0.342441	0.475037	0.617617	0.511432	0.584677	0.550974	0.75507	0.408427	0.439457	0.412493	0.342771	0.382282	1.01799	0.519537	1.06095	0.497085	0.345113	0.893666	0.886584	0.502541	0.742075	0.769983	0.774607
AMIGO2	1.73721	5.25482	1.78422	8.65472	22.2891	7.76587	13.562	8.62069	15.4872	11.1957	7.40045	13.8978	8.93548	8.28387	7.54012	4.81714	4.88051	7.87435	4.79134	1.94563	2.72587	1.92881	8.48487	1.22743	6.52109	8.71967	1.43283	1.29267	4.59953	1.05747	3.34909	3.04759	7.37717	3.14116	3.57982	1.50317	3.28005	6.58352	1.92734	1.8162	1.10886	1.69867
AMIGO3	0.319836	0.879316	0.820426	1.10341	0.800002	1.05645	0.876177	0.981495	0.692241	1.31648	0.629306	0.717906	1.10342	1.23016	0.918351	1.00901	1.17828	0.807604	0.474946	0.63229	0.710872	0.75031	0.464744	0.906379	0.482522	0.664175	0.520216	0.478407	0.561231	0.812802	0.546086	1.05781	0.679771	1.09802	1.08034	0.43953	0.679205	0.902117	1.13748	0.896329	0.911548	0.89704
AMMECR1	1.22478	0.924229	2.91181	1.81994	5.26734	1.65337	2.31703	1.68432	1.2933	1.9958	1.54024	2.62874	2.38046	2.02657	1.61401	1.7429	1.67331	1.73712	1.53659	4.88034	4.84181	5.13887	2.36999	3.84015	3.32218	2.18526	2.775	1.73243	0.966535	1.94255	4.70311	1.58478	2.72518	1.46462	1.9803	1.94756	2.14779	2.01285	2.17451	4.57715	4.06711	3.75505
AMMECR1L	2.08407	2.70355	3.25653	3.63317	2.92547	3.33282	3.23136	3.80052	3.24321	3.1438	3.06722	3.71355	4.3732	4.53642	3.87663	3.01167	3.07681	3.7483	2.91765	2.60603	4.20474	4.17952	3.66068	3.78867	3.65297	4.39551	3.59321	1.82247	3.26108	3.19683	3.15132	3.7136	4.08676	4.05031	3.53396	2.21365	3.66536	4.84045	2.88524	4.10879	4.22998	3.79398
AMN	0.0222078	0.0372836	0.0532515		0.0195387	0.0153104		0.0356393	0.016512	0.124312	0.0179757	0.0566149	0.0180437	0.137622	0.0170378		0.0167958	0.0402474	0.0160164	0.0284777		0.0205251	0.0910806	0.0360044	0.060984	0.0895629			0.0195657	0.0158225		0.14398	0.10785	0.240772		0.0197822	0.0825043	0.0786624	0.0406581	0.0361838	0.018764	0.0210462
AMN1	3.86154	1.37101	2.49751	1.97617	1.68635	1.72013	1.22601	1.15713	2.37615	2.41183	2.97489	2.18886	2.47068	2.74284	2.29032	1.52675	1.53468	2.48892	1.49619	2.08784	3.26668	2.19236	2.35639	2.04909	3.46404	4.52004	2.16164	2.22664	2.47381	1.92687	2.77743	1.42573	2.86301	2.0467	2.16569	2.92552	2.39495	2.55368	1.96012	1.99972	2.71144	1.87271
AMOT	0.724504	1.44981	1.45745	1.45813	1.87431	1.5784	1.9137	1.6632	1.8507	2.00603	1.3852	3.40184	2.28875	1.67847	2.3528	1.17119	1.98008	1.98746	0.499196	1.13512	0.876791	0.692171	3.02141	3.51926	1.98798	2.91541	0.953844	1.14031	1.66369	1.43989	2.22522	2.63604	2.85708	2.87911	1.86806	2.20619	3.4492	2.33112	0.307404	0.96592	0.76441	0.681715
AMOTL1	2.18185	7.59133	3.18902	7.64304	2.2096	6.42363	3.89979	8.57314	8.41844	6.02369	6.64658	5.79199	7.24552	8.85326	8.15777	4.89026	4.73392	8.86532	2.83579	1.71754	5.11607	5.7232	8.30311	4.21096	6.33657	8.92509	3.92381	2.18995	5.33101	3.16036	3.79809	8.84236	7.53557	10.5858	3.79358	0.878846	10.349	13.0312	2.33579	3.02558	2.49975	2.4649
AMOTL2	1.29844	9.27803	3.94997	3.73942	1.38937	4.30117	2.31373	4.59879	8.04653	11.2692	6.22732	5.37364	7.34362	6.58938	10.6567	3.98867	3.84137	4.29025	2.39891	4.32878	6.86481	6.18565	5.64006	3.80232	5.09718	5.7271	3.2808	2.93637	3.02899	3.33147	3.36271	4.00103	4.57479	8.16253	5.25997	5.4293	3.87086	9.7535	2.09782	4.66053	3.81908	3.74782
AMPD1	0.0641192	1.07201	0.0958311	0.267567	0.10938	0.333096	0.0940149	0.206249	0.284007	0.437702	0.275567	0.21919	0.695749	0.109957	0.828145	0.328701	0.292858	0.627927	0.196018	0.082254	0.173484	0.408928	0.812633	0.0349663	1.04509	0.985773	0.0967548	0.0595853	0.300597	0.137913	0.189135	1.52398	1.47826	1.95868	0.342682	0.196995	1.72946	1.89597	0.114123	0.406423	0.152275	0.244859
AMPD2	0.511367	1.2172	1.22579	1.14372	0.368094	1.14116	1.05775	0.957025	0.818126	1.9483	1.05077	1.33903	2.2686	1.06436	0.782808	1.35179	1.15245	1.8518	0.478329	1.32733	0.842696	1.3268	1.43727	1.865	1.82615	1.70532	1.01638	0.515556	0.578879	0.696845	1.50648	2.39009	1.73411	3.398	2.44461	0.852379	2.68243	2.55357	0.609518	0.912499	0.750631	0.847058
AMPD3	0.46167	0.4729	1.18312	0.689298	0.354218	0.553485	0.483885	0.275058	0.725571	0.541722	0.712863	1.19281	1.56347	0.992571	0.430499	0.676231	0.35304	0.893202	0.887986	0.713921	0.400463	0.443536	0.772442	1.28311	0.634353	0.884409	0.639912	0.53307	0.409563	0.615829	0.967314	1.85976	1.48398	1.84305	2.54728	1.47949	2.19605	1.53866	0.401412	0.345896	0.369009	0.345154
AMPH	0.177713	0.574079	0.54509	1.69553	1.00917	0.494947	0.70435	0.777883	0.704733	0.812671	0.452085	1.66852	1.17197	0.459347	0.388735	0.452473	0.133628	0.294564	0.545546	0.314278	0.502713	0.240785	1.61007	2.27441	1.70334	2.47043	0.941535	0.826496	0.470532	1.28005	1.91893	0.53042	2.56617	0.859569	0.66093	0.524464	0.717295	0.879511	0.351397	0.193739	0.616264	0.308163
AMT	0.437972	1.56284	0.927756	2.84717	1.70333	1.90291	1.30607	2.66759	1.77306	1.40194	1.26479	0.731645	2.67286	2.01461	1.63614	1.29424	1.62249	1.28505	0.915998	0.952635	1.49432	1.38938	1.43486	1.19592	1.73393	1.2692	0.74368	0.562855	1.50324	0.803571	0.724605	1.92296	1.12653	1.70188	1.19403	0.428125	0.963612	2.03368	1.1906	1.68757	1.37369	1.59114
AMTN	0.111386			0.0290305	0.0659226		0.0318461	0.0301884					0.0304512	0.0332235					0.0269512								0.0394093				0.0461984		0.0453556							0.0303442
AMY1A	0.0381352	0.0801933	0.0610829	0.0442918	0.0839022	0.131559	0.0330588	0.0611458	0.0851055	0.0889322	0.0462669	0.0648352	0.0929956	0.0336843	0.058548	0.0679343	0.0287999	0.0691871	0.0412491	0.0243213	0.0198474	0.0351939	0.0520549		0.0522998	0.0512057	0.0401314	0.029081	0.0335696	0.0135192	0.0235579	0.13925	0.069444	0.120658	0.0383135	0.016901	0.425761	0.135189	0.0760144	0.17334	0.0973818	0.0729746
AMY1B	0.000105789	0.000105661	0.0730525	7.51042e-05	0.0802239	8.05174e-05	0.0299295	9.23436e-05	8.75314e-05	0.000108755	0.00010077	9.90379e-05	9.56235e-05	0.000103082	9.78231e-05	0.000105743	7.89068e-05	0.000102266	8.3137e-05	0.0222873	0.000108118	0.000111832	0.000148732		0.000152734	0.000163769	0.000124605	8.5827e-05	0.000103201	7.29663e-05	0.067445	0.000100931	0.000135976	0.199027	0.000104953	9.65317e-05	0.000160981	0.0970859	0.000108451	0.000104114	0.000105723	0.000111192
AMY1C	1.15965e-05	8.2442e-06	8.2972e-06	8.5991e-06	8.7469e-06	0.000423189	0.000518932	0.000494492	7.6259e-06	9.0909e-06	0.000495532	1.02216e-05	7.6132e-06	8.9441e-06	7.7092e-06	1.13405e-05	9.3813e-06	1.08122e-05	8.8209e-06	0.000775748	1.16139e-05	1.02475e-05	1.63586e-05		1.96428e-05	1.49307e-05	1.16817e-05	8.4616e-06	8.475e-06	1.01886e-05	1.82155e-05	6.9043e-06	1.35329e-05	8.2233e-06	1.47599e-05	1.26827e-05	0.00076223	0.067852	9.4237e-06	6.2676e-06	8.0646e-06	9.6381e-06
AMY2A	0.231831	0.583802	0.438015	0.603784	2.27918	0.551705	0.358262	0.540616	0.704663	0.648316	0.68187	0.2148	0.496237	0.391499	0.436377	0.618542	0.446069	0.458235	0.45577	0.0270079	0.286494	0.467235	0.662299	0.102443	0.376023	0.311511	0.177583	0.369878	0.501128	0.165083	0.0784216	0.529182	0.358062	0.532764	0.148387	0.168862	0.469529	0.708702	0.183225	0.406245	0.326406	0.19969
AMY2B	2.45804	4.60325	3.51348	3.94742	3.47294	5.15515	2.98056	4.01909	4.91379	4.5777	5.03894	1.49654	3.6168	3.61365	3.57367	2.93544	2.98811	3.8784	2.44139	1.1773	2.73793	3.15605	5.1067	1.76181	4.03944	4.46919	2.58185	1.9781	3.03763	1.78914	1.8843	3.17658	3.73852	5.25091	1.94006	0.831805	4.1716	4.53844	2.2505	4.2911	2.73536	3.62508
AMZ1	0.204056	0.128432	0.22157	0.257417	0.171582	0.203926	0.393364	0.190473	0.150337	0.141228	0.175288	1.28539	1.30821	0.714973	0.383597	0.867007	1.07281	0.691235	0.960892	0.676314	0.521645	0.568492	0.207639	0.093759	0.129348	0.321361	0.678654	0.448787	0.287334	1.00008	0.108174	0.12899	0.272617	0.17606	0.595943	0.553984	0.161281	0.198254	1.25593	0.727928	0.988955	0.984957
AMZ2	4.63013	2.1035	4.4626	3.03333	4.10432	3.31711	3.45332	3.40621	4.2875	4.38206	3.24097	8.9096	5.22309	7.35395	2.87535	2.54933	4.06165	3.91251	3.64068	9.34564	6.38226	4.66272	5.96827	6.61617	3.59315	8.04954	16.5415	10.6934	2.99585	10.067	5.3908	5.04792	5.41532	3.85518	3.58346	5.98461	8.32547	3.38646	6.57976	5.66491	3.3794	8.94671
AMZ2P1	0.462998	1.08638	0.884387	0.762824	0.783758	0.962273	0.821808	1.06467	1.15713	1.29253	0.804131	1.41282	1.15007	1.01132	0.750254	0.612562	0.681971	0.794159	0.589619	1.27487	1.05994	0.85936	1.34756	0.65417	0.903774	1.36481	2.30597	2.05571	1.24281	2.34846	0.689877	1.3013	1.10698	1.68481	1.77387	1.17895	1.43041	1.95113	2.35344	3.00415	3.87595	2.4613
ANAPC1	2.78301	3.37939	3.43238	3.63533	2.98854	4.03867	3.14229	3.866	3.57512	3.60971	3.98198	4.50405	5.12594	4.68931	3.72009	3.00738	3.07542	4.09355	2.55969	4.69468	3.36483	3.69405	3.47036	4.25758	3.28158	3.81233	3.12129	2.12025	2.73991	2.72578	2.50937	3.97135	4.06412	4.83476	3.93074	2.92899	4.25039	5.31232	4.16506	4.04639	4.42545	3.60245
ANAPC10	0.683028	1.02948	1.66707	0.865645	0.882084	1.33037	1.24355	0.935518	1.87025	0.93486	1.07429	2.12237	1.98605	2.83387	1.24787	0.740673	0.840052	1.57993	1.02831	1.61499	1.2948	1.75762	2.43252	1.20111	1.8026	2.74186	1.69032	1.29711	1.29975	1.79916	2.29397	1.94701	2.05853	1.87528	1.69729	1.45057	1.65941	3.47371	1.58014	2.17764	1.75585	1.17899
ANAPC11	0.761638	1.33899	2.32546	1.19937	1.12546	0.865764	1.04882	1.33163	1.17672	2.53551	0.970157	2.68889	2.50025	2.02783	1.69483	2.18727	0.725387	2.35549	1.13008	3.82865	3.08263	2.394	4.69429	4.53687	3.0968	8.10638	1.28211	0.348575	0.633781	1.54908	4.64878	4.18925	6.09114	3.83755	5.85654	2.94506	3.7674	4.04332	7.48349	4.77047	7.44558	7.58663
ANAPC13	6.09635	8.09503	9.50674	6.10727	6.83593	7.55005	6.78238	6.77182	7.79318	8.10551	7.54084	9.72407	10.1505	13.4244	8.13014	7.29573	7.08393	10.8392	5.30742	13.8094	12.1023	11.4699	17.4084	20.7597	19.6764	17.929	16.2663	11.6907	8.77735	13.4141	23.4667	15.4799	17.1952	14.4753	23.9773	29.4244	20.3923	17.0367	10.8694	11.9715	11.3734	10.3808
ANAPC15	3.35393	3.17754	4.08423	2.9018	2.64334	2.58594	2.33134	3.37398	3.17383	2.68881	2.9984	3.57899	5.48659	5.33238	3.62463	2.64594	3.1526	4.03085	1.56463	4.91182	3.82553	4.29466	6.35748	7.68574	7.61719	9.26886	5.67555	3.33329	3.32157	5.29203	8.62407	6.16103	8.53007	5.35622	10.2169	4.41427	7.58451	8.56159	3.99733	4.15201	4.11942	3.76322
ANAPC16	2.57463	3.14687	2.63315	2.69407	1.88644	3.17739	2.35787	2.82119	3.2125	3.00387	3.65415	2.79135	3.59035	5.07157	3.07546	3.40465	2.7904	4.34063	1.59454	5.93456	4.67094	5.60253	5.89576	4.4453	5.81468	8.58459	3.5527	3.46354	2.51894	3.22784	5.85781	4.25265	6.3478	4.09007	4.25094	3.98499	4.37308	4.96707	2.12358	2.61507	2.51949	3.11427
ANAPC1P1	0.231072	0.274772	0.338671	0.238291	0.186028	0.238477	0.245247	0.184932	0.228659	0.233035	0.311137	0.22877	0.374796	0.255168	0.221347	0.154094	0.218149	0.313885	0.291265	0.2465	0.261484	0.231036	0.131425	0.187011	0.211275	0.103421	0.202636	0.102803	0.152517	0.191797	0.214876	0.358402	0.280203	0.48619	0.270845	0.256896	0.357178	0.238294	0.395417	0.376252	0.477018	0.348059
ANAPC2	0.463992	1.69088	1.56257	1.86194	1.14262	1.83945	1.52831	2.42804	1.14592	3.01932	1.45342	1.67312	2.55351	1.77094	1.75442	2.03929	1.9946	3.16885	1.48183	1.43215	1.9181	2.01049	1.66078	2.48077	1.60336	1.60214	1.30622	0.669252	0.835982	1.07354	1.5723	2.2156	1.84549	3.18942	2.54047	0.908907	1.97128	2.42883	2.59749	2.4418	3.32689	2.54113
ANAPC4	2.25941	5.45044	4.18696	4.7547	3.61754	5.10691	3.75926	5.29386	4.76293	4.17398	5.38247	3.39422	5.21425	4.90588	4.01998	4.36544	4.30349	5.77216	3.66188	2.86498	2.95442	3.58906	5.29015	4.91769	4.3573	5.37277	3.9367	2.50957	3.8149	2.81026	3.76066	5.21778	6.30019	6.33971	3.96469	3.74208	5.73671	6.43373	3.91165	4.51665	4.33266	3.77254
ANAPC5	4.17764	6.24848	6.7438	7.12928	4.76686	7.53589	7.3223	8.00696	5.59677	8.41251	6.9186	9.35437	11.069	9.73528	6.36683	6.30587	6.37032	9.36345	4.33129	8.26627	6.38832	6.27622	7.25721	12.2968	7.03394	10.0566	8.01981	3.33281	5.31605	5.55997	8.66775	10.1477	10.2373	11.1362	9.77827	8.62286	9.59033	12.3555	8.42599	9.17832	10.4881	8.22129
ANAPC7	2.3488	2.59088	2.73174	2.45628	2.35778	2.71874	2.5051	3.18358	2.77843	2.91892	3.43625	4.43789	4.60155	4.4399	3.19611	2.93997	2.50108	3.73636	2.21663	3.82283	2.97552	2.88225	2.98726	3.1798	2.71212	3.21876	2.58786	1.34413	2.14437	2.35402	3.01103	3.57632	2.70887	4.18284	3.6572	2.62801	3.26563	4.34778	3.59883	2.84591	3.14876	2.63323
ANG	0.426881	1.62273	1.01145	1.15223	0.834138	1.01592	0.638927	1.3172	2.77118	2.7594	2.48676	0.860936	2.33641	2.99451	3.0034	1.3158	0.822315	1.78158	0.850285	1.01454	2.00827	1.84387	2.2791	2.06693	3.29349	4.51501	1.65657	0.624649	1.27912	1.12871	2.48383	2.98855	3.35082	3.25825	2.68723	1.42966	4.7035	2.70373	0.442656	1.06632	0.996039	0.845985
ANGEL1	1.45199	2.55559	2.57451	2.41149	1.95118	2.41674	2.39034	2.7924	2.61454	3.44895	2.11508	2.66996	3.22326	3.2394	2.64094	2.57143	2.80664	3.12699	1.98581	2.99425	2.58997	2.77384	2.83331	3.01754	2.90454	3.61907	2.35753	1.61729	2.0978	2.30461	2.65066	4.92658	3.01244	5.52177	3.92265	2.52596	5.25083	5.16047	3.50722	3.29554	4.22096	3.01198
ANGEL2	5.47093	4.16217	5.4827	3.99849	6.45579	4.79339	5.89451	4.43549	5.43404	6.07323	4.61229	5.61283	5.64819	5.57738	4.61016	3.67954	3.39763	4.57976	3.75641	7.24317	4.51353	4.36708	5.42536	7.73014	5.85584	5.98043	5.3837	4.63678	4.71406	5.2762	5.69876	4.65074	5.2006	5.42538	5.57851	5.92758	4.8061	4.83624	3.65286	4.76212	4.36646	4.63505
ANGPT1	1.01633	1.5484	0.889883	0.598446	0.349305	0.305371	0.150513	0.529058	0.52434	0.319284	0.615833	0.417214	0.586949	0.412805	0.830171	0.679057	0.198249	0.552859	0.244723	0.0992218	0.393903	0.486324	0.720802	0.480851	0.880782	0.990695	0.434659	0.366533	0.3079	0.314977	0.197726	0.641253	0.629988	1.24164	0.399811	0.196813	0.434221	1.33133	0.196357	0.277228	0.268888	0.273683
ANGPT2	0.457961	1.36738	1.03673	0.733847	0.49268	1.272	1.17196	0.923759	0.763272	0.879807	1.50642	2.61101	1.98322	2.12549	2.28815	1.05455	0.981277	1.2318	0.714583	0.941311	1.21952	0.903348	0.589435	1.05213	1.59555	0.735928	1.04493	1.55043	1.14768	0.8699	1.2397	2.29743	0.844043	1.4851	0.950388	0.930453	1.52804	2.28719	0.72248	0.671098	0.780959	1.1578
ANGPT4	0.0352296	0.221776	0.0845019	0.0408311	0.0772754	0.0847425	0.0597699	0.098541	0.24814	0.0982696	0.0568642	0.0149367	0.128438	0.139888	0.283297	0.125273	0.0797613	0.191356	0.0253574	0.0675827	0.0735294	0.259915	0.0240247		0.193148	0.11818	0.111132	0.0537145	0.0464779	0.0626111	0.0218331	0.0569728	0.106729	0.158671	0.0176791		0.0652954	0.233322	0.0322103	0.272384	0.0446161	0.200154
ANGPTL1	2.26218	3.55868	3.22378	1.57708	3.05418	2.72873	2.52074	1.88176	2.60754	1.89575	2.34519	3.68222	3.80123	2.80356	3.7335	2.08209	1.48709	2.0774	2.02957	1.99311	5.84936	2.4144	3.73132	4.80639	4.6173	1.89835	4.84369	4.07535	2.85064	4.52603	3.18455	1.69627	2.02401	3.49521	3.28267	2.30132	9.12907	6.91972	2.23083	3.06544	2.53277	2.56306
ANGPTL2	1.31788	12.4405	3.94813	3.88455	1.98349	5.5833	4.02069	4.94583	4.18969	4.35869	5.42044	7.47695	6.95822	5.49237	7.97881	4.81037	2.24772	4.73084	2.12484	3.80531	6.72949	4.0572	6.99818	6.70081	6.39491	6.12548	4.24505	3.38746	4.31099	3.77714	5.80314	16.0497	4.84023	14.2807	11.0156	1.69669	22.167	26.9318	3.73939	3.95021	3.47897	3.57464
ANGPTL3	0.489091	0.55617	0.504636	0.474899	0.428653	0.465673	0.320874	0.327298	0.467372	0.366246	0.508719	0.240605	0.34472	0.500523	0.482979	0.518821	0.297412	0.556812	0.238287	0.503895	0.460519	0.377969	0.644944	0.280382	0.950823	0.634632	0.397803	0.324588	0.457606	0.336176	0.703737	0.535323	0.515822	0.496815	0.490316	0.154077	0.486929	0.500993	0.533466	0.38506	0.372861	0.23895
ANGPTL4	0.209432	1.36799	0.697137	0.613783	0.389753	1.49229	0.454373	1.12373	0.513783	0.910199	1.95305	4.93403	3.88211	1.54644	2.51605	0.933429	0.9935	3.1929	0.717339	0.545697	1.57547	0.525071	1.89311	1.439	1.24406	2.05098	1.51378	0.385462	0.972874	0.986887	0.48504	13.3433	1.32332	4.00981	0.607076	0.221413	12.9918	4.2073	0.400567	0.347822	0.39063	0.370744
ANGPTL5	0.0140471	0.117897	0.0561692	0.0108304	0.0122986	0.0481542	0.0356764	0.0335733	0.0727443	0.0260539	0.169664	0.0713501	0.102197	0.037091	0.0966904	0.0499277	0.021167	0.0508285	0.0504762	0.0179277	0.014629	0.0387979		0.0906921	0.0576824	0.0752865	0.0294908		0.0370152	0.0398752	0.0695952	0.056693	0.0509928	0.0757442	0.0422016	0.0872192	0.0693079	0.0990201	0.0384937	0.0685422	0.0829706	0.0265852
ANGPTL6	0.292473	0.782502	0.68688	0.664093	0.336938	0.553017	0.35678	0.672383	0.58301	1.17332	0.767456	0.75975	1.15561	0.742318	0.630134	0.780064	0.551979	0.926824	0.671207	0.304027	0.362584	0.489027	0.498795	1.41947	0.776888	0.760568	0.557586	0.250881	0.402031	0.701943	0.43054	1.06455	0.531777	1.13663	0.825925	0.926233	0.926343	1.08194	0.501474	0.461253	0.432177	0.605884
ANGPTL7	0.477644	0.751672	0.656495	0.610261	0.457632	0.511987	0.429853	0.654539	0.685004	0.540197	1.01015	0.518287	0.85715	0.788744	1.47313	0.583644	0.776286	0.837307	0.493634	0.495547	0.637655	0.838617	1.87036	0.674902	0.81751	0.920312	0.438898	0.511693	0.786897	0.498071	0.684168	0.566513	1.15635	0.818732	0.762748	0.317899	0.570998	0.684281	0.613687	0.679896	0.692815	0.762851
ANHX	0.019328				0.0339512		0.0328232		0.0143453		0.0312315								0.0139221									0.0147414
ANK1	0.0745463	0.107473	0.120314	0.0219195	0.0503315	0.0209956	0.0366309	0.0337834	0.0337399	0.0602369	0.0701897	0.115349	0.14845	0.0982066	0.0567913	0.0631513	0.0379914	0.0503923	0.0725903	0.00934619	0.0450965	0.0430464	0.0719697	0.10974	0.0334243	0.078301	0.0523043	0.0272526	0.0286038	0.0525112	0.0122384	0.0915218	0.172381	0.0920105	0.0459065	0.026425	0.120104	0.0599328	0.510287	0.152883	0.190833	0.17373
ANK2	0.524262	4.13938	1.92046	0.970821	0.475556	1.34904	0.782681	1.32383	2.20455	1.65665	3.58652	2.2821	3.99192	2.50186	2.33071	1.17122	0.602082	1.4855	0.958385	0.421669	2.57466	1.37136	1.27753	1.15842	1.37866	1.71454	1.84564	1.04364	0.968177	1.17045	0.591105	2.20544	1.24677	3.09034	0.862406	0.216802	2.41545	6.93638	0.618506	1.537	1.57795	1.02255
ANK3	0.612585	0.713175	1.04975	1.01635	1.17404	0.860596	1.18108	1.415	1.38123	1.5166	0.777046	0.896944	1.64111	2.45511	1.57147	0.68725	1.33116	1.41566	0.716065	1.56633	1.56051	1.68607	1.77618	1.87539	1.38083	1.94237	0.622832	0.580867	1.04921	0.817025	1.48872	1.78038	2.59752	1.89618	1.27752	1.80395	1.89177	1.83522	0.662101	1.37003	1.43804	0.934074
ANKAR	0.531879	1.55305	0.816119	1.1637	0.800527	1.3078	0.69437	0.934828	1.56743	1.26403	1.2501	0.713252	1.17301	1.52534	1.30615	0.905615	0.913863	1.08597	0.814478	0.490907	0.680246	0.902686	1.79911	0.749895	1.37275	1.81088	0.769976	0.864126	1.1363	0.814304	0.513707	1.10788	1.78478	1.44727	0.639398	0.40573	1.33473	1.52172	0.684287	1.11234	0.853617	0.847002
ANKDD1A	0.52528	1.48121	0.831952	0.670852	0.284532	0.732924	0.461563	0.72591	0.938375	0.670501	0.945297	0.790229	1.14394	0.673305	0.810417	0.839777	0.576857	0.883162	0.51262	0.334506	0.742453	0.627635	0.870878	0.609271	0.890357	0.702813	0.473394	0.60753	0.728028	0.461451	0.351084	0.939647	0.609302	1.13035	0.650844	0.539483	0.853802	1.08074	0.613589	0.623208	0.575865	0.645769
ANKDD1B		0.148353	0.0201748	0.117583		0.156969	0.0430171	0.142183	0.131644	0.0708181	0.122849	0.0214838	0.0411027	0.15679	0.116348	0.0673936	0.172087	0.137348	0.145852		0.026463	0.0233668	0.103702		0.0694073	0.237863		0.0771415	0.111338	0.0180137	0.0313392	0.0204902	0.0306895	0.182838	0.0254593	0.0225242	0.09393	0.0895901	0.0231287	0.0617412	0.0426833	0.0239387
ANKEF1	1.04252	0.607326	1.19069	1.00541	1.55024	0.76856	1.0586	0.932527	1.39788	1.20853	0.68362	1.92126	1.55793	1.48671	1.0432	0.986976	1.19793	1.16255	1.37119	2.06086	1.12557	1.44543	1.06452	1.64934	1.29464	0.980351	1.4073	1.10177	1.10274	0.964426	1.48052	0.980928	0.966576	0.936481	1.40844	1.413	0.989217	0.682009	1.1082	1.32552	0.962975	1.20864
ANKFN1	0.0410623	0.31017	0.0547321	1.11838	0.10783	0.825612	0.0579263	0.446945	0.536556	0.19035	0.253431	0.0579262	0.199115	0.084308	0.146536	0.158103	0.216526	0.111427	0.0786816	0.10479	0.0855087	0.0629967	0.279463	0.0662643	0.299721	0.568447	0.158019	0.114661	0.240417	0.0194237	0.169521	0.0110463	0.331198	0.184468	0.0274078	0.16994	0.0168803	0.0723476	0.25003	3.01631	0.658279	0.142465
ANKFY1	2.42203	4.67134	3.32721	4.17016	1.95148	3.58468	2.57143	3.54087	3.27518	3.31635	3.7683	3.38685	5.15819	5.14972	4.3731	3.18716	3.26573	4.81562	2.33146	5.49855	3.64045	3.68685	4.11116	4.6887	4.56211	4.52213	4.39041	2.22778	3.70068	4.27122	2.58994	5.17921	3.88788	5.16274	5.37694	3.55322	5.10152	5.63627	3.30165	4.76402	3.66905	3.92908
ANKH	2.96688	4.54599	3.96846	6.45728	2.66231	4.26865	4.84235	5.52838	5.56076	6.4445	6.78148	6.23976	7.55189	14.3364	6.87484	5.18379	5.68035	7.45356	4.21542	2.27318	4.7272	4.85779	5.33335	4.9232	5.67929	8.20596	3.44941	2.13356	5.3474	3.12373	6.3298	7.15813	4.61051	5.62774	5.98534	2.71639	6.99959	6.76198	3.05737	2.90467	2.57718	3.01705
ANKHD1	3.95256	6.78146	6.55896	6.198	5.57806	6.80489	5.27371	6.66153	7.57188	6.64635	7.81741	7.4786	10.3465	8.74002	8.39446	7.48025	5.48266	9.27755	5.30358	6.51798	6.17647	6.84876	6.02187	7.93298	6.14221	5.99498	6.79767	5.40589	5.9842	5.62253	5.3128	8.41155	6.29223	9.15641	6.87958	6.33874	7.99214	10.0804	8.05615	10.6996	10.3203	9.23014
ANKHD1-EIF4EBP3	0.0858082	1.05779	1.17219	0.736604	0.472077	0.93383	1.19465	1.24626	0.767535	2.0304	0.781602	1.20172	0.949016	0.807984	1.07129	1.50644	2.55721	0.867394	2.19793	0.587872	0.602552	0.95329	0.47023	0.929769	0.444185	0.739791	0.499089	0.831228	0.880899	0.592969	0.389813	0.916096	0.289986	1.43047	0.806522	0.467834	1.03509	0.83757	2.42927	2.74019	2.44711	2.22056
ANKIB1	5.50913	6.31495	7.23693	6.50229	4.82547	6.31026	5.43062	7.09631	7.19036	5.97379	6.72164	6.62722	7.24565	9.48632	6.67819	6.40518	5.90985	7.86827	4.99781	9.32253	7.45006	7.13477	8.02741	9.44706	8.97313	9.34819	7.08343	4.16621	6.23991	6.11719	9.83558	8.14012	8.58702	7.85217	6.47794	4.96151	9.08224	9.75799	8.44255	7.85119	7.87624	7.28782
ANKK1		0.196621	0.0624553	0.250711	0.091104	0.338849	0.11012	0.24863	0.144337	0.385944	0.136149	0.0660765	0.273369	0.331961	0.328356	0.173451	0.137217	0.129481	0.177639	0.0498018	0.0677309	0.17965	0.265645	0.0209955	0.0356158	0.261474	0.0273107	0.0693696	0.0799928	0.0184636	0.0483518	0.115503	0.125937	0.198708	0.039076	0.0346149	0.08023	0.252142	0.0475413	0.0952388	0.0439211	0.123137
ANKLE1	0.121736	0.0936514	0.12984	0.0312126	0.097473	0.0971174	0.0942645	0.10471	0.0973317	0.0750484	0.130373	0.120015	0.106349	0.0534251	0.0387359	0.0540591	0.0762936	0.0366776	0.196516	0.0387534	0.0421644	0.102548	0.0413509		0.0415959	0.0271427	0.0531453	0.0617473	0.0355909	0.0215573		0.0980759	0.0490234	0.154595	0.0912108	0.0359207	0.0624487	0.160519	0.0925705	0.107161	0.0342183	0.201451
ANKLE2	3.54968	5.53391	5.32221	4.71989	3.44119	5.12566	4.12533	4.99385	4.76774	5.09299	5.32147	9.26658	8.79829	7.38115	5.9714	5.58551	5.11513	6.91476	4.20823	4.26474	4.6626	4.69428	5.26608	6.09112	5.43719	6.51696	5.35207	3.22519	4.4564	4.69501	5.56869	6.78521	5.38892	7.37829	6.18731	3.55835	6.59935	7.89476	7.74948	7.48754	8.37967	6.73697
ANKMY1	0.3098	0.718634	0.790199	1.0118	1.1435	0.806859	1.26015	0.939972	0.927422	1.30274	0.666562	0.646782	0.930545	0.772413	0.70393	0.749758	0.742856	0.637033	0.60224	1.86422	1.11511	1.35144	0.961963	0.69038	0.517547	0.798041	0.813841	0.513715	0.552212	0.993002	0.417126	0.746601	0.766186	0.742664	1.0824	0.501425	0.724394	0.927209	1.26826	0.78993	0.87675	1.09477
ANKMY2	1.03599	3.70619	2.18535	3.15298	1.52961	3.35361	1.84068	3.97853	4.49971	3.51592	3.60536	2.77218	3.70321	4.97701	4.23722	3.26752	3.84221	5.96133	1.92557	1.84988	2.31818	2.419	5.16275	2.54852	3.33102	5.06438	2.54067	1.81426	3.36552	2.27794	2.06868	3.21778	6.26514	4.40763	3.17509	3.84583	4.56601	5.70154	1.91574	2.60064	2.15225	1.91129
ANKRA2	1.18712	2.75917	2.19068	2.82995	2.26683	3.20596	2.64309	3.58056	3.57178	3.4468	3.64243	2.87472	4.08753	5.05431	3.56343	2.7998	2.8912	3.12601	1.9479	3.38205	3.17213	3.81337	4.74771	2.77764	4.71016	4.65167	3.06911	2.29584	3.20975	2.49639	3.94074	3.82279	4.32988	3.98321	3.73681	3.09332	3.66281	3.54289	2.29455	2.90934	2.82582	2.99625
ANKRD1	0.0341998	0.0574108	0.123052	0.0396251	0.0599946	0.0704885	0.0580058	0.0409788	0.0760452	0.0476804	0.165551	0.130469	0.0692462	0.0904995	0.117841	0.0304006	0.0258037	0.0154785	0.0615266	0.0218625	0.0178397		0.139897	0.165877	0.0702993			0.0782056		0.145838	0.190735	0.0276467	0.0828698	0.0307961		0.0455752	0.0422472	0.166049	0.0468967	0.0556616	0.014436	0.0485711
ANKRD10	7.22584	9.75456	10.5169	14.0954	11.2753	11.8691	17.4448	15.0801	12.1694	17.642	12.6466	10.9484	14.2953	15.8443	10.2777	12.2029	11.3446	12.0017	8.97975	12.7424	11.2966	12.0656	10.9723	10.4366	10.0331	11.547	11.4013	6.75646	7.93133	11.9953	8.30704	16.5909	9.84949	16.2622	16.6193	12.4957	16.2635	14.401	9.17074	8.14345	9.55922	8.10609
ANKRD11	1.3233	1.6808	1.39137	1.59593	1.02362	1.7808	0.717424	1.73866	1.87299	1.41719	1.5182	2.58246	2.92758	1.74154	2.27821	2.04645	2.87559	2.565	1.17755	1.60492	1.4119	1.60339	1.8766	1.24357	1.07136	1.90755	1.09558	0.801667	2.08738	0.845246	0.933071	2.25775	1.56456	2.79805	1.37092	0.617527	2.25457	2.81483	2.17891	2.75281	2.31068	3.05676
ANKRD12	2.68797	5.01464	3.61833	3.64068	3.83871	3.94793	2.64344	3.65105	5.17992	2.96908	4.85409	3.09409	4.21649	3.75124	4.35218	2.62422	3.07749	3.34826	2.60891	4.35619	5.01127	5.05562	4.07134	3.32162	3.42603	4.68847	4.65987	4.1287	4.53033	4.31548	2.18255	3.64911	4.83022	4.13421	4.12556	2.85389	5.06156	5.9386	3.03635	4.25742	2.97615	3.15871
ANKRD13A	4.19482	6.57546	6.87746	4.45624	2.77931	4.81992	3.3024	5.08941	5.36742	4.39335	5.89429	6.11932	9.00343	7.19449	5.90988	4.64304	4.45136	5.34498	4.18755	5.78829	5.09262	5.15052	6.4017	6.13719	6.22648	7.50991	5.29197	3.61155	5.22856	4.64328	5.67089	10.196	7.41113	8.53378	6.56352	5.36337	11.3171	9.72776	4.51264	4.56308	4.48483	4.08266
ANKRD13B	0.154392	0.98475	0.535176	0.720524	0.467554	0.696861	0.513029	0.719251	0.417841	0.675858	0.512622	0.695864	0.71388	0.379478	0.613142	0.703907	0.650273	0.567521	0.768059	0.825781	0.652455	0.548646	0.53147	0.746079	0.40799	0.66098	0.204917	0.164461	0.406269	0.247903	0.407656	0.505872	0.509861	0.738204	0.493609	0.109345	0.430885	1.00442	0.375706	0.376372	0.32983	0.438
ANKRD13C	2.70268	3.3831	3.2349	2.83774	2.51137	3.45084	2.2915	2.84994	3.39401	2.54294	3.17925	2.62567	3.52716	4.07408	3.24515	2.54394	2.28608	3.58456	2.10868	3.94023	3.54211	3.44392	4.45757	3.87203	4.57879	4.84213	4.25613	2.7684	3.37722	3.47027	4.69268	3.7342	4.67819	4.24753	3.90406	3.10791	4.42696	5.0694	3.06886	3.18126	3.07446	2.8728
ANKRD13D	0.593232	1.68917	2.00949	2.12963	2.00633	2.16143	1.7742	2.77598	1.82331	2.65258	2.1466	2.49215	3.08607	2.7025	2.26817	2.35762	1.88194	2.54593	1.73498	2.12017	2.09264	1.25277	1.59498	2.92443	1.81933	2.14391	2.08817	1.1999	1.31662	2.23257	1.57004	2.41893	1.7553	3.20932	3.44844	1.88846	2.37958	3.06552	3.29007	2.65639	3.56994	3.21621
ANKRD16	0.236524	0.65454	0.428157	0.773562	0.647308	0.660438	0.601289	0.80883	0.741496	0.834949	0.774242	0.734472	0.757391	0.79744	0.667575	0.576954	0.670114	0.967717	0.674964	0.763519	0.683626	0.685755	0.552497	0.467131	0.397475	0.947365	0.463156	0.488946	0.51133	0.390967	0.556998	0.728416	0.748897	0.789554	0.780539	0.409021	0.52145	0.835414	0.413889	0.813141	0.884523	0.677715
ANKRD17	11.4507	6.50118	5.84001	7.01185	5.90383	7.34512	5.69151	7.57284	7.4239	6.36884	7.05972	9.93222	9.24723	9.16358	8.13772	6.81628	6.90908	8.62737	5.78253	6.17904	5.79482	6.29652	5.4631	5.68868	5.47678	6.0398	5.30411	4.19167	6.01531	5.04468	4.184	7.62685	5.21191	9.37491	4.72281	4.16442	7.52281	9.44965	6.70367	9.15961	7.8644	7.23076
ANKRD18A	0.190675	0.763718	0.145608	1.5919	0.446268	1.38544	0.636427	1.25768	0.92666	0.776586	0.702446	0.424494	0.830942	1.1247	1.03195	1.12363	1.92804	1.88737	0.988076	0.573396	0.296937	0.604895	0.859003	1.01824	0.580118	0.915431	0.0998195	0.0856911	1.2612	0.0674826	0.171577	0.265147	1.04644	0.488996	0.198961	0.329652	0.319889	0.662247	1.10811	1.86685	1.66351	1.43249
ANKRD18B	0.112201	0.101404	0.0207143	0.112756	0.0527248	0.100229	0.0509919	0.0615928	0.089095	0.127558	0.0692571	0.043729	0.0764873	0.0302695	0.019762	0.29123	0.0259453	0.0857852	0.352731	0.0219611	0.00896032	0.0317031	0.0234356	0.0416698	0.0353686		0.0180729	0.0328202	0.0378287		0.0106787	0.0138966	0.0104206	0.030917		0.0152683	0.0106183	0.0454805	0.053796	0.111005	0.0460829	0.082952
ANKRD18DP	0.0566972	0.00951669	0.0362802	0.0174569	0.0396475	0.0155204	0.00958522		0.00837498	0.0104951	0.0364596		0.00915094			0.0100725		0.0102519	0.0488388			0.0104264		0.0182757	0.0155053		0.0118877	0.0258906			0.05615	0.0274227		0.0203455		0.0502202	0.0139688		0.0414022	0.0184327		0.0214501
ANKRD19P	0.260036	0.242499	0.300374	0.36765	0.417489	0.297218	0.452618	0.264804	0.203111	0.308226	0.221073	0.232408	0.443873	0.279812	0.265211	0.24391	0.261272	0.22218	0.446511	0.165974	0.240773	0.186239	0.25573	0.443129	0.138439	0.251677	0.242679	0.286102	0.152292	0.307624	0.196843	0.25659	0.157353	0.259725	0.260472	0.243518	0.42775	0.331043	0.145171	0.176241	0.170669	0.136715
ANKRD2	0.078051	0.0655228		0.0559233	0.0423345		0.0443385	0.0628407	0.058169	0.0486698	0.0633303	0.0204397	0.0586461	0.0692863	0.0369011			0.108927	0.0346921	0.0334		0.0722703	0.0328856		0.0715269	0.0349899	0.0274393	0.0198591	0.0229314	0.130035	0.0645894	0.105642	0.0875974	0.0471205	0.217948	0.0642825		0.0692793		0.0211927	0.0219742	0.0246486
ANKRD20A1	5.179e-07	0.178623	0.0727523	0.0433267	3.778e-07	0.138429	0.0546895	0.0880991	0.158455	0.170258	0.326118	0.00268341	0.126791	0.0494942	0.240201	0.172577	0.201746	0.192346	0.000565888	3.109e-07	0.0384377	0.144508	0.015181	1.26922e-05	2.95931e-05	0.160878	0.0193777	2.637e-07	1.957e-06	0.0262048		0.170523	0.0566547	0.0670279	7.8832e-06	1.81738e-05	0.216378	9.8954e-06	0.170104	0.146841	0.206035	0.0975993
ANKRD20A11P	1.3363	0.673175	0.42692	1.85039	0.236731	2.228	0.600473	3.0322	1.20058	0.18856	0.653684	0.199764	0.738049	1.49069	1.0811	1.57714	3.3781	2.36681	0.653697	1.07803	0.457405	0.310412	1.56177	0.0544947	1.3359	1.26321	1.41584	1.12532	1.74382	1.81883	0.37384	0.626139	1.26317	0.729736	1.38837	0.239465	0.0831934	0.595734	0.444737	0.736597	0.622133	0.920017
ANKRD20A12P	11.1044	4.80014	9.73824	2.25738	0.980597	3.18074	1.01453	1.61487	3.57632	1.31299	3.75065	4.80376	4.14627	5.01856	5.41862	4.66703	2.21903	2.37672	5.29063	0.651956	1.41182	1.59086	3.23528	1.83894	3.51907	3.76085	2.9682	3.12203	4.6369	2.53629	2.08841	3.23361	4.44158	4.82224	1.92865	2.61322	3.34262	3.23786	2.74102	4.32926	3.3494	3.01455
ANKRD20A19P	0.0376923		0.00502651		0.0547468	0.00428455	0.0264759	0.00497108	0.0370033	0.00579288	0.0251672	0.00529902		0.0164966					0.0314976	0.0239444					0.00857354	0.008391	0.00656992	0.00954947	0.0110041	0.0133246	0.00776902	0.00505161				0.00554988			0.0286332	0.00510035	0.0105881	0.00593625
ANKRD20A2	0.0166827	0.093192	0.00862661	2.83278e-05	3.132e-07	0.0152296	0.02877	0.000116833	0.141971	0.127112	0.0677963	0.0469007	0.0820395	0.0414968	0.0288885	0.0986133	0.0973923	0.00101005	1.0532e-06	0.0706599	0.0576596	0.110505	4.2668e-06	0.0446842	0.0505682	0.00407252	2.673e-07	0.049271	1.411e-07		4.48e-08	0.0968771	0.067049	0.00984721	0.0277139	6.9123e-06	4.5566e-05	0.0332002	0.100734	0.0275233	0.0958292	5.77377e-05
ANKRD20A3	0.213863	4.7005e-06	0.0603643	0.0563091	0.0717662	0.0511844	4.5674e-06	4.4271e-06	0.271571	0.0690596	0.0600604	0.0601174	4.5613e-06	0.064189	4.3101e-06	5.148e-06	4.0962e-06	5.0578e-06	0.146913	0.0627743	5.7787e-06	5.2909e-06	0.0981659	0.0661623	0.134784	7.4794e-06	5.7797e-06	0.075061	0.108139	4.0319e-06	0.0101764	0.0603715	0.0886784	0.0656568	0.0820687	0.0872734	7.0829e-06	0.194994	0.022895	0.0810767	0.0421424	0.0924916
ANKRD20A4	0.295609	0.170556	0.236481	0.0923225	0.153229	0.246206	0.132591	0.139247	0.415653	0.315862	0.415274	0.101437	0.126568	0.121545	0.0987308	0.229698	0.201388	0.208703	0.324633	0.0940549	0.124719	0.135769	0.238368	0.133844	0.214566	0.160598	0.0193494	0.0913479	0.0809961	0.0327028	0.11431	0.185978	0.189654	0.264833	0.119904	0.098083	0.318312	0.211019	0.190884	0.274551	0.285845	0.211653
ANKRD20A5P	2.29936	0.55762	0.545555	0.974285	0.206019	0.860073	0.354217	1.0677	0.554436	0.541124	0.645477	0.287941	0.584659	0.904606	0.714019	0.892799	1.27474	1.4773	1.10959	0.278093	0.408471	0.642321	0.902158	0.154781	0.609093	0.514333	0.494325	0.764679	0.812406	0.693127	0.292072	0.436406	0.601705	0.610746	0.453779	0.394416	0.387237	0.391625	0.590146	0.664032	0.577377	0.723208
ANKRD20A8P	0.114855	0.126046	0.063612	0.101857	0.107957	0.13883	0.0894926	0.126122	0.462584	0.269352	0.31907	0.0895352	0.142375	0.15495	0.134873	0.141218	0.225773	0.23152	0.202726	0.0562081	0.146773	0.12171	0.0479849	0.0284401	0.0603467	0.106318	0.0647577	0.0806359	0.193632	0.0312709	0.0218635	0.1067	0.0853435	0.110784	0.105828	0.125049	0.130446	0.147446	0.304236	0.235046	0.351946	0.206725
ANKRD20A9P	1.82003	0.609202	0.702531	0.750591	0.889848	0.631344	0.729897	0.748701	0.609424	0.488713	0.607506	0.442813	0.459166	0.58971	0.599154	0.716112	0.817969	0.723737	0.870022	0.883839	0.52166	0.542184	0.910078	0.47284	0.826271	0.742295	0.74695	1.12344	0.737462	1.08297	0.850834	0.588257	0.754093	0.595219	0.919532	1.2741	0.444931	0.39991	0.704396	0.761331	0.790057	0.890304
ANKRD22	0.932817	0.149758	0.746291	0.261728	0.176916	0.166172	0.136884	0.347161	0.239162	0.0823877	0.130136	1.54763	0.535693	0.547422	0.105225	0.684216	0.536318	0.886755	0.732636	1.1142	0.345162	0.305327	0.726644	0.809124	0.886232	0.986668	0.747168	0.2714	0.5474	0.734719	1.06372	0.835648	0.9106	0.580934	1.67529	1.13331	0.778189	0.363206	0.651008	0.395292	0.410268	0.360372
ANKRD23	0.473802	0.795305	1.00368	1.322	0.560157	0.842129	0.812503	1.03946	0.851962	1.32884	0.741812	0.845075	1.024	0.777	0.890808	0.910147	0.674967	0.474816	0.680649	0.68591	0.613012	0.577346	0.662055	0.640303	0.367913	0.651675	0.470191	0.438739	0.415976	0.608506	0.475709	0.671455	0.433643	1.21888	0.550996	0.261078	0.505149	0.699045	1.48504	0.999471	1.31797	1.09034
ANKRD24	0.0320848	0.0875087	0.109095	0.123239	0.125956	0.202653	0.14889	0.197063	0.26605	0.236991	0.193021	0.0948005	0.174415	0.126537	0.19586	0.199418	0.259138	0.123197	0.413975	0.0816109	0.0998939	0.15464	0.217735	0.206473	0.0657257	0.21443	0.251872	0.292771	0.217923	0.329201	0.079386	0.355057	0.154914	0.330301	0.368124	0.177317	0.187442	0.281683	0.0731534	0.0977216	0.114948	0.151641
ANKRD26	2.02027	1.69336	2.22839	1.84092	1.75224	2.11671	1.53715	2.0424	1.92693	1.59579	1.38652	0.969053	1.82945	2.20589	2.11207	1.72923	1.58653	2.28379	2.4176	2.49348	1.49595	2.96499	1.81425	4.22399	1.94476	1.5221	1.37792	1.19562	2.28883	1.07668	2.24787	2.28048	1.6697	2.30232	2.20003	0.854355	1.68376	2.35499	2.06494	2.27922	2.23003	2.52057
ANKRD26P1	0.0207997	0.00436358	0.0374486		0.0181148		0.0350431		0.0459135		0.0291447	0.00438403	0.0334431	0.00454816	0.0118907	0.0738465	0.00780335	0.00469518	0.0372283			0.00476742	0.00704749	0.00835292	0.0141876	0.00694256	0.0217416	0.0197556	0.0136573	0.00367452	0.0450056		0.00626941			0.045913			0.0521271	0.10552	0.0175254
ANKRD26P3	0.00869621	0.00729799	0.0347852	0.0200496	0.0531262	0.00594071	0.02936	0.00689587			0.0139569	0.0440616	0.063057	0.0228751	0.0132748				0.0187059	0.0331924	0.00902852			0.0139956		0.0116269	0.00910517		0.0152465	0.012311	0.0107597	0.0490079		0.070093	0.0433988	0.0384612	0.021398	0.0763779	0.00793234	0.00706402	0.0219943	0.0246633
ANKRD27	2.55701	3.0187	3.39816	2.28506	1.66907	2.83942	1.6813	2.96893	3.278	2.82609	3.05185	4.38879	3.85485	4.03022	3.3005	2.58439	2.37611	3.51035	2.33949	4.0769	2.60752	3.00281	3.2829	5.38969	3.4811	3.80278	2.62248	1.6035	2.34788	2.64148	3.85974	4.54426	3.50384	5.59675	4.1273	2.22817	4.50239	5.46371	2.93744	3.50178	3.68332	3.47482
ANKRD28	1.22609	3.09215	2.67012	3.36858	2.82714	3.32357	2.7181	2.89885	3.54722	3.64641	2.70527	4.01514	3.86987	4.19065	3.35461	4.0932	5.14435	4.20693	3.38276	3.85702	9.39627	7.07781	4.86576	3.17839	4.56702	5.60121	6.72415	3.59985	5.14097	6.24764	4.45371	3.9878	5.293	4.39886	1.8861	1.16698	3.27999	4.68881	3.10394	4.32324	3.09681	2.98878
ANKRD29	0.381654	3.22789	1.13865	1.80017	0.398555	1.83244	0.497259	1.70834	1.66215	1.17125	2.03381	1.14358	1.73311	1.5123	1.95391	1.91753	1.07309	1.97879	2.34259	0.168668	1.43751	2.17646	2.05903	1.16135	1.26612	1.92798	0.986453	0.715634	1.23806	0.625223	0.472776	1.82525	2.77162	2.15116	0.41176	0.494936	1.39462	2.43257	0.44255	0.967072	0.532658	0.680714
ANKRD30A	0.401769	25.1768	4.67562	87.8186	146.961	45.977	134.467	71.7009	96.3303	252.144	91.7523	0.832236	21.469	117.776	69.4168	30.5271	50.9418	47.3987	32.7947	4.67111	87.5558	117.359	146.761	98.7386	76.6151	120.219	63.8984	63.3894	60.9755	53.3	89.8971	22.6501	94.5749	31.5306	103.109	87.9173	8.44238	5.02577	38.7215	28.0429	18.7791	28.5218
ANKRD30B	15.341	1.36622	0.450894	3.47717	13.5809	2.38788	8.54177	3.53657	0.717464	1.09119	0.16173	0.146762	0.554334	1.20639	1.72467	1.27856	2.59662	3.6072	0.967051	2.90047	2.66992	3.741	8.21084	3.93768	1.5671	13.0602	0.262026	0.275025	1.30433	0.285393	1.4543	3.63771	1.86354	3.96458	16.8354	15.0272	1.12038	0.25027	2.97503	2.74562	1.64187	2.51172
ANKRD30BL	0.0395934			0.0791433	0.0432184	0.0169329	0.0208832	0.0788828	0.0587668		0.0959965	0.0417299	0.0321207	0.0217495	0.0376674	0.0218227	0.0388923	0.0444719	0.0508687	0.0314877						0.0329974		0.0187284	0.0697041		0.0490963	0.0397993		0.0221895		0.0218704	0.0304076	0.03501
ANKRD30BP2	0.0761486		0.015229	0.0512318	0.0914235		0.0964539	0.00755339	0.0632008	0.0263943	0.061139	0.00804111	0.0153456		0.00726733		0.00715644		0.109238	0.0848134				0.0153259	0.0130065		0.00997013	0.0868906	0.0166933	0.0337014	0.0706749	0.00766627	0.0114965	0.00852914	0.00950541	0.0505395			0.00868434	0.00773339	0.00802581	0.00899989
ANKRD30BP3	0.0268883			0.0208928	0.094893		0.0229289		0.0200499		0.0218297		0.0219108		0.0206657		0.0203803				0.084634												0.0327079
ANKRD31	0.0844308	0.168272	0.118231	0.198308	0.133283	0.190619	0.1467	0.233636	0.221329	0.194498	0.240847	0.271396	0.224852	0.281562	0.197097	0.149881	0.146505	0.162003	0.185126	0.0603049	0.0710815	0.169337	0.164499	0.101724	0.158379	0.218413	0.143418	0.184447	0.180179	0.115601	0.0717715	0.0636192	0.260861	0.221626	0.0315349	0.0745516	0.0842604	0.203505	0.110609	0.154201	0.0844794	0.124638
ANKRD32	1.41767	1.33933	1.8201	1.36335	0.955598	1.4438	1.19644	1.57491	1.82758	1.30938	1.60747	1.87801	1.83273	1.80104	1.47068	1.24375	1.31415	2.06331	1.27811	1.71708	1.22492	1.24721	1.94763	2.4316	1.63493	1.58885	1.1287	0.761802	1.16825	0.919266	1.73299	1.80409	2.33672	2.01441	1.54189	1.2839	1.72311	2.08737	1.44019	1.45494	1.45278	1.30807
ANKRD33	0.0865004	0.0160679		0.0296234	0.075881	0.0237745	0.0487891	0.0153198	0.0142078		0.0418768		0.0280263	0.0507777			0.0289275		0.0689907	0.0245038	0.0199945	0.0176685				0.0257035		0.0145999		0.013619	0.0428834	0.0154909		0.017262		0.0170247	0.0473639			0.0467977	0.0161655
ANKRD33B	0.280545	1.21962	0.74118	0.323671	0.173494	0.630422	0.233244	0.376184	0.603686	0.53808	0.575794	0.42425	0.721998	0.212588	0.587014	0.36893	0.187518	0.482027	0.297417	0.240085	0.465302	0.284857	0.402758	0.976364	0.474618	0.356252	0.363597	0.2105	0.381477	0.286372	0.267375	0.567265	0.362428	1.23685	0.60863	0.220642	0.609741	1.34642	0.344834	0.394926	0.327419	0.277732
ANKRD34A	0.17967	0.120626	0.129361	0.158819	0.117623	0.171868	0.189592	0.213764	0.17226	0.207507	0.115365	0.0606975	0.0579126	0.126056	0.130291	0.2473	0.216079	0.219183	0.173936	0.102884	0.121268	0.0495059	0.207379	0.130142	0.110456	0.180185	0.112887	0.252816	0.126014	0.24803	0.111158	0.166369	0.260349	0.12875	0.152457	0.103318	0.198972	0.260418	0.06556	0.0875739	0.121184	0.0424656
ANKRD34B	0.10679	0.0275751	0.013144	0.00631127	0.0430026	0.0224396	0.0207949	0.0325563	0.00605549	0.00758563	0.0395399	0.00693536	0.0132327	0.0144006		0.0291759	0.037034	0.00742192	0.0471103	0.0104485		0.00754208	0.0111504	0.0132171	0.0112192	0.0219617		0.0624679		0.00581328	0.0406516	0.0595068	0.0396654	0.00735452	0.00819664	0.0145289	0.0404167	0.0288509	0.0149842		0.0138498	0.00776515
ANKRD34C	0.00589055	0.00494318	0.00471337	0.00903875	0.0153969	0.00401647	0.0297845	0.00465969	0.0173445	0.00543031	0.0283114	0.00496787	0.00473763	0.00515474	0.00449117	0.00522885		0.00531953	0.0337482	0.00748236	0.00610578				0.0160761		0.0123186	0.0223835	0.00515838	0.00416394	0.0364214		0.00710408	0.00526586		0.0416236		0.00516484
ANKRD35	0.0580924	0.617537	0.116179	0.349928	0.169096	0.595673	0.163533	0.484106	0.407188	0.250608	0.513114	0.114518	0.554184	0.577687	0.584017	0.275153	0.400396	0.866295	0.152793	0.0862784	0.130751	0.16012	0.736515	0.109134	0.396923	0.880608	0.152133	0.110484	0.390566	0.164558	0.167746	0.577094	0.795247	0.83295	0.183724	0.102824	0.476704	0.833856	0.141342	0.220262	0.220425	0.19225
ANKRD36	4.69065	8.38786	7.59224	10.9779	13.3466	11.8107	12.375	12.0025	10.0583	8.78351	10.0837	6.80899	12.218	10.216	9.6732	10.5389	13.4299	10.8814	11.2661	3.65445	6.101	8.41901	7.34755	8.10512	6.05248	6.80449	5.93214	5.27276	8.92384	5.45951	3.62158	7.70258	8.14605	10.0512	5.33863	2.79677	7.85577	9.9788	12.3233	12.2819	10.7384	11.1132
ANKRD36B	3.91183	6.52961	6.34558	7.98838	8.76584	8.73519	8.57286	8.75693	7.40592	6.95929	8.03346	5.28166	10.4109	7.76543	8.24784	11.4463	13.3628	10.7504	11.6794	3.40615	5.31084	7.00743	6.79529	7.44699	5.62724	7.07066	6.75972	6.20377	9.2542	6.43912	3.35618	6.13861	7.09741	8.12335	3.99701	2.34509	6.64195	7.46389	8.69239	8.68277	7.7888	8.2312
ANKRD36BP1	20.9801	20.5989	20.9705	11.8761	12.2773	16.2941	11.5738	12.8731	12.1448	12.0215	12.8643	18.1856	20.0849	17.3395	14.4129	12.9735	12.4437	17.068	10.6124	10.0514	11.9962	9.05942	20.5361	19.2134	25.1403	25.5484	15.4653	10.231	15.4862	13.236	13.8346	21.4692	27.7234	21.8355	17.7305	13.6579	25.4562	26.2699	10.1384	11.1311	9.90391	8.96961
ANKRD36BP2	1.02748	3.46638	3.4435	2.21662	1.44078	2.62472	1.49358	1.64535	2.43509	2.37373	2.47512	2.28095	5.24168	1.67635	2.62008	1.38803	1.00009	2.30854	1.52318	0.809649	2.80782	3.4475	5.17994	4.83075	8.21271	6.95249	1.68465	0.633021	2.3132	1.40612	3.89572	10.348	9.22669	11.9061	10.1672	3.04109	14.7374	16.1084	2.31371	1.91454	1.16818	1.28525
ANKRD37	0.200533	0.336775	0.544316	0.314162	0.142678	0.363876	0.447966	0.392359	0.361834	1.09959	0.689651	0.240576	0.494335	0.32369	0.65062	0.25028	0.214121	0.401275	0.145753	0.727615	1.90828	1.57018	1.54941	0.722295	0.998002	1.68358	0.639475	0.0922767	0.462436	0.317073	2.24701	0.754183	1.22635	0.989936	0.898145	0.360619	1.30263	1.0054	0.737738	0.360789	0.815677	0.343195
ANKRD39	0.967509	1.66022	1.41029	1.45158	1.34843	1.46987	1.15784	1.30545	1.58322	2.03119	1.44852	2.1648	3.39162	1.8888	1.78859	1.5004	1.18816	2.44975	1.10163	2.01925	1.51398	1.96241	2.78869	2.61991	1.10573	2.90738	1.74551	0.613288	1.15745	1.36178	1.99093	2.78848	2.57459	3.31144	3.04391	2.30961	2.78775	3.05424	3.0967	2.47793	2.92397	2.76067
ANKRD40	4.69516	8.38668	6.13897	5.41233	4.58103	5.47078	4.77644	5.28894	6.56672	5.86929	6.91672	8.61829	8.58871	7.7604	7.3534	7.04627	4.97975	9.00741	5.3498	6.50144	6.42093	6.02802	6.96988	6.10913	6.37963	8.04279	15.8825	11.2745	4.97522	14.995	4.50684	7.15182	7.6365	8.44605	8.53367	6.96856	8.11379	8.12041	15.0176	17.3947	13.653	17.0058
ANKRD42	0.464837	1.15955	0.908769	1.08438	1.40085	1.02612	1.36553	1.3668	1.4605	1.45966	1.23635	1.20176	1.53326	1.72604	1.53988	0.803023	1.06955	1.41299	0.5194	0.971626	1.49164	1.80596	1.21223	1.95785	1.5193	1.43531	1.4224	1.33705	1.24704	1.58439	1.55097	1.01042	1.20251	0.950827	1.67979	1.88866	1.20979	1.25065	1.12014	1.48023	1.4488	1.24604
ANKRD44	3.98096	2.86331	6.9818	2.06024	2.59861	2.30062	2.36787	2.06402	3.27723	2.3896	3.66469	3.41824	7.18224	3.17492	2.02297	2.8104	2.03994	2.94242	2.50345	2.76195	2.25845	1.81194	2.79324	5.84065	3.07809	4.05081	3.42592	1.45859	2.63559	2.32828	2.03173	6.88977	4.72618	5.26778	6.68057	4.02802	6.81684	5.20705	3.1028	2.39293	2.38499	1.72545
ANKRD45	0.296434	0.0829295	0.158061	0.123672	0.162045	0.126878	0.0940192	0.186686	0.164305	0.114402	0.119217	0.114927	0.149608	0.206304	0.103844	0.109728	0.223165	0.234553	0.0975709	0.015748	0.102804	0.113623	0.218411	0.0199177	0.168955	0.198459	0.116594	0.141044	0.119263	0.0525493	0.107053	0.0996159	0.283771	0.144142	0.0864921	0.0437846	0.152228	0.163082	0.0112773	0.0702871	0.0208384	0.0701062
ANKRD46	2.32988	3.54208	2.48609	2.40825	2.01975	2.11439	1.6832	2.49803	3.26029	1.827	3.25621	4.2438	3.80418	4.05716	3.13852	1.60844	1.88735	4.01154	2.50139	6.73067	5.27051	4.82941	4.65239	3.77026	5.10743	5.80036	4.35721	3.35003	2.92062	3.53757	4.56006	3.24183	5.20021	3.84972	2.98895	3.06095	4.62265	4.08759	4.30071	4.11778	4.55459	2.86613
ANKRD49	3.21753	3.53622	3.97956	3.18688	2.83891	3.21346	2.72965	3.28215	4.07297	2.72753	4.00308	3.63303	4.58024	4.62783	3.93472	2.22823	2.29423	3.33129	2.76392	2.27364	3.95173	4.62338	4.24324	5.08884	4.7271	4.79472	4.09386	3.53718	3.61185	3.93045	5.24413	4.29812	4.95491	4.32386	4.03255	5.71899	5.03034	5.008	3.65706	4.5719	4.0674	3.68642
ANKRD50	6.17003	4.38252	6.12475	6.4722	5.57325	5.11195	6.64257	6.80923	5.37074	6.25227	4.96653	12.2162	5.01372	8.91861	5.56285	6.13231	6.38169	6.10469	6.66218	9.53987	7.68109	6.81084	5.52965	5.54405	5.01787	5.69964	7.17465	3.97463	4.63467	9.71896	7.20918	4.08798	4.94377	5.04045	5.03603	2.82892	4.40572	5.77646	28.9598	26.7969	37.8301	27.1294
ANKRD52	2.55095	3.09606	4.0625	2.68153	2.11484	2.38772	2.54328	2.86109	2.22398	3.11362	2.30324	4.35058	4.35851	4.24711	2.98582	3.18999	3.47513	3.87718	2.23243	3.01852	2.89766	2.69816	2.47605	4.50432	2.67691	2.73662	3.32396	2.66652	2.27354	3.51238	3.08997	3.46429	2.40529	3.6421	3.47867	2.2377	2.8845	3.72596	4.23206	4.14875	4.70654	3.95704
ANKRD53	0.0338073	0.243863	0.175898	0.0914872	0.0890176	0.151098	0.0860672	0.135129	0.106385	0.1322	0.12286	0.129076	0.137011	0.0596986	0.115285	0.21056	0.142956	0.116825	0.113746	0.0215835	0.0824834	0.0155642	0.0646934	0.0272975	0.115894	0.0453579	0.0367487	0.141882	0.0743979	0.0601039	0.0209251	0.16414	0.102503	0.211158	0.126891	0.0150038	0.0836094	0.19629	0.0989988	0.154495	0.0990209	0.134765
ANKRD54	0.648398	1.86537	1.50916	1.25557	1.30197	1.12137	1.32863	2.02156	0.644532	1.79758	0.928724	2.51006	2.7197	2.6402	1.85543	1.39096	1.27184	1.74158	0.447382	4.06671	1.78907	1.14601	2.00548	2.53289	1.53064	2.38088	1.37912	0.803791	0.661075	1.45445	1.98151	1.42105	2.03383	2.80689	1.17823	1.333	1.84643	2.93524	3.24534	1.56989	2.24263	2.55908
ANKRD55	0.159053		0.159006	0.0102143	0.023198	0.0272474	0.033648	0.0105522	0.0196016	0.0245693	0.0320016	0.0336494	0.0642544	0.0116594	0.020268	0.0824344			0.114267	0.0338163	0.0413913	0.0365947	0.0180374	0.363533	0.145095	0.0355075	0.13908	0.0706494	0.034916	0.112831	0.0656573	0.0641675	0.0961989	0.0476218	0.119401	0.0822632	0.0490286	0.0350201	0.0242092	0.0215544	0.0335478	0.0125406
ANKRD6	0.162466	0.430436	0.636031	1.0615	0.27193	1.05728	0.548684	0.774922	0.99011	1.23104	0.625712	0.51748	0.605544	0.997664	0.954167	0.399642	0.652993	1.1675	0.372428	0.438662	0.871233	0.568146	1.03014	0.401291	0.969019	1.04227	0.862186	0.18983	0.990183	0.454016	0.534489	0.749085	0.924063	1.13845	0.630367	0.193911	1.62561	1.28536	0.166704	0.328678	0.302729	0.377805
ANKRD61	1.32656	1.4023	1.68837	1.69646	1.32028	1.64543	1.48539	1.32343	0.951177	1.28568	0.896151	1.42109	1.27931	1.416	1.30161	1.55188	1.63678	1.29175	1.38334	2.01887	1.51865	2.11388	2.11834	1.59515	1.48544	1.65279	1.86606	1.46347	0.909813	1.68217	1.0062	1.43507	1.22403	1.13368	1.83245	1.68704	0.944149	0.893187	2.9027	2.48285	2.92777	3.00452
ANKRD62P1-PARP4P3	0.0225143	0.264588	0.10797	0.418744	0.356615	0.838341	0.74691	0.433689	0.468804	0.063028	0.455682	0.210482	0.219554	0.318975	0.846471	0.300403	0.5109	0.285638	0.292312	0.0577516	0.0471242	0.0208113	0.338624	0.292058	0.525577	0.24216	0.616968	0.773373	0.495948	0.593598	0.586593	0.200734	0.65611	0.30518	0.113328	0.0401166	0.11154	0.398813	0.103056	0.311826	0.152191	0.341404
ANKRD63					0.0279331				0.0236097		0.0257085	0.0269453		0.0281371			0.0239818			0.0407061	0.0332145							0.0241573			0.0392393
ANKRD65	0.230526	1.22089	0.588856	1.52338	0.390831	1.01115	0.455985	1.05361	1.45573	0.873827	1.05675	0.601964	0.794295	1.09492	1.60738	0.675446	1.20717	1.30588	0.496499	0.835614	0.324111	0.395909	1.58208	0.851615	1.06815	1.38344	0.623644	0.54776	1.05972	0.920092	1.08716	2.14917	2.02435	1.18893	0.943125	0.995663	1.53634	2.61857	0.125502	0.385726	0.356132	0.554793
ANKRD66	0.0692015			0.0540245			0.0296353			0.293201			0.0283328			0.0308247				0.0893854
ANKRD7	0.0518431	0.0435214	0.103569	0.0402596	0.045714	0.107495	0.0441849	0.125206	0.0579524	0.0969988	0.105159	0.0441312	0.0844407	0.115045	0.0796611	0.0461351	0.0981931	0.305594	0.0187248	0.0333121	0.0271818	0.0719991	0.213028	0.0421105	0.142565	0.314092		0.0198049	0.114346	0.0185017	0.0643642	0.105227	0.378232	0.0704299	0.052303	0.023135	0.128633	0.115031	0.0475035	0.0211341	0.0438302	0.0491645
ANKRD9	0.402075	0.497376	0.575131	0.409654	0.539595	0.65605	0.719495	0.695554	0.83338	2.58432	0.718936	0.772883	0.927862	1.36658	0.941273	0.809288	1.0238	1.03527	0.335613	0.542397	0.796658	0.371424	1.5614	1.85161	1.91692	2.0474	0.780138	0.38755	0.521833	0.858969	1.86361	1.88551	1.12999	1.68135	1.93704	1.33765	1.30964	1.79783	0.348592	0.327482	0.393297	0.621584
ANKS1A	2.46914	3.50937	2.8495	3.65618	1.75764	3.26619	2.30335	4.03801	2.66408	2.94842	2.79876	3.14974	3.87294	4.72169	3.42412	3.53401	4.48661	5.0647	2.23729	3.46542	3.33637	3.16348	5.51803	4.1107	4.19485	5.75693	2.66447	1.6972	3.22257	2.45596	2.80512	4.01687	5.79649	5.01614	2.68828	1.79965	3.78898	5.05177	2.9712	3.43506	2.91169	3.00457
ANKS1B	2.95519	2.0178	2.78443	4.89966	4.45598	3.62687	4.06195	4.09862	3.69953	2.15134	2.75464	2.32323	1.8282	4.95034	3.207	2.79157	4.18511	3.94214	1.68194	2.26466	1.63028	2.66634	3.53219	4.65592	3.26937	4.31128	1.69103	1.32311	2.98581	1.39339	4.31324	0.943452	3.74281	1.60846	2.22775	1.83073	0.973195	1.41385	4.00606	2.89178	2.93611	3.0285
ANKS3	0.444502	0.542251	0.754732	0.681473	1.10534	1.35549	1.47193	0.798156	0.749948	1.62504	1.19407	1.06783	1.26874	1.70245	0.550847	0.658252	1.16572	0.692389	0.365817	1.09271	0.772768	0.853596	0.639619	0.826749	0.771291	1.35096	0.534933	0.253614	0.643779	0.545121	0.620577	0.565485	0.661071	0.837194	0.990047	0.583199	0.735914	0.803214	0.595987	0.722994	1.04974	0.576558
ANKS4B	0.11294	0.0568713	0.0451687	0.0260797	0.128335	0.0231866	0.0954656	0.0448806	0.0333647	0.0209053	0.0453905			0.0198421		0.0200642	0.0169966	0.0204214	0.0405351	0.0863456		0.0207688		0.0182021	0.0154429			0.0859551	0.00991003	0.00800434	0.0139811		0.0273016	0.0202633		0.0600213	0.027825	0.01987				0.021364
ANKS6	0.443772	1.0129	0.57885	0.469444	0.27042	0.728521	0.399829	0.673155	0.577688	0.715168	0.69965	0.882664	0.816601	0.589671	0.581637	0.543514	0.362817	0.568898	0.254088	0.371726	0.514756	0.508395	0.450911	0.463165	0.381291	0.444233	0.398782	0.286559	0.341796	0.404385	0.257848	0.695238	0.379764	0.844201	0.49478	0.0900858	0.539411	0.960236	1.00479	1.03724	1.18142	0.985129
ANKUB1	0.0402276		0.0107241	0.0103345	0.0234711				0.00991621	0.0124295					0.0205059			0.0121284	0.0289023	0.0171071								0.0306332	0.0117753			0.0108203	0.0162214	0.0120457		0.0118901	0.016535
ANKZF1	1.08941	2.48515	2.53238	3.52592	3.11774	3.93278	4.12487	4.35052	2.74586	3.62749	2.01517	1.05335	3.29283	3.17371	2.84105	2.49589	2.1963	2.63158	2.02609	2.23936	1.88126	2.30769	2.63061	2.97794	1.71897	2.79875	1.47906	1.10926	1.46157	1.40946	1.01743	3.41308	3.72154	4.55879	2.57878	1.37518	3.2559	3.31176	3.39035	5.05166	5.00902	4.45127
ANLN	2.63002	0.135473	1.23245	0.387244	0.768113	0.614922	0.782615	0.772087	0.148618	0.049637	0.371978	3.3142	0.96887	0.288593	0.159032	1.76754	0.929313	2.02919	2.26968	3.29106	0.439458	0.370282	0.273702	2.17359	1.05587	0.359444	0.844333	0.623793	0.424236	0.889502	1.53906	0.843974	1.76093	0.697893	1.43498	0.933175	0.686219	0.997217	1.99303	1.17425	1.38322	1.17598
ANO1	7.79457	12.4761	5.37282	13.3559	4.30196	11.5244	6.70325	14.6502	11.5107	5.90876	9.52161	9.1404	12.187	17.7585	17.9262	10.3736	12.4295	22.0669	5.29927	5.19898	9.57994	9.47083	18.5773	10.1046	14.6038	21.5412	5.52608	3.62321	10.8622	5.03298	8.27885	6.07089	22.2337	11.4834	7.62163	1.73973	7.86561	18.0865	5.73683	5.27435	4.11867	5.69064
ANO10	1.60379	3.32192	2.99298	3.06026	2.02597	2.65388	3.07621	4.29433	3.19693	3.70015	3.68901	4.06845	4.58344	6.21842	4.15939	4.13161	4.83541	6.66815	2.69129	4.1469	3.54368	3.70949	5.03067	4.69705	5.28623	5.70794	4.29607	2.64443	4.22662	4.13035	4.2919	5.14123	4.82632	4.97988	4.1502	2.17893	6.04871	6.13096	3.21318	3.75766	4.46884	3.52368
ANO2	0.470784	0.768229	0.460326	0.495816	0.213045	0.625363	0.309064	0.442461	0.720015	0.410735	0.916504	0.611067	0.913141	1.07022	1.05802	0.449014	0.412793	0.575076	0.168781	0.155292	0.334905	0.512406	0.556337	0.280624	0.404916	0.489569	0.374261	0.351424	0.512053	0.246846	0.334398	0.835252	0.536848	0.929144	0.435092	0.30076	0.665025	0.765722	0.206764	0.240786	0.330751	0.222533
ANO3	0.338203	0.256779	0.47252	0.0452915	0.0420824	0.106114	0.0180906	0.0764036	0.0948102	0.0247349	0.197745	0.289686	0.276237	0.14088	0.143226	0.0762393	0.0886233	0.116337	0.0922477	0.00681693	0.111256	0.0639884	0.101868	0.0862418	0.0585916	0.129021	0.117849	0.130536	0.141004	0.0341443	0.092929	0.211431	0.122984	0.191895	0.705821	1.22302	0.1121	0.0846982	0.00489249	0.0392187	0.0407101	0.0253598
ANO4	0.031323	0.0591443	0.0814455	0.132329	0.054645	0.0801956	0.0528505	0.117894	0.0807963	0.0867496	0.075366	0.0661011	0.145031	0.0892059	0.0716984	0.0208584	0.111774	0.0636708	0.0841902	0.0398322	0.0893854	0.17252	0.159409	0.0125969	0.117628	0.115127	0.0573695	0.0297714	0.11666	0.0609467	0.0484363	0.0882241	0.0945148	0.140182	0.0624941	0.00692361	0.211865	0.164978	0.0285652	0.0127197	0.00660087	0.0370089
ANO5	0.0692379	0.375843	0.162395	0.265428	0.147595	0.562262	0.625505	0.194341	0.637178	0.697255	0.231249	0.0905628	0.302919	0.31314	0.356133	0.125023	0.339566	0.338425	0.100831	0.0151537	0.0989265	0.201016	0.249104	0.268402	0.381016	0.852548	0.326862	0.572029	0.354553	0.303623	0.487041	0.0786576	0.597274	0.238459	0.151992	0.281048	0.245875	0.064851	0.211024	0.348801	0.713787	0.302234
ANO6	4.22733	8.42581	5.62157	4.18198	3.65682	5.76621	4.22675	6.30489	9.51722	8.02181	11.2635	9.85213	9.20786	7.50972	7.6202	4.24167	4.02663	7.71085	2.80513	3.75435	6.36421	6.30366	8.80481	7.27998	8.36368	10.5817	5.81918	4.40108	6.90806	5.21615	6.83401	8.43612	9.68642	10.159	7.81904	5.83808	11.6978	12.2803	4.34183	4.67946	3.48546	3.6901
ANO7	0.584812	0.131167	0.934724	0.150069	0.095435	0.172909	0.0725223	0.123846	0.0806326	0.0721447	0.137891	0.0989509	0.132151	0.102721	0.125218	0.145714	0.0821933	0.190627	0.274465	0.0596215	0.0810949	0.0430374	0.123188	0.0251427	0.0426871	0.146229	0.0572534	0.071307	0.0821818	0.0774115	0.0528996	0.24381	0.0848913	0.684928	2.13459	0.973883	0.12494	0.137203	0.13541	0.114246	0.144926	0.132963
ANO8	0.295183	0.697521	0.770639	1.07994	1.26704	1.02884	1.55309	1.22481	0.692686	1.91461	0.6043	0.596679	1.28225	1.36133	1.13795	1.31733	1.42387	1.20705	1.08567	1.15571	0.894716	0.812876	1.17013	1.19956	0.933453	1.10049	2.32509	1.96685	0.74879	3.31959	0.634225	1.17519	1.07818	1.85635	1.3173	0.467016	1.2132	1.54784	1.47346	1.28068	1.61733	1.77685
ANO9	0.628265	0.479342	1.53499	1.07277	1.12835	0.711424	1.67054	1.15312	0.67497	2.24149	0.596866	1.05277	1.93596	1.13399	0.576026	1.19733	1.01431	0.774572	0.934808	1.67399	1.21157	1.17641	0.807594	0.920563	0.531082	1.10084	0.886208	0.765071	0.330782	1.43304	0.438377	0.699857	1.1184	1.15805	1.99862	1.11303	0.591036	0.602956	2.52335	2.30254	3.47808	2.80911
ANP32A	8.20444	9.70799	9.16466	7.26668	7.68677	7.38334	7.1711	7.79667	9.34978	7.13148	9.48349	8.49167	11.4226	11.2887	10.8602	7.13436	7.47645	14.3673	7.75015	15.924	12.658	14.5457	14.15	15.0178	12.9945	17.6207	11.4609	8.32688	9.01195	10.7254	11.0936	13.8597	16.092	12.8317	15.7934	11.5329	14.6118	16.7042	11.1045	11.4069	12.4827	11.4153
ANP32A-IT1	1.62959	1.51771	1.97127	1.80354	1.97866	1.52858	2.31639	2.08241	1.5105	1.58939	1.51622	1.66237	1.67447	1.26444	1.85898	1.92381	1.73354	1.32019	1.94607	1.79648	1.94084	2.14565	1.14745	1.40822	0.977746	1.12981	1.30125	1.27758	1.15903	1.95647	0.910008	1.89707	1.09231	1.9059	1.73694	1.54792	1.66359	1.62447	1.91307	1.534	1.87685	1.95432
ANP32AP1	0.0537305	0.0902578	0.128569	0.297098	0.192738	0.075707	0.372211	0.354749	0.122225	0.153957	0.221944	0.0926781	0.178139		0.166901	0.143946	0.3712	0.0980241	0.275004		0.400883	0.100827	0.149317	0.177267		0.146327	0.0574929	0.124074	0.143701	0.0388754		0.0884548	0.198269	0.198262	0.110335	0.145981	0.0675706	0.145536	0.148787	0.0881396	0.410703	0.256068
ANP32B	8.33115	12.4841	9.77621	5.97309	5.13373	4.77117	3.7674	6.59423	5.09843	5.54244	6.06735	9.21228	9.93151	6.18311	8.97137	8.60346	6.20156	12.1229	7.09676	11.77	10.3172	8.01154	9.54995	13.2931	10.0605	13.1713	6.2171	5.69083	6.81206	6.63115	9.4088	10.8738	12.9815	9.86983	11.8318	5.10322	16.7216	16.0857	9.30153	9.90965	8.40619	8.72183
ANP32C	0.0569899			0.180433	0.0512095														0.166916																	0.0517014
ANP32D	0.131862			0.218549	0.123937		0.35813				0.22924	0.118022		0.126405	0.316613					0.180477	0.147208		0.381523										0.167526							0.110003
ANP32E	8.06849	3.85244	3.60163	2.48683	1.4256	2.44231	1.63583	2.2292	3.07987	3.25052	3.22089	3.84554	5.53332	3.94337	3.93219	3.0449	3.29438	6.54511	3.21065	4.57235	2.15374	2.71446	3.23316	4.70596	5.78843	4.99463	7.19743	5.61109	3.25451	5.60256	5.46838	4.44333	6.54205	4.40348	4.93341	5.94471	5.60611	5.77747	2.86793	3.327	2.744	3.24876
ANPEP	0.613109	3.65393	1.77712	2.02155	0.558407	4.54103	0.780071	4.77099	1.3892	1.63365	3.62984	5.80826	9.88768	8.62594	6.83672	5.24715	8.94266	6.1906	10.029	0.56532	1.15327	0.750788	3.64372	0.629286	3.49596	3.50491	6.68052	14.7736	4.64274	21.1539	0.879562	8.01997	3.7338	11.7153	2.13764	1.06118	6.9097	14.9311	0.956453	3.08938	1.62563	2.76376
ANTXR1	6.10329	17.3514	7.12108	9.22704	4.58916	7.98425	9.70919	9.01628	16.4426	18.652	14.0428	14.7947	13.1405	11.5536	14.9007	12.3038	7.10112	13.4607	6.97059	17.4083	11.3296	8.08945	10.8462	14.5977	18.6212	15.4619	13.6905	8.11013	14.1659	11.3746	25.0229	18.5221	11.6625	16.7168	26.0047	4.60096	24.6018	29.7196	8.7362	6.26495	5.78438	5.11074
ANTXR2	1.37714	5.38517	3.52053	2.49288	1.41051	3.40368	1.76116	2.71991	4.78219	2.60826	4.96179	3.11433	4.25596	4.43121	3.81931	2.56872	2.16214	3.87985	1.54622	1.52215	3.58456	3.20094	4.84323	2.95429	4.04422	4.38621	2.0265	1.59258	3.54556	1.38475	2.48211	4.49675	5.1444	5.31057	2.67909	0.895534	5.33901	7.04224	1.48362	2.39161	1.4107	1.92479
ANXA1	5.5844	44.9032	20.0722	17.0069	5.45126	20.9129	8.72492	30.5788	26.5417	25.7764	46.4415	36.2454	67.4465	53.759	55.9684	26.8281	26.8159	60.6918	17.4136	10.6146	20.0521	17.7295	30.8219	17.5255	31.7703	47.5889	22.145	11.4389	34.388	13.7393	18.7131	43.7954	33.422	57.2344	27.4219	8.82424	55.8972	67.7966	10.5068	15.0038	10.7113	14.3416
ANXA10	0.0482149	0.0404742	0.0963319	0.0374008	0.0637025	0.0166414			0.0358908	0.0450448	0.0195371		0.0392209	0.021371	0.0555259	0.235931	0.0364974	0.0655612	0.139205				0.0329892		0.0662482		0.0508563	0.11046	0.0212543	0.0687669		0.0195552			0.0242937	0.300937	0.119525	0.0213725	0.0883157	0.0196474	0.0203753
ANXA11	2.07973	7.49883	6.98042	2.84946	2.30713	3.48431	2.47018	4.08039	3.98862	5.15114	6.29317	5.40123	9.43247	6.58324	6.92704	6.00488	5.69619	9.25244	4.02148	6.10466	6.05984	5.43939	7.04591	6.91858	6.19102	7.90732	4.48295	2.56411	5.52959	3.98535	4.95512	8.42283	7.36353	8.82527	9.53377	3.89014	8.25418	10.415	4.50111	6.38374	6.21578	6.27774
ANXA13	0.0710217	0.05962	0.0189048	0.167679	0.0190411	0.0980473	0.0402941	0.0951234	0.140983	0.181455	0.0767315	0.120814	0.105484	0.153157	0.109061	0.173078	0.0716773	0.150274	0.0683662	0.0607547	0.148815	0.02188	0.0971656	0.653236	0.334238	0.116383	0.0249471	0.0180612	0.0208512	0.0506391	0.710576	0.268883	0.0862783		0.0954133		0.293469	0.33584	0.0216612	0.0578767	0.0199918	0.0224276
ANXA2	11.9575	41.7226	31.8693	35.2705	20.9655	28.0167	28.5577	48.0288	43.0144	36.8908	65.0988	62.0355	76.4378	94.2436	55.7084	61.0778	64.1912	106.707	37.8887	49.2285	44.8424	39.8801	55.2432	63.6471	53.5827	78.6349	52.4226	21.9997	39.2024	39.9478	73.4891	69.1354	59.0399	59.4779	90.6539	46.2057	78.4076	76.9935	26.7726	26.9874	31.0224	28.3658
ANXA2P1	0.1836	0.660556	0.251503	0.713021	0.208188	1.03352	0.357728	0.67586	0.684249	0.58902	0.872688	0.468933	0.363194	0.652027	1.00768	0.723591	0.775089	0.808764	0.530575	0.101138	0.137543	0.121438	0.395239	0.0852328	0.541015	0.423803	0.526182	0.561152	0.647996	0.599157	0.195391	0.702832	0.733624	0.641506	0.264663	0.234127	0.781057	0.768344	0.072105	0.320788	0.310461	0.174123
ANXA2P2	0.107928	0.135908	0.086238	0.230634	0.238072	0.223946	0.20709	0.369609	0.422538	0.227353	0.722932	0.735347	0.681639	0.695085	0.49772	0.288172	0.327234	0.611856	0.350995	0.55514	0.424666	0.299928	0.332794	0.350867	0.408257	0.690504	0.398993	0.164967	0.238141	0.25049	0.502583	0.591779	0.393876	0.537986	0.626504	0.36142	0.502365	0.575109	0.272032	0.12102	0.216747	0.179149
ANXA2P3					0.0229937		0.0666733		0.019433		0.0211577																	0.059767	0.0230051					0.0472344		0.023273
ANXA2R	0.813632	1.10702	1.30015	1.17806	0.61928	0.932138	0.550639	0.746754	0.837438	0.788646	0.866214	0.741105	1.53292	0.872972	0.690337	0.599374	0.53193	0.585454	0.64914	0.397106	0.294569	0.338033	0.807884	1.27769	0.386079	1.2476	0.652292	0.257378	0.32204	0.481108	0.592402	1.39096	1.3658	1.47584	1.4455	0.927521	1.39371	1.17187	0.771667	0.732322	0.711845	0.558957
ANXA3	0.808566	4.50098	1.56477	4.71251	1.47811	2.38959	1.55551	4.87905	6.68831	7.53832	7.83182	2.34958	7.46419	14.175	8.27357	4.97708	8.23584	16.2316	3.20599	0.818119	3.64939	4.54078	8.60629	0.930946	5.40293	11.2087	3.51889	1.7536	4.57257	2.48513	2.03224	4.68823	8.18613	5.22584	0.834779	0.170503	6.95328	5.93195	1.22681	3.98612	2.57051	2.66133
ANXA4	2.84825	6.9879	5.31849	4.08224	2.6881	4.12463	3.69976	4.8443	6.44349	6.5531	7.4424	6.12529	7.52199	8.41182	6.73071	5.98075	4.60188	8.9501	3.65778	8.13655	6.2479	7.26717	8.1241	7.23055	7.03037	10.6171	5.60612	2.83798	5.35039	4.61259	6.68951	10.3033	9.22826	8.72892	10.3382	5.83502	11.8423	10.8906	3.84699	4.71059	4.75511	4.3107
ANXA5	9.70164	35.3255	25.8664	15.9799	9.78368	19.7296	14.3518	22.2859	26.9192	29.2915	39.6662	44.2854	37.383	38.2498	34.2958	29.2419	24.9884	60.0648	20.3785	24.3469	23.0913	20.9553	32.2038	36.6874	36.0456	41.8105	33.7735	17.8678	25.8449	29.0987	38.082	44.6613	35.9548	43.8272	42.71	21.7704	59.0112	57.6136	26.8551	25.2352	24.4249	23.4321
ANXA6	4.18312	10.662	11.2022	8.37181	4.50739	8.48684	6.36725	12.0727	12.4541	12.0842	13.3059	11.0722	20.0937	15.1281	13.5353	11.1974	10.7269	21.9839	8.28714	8.95647	9.03899	9.94818	10.577	18.1045	10.5102	14.2312	13.418	5.57519	7.15774	11.3993	11.2781	16.373	13.2109	18.3469	15.1266	9.54276	18.1273	15.8531	15.4521	16.4112	18.1008	15.6721
ANXA7	6.33525	11.8192	11.5864	7.61929	6.04681	8.46251	7.22975	10.2551	10.6585	13.0523	13.0711	12.6608	18.3633	21.2526	12.218	11.3446	10.6768	19.5258	8.72889	15.1645	13.1098	11.5442	13.931	17.0746	16.8385	17.5455	15.3865	8.16082	9.31675	13.501	18.2246	18.1023	16.1586	18.2976	21.8818	16.4549	19.0834	19.2683	12.3844	13.6119	15.4722	13.0216
ANXA8	0.0461549	3.50604e-05	3.82692e-05	0.253949	0.127077	0.139001	0.118789	0.171039	0.21419	4.35889e-05	0.0407529	3.80599e-05	0.455939	4.00726e-05	3.45191e-05	0.246904	3.53604e-05	4.1564e-05	0.0597559	0.0692589	4.61374e-05	0.066615	0.0923858	0.0290932	0.394408	6.20003e-05	4.95249e-05	3.60955e-05	3.90909e-05	3.26039e-05	0.56091	3.62523e-05	0.352207	0.0596036	4.62528e-05	0.0159855	4.99227e-05	4.08295e-05	0.130092	0.0764545	0.0127722	4.43339e-05
ANXA8L1	6.27745e-05	0.81268	0.20733	0.358366	0.266511	0.842517	0.716876	0.426745	0.926305	0.819677	0.567967	0.234512	0.286598	0.198254	0.357454	0.0455955	0.39137	0.422555	0.530032	0.000109474	0.126236	7.81127e-05	0.721261	0.000124554	0.600583	1.4614	0.127196	6.48068e-05	0.258455	5.95878e-05	0.384242	0.936543	1.70049	0.680332	0.0867022	7.88051e-05	0.254297	1.26699	0.0330361	0.347163	0.932735	0.181989
ANXA8L2	0.082982	1.03082	0.172514	0.640778	0.392922	1.01445	0.773876	0.67583	1.26661	1.07939	0.629114	0.323527	0.698737	0.26341	0.406574	0.472059	0.438166	0.585827	0.644783	0.0212125	0.294259	0.0764904	0.837085		1.50076	1.625	0.139541	0.0252976	0.32101	0.0707546	1.02833	1.04622	2.31188	0.851567	0.0665858		0.79937	1.0106	0.194681	0.420656	0.800429	0.153381
ANXA9	1.58459	0.829331	2.45918	1.0954	2.17676	1.10262	2.02537	1.34206	1.61817	3.1224	1.18936	2.84678	4.11073	2.28819	1.44256	2.12155	1.28089	1.67113	2.79223	6.41722	3.13405	3.69812	0.839499	2.35288	1.45702	1.67667	3.19677	2.701	0.672505	4.46836	1.75646	0.769159	1.22042	1.20987	3.91297	4.24327	0.691384	1.07071	2.21639	3.64213	4.31334	2.75428
AOAH	1.57738	1.65232	3.3649	0.804009	0.666445	1.08811	0.94492	1.36201	1.30896	1.26642	1.65966	2.9433	5.40305	1.34677	0.828189	1.59452	0.696635	1.40563	1.65382	1.5489	0.933311	0.608965	1.92732	3.70252	2.2821	3.36151	1.48749	0.470445	0.478369	1.35937	1.66937	6.96698	4.22807	4.46033	6.65138	3.67118	8.14194	5.33801	1.69102	0.99313	1.34327	1.21094
AOAH-IT1	0.526745	0.252911	0.659279	0.301188	0.273504	0.161442	0.197916	0.126652	0.347022	0.0730484	0.189149	0.590074	0.948558	0.0692357	0.294631	0.269523	0.175072	0.137908	0.388803	0.199147			0.105736	0.125626	0.105443		0.16274	0.116515	0.270524	0.220101		1.25219	0.280176	0.352119	0.391653	0.344658	0.765143	0.27544	0.20957	0.124015		0.144016
AOC2	0.217396	0.238964	0.287108	0.165394	0.238212	0.238059	0.0575066	0.164622	0.274206	0.251684	0.234802	0.216406	0.266398	0.117001	0.207696	0.181775	0.231139	0.300749	0.214082	0.15783	0.218818	0.0706343	0.0868847	0.123823	0.0698615	0.182318	0.0867647	0.0875866	0.184747	0.145114	0.174135	0.309551	0.179607	0.377753	0.332766	0.101974	0.137316	0.123821	0.198516	0.207957	0.226579	0.279938
AOC3	0.465351	7.81049	2.59327	1.05397	0.66494	1.92296	0.825875	1.33529	2.75581	3.08169	4.3441	4.31455	4.29042	2.40483	5.95079	2.37939	1.41056	4.76244	1.52981	0.540813	1.82354	1.67202	2.54816	3.65294	1.96132	3.60336	2.4018	2.30007	2.20089	2.0552	0.724585	3.20926	3.13782	8.0873	2.13727	0.461145	6.35494	5.92392	0.867093	1.62912	1.40002	0.906291
AOC4	0.0648579	0.285796	0.0777914	0.150213	0.0710726	0.14473	0.10995	0.090596	0.0840799	0.180729	0.31378	0.261065	0.249373	0.0857595	0.210991	0.17294	0.134516	0.0733717	0.0933098	0.0621594	0.0845364	0.13449	0.0883959	0.13101	0.0444246	0.0434892	0.0851907	0.0988517	0.0712678	0.0806325	0.0602756	0.0786114	0.157101	0.335624	0.0487785	0.0143985	0.140149	0.185979	0.0370484	0.0659619	0.0547463	0.0537235
AOX1	0.955006	4.65044	2.07925	2.62274	0.639851	0.97937	0.580531	2.43723	1.94232	1.38408	2.60304	1.78666	5.3525	2.99165	4.93955	1.57447	1.59985	2.4644	1.43802	0.470542	1.91313	3.90971	1.88549	1.1592	2.11924	2.43862	2.19479	2.04932	1.79817	1.54349	0.594571	4.26336	1.49686	3.22452	0.971329	0.241084	3.89639	2.74091	0.473806	1.07079	0.886965	0.927028
AOX2P	0.0347167	0.0218511	0.0347171	0.0733705	0.060596	0.017787	0.102558	0.0619403	0.025599	0.00801732	0.0208941	0.00732914	0.0139851	0.03805	0.0132487	0.0308276	0.0260912	0.0156848	0.0124461	0.0110424	0.0270322	0.0159407	0.0707023	0.0419042	0.0237115	0.034812	0.00908726	0.0330044		0.0245736	0.0429545	0.00698735	0.0209582	0.00777276		0.0076771	0.010678	0.00762274		0.00705015		0.0164099
AP1AR	4.55935	3.92642	6.27841	4.78974	6.77031	4.86219	5.52937	5.12071	6.47103	5.11989	5.87059	9.6461	6.69222	8.16695	6.62502	5.55058	4.60238	6.55379	6.8924	11.8623	11.3479	11.2347	8.2489	7.22079	9.9928	9.48236	8.7081	6.32164	5.36803	7.96322	14.3162	5.81113	7.9361	5.23107	6.9735	7.52367	5.88218	6.73133	5.69696	5.59452	5.86171	4.98646
AP1B1	2.43814	2.5522	4.63862	3.03011	1.42309	3.46098	1.89169	3.25515	1.96761	3.08212	3.62749	7.10073	6.4401	6.00033	2.83761	4.14155	3.78353	5.41682	3.37416	6.23403	2.93898	3.19049	3.56382	5.77009	3.73171	5.21872	3.43482	1.14458	3.29958	3.90982	4.00836	9.49908	4.6471	7.58003	6.98206	4.42988	7.26972	7.32226	4.69254	3.97132	3.87476	2.34065
AP1B1P1	0.0465502						0.0401429
AP1G1	5.52243	5.72029	6.97859	5.98791	3.36249	6.00121	4.18953	7.39642	6.12533	4.74818	5.82798	7.86689	9.70988	11.7304	7.10259	6.03908	7.61742	10.289	4.58587	4.63206	6.33402	5.54359	4.96449	8.64234	6.15679	6.879	5.82204	4.47285	6.97735	5.79361	5.54954	7.86679	7.83019	6.9895	5.95257	5.78881	7.98604	8.29111	10.0004	9.08061	11.3675	8.80994
AP1G2	1.83843	2.49166	4.0096	4.51804	3.01448	4.50922	3.62943	5.03735	3.51698	4.40733	2.83636	3.64954	5.07771	5.78823	3.57702	4.44268	5.45636	5.40968	3.43456	4.97644	4.13207	4.8194	4.84377	3.80972	2.85741	5.71611	4.20194	3.17213	3.51702	4.50795	2.04972	4.28043	4.65139	4.32316	4.70357	3.98521	4.06539	3.95794	4.81552	4.84468	5.48005	5.22734
AP1M1	1.25742	3.51041	3.24315	1.76499	0.915496	1.84801	1.42361	2.15032	2.17443	2.59074	2.78773	2.81119	4.35473	3.1094	2.68239	2.6744	1.98483	3.5919	1.97014	3.42657	3.04627	2.706	2.25083	3.1475	2.16627	3.72989	2.35847	1.00724	1.52659	1.59884	2.14015	4.50545	2.68448	4.60991	4.46013	2.10571	4.70616	4.78134	2.78789	2.57225	2.90926	2.28651
AP1M2	1.67684	1.19475	1.65228	3.77068	3.03145	2.49567	3.19563	5.04144	2.66305	4.10292	1.93786	3.40892	5.04508	5.42686	3.13813	4.43838	4.38889	6.56889	4.34013	7.2644	4.66473	4.98533	6.3087	7.85962	4.33253	9.55679	6.48461	2.60257	2.4712	6.24317	5.22213	5.42852	7.23579	5.22278	8.13083	6.48666	4.94342	4.24046	4.3698	4.88956	5.58238	4.56188
AP1S1	2.29242	2.22233	4.64463	2.56649	2.33616	2.37885	2.86312	3.87138	3.0736	3.83345	2.50432	4.06803	5.65005	6.25601	2.9789	3.03626	3.53784	6.6841	2.64322	5.82654	3.55139	4.12125	5.61092	8.16368	4.58029	7.35257	4.38215	2.46131	2.28849	3.48905	6.98156	5.67602	6.14252	5.68992	6.20018	4.67987	5.86112	6.35133	3.87736	4.22881	4.7771	3.72774
AP1S2	3.89137	6.966	6.82109	3.20015	2.67822	3.48584	2.48023	2.88363	5.86503	3.7711	7.9912	7.90258	8.93496	6.34594	4.30554	3.86625	2.16406	4.26086	3.57108	5.57215	3.44008	3.10717	6.49133	8.43787	6.48954	8.42819	7.31158	3.89365	5.70158	5.67691	7.13245	14.363	10.0443	9.62885	14.843	12.3351	20.025	12.8664	3.3843	2.88455	2.72633	2.78569
AP1S3	0.72642	0.237073	0.794261	0.601463	0.605567	0.512571	0.592486	0.434988	0.523542	0.409889	0.537378	0.953951	1.25457	1.50676	0.794509	0.601995	0.842933	0.97716	0.856285	0.810966	0.712024	1.05963	1.11742	0.662263	0.727514	1.2407	1.05605	1.21524	0.905448	1.05091	0.808813	1.01988	0.876852	0.686428	1.11131	1.05631	0.784252	0.885786	0.279724	0.281889	0.272157	0.289921
AP2A1	1.73386	3.74437	3.54277	2.10325	1.17474	2.68108	1.93613	3.31657	2.83784	4.52824	3.49165	4.85988	4.85348	4.86274	3.19726	3.39597	3.20555	5.77991	0.985318	3.56979	3.1689	2.76797	4.31115	6.71514	3.13819	4.0302	3.38631	1.6789	1.86103	3.20199	2.64201	6.37182	3.90617	5.98805	5.50004	2.32246	5.27827	5.87553	3.54418	3.56407	4.34081	3.69985
AP2A2	0.963467	3.42245	2.41167	1.79942	1.70866	1.90269	1.43058	2.26008	1.89592	2.47555	2.27571	2.75615	3.43839	3.32115	2.57717	2.46019	2.03341	3.54768	1.52378	2.64878	2.80975	1.71453	2.93566	3.36122	2.27896	3.34678	1.72584	1.74306	1.23277	2.17013	2.28431	3.94891	2.06829	3.40902	3.56699	1.46592	2.85494	4.54887	1.87547	2.43274	2.3075	2.0329
AP2B1	16.8743	6.33225	10.9127	8.305	9.48757	4.78968	6.90539	8.02576	7.84774	6.47843	7.52139	8.82863	9.09323	13.4612	12.4499	9.21081	10.9814	12.0378	9.56053	18.1193	12.2347	11.2388	8.42081	8.08409	6.69943	11.4026	10.8364	11.7793	6.44503	12.1486	5.41876	7.40712	8.9782	6.78809	9.86301	6.75473	8.31957	9.58042	9.59367	9.14599	9.2035	11.534
AP2M1	7.81252	13.0526	14.3569	13.5364	8.11488	11.2828	8.37369	15.241	10.4824	15.0627	12.6236	19.3964	19.4226	19.6851	14.4749	13.9089	14.2	21.5008	8.86721	17.8204	13.049	10.9841	21.0694	27.3267	20.1082	23.8799	16.5583	7.39328	9.01596	14.7389	26.459	27.3175	20.9714	25.1038	35.1834	23.5734	28.3019	29.2858	17.1658	17.7743	23.8843	18.063
AP2S1	5.44349	7.60233	9.41246	6.30297	5.72556	7.10771	6.98857	8.58153	6.30816	7.69315	8.2375	16.1879	15.5295	16.2837	6.60939	9.5189	8.79991	15.6668	4.42387	17.4947	9.22871	7.34514	21.2579	39.1673	24.0802	27.8538	17.017	5.61806	5.24313	13.4338	38.5931	24.1327	26.3207	18.1454	29.3726	17.8529	23.8626	21.3576	11.0788	9.77374	14.9833	9.0613
AP3B1	3.70287	5.34156	6.79043	4.92352	3.45534	5.72358	4.11608	5.5101	5.48263	5.42042	5.84202	7.25856	7.89064	7.42328	6.25785	5.49913	5.31819	9.33633	5.45231	5.16729	4.93878	5.36025	6.18767	7.7439	6.49916	7.55847	6.39594	4.17829	5.64981	6.10677	6.55035	8.72235	7.31386	7.51652	6.27051	5.68616	9.41296	9.31111	5.51462	6.81451	6.10474	5.64766
AP3B2	0.0349909	0.168849	0.111972	0.248752	0.11452	0.262949	0.191976	0.346852	0.0967588	0.274756	0.147421	0.0443237	0.387644	0.322161	0.313812	0.178661	0.256407	0.37151	0.100358	0.0667802	0.154399	0.11247	0.21379	0.0281579	0.131447	0.198832	0.128231	0.219554	0.145702	0.191956	0.0432944	0.190155	0.105622	0.148856	0.0174629	0.00773803	0.107627	0.215132	0.167569	0.284238	0.176998	0.281177
AP3D1	1.1475	2.77256	2.97211	3.24909	2.65409	2.61533	2.49098	4.8271	3.53751	4.80964	4.01795	4.46777	7.15988	4.62751	4.89942	4.84655	4.7248	5.83818	2.65813	5.20974	4.63078	3.32537	4.11377	5.04366	3.65328	4.78394	4.85093	2.64465	2.7932	4.5144	3.36057	5.06289	5.82482	5.79244	6.00059	3.63366	4.67493	5.85298	3.80159	2.9674	3.4309	4.15965
AP3M1	2.5005	2.57935	3.02414	1.70124	1.8681	1.80363	1.65113	2.46585	2.54973	2.17463	2.52949	2.80686	3.50051	3.14401	2.57548	2.35119	2.13582	3.14919	2.17397	3.99343	2.73128	2.8231	2.75185	4.35396	3.36746	3.12659	2.98116	3.26479	2.39155	2.84145	3.42308	2.87052	3.28187	3.15667	3.41677	4.30586	3.48083	3.41749	2.78872	3.30248	3.2588	3.36125
AP3M2	1.02428	2.10397	1.63897	2.26614	2.25893	2.35156	2.29835	2.03916	2.39243	2.8478	1.79151	5.77132	4.48518	3.06561	2.38701	2.0268	1.83036	2.42321	2.57751	1.74949	3.1456	3.33435	2.08108	2.97964	2.3447	2.69149	2.61591	2.07091	1.61497	2.76718	2.01247	2.71899	1.99454	3.51667	2.88524	1.54223	3.53822	3.11008	2.54934	2.12421	1.81665	2.10685
AP3S1	9.31715	17.7663	15.0866	10.7459	12.0076	10.3068	11.3943	11.8758	11.9731	8.82926	12.2771	25.403	16.6243	15.9241	12.9306	10.8615	8.52265	15.3834	6.53627	24.1458	20.1638	14.388	23.1702	44.866	32.9346	26.2888	14.7508	8.15095	17.6142	10.6994	51.5404	19.4506	30.2975	16.8192	22.4817	14.5089	28.5608	28.4697	9.19579	8.22656	8.01855	7.16968
AP3S2	0.590166	2.09987	1.22673	1.06924	1.01971	1.4888	1.03418	1.10352	1.62304	1.16162	1.58452	2.60705	2.00519	2.81068	1.44079	0.920975	1.02373	1.36826	1.00576	2.28418	1.87174	1.86867	1.07282	2.77982	1.45431	1.77742	2.05147	2.10618	1.07683	2.7634	1.76455	2.28583	1.24912	2.7727	2.72564	2.17778	2.14192	2.5192	2.28268	2.82481	2.68265	2.52295
AP4B1	1.09987	1.24421	1.46565	1.66784	1.60825	1.69241	1.2528	2.20716	1.25738	1.42604	1.57215	1.20116	2.90278	1.35793	1.97053	1.28075	0.877845	1.17944	1.33857	1.20874	1.0952	1.35871	1.41342	2.14632	1.46867	1.31265	1.478	0.884518	0.898278	1.15224	1.30195	1.99489	1.49265	3.10153	2.39306	1.11403	2.54252	2.15167	1.73066	1.22828	1.11698	1.21245
AP4B1-AS1	0.295634	0.397041	0.393894	0.381192	0.450167	0.501887	0.351511	0.299816	0.351155	0.31201	0.286693	0.167286	0.255813	0.139335	0.271911	0.245354	0.208439	0.214199	0.255579	0.100946	0.205927	0.200133	0.188367	0.287186	0.135176	0.132341	0.124469	0.240534	0.242871	0.112201	0.122194	0.255245	0.167328	0.302219	0.138647	0.227934	0.316905	0.174262	0.468772	0.12838	0.199749	0.242703
AP4E1	1.28269	1.67794	1.16565	1.63544	1.53812	1.62616	1.12125	1.72608	1.79032	1.54501	1.83854	1.81916	2.30816	2.4526	1.67938	1.87657	1.34112	1.57939	1.75558	1.84878	1.90296	1.70855	1.85263	2.8722	1.68549	2.1444	1.96458	1.49312	1.66959	1.9196	1.73684	2.49946	2.04514	2.12997	2.25721	2.20912	3.13289	2.27194	1.84526	1.68877	1.70128	1.96187
AP4M1	0.435882	1.28052	1.07451	1.78277	1.35491	1.77309	2.14215	2.09107	1.38741	2.3651	1.18767	1.87933	2.06066	2.75751	1.91987	1.29171	1.8234	2.74604	0.797602	1.88199	1.91487	1.55807	2.57687	4.0838	2.51473	3.07127	1.70009	0.789311	1.13436	1.82094	2.52151	2.11527	2.46551	2.11115	1.89636	1.2108	1.95288	2.50272	2.8565	3.25223	4.15583	3.40541
AP4S1	0.494034	0.650815	0.491977	0.661345	0.36589	0.537946	0.55458	0.609217	0.554194	0.779619	0.680035	0.572172	0.714684	0.801382	0.648874	0.773288	0.457755	0.927299	0.525552	0.433366	0.521545	0.399224	0.801908	0.638766	0.577691	0.974441	0.428023	0.559218	0.625712	0.598453	0.609494	0.444008	0.647142	0.612774	0.693493	0.413454	0.564425	0.597798	0.44485	0.572065	0.550848	0.47088
AP5B1	0.602307	1.48798	1.31868	1.00489	0.95658	1.17207	1.32702	1.61081	1.57026	2.20594	1.88229	1.80746	2.36628	1.42412	1.64885	1.47971	1.06275	1.49653	1.12787	0.941981	1.13306	1.13514	1.09038	1.47806	1.13046	1.28645	1.35461	0.94451	0.953239	1.64089	0.816145	2.17989	1.03974	2.2125	1.52571	1.07617	1.55621	1.84083	2.01975	2.37779	2.64285	2.85411
AP5M1	5.07285	5.04453	5.40423	5.61759	4.21896	5.2085	3.9372	5.58945	5.35784	3.93567	5.30578	5.27802	6.35312	8.69743	6.09327	4.6606	5.33319	7.4788	4.0407	6.32529	7.52265	6.65279	6.78584	8.88573	7.88988	9.43649	6.34888	5.26897	6.91471	6.03723	8.77494	7.56408	8.4723	6.47649	8.01379	9.68105	8.85417	8.07753	5.59265	7.18704	6.82573	6.42522
AP5S1	0.423549	0.60249	0.928985	0.703687	0.8266	1.07231	0.41569	1.12304	0.922943	1.72827	1.05812	1.1528	1.90354	2.23297	1.2155	1.18222	0.918137	1.55408	0.851897	0.931571	1.50132	1.25946	1.54538	1.30028	1.42274	2.05259	0.56334	0.360978	0.703732	1.28155	1.26126	1.44888	1.5862	2.19407	1.24351	1.11301	1.57923	1.69004	1.13588	0.78945	1.40396	1.21983
AP5Z1	0.439744	0.975961	1.04634	0.86116	0.373032	0.828445	0.833758	1.06178	0.528111	1.40808	0.722998	1.0491	1.56352	0.855642	0.913152	0.852587	0.929335	1.0816	0.613244	0.830465	0.857594	1.04534	0.988378	0.780988	0.797416	1.08178	0.744127	0.505678	0.547206	0.924318	0.493694	1.60018	0.760583	1.66026	1.59108	0.603029	1.22981	1.48637	1.55315	1.26354	1.62361	1.53352
APAF1	1.28178	1.18579	1.30731	1.19373	0.987254	1.22344	0.867302	1.5721	1.41702	1.84936	1.65888	1.44652	2.26081	1.85803	1.43051	1.52805	1.33163	1.41652	1.05716	0.860067	0.950908	1.09312	1.19787	1.35538	1.55892	1.26441	1.60805	0.515815	1.30859	1.09466	1.25607	2.19574	2.1302	2.62418	2.39243	2.11391	3.14333	2.25291	1.59069	0.977494	1.37817	1.27558
APBA1	0.275122	1.1584	0.366928	1.30639	0.294191	1.96338	0.402449	1.68225	0.887675	0.626907	0.869351	0.565545	1.16771	1.09314	1.19553	0.8268	1.10441	1.11125	0.46298	0.71689	0.545001	0.300864	1.07917	0.333329	0.783461	1.37887	0.443906	0.326378	1.06473	0.38194	0.411756	1.12091	1.48373	1.71613	0.408515	0.144872	1.25066	2.18234	0.483811	0.65423	0.516463	0.451421
APBA2	0.152367	0.332759	0.562351	0.32558	0.157315	0.443348	0.189501	0.493229	0.24592	0.349727	0.339905	0.50996	0.864185	0.245014	0.302632	0.295993	0.318362	0.358307	0.135713	0.149085	0.205025	0.115873	0.440486	0.404858	0.504703	0.530132	0.141558	0.102811	0.118514	0.139771	0.27775	0.486153	0.608421	0.484353	0.620731	0.166702	0.343756	0.617481	1.95661	1.03222	1.32962	1.11611
APBA3	0.310486	0.899062	0.931046	0.778697	0.489739	1.0015	0.736603	0.965946	0.563269	1.59978	0.950924	0.591805	1.62035	1.09425	0.73655	0.883012	0.737382	0.955245	0.725656	0.654387	1.01941	0.786644	1.14215	1.15356	0.999282	1.60262	0.799069	0.354851	0.477518	0.826872	0.923235	1.51734	1.61649	1.77355	1.38491	0.909527	1.62883	1.47867	0.865348	0.656707	0.746845	0.705331
APBB1	0.60308	1.10827	0.930112	1.08865	0.36974	1.24336	0.403102	0.972916	0.760596	1.2364	1.13633	0.709574	1.67958	1.7826	1.4726	0.663869	1.00795	1.74278	0.480435	0.921629	0.752409	0.829134	1.7165	1.15493	1.19514	1.95107	0.44397	0.366247	0.642967	0.54961	1.07645	1.5223	1.41557	2.11961	1.33015	0.499699	1.9143	1.92976	0.721584	0.881624	0.874058	1.20125
APBB1IP	1.62773	2.66918	3.95568	0.800522	0.711908	1.56077	0.635462	1.48434	1.33263	0.951092	2.63893	3.53781	4.68181	1.46413	1.24418	1.53507	0.77301	1.39272	1.3219	1.1655	0.742606	0.668119	1.12418	3.81648	1.42168	2.01198	2.20648	1.00091	1.65975	1.75808	1.30232	7.13004	2.8466	5.53075	7.21555	3.59557	7.19184	4.87198	1.44051	1.40474	1.15132	1.26743
APBB2	1.99849	4.47388	4.91352	3.95428	2.08195	3.64947	2.92626	3.94451	4.34088	3.97751	3.01993	6.17745	4.57447	7.0515	4.96959	4.77829	4.52504	4.4603	3.16952	6.67107	4.22781	3.60223	4.30093	8.55352	4.38554	4.89318	2.73875	2.55345	3.45119	3.87213	5.46995	3.18023	4.4542	4.04912	6.61739	7.76704	2.70514	5.72947	10.6198	14.2171	11.8329	9.71298
APBB3	0.308968	1.79597	1.87488	1.66788	1.68173	2.03917	1.20281	1.54839	1.117	1.88366	1.07049	1.13946	1.52465	1.28542	1.55034	1.65009	1.38419	1.70347	0.850195	0.98972	1.09975	1.33454	1.9298	1.67793	1.44355	1.91563	1.40127	1.03009	1.3271	0.912115	1.00554	1.48372	1.73352	2.04003	2.49208	0.953373	1.09809	1.26838	1.08473	1.21842	1.69037	2.39774
APC	1.83673	2.78937	2.61449	2.19306	1.73809	2.17074	1.64851	2.35574	2.12647	1.96757	2.44083	2.6028	2.7115	2.57887	3.33702	2.45402	2.23554	2.74966	1.99117	2.59911	2.32986	2.07437	1.89167	2.26064	2.41147	2.42946	2.63793	2.08916	1.81009	2.41539	1.99215	2.24969	1.44877	3.07926	2.64781	2.46243	3.23133	4.09185	3.0207	2.34902	2.31253	3.05827
APC2	0.083789	0.148432	0.144048	0.187779	0.102575	0.17741	0.159279	0.193465	0.13911	0.254098	0.0744443	0.120237	0.226736	0.192433	0.113451	0.154209	0.13027	0.10083	0.104329	0.0944535	0.118827	0.113695	0.126043	0.099587	0.0930643	0.115915	0.0680524	0.0754145	0.0814431	0.153351	0.0498607	0.0996644	0.104674	0.124614	0.0833418	0.0602164	0.0647318	0.143969	0.101756	0.100713	0.107169	0.120162
APCDD1	0.322803	4.58401	1.21858	1.92005	0.632642	3.50297	0.644532	3.09328	2.99736	1.81859	2.99217	1.62784	3.19168	2.08942	4.26429	1.81254	2.19744	2.61578	1.04808	1.3998	2.36512	2.50696	3.30289	1.35383	3.49793	3.89091	1.15146	1.15026	2.70947	0.696031	1.13525	2.875	4.7944	9.54306	1.39552	0.263267	1.62366	11.0058	0.731039	2.12062	0.991282	1.3682
APCDD1L	0.115562	0.661256	0.126053	0.331385	0.0917845	1.06346	0.195277	0.767629	0.155103	0.126326	0.236324	0.514981	0.542313	0.534955	0.690058	0.457212	0.339792	0.465322	0.263849	0.120422	0.163776	0.0482796	0.428301	0.186166	0.516981	0.379519	0.242201	0.33574	0.497639	0.111641	0.104025	0.118514	0.241182	0.518077	0.104975	0.0651101	0.0129364	0.369482	0.383493	0.614671	0.363238	0.466941
APCDD1L-AS1	0.0961304	0.16137	0.0256226	0.136043	0.0421318	0.560966	0.12221	0.268512	0.0356017	0.0892778	0.103337	0.0950301	0.246379	0.211821	0.269782	0.15664	0.193317	0.188491	0.0691447	0.0204712			0.152839	0.0517758	0.0658401	0.0644534	0.101004	0.12209	0.154914	0.0455238			0.0582079	0.115337		0.0142259	0.0197815	0.042403	0.0146425	0.15642	0.0540939	0.0303332
APCS				0.0315416			0.103789							0.0361098					0.0877987	0.0521798								0.0926401	0.0357127	0.0289393		0.0329209				0.0362054
APEH	1.65933	2.43458	3.74287	4.00781	3.04804	3.82491	3.65412	5.48695	3.49273	5.08464	3.69577	4.91674	6.61117	7.38584	4.1052	4.3267	4.46569	8.08476	3.0257	6.46712	3.91135	4.4028	5.32495	9.3536	6.64507	7.59122	6.62223	2.88055	2.74505	6.3812	7.93675	8.26867	6.0761	7.70303	6.75748	4.3578	6.94309	7.76341	6.9967	6.33657	7.68301	6.02997
APEX1	5.40126	8.05548	7.96755	6.93764	6.07984	8.44968	5.02771	7.40775	5.22262	8.22397	7.106	8.03578	9.76036	10.2557	9.343	8.23781	9.10885	10.3978	6.89756	11.8608	10.2098	8.80513	14.304	9.47807	13.6461	17.127	9.85836	5.9752	8.19754	7.9816	9.59458	12.6968	20.74	13.6589	16.2423	10.9221	13.8386	19.6638	10.8629	12.1222	12.456	10.2984
APEX2	1.48298	1.15528	2.47375	1.33634	0.551118	0.751508	0.944546	1.40723	1.1992	2.23311	1.22637	3.16202	2.45315	2.20299	1.44776	1.4389	1.4747	1.86067	1.10834	2.31391	0.836237	1.16699	2.49038	2.95674	1.03023	2.28344	1.14529	0.90547	0.637905	1.33353	2.14514	2.15534	1.92688	2.582	3.11397	1.9456	2.19687	2.02025	1.55286	1.46065	1.86918	1.63883
APH1A	8.41299	8.25121	16.8545	6.99901	7.70864	5.58697	8.0235	8.59364	7.63516	12.1763	6.75766	13.8498	14.2595	10.9237	8.47962	7.3722	5.36643	8.38144	5.62046	10.5389	11.4513	10.4106	12.4738	19.2382	12.0495	15.2314	12.5436	7.74865	6.38304	11.2394	15.9002	12.0586	12.8245	11.6764	16.1845	11.5384	14.075	14.3307	9.39883	9.1458	11.4995	8.96389
APH1B	1.28383	3.6262	2.16108	2.97128	2.79671	2.66587	1.79562	2.96572	3.50342	4.33638	3.34781	1.8663	3.06982	5.23906	4.34101	2.68113	2.1221	3.20703	1.79183	1.9887	2.3197	2.76401	4.36125	4.38333	4.1043	4.59958	4.68295	3.21785	2.21965	4.62788	3.00185	3.3846	5.05734	3.7871	4.12682	6.35702	3.82466	3.84388	2.36963	2.37875	2.26061	1.65184
API5	3.14903	4.68971	5.57523	4.01089	2.89505	4.39769	2.88462	4.07252	5.45013	5.01923	5.87708	6.61237	6.6664	6.82157	5.22746	4.31913	4.15259	7.00028	4.12645	5.79291	4.20417	5.33416	5.82787	8.98374	5.80395	6.55598	4.81334	3.7932	5.85435	3.66556	7.37625	6.926	7.30568	6.60492	6.13249	5.50399	8.4566	8.98996	6.35351	5.66608	5.43046	4.68468
APIP	3.67392	4.22315	5.30619	3.80214	4.84125	4.40188	3.88303	4.96998	4.38699	3.76072	4.66177	6.47839	5.23216	5.37732	4.69412	3.34584	3.04369	5.64108	3.08574	5.63707	4.27323	5.13417	6.62716	13.2852	8.63413	8.07398	4.39072	3.0248	3.44377	3.17052	13.3741	5.58199	8.22088	6.35738	6.88137	7.29831	6.49357	8.74122	3.4721	3.80374	3.65701	2.68121
APITD1	0.465658	0.921979	1.05272	1.19865	0.879204	1.23038	1.169	1.68798	1.36207	1.47887	0.928888	2.76172	1.39504	2.19906	1.18087	1.18705	1.21276	1.75759	1.18961	2.96371	2.01536	2.4744	2.39993	1.93524	2.25051	2.56629	1.64436	1.14399	1.24837	1.75582	2.69264	1.77455	2.47861	1.91066	2.55819	2.20529	1.93554	2.1787	1.77469	2.22695	2.97114	2.34482
APITD1-CORT	4.917e-07	1.06559e-05	0.0898628	0.056056	0.193567	5.7502e-06	0.0789098	7.58796e-05	0.0934251	0.165486	0.162575	0.000136826	0.0718243	0.148997	6.97e-08	0.189696	0.0444022	0.143784	0.0434476	1.54151e-05	0.251154	0.0935752	0.105862	0.214616	0.112215	0.330981	0.112542	0.103648	0.000119565	1.6905e-05	0.153375	0.245115	0.307276	0.0751824	0.0427507	0.0769041	0.197599	0.0627643	0.0838634	0.0961888	4.81296e-05	0.130146
APLF	0.815399	2.44793	1.90322	2.06048	1.54036	2.49753	1.36915	2.17919	2.83222	1.95643	2.41452	0.929801	2.20749	2.71187	2.92538	1.32117	1.68028	1.9444	0.90399	1.48637	1.71029	1.65179	3.44627	0.90629	2.60634	3.66352	1.13524	0.958918	2.74097	0.963801	1.40404	1.87437	3.79549	2.92798	0.989875	0.475813	2.44042	3.38823	0.552039	1.08565	0.53858	0.715185
APLN	0.374494	0.348266	0.526271	0.576106	0.0884081	1.19733	0.136797	1.17326	0.089638	0.280784	0.300793	0.786857	0.914126	0.302045	0.456035	0.143828	0.312085	0.942285	0.13071	0.27065	0.16827	0.111614	1.18267	0.114114	0.470338	0.70409	0.137861	0.115511	0.23081	0.0932006	0.125267	0.130468	1.71188	0.462718	0.434783	0.179191	0.137072	1.00539	0.101594	0.44411	0.213375	0.382838
APLNR	0.968029	3.31255	2.083	0.87905	1.02669	0.991712	1.20422	0.972466	1.85552	1.70321	1.48633	3.99504	2.03676	1.45448	1.38197	1.22264	0.470305	1.7342	0.921327	1.09337	0.952844	0.950127	1.04219	4.27009	1.02582	0.981713	1.85346	0.717123	0.848479	1.66549	1.05311	2.08236	1.45071	3.33249	3.82652	1.43178	1.63218	2.64535	0.502349	0.284688	0.316575	0.166653
APLP1	0.0271759	0.125193	0.108458	0.125423		0.102235	0.0688652	0.161976	0.0452231	0.251435	0.0328139	0.115692	0.339734	0.143172	0.0987096	0.216863	0.225762	0.883188	0.0341724	0.00866852	0.127066	0.0312678	0.157207	0.0657803	0.08362	0.0819163	0.142552	0.227336	0.0238664	0.188156	0.0757309	0.131316	0.0986338	0.182736	0.162906	0.0480402	0.0837858	0.101746	0.340662	0.308819	0.218013	0.179956
APLP2	5.67787	18.6809	12.8886	12.5626	5.80622	14.024	8.5187	18.7335	21.8061	14.0635	21.5045	17.7515	21.9275	35.5185	25.7682	15.8724	23.5256	36.7956	8.43555	11.1105	18.3626	21.55	25.4067	16.0879	16.8799	34.3334	22.9077	15.7727	19.6469	21.1897	15.6345	18.1051	22.2241	18.4494	12.0391	9.02966	21.3914	26.9703	21.5443	35.0919	36.9258	41.4808
APMAP	9.04477	9.39768	14.5138	8.12717	7.97637	7.94	9.53546	9.94817	11.5415	16.8858	12.4411	18.6732	17.7971	18.0141	11.3417	8.21183	8.17903	14.6652	7.0873	15.5859	13.8629	12.6561	16.3788	34.4147	20.257	20.8991	15.173	8.50715	11.5708	12.598	30.1288	22.6301	16.3416	18.7442	22.0476	16.1206	25.5928	19.346	19.4432	20.2107	22.2138	18.0184
APOA1				0.0330364	0.0375085		0.144932	0.103207	0.0317086	0.0797663	0.0690734		0.10397	3.36677	0.0325647	0.0375613		0.153319	0.153215					0.138082		0.0570862	0.134456	0.0323226		0.0909114		0.0689468		0.0385589		0.113745		0.0377593		0.0344629	0.035707	0.0801291
APOA1BP	7.49221	5.26	12.6137	4.68272	8.77581	4.90945	8.61847	5.96103	7.61089	14.0843	6.68273	18.2803	14.9719	12.2963	7.46157	5.29209	5.37421	9.09086	4.63174	10.5391	9.41523	8.33738	11.272	21.111	12.7747	15.78	19.4586	9.54024	5.28344	16.2083	16.8606	11.8094	11.1027	11.2196	22.1453	20.9081	11.4939	13.8403	8.47717	7.85697	9.40191	7.9412
APOA2	0.0993617	0.0835251			0.0916166	0.0722608	0.0883241				0.169156		0.0847998	0.0930504		0.0892409			0.0741238	0.133394								0.309704				0.167345	0.124562	0.0945046		0.27659	0.127807		0.0928395	0.0823071	0.170056
APOA4				0.0370211	0.0840745		0.020317		0.0177632		0.0386771		0.0194113	2.55957	0.0183217				0.0344495	0.0306339																0.0212777					0.0201706
APOA5	0.0167033		0.0133844	0.0267044	0.0302656	0.0114994	0.0141935				0.0135024				0.012812		0.0260536		0.0376033				0.0228099					0.0128568		0.0118653	0.0207272		0.0202368			0.0306501		0.0147269		0.013626
APOB	0.0266492	0.100628	0.079983	0.0119006	0.0347524	0.0438046	0.0392206	0.0192627	0.102758	0.020418	0.237822	0.0243067	0.0445514	0.961417	0.0777783	0.019704	0.00832008	0.0200396	0.0349338	0.00844475	0.0137824	0.0121992	0.0180317	0.00712321	0.00605237	0.0503448	0.0996758	0.141632	0.106815	0.0407436	0.0192096	0.0267341	0.00802281	0.101008	0.00441543	0.0215361	0.0190661	0.0310859	0.0283118	0.0378307	0.028054	0.0251637
APOBEC1					0.0377717						0.0695589	0.036382		0.0380956						0.0550335								0.0325462	0.0376483	0.0305154	0.105653					0.0381801		0.0380243
APOBEC2	0.294657	0.618342	0.672956	0.61925	0.555132	0.739427	0.339882	0.708577	0.672418	0.333521	0.612839	0.357509	0.649347	0.372342	0.58104	0.243336	0.461366	0.286006	0.652375	0.674269	0.48417	0.661008	0.690146	0.375107	0.433279	0.395926	0.376845	0.513911	0.426302	0.434621	0.287154	0.647785	0.536357	0.779045	0.465719	0.412208	0.390737	0.875347	0.40447	0.7371	0.533391	0.737846
APOBEC3A	0.772781	0.283982	0.241811	0.331482	0.487022	0.385737	0.429721	0.243431	0.557763	0.377267	1.19411	0.859565	0.720407	0.384557	0.193661	0.386974	0.210731	0.608157	0.365055	0.291637	0.506244	0.350102	0.483366	0.398318	0.242574	0.271453	0.570829	0.50091	0.311389	0.233887	0.720037	0.189983	0.183844	0.232432	0.214826	0.613428	0.269568	0.300356	0.17084	0.179432	0.294867	0.310842
APOBEC3A_B	0	0	0	0.0385831		0.0655366	0	0.0310543	0.0371664	0	0.572014	0.499057	0.22797	0.000171789	0.0282879	0	0.0724481	0.155148	0.0399687	0	0	0		0.156173	0	0.0444353	0.128362	0	0	0.037307	0	0.143093	0	0.121732	0	0.0599171	0	0.19919	0.179147	0.0988476	0.066222	0.0194427
APOBEC3B	1.05817	0.207772	0.701796	0.221628	0.146787	0.183243	0.210644	0.340358	0.147384	0.244643	0.344216	0.692757	0.583238	0.126566	0.217225	0.347204	0.480053	0.653725	0.298725	1.15444	0.259046	0.264277	0.0651558	0.873716	0.359827	0.160141	0.323206	0.200003	0.293862	0.343601	0.502794	1.08357	0.273361	0.708678	0.778574	0.531099	0.499684	0.995167	1.29129	0.683066	0.671156	0.520153
APOBEC3C	1.01379	1.56504	2.08966	0.51002	0.260592	0.931015	0.475651	1.32427	1.2971	1.62962	1.73225	1.56388	2.94212	1.98356	1.91449	1.80587	1.96356	3.2075	0.781867	0.759494	0.585284	0.516394	1.84291	1.91968	1.03688	1.89846	0.381013	0.350437	0.925602	0.608893	0.48787	3.22342	2.5122	3.12379	2.81635	1.52312	4.11122	3.35175	1.14072	0.827755	0.80269	0.745234
APOBEC3D	0.529497	0.511059	1.02692	0.550859	0.382273	0.435395	0.36965	0.463697	0.773264	0.637975	0.703126	0.627312	1.08022	0.523993	0.526291	0.399882	0.528392	0.59863	0.3804	0.118204	0.248027	0.34111	0.396312	0.704771	0.543408	0.602851	0.236131	0.282234	0.337087	0.328667	0.180326	1.00399	0.720563	1.21279	1.09972	0.739414	0.848734	0.932664	0.676986	0.769578	0.530491	0.645014
APOBEC3F	0.531367	0.776977	1.00615	0.825125	0.36303	0.58208	0.640807	0.785906	0.833375	0.44247	0.754728	0.674904	1.11698	1.1971	1.03381	0.662731	0.685228	1.14924	0.443422	0.229139	0.452148	0.675034	0.82879	0.910401	0.885818	0.867917	0.476371	0.389217	0.510831	0.521966	0.71652	1.18957	1.07707	1.6567	0.894003	0.99615	1.05981	1.04759	0.552371	0.70533	1.38412	0.90206
APOBEC3G	1.9828	2.02204	3.65934	1.56154	0.666976	1.54197	0.723472	1.86748	2.85935	1.50002	3.06764	2.6567	4.55155	2.79792	2.07274	2.09236	1.46904	3.84235	1.45442	0.569081	0.812639	0.735165	2.19987	3.71789	1.90559	3.15903	1.30608	0.466302	1.6956	0.975265	1.30944	4.21236	3.2124	4.10873	5.45247	3.34448	4.35236	3.74938	2.09292	1.61404	1.83079	1.37766
APOBEC3H	0.259435	0.162596	0.362417	0.0817811	0.117122	0.121365		0.0157368	0.183246	0.197265	0.129408	0.178526	0.358316	0.0173461	0.0304948	0.0173221	0.0148015	0.0550878	0.0438394	0.170585	0.0636712	0.018041	0.0482066	0.686246	0.1699	0.15021	0.164091	0.131343	0.0823066		0.146739	0.15832	0.186783	0.412807	0.637563	0.134439	0.14565	0.252044	0.106568	0.0791759		0.0874264
APOBEC4	0.248774	0.0994226	0.113703	0.155065	0.176089	0.162199	0.120199	0.235492	0.113778	0.186462	0.238137	0.180331	0.191262	0.176977	0.126737	0.115759	0.115911	0.139248	0.0850556	0.135897	0.0369643	0.0326855	0.193317	0.171883	0.145815	0.0475764	0.0869553	0.0901725	0.0935718	0.0671846	0.190665	0.152831	0.100252	0.148834	0.0592355	0.209917	0.145969	0.18764	0.0648884	0.0192589	0.0299771	0.0672336
APOBR	0.623284	0.401258	1.22952	0.229639	0.312934	0.30327	0.338679	0.446793	0.472141	0.536264	1.03449	2.98477	2.44868	0.37428	0.260654	0.530708	0.410649	0.555462	0.636642	0.619136	0.327953	0.282251	0.312968	0.563342	0.256575	0.456592	0.598913	0.344149	0.508927	0.489497	0.264096	1.90392	0.463871	0.925138	1.44008	0.724973	1.33398	0.959775	0.256999	0.249674	0.323909	0.185643
APOC1	15.0867	10.9457	22.1813	4.96572	4.67981	8.59062	3.59044	7.40199	34.8409	9.63026	53.4413	22.6289	17.9478	23.2921	5.07184	14.3924	3.97972	5.42949	5.63716	21.5536	6.57907	4.56796	18.269	54.669	25.6144	39.0579	28.2062	3.06307	31.5368	15.859	37.2608	172.286	53.0695	56.7608	141.481	49.58	192.574	60.534	13.3383	9.93787	17.2546	9.93952
APOC1P1	0.117574	0.0554069		0.082515	0.0914642	0.0468613	0.115033	0.110084	0.0503943	0.037666	0.086299	0.0450523	0.110197	0.0602735		0.0589858	0.0607756		0.0969725				0.0922302	0.219094		0.180529		0.0305591	0.0465763		0.24225	0.258004	0.0642677	0.18404	0.341279	0.283853	0.297741	0.268672	0.0610743
APOC2	0.927891	0.0237533	0.804163	0.0636681	0.244867	0.057569	3.63e-08	0.0894733	2.56739	0.312992	4.74315	0.571752	0.226325	1.08822	0.0629121	0.877456	0.293404	0.19919	0.442564	0.927413	0.116411	0.101972	0.531124	3.42305	0.873632	1.48698	1.8697	0.102002	1.03259	1.18524	2.38531	10.0978	2.14914	2.67977	9.26513	4.57395	10.1621	3.5501	0.248579	0.402986	0.463632	0.416265
APOC3				0.0670492										2.08269					0.0617348
APOC4	0.0682871				0.0617861	4.9988e-06	7.421e-07		0.156769	0.0659423	0.0154663	0.0158217							0.0116886	0.0899852						0.0935418		6.70106e-05	0.0936907		0.0854977	0.0768255		0.088271	0.033255	1.6e-09				0.0561854		0.0652622
APOC4-APOC2	4.259e-07	0.0231185	0.0226978	0.0219002	5.711e-07	0.0575669	0.110427	0.0448263	4.949e-07	5.146e-07	0.0390143	0.0408712	6.22e-08	7.04e-08	0.0215908	1.051e-07	9.87e-08	5.28e-08	0.0358968	6.79e-07	1.112e-07	0.0516112	1.219e-07	7.9e-08	0.0378721	6.845e-07	1.464e-07	0.0647908	0.0859433	8.86e-08	6.382e-07	0.150131	7.58e-08	0.0405516	0.0988131	0.124108	0.0693003	1e-07	0.0521352	4.343e-07	4.53e-08	4.602e-07
APOD	9.08631	59.9279	47.2273	42.6681	15.6582	48.3176	15.8974	48.7346	51.4313	25.4052	50.5054	42.0608	94.3681	130.237	111.561	109.271	81.1657	127.97	50.9791	5.24034	57.9433	81.0725	139.482	6.98789	81.4834	178.554	39.3631	34.0819	177.015	23.2471	11.7717	45.7237	141.65	115.496	23.6528	2.54944	27.9859	49.4218	39.2287	96.6146	51.5661	88.39
APOE	5.2938	8.07148	14.7528	12.201	3.87363	11.7486	5.19925	30.8116	19.303	13.8501	39.1404	25.4858	34.2395	42.5633	10.045	19.6671	18.2941	37.9175	6.76023	17.5232	6.97318	7.05723	33.3311	48.6056	24.0111	51.5823	21.9205	3.56077	18.3905	13.7107	26.4263	91.1758	46.3287	52.1769	77.7831	33.1781	73.006	59.2445	14.7088	8.76468	12.613	8.34513
APOF	0.142025	0.0170308	0.145972	0.062809	0.0534907	0.027939	0.206847	0.081264	0.0452032	0.0378043	0.0164026	0.0344519	0.0329304	0.0358746	0.0622181	0.0902135	0.0459933	0.0551336	0.0584825	0.0779654	0.106031	0.262288	0.304813	0.460035	0.11135	0.0817623		0.185742	0.0178627	0.0433266	0.377422	0.0985637	0.172297	0.109849	0.183577	0.162497	0.175716		0.037127	0.0165222	0.0171376
APOH					0.0526945											0.212325	0.226256	0.135277	0.172559													0.0242486	0.0363054						0.0273425	0.0243245	0.0252184	0.0282896
APOL1	1.78316	2.55443	4.517	1.60603	1.10324	1.11417	1.40631	1.14629	1.95735	3.60687	4.01074	4.21207	6.01457	2.68981	2.29539	2.55605	1.47158	4.04922	1.61586	1.48487	1.31823	1.2817	1.97816	2.99262	1.95205	2.58411	2.50119	1.67632	1.47419	3.07405	2.01724	7.25489	1.63555	4.59964	6.29332	5.00604	6.49656	3.97853	3.39266	1.75017	2.55288	2.21453
APOL2	2.54879	4.23468	5.36663	2.98592	1.93312	4.7042	2.65082	3.48643	4.19156	4.69968	5.96544	5.93084	7.61405	5.20339	3.15946	4.19396	3.80943	5.26894	3.16675	3.81739	2.84225	2.80014	4.15821	5.26536	3.64749	5.15535	4.85716	2.11892	3.76003	4.16001	2.64096	8.08886	3.02441	6.48267	6.9366	3.4228	7.32678	6.67607	4.52446	5.00108	4.82723	4.69837
APOL3	1.76028	2.47389	3.54509	1.28988	0.561774	2.37367	0.569996	1.50869	3.29303	2.50965	4.7544	2.58117	6.73444	2.41076	3.61301	1.24738	1.03131	2.24228	1.47953	1.67521	1.50981	2.29601	2.21184	4.75832	2.16054	3.27781	2.00258	0.745987	1.53293	1.96303	1.17485	7.0042	3.38103	6.20937	6.67371	3.40363	7.62068	4.58885	1.95086	3.57174	1.98187	2.45569
APOL4	0.600049	1.13318	0.530451	3.88955	0.983293	1.73218	1.12444	3.01649	2.01288	1.29424	2.79966	0.821819	2.54198	5.81761	1.92742	2.27277	5.52943	4.39125	0.587179	0.642737	0.766629	0.748776	2.45873	0.779828	0.666772	2.82411	2.03617	0.774127	3.83293	1.4977	0.481601	3.2995	2.73466	2.72331	2.44513	0.431423	3.24795	2.92179	0.445723	0.795443	0.515412	1.10648
APOL5	0.121482	0.0407915	0.0194171	0.0188491			0.0206883	0.0195314	0.0180882		0.0196926	0.0206665	0.0197665		0.0746201	0.0648506	0.0367867		0.035077	0.0311939	0.0254535	0.0449553						0.0185552	0.0214224			0.0197103			0.024487		0.0301183	0.0215425			0.0410712
APOL6	6.42844	9.20341	10.5381	3.28414	2.82963	5.04113	2.61689	3.74647	4.19661	3.39016	7.99749	7.00306	9.90607	7.10145	5.43563	4.34235	3.48425	5.9281	3.78038	5.35881	3.43084	3.22998	4.80804	8.95867	6.15387	5.90633	6.77774	4.15043	4.69405	5.70935	4.94983	9.18515	5.34481	9.14939	10.1367	9.53936	9.58803	7.92242	5.97123	5.63917	4.81271	4.18139
APOLD1	1.33113	8.51828	5.1065	2.46799	2.74844	4.54889	3.02127	4.57073	3.46753	6.90203	6.32876	7.65953	4.21318	4.02539	2.27969	9.24883	6.80282	13.5124	5.44883	3.24296	15.0082	11.4612	19.4416	4.17953	14.1881	18.4035	17.4263	9.97677	10.2117	9.05508	4.08081	3.31383	14.6063	3.37956	2.39294	0.57924	3.44191	4.2642	2.94366	4.19923	2.58261	3.30723
APOM	0.188197	0.315703	0.445489	0.523577	0.300959	0.512631	0.340599	0.600474	0.0848271	0.569544	0.600768	0.294763	0.695448	0.92575	0.561455	0.213526	0.406743	0.715607	0.231059	0.584529	0.159192	0.629589	1.66079	1.01481	0.690331	0.918098	0.58744	0.25487	0.590464	0.304787	1.25579	0.795644	1.13886	0.771445	1.14864	0.340801	0.769339	0.955797	0.412725	0.275027	0.806807	0.522775
APOO	1.36401	0.409486	1.60753	0.668637	0.676795	0.865267	0.569921	0.834551	1.23383	1.67099	1.23144	1.40667	1.10786	1.58098	1.09214	1.07873	1.01912	1.95682	0.58947	1.32035	1.40674	1.49688	1.37907	1.81081	1.52528	2.05801	1.60234	1.92458	0.829456	1.6619	2.21341	1.46675	1.81402	1.29013	2.51861	3.1324	1.39267	1.22982	1.1971	1.17239	1.66786	1.44299
APOOL	3.4463	2.51656	3.46196	1.97154	1.64816	1.87933	1.42857	2.03611	2.32559	2.76718	1.9954	2.78913	2.73059	2.83317	2.458	2.39118	2.02859	3.29358	2.37906	2.77737	2.95396	3.15473	3.23777	3.35582	3.01774	3.49156	2.42523	3.00691	2.53915	2.49752	3.05131	1.90819	3.21228	2.29708	1.8505	1.79684	2.42709	2.70976	3.13599	3.58729	3.55811	3.54374
APOPT1	2.10723	3.32004	2.67521	2.56006	2.42237	2.4789	2.19324	3.19193	2.62923	2.89576	3.35554	3.66629	3.81538	3.80018	3.10837	2.56974	2.16807	4.00764	1.75379	3.60454	2.85021	3.31866	6.73159	7.42119	6.5562	8.32673	4.24192	2.18513	2.80445	2.95051	9.17984	6.03181	9.17216	6.73185	6.0686	3.84459	7.53115	7.46877	2.38233	3.46181	2.68579	3.42367
APP	5.41092	24.7151	11.0657	13.8064	8.516	15.1377	11.1682	24.7989	16.8995	17.7216	23.5541	18.6192	35.189	30.8145	35.3766	21.9429	32.4036	41.5619	11.0527	21.5995	20.4219	21.9828	28.824	10.561	23.0397	31.1396	16.656	9.74053	17.8944	18.3521	8.9596	21.7581	27.1264	35.7508	13.7083	6.25758	25.9252	42.6354	13.5763	23.0415	18.6161	18.6793
APPBP2	3.6817	5.7913	4.84204	4.73019	3.73238	5.06098	3.73438	4.85246	5.62681	4.7184	5.25331	5.36605	6.13988	7.46651	6.06534	4.96048	4.24093	6.84796	4.22954	5.67866	6.17178	5.86686	6.92746	5.02109	6.73855	8.01225	17.3027	12.9632	5.75306	15.4551	4.46684	6.15422	8.13017	6.77598	8.24271	11.2437	7.30424	8.33476	31.5207	41.9355	40.0979	39.5972
APPL1	5.70743	9.49512	7.57388	8.32315	6.90703	8.62164	6.5347	8.34742	9.53631	8.76511	10.8654	8.67139	10.9728	12.3887	9.11762	7.35627	6.44359	10.734	6.70509	15.2149	10.9346	9.69957	11.703	14.8839	14.2749	12.6303	11.564	6.51319	8.61335	9.81946	15.6994	11.8652	12.5083	11.9002	9.75162	8.06513	12.452	13.0725	9.17431	8.92859	9.17667	8.47235
APPL2	1.73833	4.48209	3.88981	3.56013	2.07183	4.54787	3.91049	4.4676	4.46753	4.97412	5.75382	5.01255	5.68595	5.82674	4.51457	3.58084	3.65039	7.3268	2.66866	3.54276	5.78118	4.7279	5.31013	3.35244	3.80241	6.85302	2.26535	2.41064	3.18568	3.0256	2.87502	6.37196	4.76698	7.11432	4.35324	3.34477	5.95898	9.08009	3.59835	3.39277	3.67851	3.62356
APRT	3.06123	4.97516	6.72938	5.57293	2.55855	5.14629	2.71102	8.05502	3.09502	5.17564	4.29259	9.64209	9.67926	9.55931	4.90717	4.35519	5.08201	10.6709	2.20914	7.63499	5.30795	4.17168	15.8825	15.3862	14.037	19.578	7.81208	2.75802	3.38435	6.16393	14.462	16.7433	17.5762	17.3685	15.2901	9.99674	17.2231	19.013	8.54166	7.51346	10.7459	8.22734
APTX	0.720641	0.886707	1.61385	1.289	1.39354	1.23622	0.847098	2.11563	1.01086	1.07987	0.714358	1.7522	1.57429	2.19373	0.955788	1.10335	1.0049	1.29568	0.730114	2.35327	2.63835	1.60025	1.82775	2.65878	1.54436	1.70977	1.64693	0.745734	1.34116	1.88268	2.12708	1.8567	1.69291	1.96233	1.76727	1.60406	1.5385	2.60249	1.86917	1.30902	1.26832	1.56756
AQP1	1.61729	21.312	10.5245	16.8833	5.52673	12.594	6.36098	15.1788	13.126	13.7416	16.0883	12.5858	32.2177	29.2516	17.7117	14.6822	15.5683	31.668	5.92168	2.21408	6.78613	11.0396	18.689	7.86611	11.2488	29.1086	12.0548	5.74317	11.2983	7.05704	3.25759	33.1758	19.8271	38.278	6.93773	5.4417	38.9528	41.2785	4.92642	6.48347	7.98468	8.65222
AQP10	0.0760788				0.0334035		0.016147			0.0708111	0.046091	0.0322769	0.0154226	0.151197	0.0291482				0.0273964	0.0243442		0.0175519			0.026083	0.0255355	0.0400255	0.0435151			0.023581					0.0676567
AQP11	1.01161	0.927445	0.83382	1.00887	0.641002	0.886546	0.962646	1.15464	1.00262	0.780246	1.07877	1.05476	1.22149	1.19302	0.976606	0.733083	0.704044	0.971733	0.537223	0.258442	0.97333	0.960698	0.784564	1.63416	0.831285	0.938963	0.572207	0.687774	1.03951	0.674223	0.829147	0.666301	1.0741	0.924024	0.639608	0.663148	0.749236	0.782386	1.45062	1.72187	1.43177	1.70884
AQP12A				0.0262059							0.0547751					0.0299192
AQP12B	0.0650624				0.172799				0.0243426			0.0277777				0.057947																0.0264978
AQP2	0.0771577	0.0388505	0.00617309	0.0414836	0.0605688	0.173826	0.0781066	0.110038	0.0511742		0.0185635	0.0195381		0.020282	0.00588687	0.034253	0.0173885	0.0557639	0.0718899	0.0196223			0.0314118	0.0124111	0.0526797	0.010312		0.0469334	0.0270452		0.0572688	0.00620884	0.0744981	0.0138113		0.0409292		0.00677267	0.00703622		0.00650382
AQP3	2.26623	1.24784	5.26167	1.23312	1.46389	1.35862	1.03072	2.14533	1.42529	1.65263	2.35648	0.968756	2.51248	2.2725	1.45819	1.85357	1.40961	1.96973	0.548198	1.22924	3.12271	1.47169	3.83372	5.95354	2.90795	5.3774	1.52547	0.649688	5.31091	1.6888	2.04512	8.82734	4.46085	5.12966	6.98954	10.0399	9.05249	5.92542	0.928385	1.37238	0.811333	0.944283
AQP4	0.0434983	0.125658	0.0948076	0.163026	0.108707	0.238507	0.136748	0.155512	0.202679	0.115025	0.0899303	0.0208821	0.0953226	0.0490212	0.15707	0.0996373	0.073813	0.0731525	0.138584	0.164001	0.0710142	0.217603	0.228474	0.1101	0.212882	0.166617	0.0651016	0.0995584	0.158511	0.0793572	0.17745	0.0751809	0.278605	0.0780136	0.0371247	0.0384285	0.0830803	0.0874748	0.0567429	0.146937	0.0840545	0.0529138
AQP4-AS1	0.166752	0.0816402	0.0666786	0.246396	0.182478	0.304841	0.223501	0.199247	0.133631	0.154624	0.234952	0.0705776	0.179712	0.0611468	0.233798	0.160516	0.157033	0.11313	0.169762	0.230532	0.173645	0.255852	0.132417	0.156991	0.266274	0.18618	0.1021	0.116415	0.207485	0.0887475	0.206533	0.0448632	0.201765	0.174818	0.0278291	0.0985991	0.0342786	0.0979459	0.114234	0.175157	0.0762135	0.177515
AQP5	0.0372621	1.8766	0.312798	0.504155	0.179924	2.80612	0.126509	1.78833	0.165865	0.173361	0.165506	0.0474176	0.105727	0.855493	0.442499	0.695713	1.20978	0.961587	0.107328	0.0238414			1.29662		2.32471	1.40055	0.0196002	0.0284144	0.196711	0.0132512	0.230974	0.0452172	3.61388	0.722124		0.0331304	0.161225	0.312785		0.454992	0.110128	0.03529
AQP6	0.111921	0.104369		0.06705	0.0761403	0.187368	0.0525915	0.0791465	0.0275723	0.0115189	0.0600182	0.0420783	0.0100424	0.0437311	0.00950504	0.044191	0.0374492	0.0337366	0.0714471	0.0475684			0.0676646		0.119079		0.0130437	0.0284017	0.0109164	0.0088183	0.0461936	0.0100299	0.0300754	0.0669845	0.0124409	0.0330638	0.0153273	0.0437874		0.0202193		0.0117642
AQP7	0.198188	4.37348	0.882208	0.242204	0.275014	0.842814	0.507422	0.6167	1.31009	1.22053	3.244	1.44767	0.969864	0.906281	3.37469	0.756084	0.450956	1.07891	0.348044	0.0364357	0.148652	0.288675	1.35895	1.56586	0.623429	2.28931	0.807951	0.844174	0.950034	0.627185	0.0703344	0.368219	1.96425	2.69664	0.114426	0.0506009	0.281323	1.10727	0.389383	0.461907	0.550755	0.429782
AQP7P1	0.955014	1.99079	0.870726	0.537158	0.60102	1.25704	0.754736	0.627872	1.22028	0.769248	1.47653	0.893838	0.496893	0.477747	1.50576	1.2039	1.40564	1.14169	1.28203	0.117694	0.544223	0.849363	2.0093	0.827044	1.31937	2.11571	0.817758	1.36732	1.48618	0.632863	0.279612	0.744629	2.18357	1.63867	0.133374	0.118181	0.518386	0.993048	1.36814	1.61047	1.25997	1.14586
AQP7P3	0.673967	2.19476	1.27415	0.203448	0.46183	0.909406	0.371212	0.571809	1.69312	0.905724	0.994078	1.03204	0.498453	0.546188	1.52264	0.377609	0.853002	0.309381	0.811599		0.18287	0.240656	1.54613	0.565404	0.236918	1.62624	0.731995	1.76528	1.29156	0.247511	0.105814	0.774518	1.88911	1.5071	0.617406	0.0775435	0.430222	0.930342	0.666371	1.18246	0.575294	0.565253
AQP8	0.0540579	0.0226908		0.0420078	0.0476987		0.0922029	0.0653415	0.0201565		0.0438918	0.0230202		0.0480221		0.0240563	0.0614646	0.0245171	0.0586024	0.0347577	0.0567225			0.043936			0.0570997	0.0413142		0.0193025			0.0328809	0.0244973
AQP9	0.325196	0.345699	0.312147	0.108438	0.0947238	0.370792	0.100764	0.284189	0.304135	0.270784	4.76467	3.262	1.42545	0.428359	0.0662423	0.404383	0.26911	0.911327	0.31118	0.0414259	0.946512	0.0697531	0.221002	0.122261	0.177833	0.188571	0.818011	0.164978	0.599127	0.230424	0.241519	1.61617	0.170293	0.398578	0.216675	0.0767924	2.17608	0.648237	0.079146	0.14095	0.063993
AQPEP	0.0347556	1.11999	0.261395	0.0373553	0.139384	0.123318	0.0703359	0.10457	0.250886	0.192389	0.495897	0.310855	0.218177	0.243495	0.625627	0.135764	0.0782984	0.119295	0.114547	0.0265048	0.0576759	0.089295	0.216873	0.201177	0.0759124	0.287902	0.189071	0.406883	0.298386	0.167149	0.0601831	0.0726887	0.352244	0.553421	0.0277219	0.0122862	0.0427241	0.121973	0.0950646	0.152398	0.0878781	0.0525542
AQR	2.82982	4.32633	4.23095	3.98538	3.1692	4.27705	3.20873	4.83273	5.28555	4.44603	5.12562	5.74161	6.93609	6.89052	5.32024	4.60452	4.2961	6.5743	3.86427	4.87659	4.60016	5.65988	4.8801	6.84792	4.94586	5.63188	4.61395	3.48733	4.18413	4.09953	4.48953	5.99555	5.6028	6.49223	6.21217	6.6092	6.48263	6.07462	5.90616	6.13012	6.12925	5.37789
AR	8.63367	3.98419	7.1077	5.78694	2.64524	3.55953	5.66528	4.68117	5.35203	4.41545	4.59925	5.3352	2.86555	9.49805	4.86687	3.75972	4.49881	6.91602	2.01555	13.3188	7.29017	9.73556	7.32873	13.9884	7.39588	9.25673	8.66782	7.5748	6.76844	9.6329	13.2284	1.1206	5.07709	2.24488	5.73128	7.63335	1.201	1.96782	8.25662	9.83431	9.34966	8.91013
ARAF	2.83526	3.00307	5.02423	2.46013	1.91747	2.63425	2.3797	2.43949	2.24193	5.67762	2.67734	3.66953	5.25473	3.81417	3.17773	2.86633	2.94028	3.04001	1.79126	3.65798	3.29892	3.1599	3.27864	4.31099	2.57561	4.11995	3.54998	2.95196	2.14625	3.9403	2.59755	4.93756	3.47226	4.45075	4.88609	3.93448	4.12045	4.53666	2.88188	3.14228	3.29693	2.88804
ARAP1	1.37127	3.05203	2.16279	2.8777	1.35952	2.75174	1.72091	2.9876	2.81611	3.52393	3.11008	3.446	4.06523	3.65288	3.78245	3.38713	3.10027	3.68913	1.81288	3.38146	2.30629	1.94802	2.93979	3.47082	3.14616	4.21687	2.47084	1.08056	2.35989	2.22207	1.96099	5.94525	3.61409	6.26721	4.97773	2.48427	4.55464	5.5375	2.67429	2.453	3.92924	2.70645
ARAP2	2.59605	2.61922	5.89823	2.69935	2.07237	3.22563	2.08793	2.68675	2.61834	2.39046	3.89307	4.39739	6.86649	4.95994	2.83106	2.34218	2.95778	3.57956	2.21223	1.18014	1.04328	1.21126	2.11711	3.56679	2.28979	3.15453	2.48754	1.39978	3.09344	1.93102	1.57537	5.10151	3.06139	4.19075	3.27407	2.88007	5.45472	3.8391	2.79874	3.05542	2.80002	1.84632
ARAP3	0.285648	1.49436	0.709998	1.1985	0.534883	1.49618	0.727362	1.63968	1.02015	0.829322	1.11013	1.32253	1.76969	1.68085	1.41804	1.33257	1.5283	2.99134	0.587634	0.254787	0.85055	0.813866	1.3762	0.722791	0.746451	1.30688	0.610128	0.434196	0.697257	0.623002	0.405858	1.43181	1.15085	2.09743	0.866052	0.268435	1.3741	1.83334	0.371178	0.518086	0.450702	0.488143
ARC	0.055619	0.149371	0.00889769	0.0513682	0.0486107	0.159842	0.047009	0.106075	0.0492878	0.329404	0.151986	0.169275	0.31415	0.156326	0.271939	0.118568	0.242717	0.271525	0.0239528	0.63777	0.346951	0.276132	0.136094	0.0537783	0.0912552	0.253081	0.174906	0.169312	0.0390403	0.157661	0.0413099	0.107594	0.107553	0.159646	0.0889558		0.191824	0.0978427	0.690414	0.244098	0.412797	0.0526035
ARCN1	6.49837	12.4744	12.0537	8.74404	8.46252	9.68377	9.33221	10.7102	11.1262	11.9293	12.1027	17.1914	17.6596	17.9395	14.3901	10.2769	9.35207	18.8625	8.04369	9.37113	14.0823	13.3518	14.4546	26.1801	18.2357	18.7214	14.2798	8.08489	13.3375	12.9227	21.3795	18.4852	16.4387	17.3608	20.4493	21.9389	19.768	19.963	12.7289	13.8862	14.165	12.6532
AREG	3.4255	0.821656	1.26489	17.0858	20.7988	3.42871	23.9345	19.4221	2.38538	4.39875	1.54432	1.79116	6.83412	39.3532	8.81175	21.0642	32.2545	31.8668	21.7773	8.04092	54.6658	53.4824	35.5766	2.06081	10.8962	40.8179	6.39055	2.68522	18.3556	6.70733	6.82983	0.585094	37.7767	1.12314	5.5859	1.36367	0.321852	1.38203	4.39494	1.40902	0.803483	1.9392
ARF1	26.6758	22.2266	41.1137	13.8946	18.2425	15.9015	22.127	17.8191	18.7662	33.0934	19.6086	56.5441	51.5387	35.7537	27.8651	25.445	20.2501	37.3761	19.1775	51.1595	30.2607	24.276	29.9023	60.3774	38.5762	42.0034	40.3632	26.6571	20.1741	41.0385	46.9838	41.5972	36.086	38.9014	58.0423	45.3988	45.7849	45.1028	26.3141	26.3048	30.5828	24.8131
ARF3	18.862	13.3556	22.105	9.23373	7.58376	8.22699	8.60587	9.94404	9.04248	12.0585	8.91204	20.4383	17.3401	16.1416	11.2795	13.431	11.3901	17.344	10.9916	16.9109	14.5529	13.3021	16.2872	25.6042	18.7319	21.0851	18.4553	15.1086	11.8276	19.622	21.6696	17.4296	16.6901	16.256	22.6552	19.4673	18.5782	16.9665	21.1951	21.0976	25.1011	20.6721
ARF4	17.4939	22.4959	26.275	16.9358	16.7991	18.4037	18.5919	19.9471	23.0725	24.5172	22.0222	39.6115	35.708	46.7925	26.2142	24.8609	21.8021	43.1031	21.0186	35.6226	37.1705	29.4698	39.5661	62.3978	60.327	47.8031	49.6585	35.553	29.0502	43.9537	85.234	42.1127	45.6246	35.4184	55.5414	34.1462	51.7488	48.2759	35.2211	33.4273	39.7975	29.0877
ARF5	6.26677	10.9685	15.731	10.552	6.54847	10.4098	8.37087	14.48	9.25819	13.7217	10.406	14.6985	19.2868	21.7156	11.6487	10.7798	9.90601	22.5561	7.49646	15.9187	12.9191	12.5377	23.6129	34.124	21.441	29.3259	13.9805	6.62479	9.82629	11.8037	29.4757	23.3151	28.8325	21.2418	18.6501	10.783	24.6443	29.6774	15.0373	12.1299	13.7523	12.185
ARF6	13.589	12.134	14.1608	9.5514	10.0304	8.91585	9.34777	9.88006	9.71477	8.7748	10.6249	17.7218	18.8101	15.2628	11.6536	10.361	9.44597	15.5399	9.36499	21.6158	22.417	16.1229	15.0481	30.1426	22.706	18.7464	16.6728	11.0139	12.0252	15.0346	30.1417	16.598	19.1876	16.317	19.3071	15.4568	19.7932	20.5127	22.1756	18.9888	22.9801	16.7239
ARFGAP1	2.24821	3.12484	5.53153	3.18904	2.0457	3.3437	3.66223	4.80456	2.33594	5.76575	2.71644	4.99771	6.50187	4.50106	3.01872	4.46564	4.25675	5.84423	2.62089	3.5653	3.06575	3.24629	3.54516	7.06361	4.07108	3.81288	2.76542	1.66456	2.09493	3.53298	4.59576	3.82176	3.14018	6.02733	5.7431	1.94992	3.75609	4.76895	10.4467	8.48106	11.83	10.5399
ARFGAP2	1.96123	5.29279	5.03581	4.50795	3.33296	4.79189	4.24845	6.52536	4.04015	6.63125	4.63238	5.33019	7.93771	8.48793	5.38025	4.82179	5.09448	8.05192	3.11067	5.81067	5.15332	5.13002	6.87145	8.16527	6.99149	8.91758	5.11077	2.23465	3.27024	5.32749	5.46769	6.9843	7.26746	9.46518	7.75766	5.32476	6.52364	8.16678	7.44715	7.54698	8.95564	6.94837
ARFGAP3	2.0951	5.02451	5.41969	5.00439	5.23401	5.50359	5.16932	6.03238	4.42246	5.14477	6.18442	5.73944	8.82162	10.8907	5.93984	4.8956	5.93755	9.24502	3.11526	3.7114	7.98757	7.11659	6.4524	4.9374	7.10821	7.56349	6.82444	3.43149	6.42461	5.52458	5.45796	11.5711	7.26473	9.08841	5.80072	3.03213	13.9087	11.3006	3.34919	5.27165	5.08886	4.08244
ARFGEF1	12.758	7.1483	11.2806	8.08731	6.9187	8.11033	6.92879	9.01461	10.0444	8.13535	9.86225	18.7377	15.0121	11.9812	8.78859	11.7122	8.91081	10.8045	15.0075	23.8613	14.7945	15.6703	8.07415	10.0698	7.00879	8.94454	10.6892	7.19147	8.41199	9.99156	6.01146	10.694	9.19864	9.85754	10.3147	8.75394	11.989	11.0723	9.6449	13.848	15.6361	11.1851
ARFGEF2	9.11512	5.80428	10.9084	7.97713	7.85123	7.36986	7.57093	9.24632	8.74867	8.64003	7.83453	8.27549	10.3216	11.2709	7.87809	6.96257	6.47916	8.66095	6.23018	12.0738	11.1445	10.3897	9.48051	11.7761	9.17684	11.619	8.52791	5.23214	7.53955	7.70335	9.05653	9.13578	9.82491	8.54585	8.06768	7.59586	9.41382	8.39504	37.8944	53.1107	63.9836	51.9025
ARFIP1	2.29469	2.82412	3.46521	3.5896	3.1955	4.09485	2.59525	4.1489	3.86592	3.96249	3.32496	5.38038	4.3811	7.33568	5.31558	3.0328	3.6424	5.73452	2.70577	7.55552	5.11313	5.24641	6.29604	5.47801	5.66007	6.3633	4.94063	3.37697	3.57625	4.00458	7.86287	6.00859	5.93188	4.86185	4.80064	3.94923	7.10062	5.76318	3.48161	3.59726	4.73839	3.15823
ARFIP2	0.700461	1.51448	1.96461	2.49336	1.50235	2.24762	2.16644	3.41461	2.82204	3.18581	2.04585	2.484	3.95099	4.44998	3.21543	2.23957	2.28506	3.56619	2.30454	3.74678	3.31118	3.46283	3.41506	3.90946	2.85081	4.59998	2.33994	1.4713	2.09624	2.07751	3.61336	2.08865	3.18609	2.6096	4.24336	3.88404	1.85405	3.04081	4.42701	4.49944	5.69987	3.76771
ARFRP1	1.10982	0.988955	1.45831	0.699084	0.767781	1.47471	0.542765	0.867086	0.651989	0.822874	1.07434	1.68355	2.16963	1.17025	0.867621	0.992987	1.12714	1.69364	0.642978	0.968723	1.11147	0.390382	1.01712	1.55789	1.06617	1.6253	1.90555	0.596123	0.815513	1.1827	1.34631	1.86279	1.03094	2.02116	2.12942	1.02089	0.797186	2.03456	3.27264	2.43932	3.50405	2.32585
ARG1	0.306716	0.317017	0.339621	0.164506	0.14519	0.178997	0.100011	0.189429	0.245845	0.131868	0.248493	0.140152	0.191725	0.229909	0.271756	0.251849	0.124725	0.23515	0.153091	0.0902176	0.420987	0.261804	0.0960543	0.113982	0.161479	0.158054	0.148888	0.216126	0.250127	0.151242	0.145869	0.0377777	0.343893	0.0635663		0.104735	0.0871021	0.250901	0.324189	0.346289	0.319154	0.374183
ARG2	1.176	1.78817	1.77156	1.39542	1.45002	1.77975	1.08399	1.64728	1.62952	1.47316	1.71874	1.27145	1.65637	2.31507	1.52684	1.28776	1.31161	1.74328	1.04248	1.41633	1.7069	1.22565	1.25489	2.39721	2.24211	2.01203	1.43331	1.26013	1.48371	1.82902	2.49246	2.6177	1.54865	2.302	1.35087	1.90779	2.73694	2.61784	1.26202	1.84462	1.87048	1.54913
ARGFX	0.113792	0.0053051	0.0151748	0.0291089	0.115698		0.0426301		0.0186191	0.0116593	0.0455885		0.00508581		0.00964147				0.0407536	0.00803211					0.00862787			0.0384398		0.00446969	0.0156364	0.0101673	0.015251	0.00565293		0.072606	0.0233065	0.00554438		0.00513264		0.00597382
ARGFXP2	0.891722	0.748637	1.06858	1.24935	0.893183	1.11226	1.06629	1.2725	0.599492	0.501935	0.797812	1.06459	0.70368	0.661409	0.983412	1.24381	1.21822	1.05211	1.18289	0.88053	0.71848	1.26823	1.01981	1.20971	1.02322	0.881769	0.660186	0.681997	0.919142	0.871456	0.812479	1.23307	0.687794	0.620717	1.23243	1.0101	1.14526	1.0577	0.681581	0.824641	0.754366	0.733403
ARGLU1	8.01375	15.0244	11.488	17.2094	10.7043	18.9993	12.766	20.7745	12.9969	15.4313	13.3917	9.64757	15.6572	15.0057	12.8813	15.413	15.096	16.7577	16.1666	9.43623	11.5702	12.7783	14.2412	10.5742	12.329	13.9293	9.25494	6.82617	10.5369	8.99017	7.47055	11.5987	16.5761	19.3612	10.9717	7.64871	11.8883	15.7724	10.9691	12.6367	12.7291	12.5036
ARHGAP1	3.39748	8.66465	7.89695	4.97043	3.54319	5.22474	6.17593	5.70622	5.42348	9.10638	5.47806	13.4333	11.0834	9.01617	8.12022	7.78597	5.95285	10.9511	4.27797	10.8472	7.94963	7.6901	8.81889	13.2497	8.4593	10.9556	7.92758	4.88891	5.24653	8.08591	11.118	13.3771	8.42325	11.6185	16.1149	7.23205	16.9697	16.8919	6.20791	6.07254	6.60456	5.63044
ARHGAP10	1.39215	6.94721	2.68972	3.31244	1.74043	4.32206	2.25319	3.48775	5.98497	3.86367	6.99548	4.37191	4.93266	4.95545	5.36593	3.1959	2.3684	5.44043	1.8982	2.74177	4.4969	5.0301	5.66165	3.10563	5.84116	6.08997	2.18852	1.49125	3.91751	1.63889	2.29315	5.47998	5.97847	7.57682	3.61724	1.24219	8.91503	9.98191	2.15013	2.91538	2.14941	2.34957
ARHGAP11A	3.09167	0.410345	1.40354	0.666563	0.856523	0.80791	0.723107	0.871088	0.384832	0.288109	0.495519	3.59387	0.857726	0.590394	0.376949	1.65752	1.08761	1.47576	1.90559	2.2334	0.740581	0.484676	0.462263	2.04546	0.891554	0.409818	0.950711	0.562425	0.607122	1.03718	1.31004	1.07822	1.37447	0.995647	1.52467	1.08084	1.16599	1.43701	2.19926	0.918317	1.30977	0.961873
ARHGAP11B	1.77466	0.273688	1.35931	0.509445	0.610563	0.882312	0.96251	0.941565	0.570428	0.409696	0.532467	2.07559	0.771863	0.388645	0.502846	1.74267	0.827163	1.31662	1.89213	1.17064	0.382072	0.471763	0.349092	1.3609	0.349958	0.244827	0.499532	0.443961	0.416988	0.441668	0.630796	0.975289	1.37101	0.891655	1.0665	0.454983	0.587046	0.744003	1.18685	0.961803	1.2422	0.866006
ARHGAP12	3.78524	3.52143	5.64686	4.25103	3.64507	4.28309	3.25898	4.35763	4.69346	5.32559	5.13132	1.4862	4.68905	5.08468	4.99286	3.15693	3.31962	4.77983	2.51803	3.49885	3.68209	4.82793	3.69587	4.07256	3.9246	5.29045	6.00796	2.27058	3.2699	3.23065	3.12283	4.576		5.4401	3.06596	2.26766	2.73696	4.4797	4.01583	3.95914	5.47969	3.66334
ARHGAP15	3.64731	3.07776	9.22819	2.10089	1.49953	2.57646	1.61444	2.11191	3.75835	2.25779	6.41113	4.56068	10.2279	2.86249	1.91798	2.74282	1.24554	2.40703	3.13036	1.63925	1.96589	1.48625	3.07219	12.2166	3.11327	4.87151	3.89969	1.33173	2.52703	2.19477	1.80413	7.89752	5.05831	6.26356	8.63544	5.03884	8.34934	5.72821	3.44276	1.95863	2.06445	1.72738
ARHGAP17	1.99452	3.25021	4.30371	1.66875	1.32691	2.48783	1.82584	2.14078	2.46825	1.98244	3.3367	3.36293	4.73032	2.98232	2.8418	2.77156	1.53172	3.36267	1.58948	3.48271	1.85547	2.21245	1.92556	2.87648	2.3508	2.89065	2.33305	2.13308	1.61717	2.12246	2.22891	3.89307	3.10451	3.2555	2.19783	2.41928	3.53073	4.92159	2.09772	3.04009	2.73283	2.82878
ARHGAP18	3.40855	5.91593	5.82501	3.49872	2.70011	4.43037	3.54447	4.24432	5.65202	4.09416	7.19488	7.90006	8.35388	6.98197	4.16913	4.87445	3.5748	5.63186	4.00328	4.66914	4.54317	3.788	6.824	6.45934	7.18243	9.10424	7.37316	4.70512	5.86327	5.81318	4.99937	14.5998	9.52282	9.97679	9.78346	9.21223	16.859	12.0362	3.5587	2.94269	2.81124	2.49384
ARHGAP19	1.99818	1.98376	0.991001	4.57167	1.82737	2.02893	1.19415	4.56955	2.19935	1.78778	2.12532	1.68692	2.03297	3.59952	3.88296	1.5675	2.93226	2.25241	1.46381	2.59595	2.46958	2.01785	5.93392	2.70748	2.74629	6.69991	1.2766	0.983501	3.94399	2.09797	1.34032	2.33976	5.14444	3.21699	2.47261	1.58062	4.11453	4.14978	1.25644	1.58903	0.909671	1.22134
ARHGAP19-SLIT1	0	0.051976	0.0495829	0.0924526	0	0.115366	0.000466155	0.10588	0.101931	0.172304	0.113383	0.0761837	0.348456	0.109226	0	0	0.0606731	0	0.0452707	0	0	0	0.0590029	0	0	0.0140839	0	0	0.0394553	0	0.0818696	0.135269	0.000361613	0.254877	0	0	0.18415	0.211798	0	0	0	1.3125e-06
ARHGAP20	0.104949	0.983751	0.49994	0.862264	0.180722	1.31513	0.243222	1.58769	1.0475	0.553379	0.665621	0.720248	0.670059	0.976346	0.794997	0.394029	0.456882	0.4715	0.185365	0.132998	0.30015	0.381343	0.706338	0.390398	0.636589	0.557446	0.318451	0.203379	0.613042	0.22143	0.129825	0.419082	0.631612	0.818314	0.206844	0.0908229	0.640802	0.913376	0.191924	0.434088	0.241177	0.223998
ARHGAP21	6.22163	10.7797	8.39946	8.05946	4.32589	9.6848	5.05249	8.92521	10.4858	7.77505	10.0681	7.53713	8.97823	9.42318	10.9487	8.13335	7.03311	10.0751	5.80197	4.37493	7.28678	6.48478	7.67353	5.8405	6.5298	7.176	6.47785	4.52478	7.20755	5.27635	4.72648	8.0559	6.8962	10.5322	6.87185	4.12428	8.16581	13.4901	4.04395	5.79985	4.25736	4.75691
ARHGAP22	0.137096	0.192526	0.246136	0.263806	0.074068	0.149973	0.175658	0.159658	0.189414	0.256876	0.2921	0.597756	0.385767	0.171138	0.120812	0.145026	0.116379	0.0739757	0.104037	0.232043	0.0868235	0.0605216	0.128739	0.269697	0.170195	0.300871	0.206458	0.0646624	0.11175	0.206734	0.255795	0.409343	0.180765	0.490936	0.585156	0.308345	0.376156	0.314017	0.0968479	0.118876	0.110765	0.0875533
ARHGAP23	0.804054	3.18347	2.07267	1.6887	0.59694	1.90534	1.11385	1.46355	2.03321	2.87435	2.10449	2.47977	3.71402	2.19508	2.43113	1.80578	1.61977	2.86516	0.865485	0.397453	1.20226	1.05886	1.71889	0.684878	1.02336	1.44828	1.31441	1.09895	1.04889	1.26233	0.600523	2.61551	1.22327	3.07677	1.22016	0.776729	1.94881	3.32053	0.644268	1.10824	1.02307	1.09617
ARHGAP24	0.516357	1.57994	1.14019	0.691542	0.55563	1.18909	0.708164	1.1092	1.29191	1.03784	1.55099	0.801318	1.62824	0.748364	1.25627	0.733355	0.697931	0.79499	0.547243	0.434085	0.758557	0.813963	1.41625	1.25066	0.843249	1.29322	0.714749	0.24444	0.861573	0.521801	0.704986	1.84016	1.38283	2.33645	0.976825	0.316438	1.63398	2.51455	0.38355	0.933236	0.632113	0.610685
ARHGAP25	1.56265	1.46056	1.95123	0.602639	0.503406	0.720293	0.503755	0.756312	0.867637	0.626383	2.00082	1.58456	3.83475	1.16387	0.785841	1.13371	0.608722	1.19552	0.618646	0.513231	0.444583	0.476714	0.460844	2.02176	0.802799	1.15667	0.663842	0.291457	0.453733	0.54619	0.371215	2.96037	0.836697	1.75163	3.09394	1.54134	2.64675	1.99816	1.28675	0.91772	1.11341	0.669883
ARHGAP26	0.553116	2.35434	1.93725	1.74692	1.29236	3.11974	0.97759	2.50803	2.13205	1.53249	2.68966	2.4113	3.62451	2.7663	3.03188	1.92663	2.02818	2.74702	1.16282	0.524312	1.01739	0.925025	2.38439	1.31296	2.42606	2.34225	2.47443	1.25374	1.88175	1.90083	0.81771	6.31211	3.29589	4.52131	2.7429	1.23616	7.05266	5.24033	1.42879	2.22658	1.58659	1.28405
ARHGAP26-AS1	0.189965	0.287114	0.242685	0.178333	0.236225	0.185339	0.163019	0.0618303	0.0855789	0.322761	0.310673	0.292721	0.530013	0.0680366	0.146627	0.474057	0.318427	0.518128	0.248302		0.200609	0.141517	0.261814	0.0621307	0.209922	0.35982	0.282407	0.291216	0.370379	0.163666	0.0472822	0.527513	0.417854	0.312154	0.231731	0.170618	0.426709	0.203824	0.0698472	0.310565	0.0643688	0.108328
ARHGAP27	0.0764856	0.363844	0.183362	0.178142	0.134852	0.40517	0.260686	0.287235	0.208942	0.476867	0.248162	0.824538	0.892569	0.158366	0.176261	0.408365	0.347611	0.46237	0.0736538	0.131024	0.160368	0.141601	0.593522	0.0828164	0.245346	0.308873	0.0807298	0.0779079	0.179916	0.109162	0.0316501	0.765714	0.371946	0.877194	0.51429	0.204745	0.442719	0.90488	0.0467169	0.103923	0.129319	0.145056
ARHGAP28	0.508039	2.52892	0.794552	1.04525	0.412433	2.12945	0.919456	1.75349	1.57653	1.25059	1.05894	0.905564	0.663933	0.798154	0.814274	1.2914	0.649944	2.03844	0.475439	0.806605	1.36429	0.651214	2.69238	0.844174	2.44203	1.53423	1.00202	0.54842	0.79875	0.710048	2.01319	1.87971	1.84498	1.81651	1.39195	0.168266	3.08537	3.05213	0.463059	0.492102	0.355131	0.332747
ARHGAP29	5.32045	8.11582	5.37708	6.61395	5.8968	4.86839	7.23925	5.94867	9.65325	9.88458	10.0749	6.98697	10.2522	10.3209	10.7212	5.88864	5.75626	7.46428	4.76961	8.69826	6.71107	7.53763	7.59823	9.78845	7.77728	9.10754	7.0933	5.47367	8.34077	5.14235	10.0075	6.48517	6.53113	8.22151	6.27473	2.78191	7.29399	8.0222	3.81222	3.4716	3.31822	3.29878
ARHGAP30	2.60288	1.92962	4.81691	1.69159	1.47086	1.66215	1.39191	1.60073	1.89085	2.36725	3.0195	3.82096	5.84487	1.58312	1.34766	1.91712	1.21772	1.23473	1.94331	1.76525	1.32732	0.827376	1.32083	2.82167	1.19721	1.43406	2.06914	1.01707	1.30586	2.00058	0.843759	5.64454	1.48404	3.92378	5.68894	2.36855	3.3008	4.2695	2.56452	1.67584	1.6665	1.6216
ARHGAP31	1.37821	3.91309	2.8764	2.71838	1.16873	2.84212	1.63148	2.993	3.63003	2.9447	4.33844	4.39766	4.74295	3.15464	3.68398	3.01603	2.63073	4.6583	2.12363	1.09787	1.86882	1.87987	2.81063	2.61461	2.32238	2.87365	2.39275	1.33535	2.38807	2.14848	1.51972	4.0663	2.81204	4.79609	3.58472	1.84487	4.52249	5.28396	1.28412	1.59498	1.3787	1.42383
ARHGAP32	3.49755	2.70113	1.72522	3.18711	5.28147	2.92793	3.39324	3.01034	3.81905	4.01115	2.33125	2.76503	2.92605	4.69176	3.50648	2.8557	3.24629	3.56715	1.98906	4.61468	3.73482	4.137	3.53019	4.1728	3.47721	4.76089	2.96097	3.01328	2.54095	2.79637	4.36801	1.73344	3.43529	2.55716	2.36747	3.22694	1.50613	2.61348	3.99042	3.12809	4.11705	2.94512
ARHGAP33	0.42909	0.709056	0.569072	0.60501	0.532395	0.698607	0.682613	0.826024	0.492566	1.20048	0.341663	0.711103	0.689836	1.08244	0.672415	0.791592	0.936614	1.362	0.299157	1.07638	1.11073	1.19728	1.1201	2.10623	1.16351	1.13508	0.6082	0.533686	0.561351	0.689272	1.13971	0.530029	1.1962	1.05641	1.00939	0.377491	0.484407	0.732747	1.05284	0.680046	0.947848	0.968132
ARHGAP35	6.913	6.31963	8.97231	6.97295	6.2064	6.48618	6.39812	7.75705	8.21762	11.8054	7.40188	10.2053	9.5946	12.6625	9.61742	7.07723	8.06495	9.98821	6.153	14.686	9.15273	8.51356	7.09081	21.9787	9.72035	8.4463	6.56365	4.5382	6.40596	6.25326	13.5372	6.89528	6.50587	9.01802	6.9275	7.57478	6.21266	8.92366	8.76637	9.84084	10.9462	8.41485
ARHGAP36	0.0317861	0.675799		0.546188	0.0833163	0.420347	0.0626675	0.143068	0.0156437		0.0170255	0.188059	0.145291	10.0749	1.6752	1.51512	6.04923	4.82715	0.349749	0.0134953	0.0440491	0.0194777	23.1685	0.119487	1.92634	3.01968	0.133244	0.0967477	1.85892	0.1126	1.03604	0.307368	5.09548	0.076005	0.211755	3.81821		0.0745319		0.0258306
ARHGAP39	0.896082	0.318544	1.1203	0.706735	0.607358	0.598398	0.771022	0.841991	0.632263	1.38859	0.473648	1.68489	1.31154	1.08391	0.825644	0.999844	1.0604	1.14085	0.993932	1.51003	1.97413	2.08341	0.961951	0.830127	0.484071	0.930903	0.722361	0.581743	0.49595	0.708319	0.469434	0.480366	0.562934	0.701073	0.657362	0.340836	0.420576	0.709443	2.69445	4.07205	4.71442	4.18669
ARHGAP4	1.41418	1.85726	3.84207	1.46568	0.972994	1.46766	1.19345	1.78454	1.53606	2.86922	2.17071	2.81794	5.7171	1.40022	1.35573	1.88657	1.3805	2.31337	1.53672	0.652838	1.26094	0.98616	1.52168	3.13376	1.6586	2.13724	1.55518	0.758522	1.00972	1.24339	0.498444	4.56638	2.29429	4.75277	4.22721	2.17569	3.37088	3.64291	2.01137	1.66251	1.99506	1.29929
ARHGAP40	0.0810662	1.10801	0.268628	4.57371	0.212612	2.2829	1.8798	1.86891	10.4024	5.54246	13.1928	0.205646	0.953414	6.46122	4.13241	1.64597	2.44901	4.73276	0.257733	1.91866	15.3433	28.573	5.16488	0.261343	1.50451	5.84414	0.0242844	0.0528871	0.741887	0.0246264	0.458787	0.0653565	2.61785	0.363684			0.256822	0.427944	4.53522	14.0255	13.3528	12.3232
ARHGAP42	0.607749	2.4254	1.43719	1.28553	0.835889	2.12385	0.962191	1.60372	2.39222	1.82512	2.0837	1.28759	2.20077	2.33558	1.76653	1.5167	1.17128	2.74467	0.759533	0.815276	1.34457	1.72858	1.78606	2.77925	2.8298	2.58915	1.05957	0.965031	1.6208	0.902552	2.80625	1.81408	2.22408	2.68177	1.48102	3.46693	2.50667	3.57805	1.50218	1.72168	1.6789	1.36566
ARHGAP44	0.476953	0.90217	0.751077	1.23263	0.369754	0.744179	0.759931	1.13952	0.937207	1.15996	0.843857	0.428117	1.09715	1.39954	1.03965	0.739383	1.05774	0.930132	0.439479	0.847077	1.53171	1.14654	1.09921	0.414011	0.671922	1.32539	0.816014	0.61015	1.03488	0.74983	0.402698	0.755366	1.27913	1.11791	0.445515	0.227554	0.921614	1.08309	0.448738	0.657865	0.714714	0.651161
ARHGAP5	7.41919	10.4341	6.97564	9.21215	6.59632	11.4108	6.35205	10.8089	12.5165	8.88763	10.8911	6.08583	9.19498	13.9843	12.5643	7.98774	8.01834	12.5839	6.81248	11.8559	10.7331	12.0342	11.2507	12.7559	13.1318	13.1852	10.4641	7.93217	10.3741	9.58832	12.6359	11.5325	13.4869	13.4295	6.90069	8.08681	14.0761	13.9771	8.53433	10.5641	9.44888	9.20025
ARHGAP5-AS1	0.249125	0.534475	0.265401	0.537969	0.268773	0.8428	0.283382	0.781145	0.867332	0.388934	0.786953	0.448063	0.835001	0.664237	0.638431	0.542042	0.629656	0.652902	0.480257	0.534138	0.348672	0.461695	0.834859	0.36009	0.685537	1.26799	0.614193	0.402017	0.659801	0.336159	0.756313	1.03468	1.01048	1.22983	0.139784	0.19782	2.23404	1.42644	0.177626	0.632149	0.327725	0.551433
ARHGAP6	0.22262	1.58117	0.858772	0.539135	0.235743	1.02855	0.388863	0.600791	0.785294	0.689807	1.0452	0.58375	0.628384	0.854308	1.03291	0.83476	0.690198	1.4487	0.434172	0.242778	0.657889	0.56854	1.5254	0.428818	1.25031	1.06838	0.651441	0.36008	0.917078	0.555343	0.441943	0.995458	1.51065	1.3721	0.668395	0.295071	1.19875	1.82555	0.327304	0.792933	0.311354	0.43215
ARHGAP8	1.65622	1.96359	2.83037	4.52741	3.1242	2.50858	2.63651	3.74039	2.42047	2.07705	2.02192	1.85864	2.59794	4.71668	2.82234	1.50877	2.25684	2.59392	1.84298	1.45578	3.1298	5.94028	3.64421	1.65217	1.44434	3.39468	0.84057	0.825653	1.70027	1.0952	2.43929	2.06362	3.91731	3.04687	1.51883	1.01317	1.68976	2.16982	6.32821	6.36692	7.46034	6.12192
ARHGAP9	0.95805	0.94543	3.15121	0.535214	0.215869	0.742228	0.363994	0.435821	0.558489	0.453612	1.51827	1.80198	2.94787	0.72141	0.286297	0.349944	0.32559	0.800699	0.59934	0.3812	0.490311	0.171395	0.747659	2.28131	1.03021	0.893215	1.11539	0.22862	0.586131	0.488071	0.455082	2.65655	1.19116	2.18798	2.65413	1.53381	2.32247	1.92979	0.789341	0.403007	0.727068	0.356977
ARHGDIA	4.32137	10.4959	13.1804	3.87269	3.52279	4.50136	4.58778	4.70332	4.77735	9.25372	6.16739	15.0997	15.8564	10.0492	7.89162	10.8048	7.99185	14.8857	5.42221	6.82554	7.03966	6.24923	6.54016	9.8662	6.10501	8.22493	4.75477	4.29885	3.93899	5.23153	5.8933	12.045	9.16288	12.4727	13.4681	7.176	11.0964	12.9879	12.8742	12.0997	15.4565	13.2987
ARHGDIB	37.5553	22.2775	77.614	11.2055	16.8	11.8689	15.2825	15.4952	30.0664	24.309	31.5426	55.1966	60.9666	41.4202	29.8186	20.6679	15.9888	28.8552	16.3909	41.9278	38.349	36.3816	37.4586	60.3125	37.262	50.3954	28.3091	20.8995	23.8565	27.5439	45.9275	55.0152	44.0488	38.9986	80.012	54.8611	63.6504	46.9933	17.8279	12.8994	13.7963	11.6839
ARHGDIG	0.0396957	0.133329	0.063383	0.0932597	0.0705904		0.102294			0.150068	0.0324955	0.204056	0.163048	0.0711732	0.275937	0.0353863		0.0722056	0.0288469	0.308566	0.0839235		0.109515				0.0421866	0.121762	0.0704044	0.0855715			0.0485431	0.0725577		0.0356848	0.0495781		0.0730102			0.0754786
ARHGEF1	1.85245	2.98899	5.90663	1.81619	1.32659	2.47871	1.70136	2.30567	2.33258	4.3719	2.57785	3.87176	8.64178	3.49408	2.84517	3.15116	2.85871	4.04573	1.82624	2.25281	2.45799	2.15532	2.83745	5.83175	2.20154	3.29269	2.32104	1.13802	1.34393	2.16649	1.86826	6.75558	4.15584	6.74254	5.26554	2.91366	5.09511	5.76599	2.71126	2.59027	3.39707	3.1549
ARHGEF10	0.719382	3.48316	1.27917	2.51845	1.6016	3.33195	2.39103	2.78617	2.86176	3.68909	2.94954	2.28216	3.61344	3.22214	3.79994	2.22988	2.62668	3.36154	1.15703	1.26901	2.13617	1.91629	2.55419	1.88981	2.27476	2.4474	2.14898	1.36239	2.05475	1.84827	1.50378	2.75848	2.50617	4.26637	2.39467	0.993364	3.24758	5.00545	1.59757	2.32205	2.04949	2.06071
ARHGEF10L	0.559532	2.78022	1.40403	2.00324	0.983958	2.52105	1.61516	2.64666	2.20164	2.79626	2.17765	2.4094	4.01178	3.55603	2.41173	1.99384	2.26973	2.56202	1.28684	3.11779	2.76505	2.67702	2.4553	2.01331	2.15199	2.55631	2.59087	1.30736	1.10614	2.02397	1.5123	3.94274	2.56776	5.31771	3.2307	1.38068	3.34725	4.38475	4.76328	4.48468	6.42059	5.64791
ARHGEF11	1.82093	2.66572	2.55328	1.51067	3.1184	1.98335	2.26841	1.94798	2.55126	4.21691	2.19924	3.65242	3.2917	3.03454	2.14546	2.31136	1.89864	2.76459	1.86679	1.46231	1.74219	1.50154	1.80993	2.52243	2.31649	2.32722	2.09925	2.1545	1.30979	2.42474	1.31689	3.59079	1.7647	2.49008	2.8901	1.81878	1.98788	3.05119	2.43037	2.84318	2.49897	2.38565
ARHGEF12	6.13712	7.01893	6.038	9.33792	10.7004	8.10738	10.792	10.2185	11.7096	12.2502	11.7248	9.52889	9.83929	17.0129	10.2924	7.49634	9.01918	12.4924	5.42738	10.4551	14.4053	12.6617	8.81608	10.4267	8.96707	10.7295	9.8931	6.28803	8.18421	7.95442	11.6403	11.8304	9.1379	10.4651	11.4436	11.8214	11.319	10.4055	7.88742	10.1687	11.1263	8.38091
ARHGEF15	0.373682	1.3306	1.12294	0.807688	0.577409	0.83634	0.392857	0.587426	0.814479	1.08763	1.19223	1.59768	1.58892	0.822069	1.37655	0.731524	0.836896	1.9847	0.697085	0.306759	0.703073	0.822209	0.616736	0.751971	0.794859	1.07217	0.950114	0.568502	0.398234	0.738481	0.303167	1.64524	0.55537	1.46354	0.4646	0.290312	1.32647	1.29413	0.454464	0.372485	0.35465	0.358818
ARHGEF16	0.282556	0.341477	0.343532	1.66163	1.20525	0.990024	1.55723	2.20975	0.784647	1.77826	0.472408	1.15625	1.55964	2.14453	0.993025	1.29508	1.53932	1.61447	0.803183	1.08011	1.13992	1.37175	0.937297	1.73046	1.15907	1.45219	2.06164	0.851578	0.704127	2.40306	1.1333	0.810856	1.20215	1.1153	1.51408	0.850926	0.765748	0.795384	2.17678	1.7086	3.1076	2.35176
ARHGEF17	0.785987	3.70235	2.2112	3.01493	1.42807	2.71219	2.46256	3.57417	3.24414	5.73665	2.67109	3.4447	4.62832	5.18019	4.58395	3.51284	3.91946	5.01421	1.74821	1.90726	3.29733	2.72868	3.44085	3.21952	3.11039	3.47654	2.90782	1.93578	2.20529	3.21335	2.46406	3.32274	2.65607	5.45885	3.54835	1.63027	2.85973	4.85067	2.45828	3.36013	3.76801	3.37916
ARHGEF18	0.792337	1.67368	2.19383	1.43362	1.04592	1.66831	1.27376	1.85066	1.8272	2.7797	1.74072	1.89745	4.12162	3.16502	1.76591	1.25069	1.61097	1.97018	0.993835	2.12993	2.46263	2.48394	2.1916	3.07875	1.71749	3.14421	2.37126	0.92163	1.23548	2.11452	1.59598	3.18458	2.49285	3.00627	2.8805	1.33356	2.69122	3.32563	1.74555	1.72244	1.82281	1.95895
ARHGEF19	0.605339	0.607821	0.743606	1.13956	0.991807	1.16101	1.08702	1.50282	0.830033	2.72023	0.851237	1.23353	1.57841	1.94593	0.949567	0.950525	1.34991	1.7003	0.992987	2.71267	1.15735	1.30172	1.21945	0.783758	0.975341	1.3163	1.04231	0.616936	0.483649	1.28676	0.642252	0.966984	1.56753	1.56075	1.45845	0.650905	0.7322	1.53049	4.2126	3.03073	4.47611	3.74161
ARHGEF2	1.99822	3.05966	4.13893	2.40147	4.19467	3.50184	5.37977	3.55958	5.09137	5.10333	3.4167	3.54811	5.66245	3.41332	3.40608	3.18088	3.12476	3.45797	2.24296	2.59694	2.67369	3.05596	2.8323	4.48036	2.98055	2.07196	3.141	1.82638	2.44777	3.70673	1.83476	5.32041	2.952	5.1565	4.09001	2.96295	5.53642	5.56149	1.20284	1.84585	2.09519	1.79521
ARHGEF25	0.277571	3.92027	0.839779	2.41921	0.874406	3.47903	1.59355	3.59578	2.82816	2.76989	3.4693	2.07433	2.81462	2.75552	3.53975	1.76355	2.01923	4.61379	0.833609	1.42526	2.00633	2.22288	3.21955	1.34327	2.30884	2.40606	1.33528	0.896333	2.10488	0.94209	1.09052	2.35886	2.49359	4.00638	2.22938	0.859504	3.94596	4.51132	0.82607	1.96918	1.29714	1.30099
ARHGEF26	4.39699	0.908158	2.95202	2.124	2.80139	1.06345	2.13523	1.74873	1.9425	1.43973	1.74065	2.35955	2.05153	3.01288	2.41083	2.6966	2.85702	3.5583	1.29954	1.18773	3.60258	3.27376	2.26072	4.04931	2.31193	2.47989	2.00056	1.52441	2.03803	1.6913	4.22308	2.30864	3.78823	1.65506	1.94927	1.74431	1.95715	2.81513	2.31455	1.69003	2.66638	1.74232
ARHGEF26-AS1	0.597905	0.373687	0.437503	0.450817	0.634355	0.418276	0.538087	0.293572	0.498391	0.518585	0.501503	0.355171	0.2877	0.391519	0.330634	0.406873	0.287361	0.310625	0.392901	0.30824	0.291241	0.316028	0.32884	0.184666	0.487314	0.391832	0.22687	0.7361	0.446737	0.270665	0.456825	0.266808	0.276931	0.434064	0.203665	0.462324	0.486131	0.448013	0.400759	0.492998	0.504402	0.393149
ARHGEF28	0.355804	1.25774	0.905902	1.89615	1.02042	2.02117	0.665975	2.24604	1.26074	0.955546	1.72246	1.80516	1.34851	1.53634	2.42027	1.21946	1.56189	1.69726	1.07286	2.07672	0.809056	1.11575	2.30453	0.541744	1.45468	2.01287	0.598779	0.496739	1.16467	0.374844	0.566104	0.698216	1.82107	1.15478	1.17701	0.692805	1.09829	1.84247	0.624533	0.601279	0.85443	0.437214
ARHGEF3	1.78017	3.15755	2.96441	3.31475	2.41197	2.17113	2.75454	2.98018	3.85674	4.92486	3.00899	2.96043	5.01252	5.39794	2.62172	2.59403	2.34941	2.70981	2.84722	4.68042	3.99325	3.78793	2.6489	6.49138	3.28971	3.16907	3.69703	1.66372	2.63235	3.1286	5.51474	6.15317	2.96875	4.10307	4.46246	1.96154	5.80517	4.58894	3.53186	2.13073	2.8345	2.04388
ARHGEF33	0.142177	0.376781	0.197569	0.287331	0.267562	0.342218	0.208285	0.31416	0.319794	0.386754	0.456018	0.189466	0.289168	0.386782	0.439574	0.225886	0.314758	0.290673	0.203779	0.0856248	0.139743	0.226643	0.182763	0.0722109	0.153257	0.179998	0.148777	0.159301	0.308167	0.0529365	0.0370256	0.222771	0.19867	0.334815	0.126875	0.0793791	0.156417	0.282398	0.0614116	0.200538	0.132454	0.141452
ARHGEF35	2.82811	4.80345	4.48074	4.76214	2.60416	4.13347	2.88113	5.54956	4.07378	4.01298	3.819	1.05493	2.3827	4.32755	3.50499	7.62173	8.72245	9.03174	6.2113	4.25782	4.78602	4.93449	6.63993	5.14708	6.19954	7.50494	6.14654	4.05203	7.22687	5.62932	4.63121	6.22977	7.40997	6.3694	5.29977	7.642	6.99125	7.37854	2.68081	3.66686	3.4067	3.24531
ARHGEF37	1.13357	2.55517	2.38878	4.27449	1.17189	3.44834	2.07801	4.59581	4.91171	3.75057	4.52109	2.16841	2.79994	4.36801	3.51835	2.15892	3.22135	3.28581	1.63355	3.76871	4.19615	5.07288	5.45249	5.4139	5.07353	6.30377	0.868589	0.846626	4.24884	0.987989	5.71388	4.35699	5.23942	3.83129	1.42559	4.30345	4.74672	4.13345	1.31583	3.81538	3.62142	2.67186
ARHGEF38	0.460775	1.34698	1.00884	5.3942	4.17162	4.24862	5.67181	4.62913	5.03031	5.70533	5.17461	1.37926	2.81406	9.95807	6.14548	3.09857	5.37902	3.21396	2.18691	1.99115	4.96811	5.18885	4.97527	0.952351	2.44682	4.82193	1.95402	1.97656	7.36427	2.09366	2.58991	3.14002	3.20706	2.3665	1.7854	2.87755	3.73946	2.28309	0.426379	0.76128	0.736166	0.28376
ARHGEF38-IT1	0.106162	0.0892534	0.421935	1.81899	0.786297	0.853278	1.42102	1.19407	1.08156	2.53142	0.726143	0.563219	0.636974	2.69762	1.26203	0.286289	1.92176	1.27297	0.556037	0.572416	1.16733	1.63457	1.36426	0.360598	1.50538	0.886178	0.69923	0.331507	0.675719	0.788202	0.669623	0.717616	0.53385	0.608589	0.676224	0.988645	0.822088	0.297144	0.298128	0.0880708	0.181901
ARHGEF39	1.2566	0.592287	0.963987	0.555593	0.645954	0.540899	0.501232	0.600557	0.552117	0.516758	0.517978	0.646839	0.64486	0.452774	0.505812	0.657267	0.588611	0.738812	0.684984	0.602246	0.348477	0.379377	0.619312	0.983434	0.634862	0.644394	0.738923	0.490933	0.3546	0.597018	0.5431	0.609744	0.758582	0.840136	0.841832	0.403483	0.86827	0.907071	0.675158	0.47541	0.522433	0.480055
ARHGEF3-AS1		0.159867	0.302577	0.0770648	0.0874589		0.0843274		0.222032		0.0807225	0.167287	0.0809393	0.0887795	0.300175	0.0853648	0.223355		0.212427	0.254684	0.10388	0.273079	0.13501	0.160521	0.134276		0.103832	0.148035		0.0702219	0.359102	0.159822		0.0901907	0.100252	0.176078	0.122063	0.0881115	0.0887523	0.078701	0.0813204	0.182667
ARHGEF4	0.0707571	0.396195	0.261812	0.395454	0.120849	0.42235	0.149131	0.351379	0.456767	0.433049	0.333127	0.219404	0.259471	0.228517	0.357401	0.19168	0.228962	0.463969	0.130718	0.0900319	0.143325	0.122003	0.588486	0.194779	0.283043	0.662387	0.177736	0.161533	0.317917	0.146633	0.128256	0.201443	0.505807	0.447366	0.274958	0.0602131	0.256802	0.417676	0.193251	0.12026	0.203859	0.178652
ARHGEF40	0.948143	4.29261	2.16361	3.07134	1.06064	3.64341	2.48085	4.65277	2.80894	4.94749	3.09419	3.63776	4.91422	4.64009	4.51582	3.63668	4.0458	7.44705	1.6053	1.60578	2.84517	1.70153	3.24536	2.05967	2.77125	2.86073	2.34384	1.03192	1.88607	2.22991	1.53434	4.32426	2.68218	5.64526	3.3239	1.19931	3.30778	6.53249	1.31766	1.47292	1.4056	1.33276
ARHGEF5	1.78667	2.8619	3.17591	2.72805	1.21183	2.1467	1.82928	3.3605	2.72452	3.76072	2.61986	1.04541	2.84106	4.01293	3.15477	6.23534	7.43875	6.75863	4.15521	1.93675	2.02078	2.30037	3.51897	2.6559	2.5412	3.31091	2.54358	1.88855	3.51133	3.15115	1.65523	3.39215	3.24958	3.9798	2.84703	2.95564	3.15324	4.89847	1.5401	2.01432	1.83537	1.81062
ARHGEF6	4.12105	9.24416	7.68758	4.82933	3.62797	6.14618	2.83383	4.92187	8.09187	7.05073	10.2741	8.59488	9.08039	9.21071	9.70905	5.82942	6.27338	8.09019	4.51204	12.344	12.6904	11.6735	6.92913	6.34011	6.58459	10.5055	4.43004	3.71789	6.56435	3.4926	3.67023	6.80274	10.2775	7.42858	5.8363	3.58136	7.18919	6.78041	3.53518	3.7793	3.26311	2.54059
ARHGEF7	2.75004	4.60047	3.45093	2.88228	2.01831	2.1806	1.94485	2.86856	2.68631	3.31396	2.39078	3.26355	4.66365	3.20544	2.48507	2.9089	4.1268	3.88742	3.17895	3.17775	3.9799	2.69276	4.41757	4.39355	2.75984	5.45337	3.17148	2.05847	2.43447	2.43466	3.43889	4.71147	5.49133	6.49438	3.79593	2.9216	3.97101	3.79924	4.55112	2.83157	2.808	3.22239
ARHGEF9	0.964877	1.35481	1.57051	1.60689	1.46926	2.50493	1.32886	2.36535	2.10253	2.16869	1.60007	2.04571	2.15013	1.92335	1.91024	1.74154	2.10281	2.16781	1.3514	1.21735	1.48602	1.69313	2.73359	2.29481	1.09422	1.47139	1.73275	0.976635	1.78779	1.24895	1.23617	1.92764	3.03033	2.55645	1.31011	1.12523	2.60291	3.26097	1.10211	1.07883	1.33517	1.09645
ARID1A	2.80169	3.77293	5.41023	2.61661	2.1391	2.74236	3.09696	2.43311	3.61166	5.18834	3.29705	5.58119	5.34894	3.57107	4.72962	4.68717	4.83023	4.84556	3.86938	5.05329	4.80093	4.21954	2.50579	4.85298	2.38484	2.63157	3.48821	3.9851	2.82084	3.55299	2.76444	4.68871	2.57529	3.88276	3.75274	2.55284	3.37869	5.1563	6.1908	7.09096	8.51744	6.4827
ARID1B	2.36458	4.14588	3.17772	3.29825	2.51173	3.71945	2.89675	3.58605	4.26971	5.70021	4.39213	3.55945	5.32267	5.40532	5.26159	3.99915	4.53588	4.88991	2.55417	4.85762	4.18391	4.20932	4.2225	4.26405	4.37481	4.97774	3.21191	2.41627	3.79326	3.00444	2.11977	5.45431	4.88321	5.29258	4.00596	3.31505	4.67474	6.20829	4.05238	4.5441	4.41578	3.84908
ARID2	5.90548	4.20687	5.43699	4.49065	4.81064	4.48848	4.26371	4.85435	5.64491	5.09539	4.7808	6.65813	6.1435	6.21999	5.18422	4.99224	4.97668	5.93714	4.99184	6.31278	4.54082	5.11985	4.56005	7.4596	4.65196	5.04574	5.93074	4.53369	4.29849	5.41964	4.84951	5.60035	5.1547	5.42848	5.28937	5.62861	5.47054	5.78573	8.42671	9.34168	9.33926	8.37732
ARID3A	0.655384	0.628616	0.945447	0.459536	0.337661	0.448627	0.51453	0.446628	0.639777	0.736761	0.602211	0.801635	0.77463	0.431911	0.509739	0.509413	0.431589	0.497338	0.361299	0.492228	0.30429	0.290596	0.350108	0.339586	0.224071	0.234995	0.674921	0.810627	0.297851	0.779829	0.304269	1.21723	0.367845	0.892639	0.924533	0.684307	1.03821	0.967975	0.737175	0.627846	0.691	0.630987
ARID3B	0.592685	0.752447	1.37393	0.770321	0.490408	0.575758	0.608908	0.668186	0.755894	1.06606	0.755574	0.525897	1.14403	0.825517	0.823196	0.667894	0.684933	0.665846	0.528231	0.705284	0.678016	0.732311	0.515543	0.867744	0.518768	0.792073	0.723605	0.727945	0.532662	0.827856	0.347783	1.15557	0.862009	1.44845	1.15201	0.71877	0.766174	1.14712	1.06708	0.845415	0.890276	0.790016
ARID3C	0.057518	0.0482879		0.0223718	0.0254024	0.0199155	0.0245502				0.0233766	0.0245134	0.0234628	0.0255797	0.0442386			0.0260959	0.0208001	0.03702		0.0266628	0.0394485		0.0395855	0.0775278		0.0219895	0.0253994	0.0205553	0.0357249		0.0350104							0.0469236	0.0243253
ARID4A	1.939	3.68604	3.13016	2.90212	2.46457	3.22083	2.20114	3.28133	3.76621	2.79048	3.6277	2.6472	3.5153	2.93817	4.03363	2.98221	2.60126	3.96555	3.07795	2.59416	2.71521	3.33876	3.69233	3.69824	3.61084	3.57067	2.89968	2.52738	3.51295	2.50099	2.71221	3.98798	4.35709	4.52324	2.76621	3.61066	4.775	5.38151	3.89756	5.09844	4.56718	3.85907
ARID4B	5.50963	3.79616	6.04059	4.40467	7.20961	4.56918	4.84905	5.59323	5.49771	5.85549	5.23622	6.3902	6.45756	5.79583	6.05854	5.00103	4.50129	4.7969	4.99256	5.79875	4.63076	4.38201	4.02856	4.64513	3.95946	4.21078	5.55866	3.4231	5.20234	5.5125	3.1026	4.90815	4.69795	5.51414	5.36918	4.72667	6.51461	5.56225	4.64109	6.12215	4.94757	4.85898
ARID5A	1.07635	3.46092	3.07921	2.99422	1.43442	4.29587	2.36297	4.20711	2.85063	7.37287	4.95955	3.69802	10.6445	6.51658	8.36315	3.57024	6.10245	4.80093	1.96203	1.33586	2.82785	1.75953	3.67581	2.44839	3.3215	4.65368	3.10479	1.14341	3.72997	2.04521	1.67153	8.93774	4.14766	10.6754	4.46647	2.55639	9.54191	11.0278	2.79805	2.49098	2.4437	3.24277
ARID5B	2.36234	11.0524	4.51278	5.43724	3.94113	6.10165	4.382	5.6977	10.2765	8.50402	11.3968	5.10992	11.5638	7.47546	10.7079	7.67641	6.58025	9.24452	5.79873	4.79817	11.2663	9.16318	12.1335	4.07799	12.8883	14.6076	8.36876	6.67871	13.5493	5.45974	4.73958	11.5215	13.4859	8.41641	2.91343	2.50014	14.4859	15.9236	2.60465	6.59668	3.32958	5.669
ARIH1	6.90692	9.90553	9.15731	7.59451	7.42499	8.46076	6.97626	8.26441	9.43442	8.21576	8.85642	10.0484	11.3908	11.413	9.71096	8.32632	7.86382	9.96703	7.23702	10.3219	10.153	10.173	10.2819	10.9437	10.6891	11.9989	11.3309	8.77678	9.36135	10.3083	8.69211	11.5675	11.2984	11.2505	9.71111	8.39333	13.3367	13.1603	11.0651	11.917	11.179	10.5379
ARIH2	3.94975	6.65597	5.98301	7.60661	5.05391	7.59138	6.09482	8.48316	7.4916	6.61085	7.6301	7.26557	9.24144	10.2519	7.3374	6.63995	6.49607	7.88352	5.53122	6.34706	5.95456	6.20857	7.49619	8.69377	7.45593	8.76334	6.72091	4.41139	5.37674	6.79295	7.19668	8.30811	7.19435	8.50106	6.40621	3.42214	8.26877	10.6117	8.74072	10.2208	10.1961	9.26979
ARIH2OS	0.345187	0.434633	0.172448	0.48458	0.645116	0.460881	0.458553	0.242222	0.4169	0.402363	0.331658	0.421539	0.508137	0.591812	0.529525	0.249449	0.244676	0.293204	0.342213	0.248895	0.428754	0.45847	0.53072	0.62937	0.710756	0.666887	0.250013	0.197572	0.285044	0.29196	0.454949	0.61175	0.837963	0.487096	0.282185	0.326594	0.56088	0.496525	0.256694	0.272386	0.461743	0.265763
ARL1	8.79525	10.0352	11.3952	7.09381	6.70564	7.9125	6.66529	8.96937	11.1139	8.82918	9.62086	14.813	12.7667	16.4216	11.7252	9.19312	8.80929	15.6238	7.80583	14.9157	15.4044	13.7358	16.1226	16.8522	16.5238	16.6224	14.7446	11.7745	11.5669	13.987	19.6819	13.1971	15.7359	12.3415	15.4096	17.3897	16.562	16.7862	8.16496	11.1621	11.8153	9.14386
ARL10	0.40065	1.92482	1.14907	1.83185	0.713552	2.29188	1.08759	1.92576	1.61464	2.03678	1.76852	1.06419	1.61912	1.7872	1.72215	1.49764	1.54036	2.11199	0.804151	0.669928	0.719294	0.737645	1.09077	0.579706	1.03998	1.14759	0.754035	0.431386	1.06778	0.813676	0.701557	1.38265	0.885935	2.11038	1.17583	0.245059	1.26091	2.08136	0.895942	1.04483	0.850966	1.01969
ARL11	0.577142	0.260245	0.682244	0.145634	0.428491	0.223602	0.552545	0.266379	0.450956	0.6445	0.587534	0.741942	0.777257	0.362523	0.289277	0.31361	0.252473	0.334689	0.2594	0.646587	0.22357	0.324322	0.315763	0.429746	0.247097	0.403083	0.541128	0.366869	0.264284	0.591421	0.234474	0.596385	0.46801	0.501418	0.730773	0.556205	0.519279	0.491742	0.275003	0.300878	0.392152	0.285016
ARL13A	0.36049	0.226951	0.360162	0.244447	0.178439	0.155362	0.17249	0.235089	0.217819	0.399467	0.109441	0.172339	0.164786	0.119652	0.328464	0.120248	0.20451	0.204174	0.0975087	0.144343	0.188635	0.187439	0.184838	0.328807	0.132264	0.0605826	0.189976	0.206383	0.198524	0.208714	0.16772	0.127831	0.10943	0.183243	0.249503	0.240877	0.25115	0.119732	0.144383	0.220273	0.189587	0.256239
ARL13B	0.835788	1.81474	0.987853	1.04891	0.731079	1.51665	1.16855	1.06041	1.5679	1.54326	1.77328	1.27524	2.10994	2.16641	1.86256	1.15511	1.18356	2.50481	1.46922	1.06046	1.86279	1.23461	2.39365	1.60333	2.41455	3.13975	1.0884	1.08939	1.60463	1.72338	2.11797	1.22803	1.47636	1.53816	1.47822	2.06273	2.54135	2.59096	0.848621	1.15247	0.915358	1.12071
ARL14			0.0219796	0.0213829	0.0485592		0.0703985				0.0446845				0.0211474		0.041713		0.0198849	0.0353845				0.0447275				0.0210264				0.0223514	0.033471			0.0245718	0.0341535	0.0488771
ARL14EP	2.94799	4.51229	4.89837	3.65113	2.69064	3.83129	3.09205	4.37949	4.53316	4.60983	4.56103	4.77449	6.62555	6.23001	4.73979	3.06666	3.34704	5.84539	2.69242	4.61244	4.60903	4.97927	6.23347	6.92376	6.55362	7.1405	5.41379	2.86559	3.49314	3.9343	6.4264	5.69126	6.44872	6.67194	6.07848	4.48993	6.48089	7.44286	5.25202	5.0512	4.68637	4.72682
ARL14EPL					0.0581821		0.0561582				0.107248	0.055871																			0.0806377	0.0533394
ARL15	1.90679	5.65157	3.56184	4.76819	2.34555	4.48659	3.03541	5.23394	5.95563	3.90555	5.82747	3.28377	4.94531	5.90031	4.8326	4.2769	4.30845	6.35583	3.07516	2.27944	5.26084	6.07471	7.98458	5.20638	7.11621	10.1095	6.61834	4.1935	5.63207	5.24062	7.46407	7.72524	8.50063	7.47413	6.46011	6.45544	8.66489	9.19574	2.69128	3.78395	3.61127	3.79752
ARL16	1.6005	2.21458	2.77036	2.53755	2.17405	2.60821	2.32888	3.3275	3.3872	3.36423	2.55518	3.61415	4.98395	5.32853	2.87327	2.58601	2.67679	4.38458	2.12301	3.62636	2.7098	3.76612	5.12488	3.13607	3.26482	5.63493	2.25691	0.929368	1.83295	1.61068	3.60878	5.11079	5.08934	4.73595	4.7355	2.22634	4.97292	5.14125	2.99029	3.16812	3.58545	3.15017
ARL17A	2.42378	2.48825	2.66794	3.5922	3.34996	4.00806	3.38542	3.81498	3.97519	4.69754	3.53198	4.09473	4.8164	3.87986	4.48244	2.97604	2.70865	2.5194	3.23097	2.05421	2.12724	2.4179	1.89421	1.64827	1.50101	1.66244	1.42018	1.53956	2.55657	1.38348	0.947755	3.8375	1.96072	4.1358	3.80047	2.86376	3.284	3.59907	3.78589	3.89312	3.89701	4.22675
ARL17B	2.3688e-06	0.171402	3.2907e-06	1.28317e-05	0.00388107	8.98824e-05	0.0365339	0.000158086	0.0703522	0.0381713	6.98404e-05	1.83196e-05	2.19394e-05	2.14423e-05	1.0931e-05	1.5073e-06	1.73001e-05	0.251086	1.5119e-06	0.165597	0.186982	0.0476734	0.000113111	6.6479e-05	0.000184886	4.093e-06	2.23647e-05	1.9465e-06	1.2417e-06	1.40873e-05	0.0067066	6.1345e-06	0.475231	0.000672036	0.000144637	5.8126e-06	0.000124972	9.2358e-06	1.9638e-06	2.6925e-06	1.8032e-06	1.01306e-05
ARL2	1.31704	5.76879	3.82986	2.8069	2.35224	3.40665	1.95894	3.94236	5.51335	6.78817	5.52129	5.2107	7.93591	7.3203	6.63211	2.78008	2.85512	6.36418	1.88904	4.9968	4.03712	3.9477	7.03096	9.65612	5.27293	12.1372	3.45661	1.62477	2.78667	2.77194	6.27591	9.6762	8.04846	11.7484	10.7069	6.31763	9.06913	10.8656	2.53999	2.84665	2.61932	3.05793
ARL2BP	5.13237	9.70249	8.02891	6.66455	3.51769	6.66267	4.4446	7.2219	7.11735	6.87489	7.59236	8.33172	10.5334	12.2318	7.7952	7.48898	6.17329	10.0851	4.04806	7.61986	7.0346	5.74614	15.4482	21.2356	16.8639	16.1228	9.0547	6.12839	8.37613	8.66561	19.4744	13.0731	17.0001	12.4304	15.4698	13.0748	16.6016	15.0499	8.46044	9.01457	8.74509	8.2941
ARL2-SNX15	8.8228e-06	0.115371	1e-10	1.76925e-05	1e-10	0	0.114939	2.91974e-05	9.6e-09	2.2035e-06	2.64475e-05	0	1e-10	1.48885e-05	9.0229e-06	7.356e-07	1.43546e-05	0	2.90897e-05	2.14902e-05	1.42923e-05	3.7201e-06	0.17831	3.94239e-05	1.77163e-05	7.5e-09	1.30068e-05	1.00682e-05	9.6007e-06	0	0.165415	1.174e-07	3.5647e-06	0	0	0	3.28826e-05	0	0	2e-10	3.712e-07	1.52791e-05
ARL3	0.834958	1.38039	1.15562	1.00723	1.12196	1.14052	1.1626	1.03257	1.71122	1.58076	1.62781	2.12902	1.83609	2.41537	1.89885	1.46054	1.49324	3.01008	1.39471	4.14219	2.4094	2.61427	1.9495	3.49316	2.4861	2.47794	2.42994	1.7652	1.04654	2.44049	3.4606	1.56598	2.07644	1.97366	3.29114	2.3999	1.74604	2.0969	2.63495	2.9298	3.04076	3.21242
ARL4A	1.21308	3.34301	1.15503	3.30279	1.24962	2.54574	1.07952	3.04946	1.95563	0.852383	3.16476	1.46022	3.62234	5.65753	6.17193	2.50966	3.07391	4.26682	1.44332	0.709344	1.15	0.977873	4.36472	1.53059	3.55792	5.48181	0.935034	1.31716	3.30975	1.36668	2.13553	13.7737	6.95563	10.4668	1.10366	0.363215	16.8467	7.58882	1.63012	1.38254	0.705654	1.35966
ARL4C	3.94878	4.45002	7.1372	4.01791	1.32875	5.20572	2.40023	5.50545	3.61153	2.66382	5.50757	9.40212	11.1112	5.21949	5.147	4.7512	5.29793	4.21561	2.75546	4.94017	3.30363	1.36871	6.27836	4.7323	6.99962	7.36792	3.53433	1.91194	5.78439	3.11929	6.96885	8.37979	9.319	8.53444	7.72675	3.30647	7.97891	14.8933	2.52093	2.19268	1.67115	1.46258
ARL4D	0.849075	1.20616	1.25294	0.893803	0.34469	0.375121	0.370233	0.908052	1.14899	2.21322	1.1275	0.51791	1.09641	1.57995	1.002	0.832653	0.872496	1.36111	0.408161	1.00478	0.751562	0.643754	1.07124	0.317592	1.10584	1.81425	0.435825	0.432004	0.728758	0.263638	1.62042	1.97566	1.50637	1.41583	0.394333	0.174499	1.85989	1.27207	0.318832	0.532034	0.423055	0.350722
ARL5A	7.49443	5.27458	5.74865	4.83081	3.74444	5.4784	3.69805	4.36159	4.90879	5.43454	5.42911	5.93625	5.66801	6.84729	4.67655	4.12708	4.05323	6.35526	4.77269	6.67105	6.70184	6.10766	8.36888	10.9542	9.29934	13.8882	8.33896	5.78247	7.40866	6.74978	10.6734	9.09898	11.3734	10.0184	13.4746	7.30232	9.82638	10.9383	5.09653	4.64356	5.46716	4.47737
ARL5B	7.5244	4.00737	7.01063	3.58016	3.11829	3.73865	2.77908	3.55812	4.16213	5.33133	4.26101	4.1476	4.81003	4.89387	3.90051	3.92717	3.72528	4.86262	3.54107	3.98199	5.2403	3.72135	4.96152	4.67302	5.47349	5.09125	7.93639	5.2279	5.2093	5.20531	5.50574	6.74328	5.25297	5.69514	5.2727	5.00069	6.97755	5.67252	6.31133	6.08322	5.94739	5.08737
ARL5C				0.0311274	0.0353416	0.0277324	0.0682853		0.119502		0.0650764		0.13061					0.0361495	0.057769	0.0514952		0.0370432						0.0914398				0.064981		0.181633	0.0404492		0.0992858	0.0711541			0.0673591	0.0377881
ARL6	0.449227	0.981596	0.64168	0.79801	1.03493	1.12846	0.630204	0.607944	0.881913	0.981413	1.24401	0.68558	1.30978	1.29178	0.583325	0.647314	0.558523	0.803293	0.656958	1.30234	1.0355	1.55901	1.13872	1.26535	1.02058	1.18927	0.636331	0.61533	0.606689	0.574997	1.45156	1.01271	1.04271	0.74332	1.38953	1.52383	1.16768	1.2486	0.452217	0.611091	0.702857	0.714466
ARL6IP1	50.6824	28.0495	39.9052	17.0447	21.6924	18.9395	22.5107	17.4512	26.371	26.5766	27.9076	46.1151	33.5602	37.0103	25.6905	27.4321	19.5989	35.3576	25.9431	127.047	45.8916	46.7716	46.3975	83.1448	67.1712	53.4058	61.0057	37.6873	25.8391	55.037	99.1065	43.8163	62.8083	37.3507	66.24	60.0016	51.5685	44.3003	59.7989	47.1463	53.4818	48.0219
ARL6IP4	2.12261	3.78918	3.40834	3.71552	3.16032	3.75139	2.42973	5.00045	4.65966	5.12914	4.03345	7.60232	6.98616	6.70032	5.22216	3.64659	3.53443	5.73701	1.85187	4.70505	4.82682	3.871	6.89609	6.91815	9.66009	9.43806	4.26736	2.28635	3.15831	4.44869	7.10906	10.716	9.54244	8.73764	9.31354	5.11024	9.98004	14.75	4.06198	4.63511	5.86175	3.65851
ARL6IP5	14.8785	28.2035	23.5047	16.7382	13.095	16.9634	15.6132	20.0703	21.0218	19.5667	24.6348	21.2984	31.2225	34.82	24.1604	17.2017	17.7789	26.4573	12.5142	34.4109	26.0255	26.271	36.5523	36.5396	41.4912	47.0837	30.7153	20.4282	23.6742	25.2657	46.7117	51.3384	48.8956	38.6125	35.9459	22.2063	54.9861	52.0498	21.4177	23.7724	22.8278	20.1856
ARL6IP6	1.49944	1.46203	1.73342	0.868813	1.55538	0.837642	0.931202	1.11085	1.05124	1.02207	1.28193	1.91387	1.47549	1.15999	1.29336	1.09728	0.865289	1.32828	1.17728	2.19419	1.44008	1.94576	3.36044	0.961428	2.219	1.87819	1.92588	1.47821	1.0878	1.74799	2.39626	1.36899	1.70912	1.93941	2.23022	1.7464	1.82796	1.72086	1.52649	1.50704	1.91834	1.34906
ARL8A	3.85855	3.97868	5.3612	2.64094	3.61265	2.78055	3.2053	3.03617	3.46506	4.77048	4.36388	7.45365	6.90537	4.49112	4.2306	3.07606	2.54979	5.26775	2.12509	6.51061	4.41159	3.53673	4.7906	6.11048	4.60529	4.96053	5.39009	2.75229	2.93843	4.81152	4.04596	5.52659	4.95007	5.55426	7.2813	4.68994	5.63013	6.30481	5.17688	5.22059	5.43559	4.32581
ARL8B	10.0888	12.3182	12.1532	11.0083	10.7836	9.77941	10.8365	10.6503	13.5537	9.74144	14.504	21.9758	18.6712	20.2276	13.8877	11.7695	10.2911	17.0601	10.826	28.7828	19.8693	20.0133	16.5787	16.8761	19.797	20.1269	21.2992	13.6928	14.4957	17.3866	22.5173	20.0054	19.5559	15.9017	17.0078	15.4873	25.3523	19.5905	17.2339	18.6959	20.1282	18.128
ARL9	0.137788	0.0385712	0.256572	0.0722127		0.0643665	0.0791872	0.188198	0.0346565	0.0872231		0.0789314	0.11364	0.0827233	0.10668	0.0409754	0.140505	0.250963	0.167339	0.119447			0.190683		0.127273	0.249368	0.0489594	0.0705592	0.163303	0.16552		0.225959	0.281558	0.295048	0.140774	0.0414244	0.0575392	0.330149	0.16923	0.0752163		0.174862
ARMC1	9.65248	5.61729	7.95341	4.32227	4.14667	4.46836	3.8737	4.8897	5.18003	4.00206	5.897	14.6897	9.57503	7.79556	5.83598	5.19949	3.78851	6.72179	5.94636	17.2987	9.64178	10.9699	7.34199	7.94071	7.76738	8.53877	6.99237	4.93772	5.48484	5.60403	8.55127	7.16311	8.08822	7.09279	7.71079	6.4414	8.86581	8.31794	5.36223	6.55875	7.53234	5.38351
ARMC10	2.24368	3.33499	5.0212	4.19258	4.19599	3.73713	3.94971	4.53261	3.26396	3.77609	2.41022	3.19273	5.22319	6.95226	4.39681	3.90785	3.81136	5.43987	2.99836	6.3053	4.4849	4.8759	7.40673	7.3819	7.52968	8.68107	6.02794	3.3375	3.90195	4.78787	10.5799	4.87195	7.92122	6.04212	5.32299	4.24442	7.63029	8.0748	3.43441	5.18702	5.61872	4.17319
ARMC12	0.0307562	0.0258216	0.0245691	0.143728	0.108797	0.170621	0.236564	0.12433	0.0689672	0.0577512	0.125161	0.0524805	0.100495	0.109581	0.0710206	0.0821594	0.16348	0.0279199	0.155847			0.0856245	0.0844625	0.100194	0.0423668	0.124468		0.164703	0.135918	0.0440082		0.0750903	0.187363	0.0838312	0.0933696	0.110077		0.0547561	0.0282175	0.0502037	0.0780692	0.0291928
ARMC2	0.676858	1.00007	1.0753	0.769666	0.665926	0.840586	0.676221	0.801901	0.872113	1.31295	0.949121	0.459051	0.906792	0.953484	0.727855	0.86355	0.652242	0.689252	0.45814	0.424723	0.514918	0.595555	0.582699	0.42979	0.534091	0.777765	0.359479	0.493139	0.73564	0.317283	0.448297	0.737099	0.990229	1.02508	0.561687	0.337451	0.985615	1.09741	0.356607	0.441483	0.313489	0.297454
ARMC3	0.480197		0.487132	0.117226	0.307198	0.0721556	0.46541	0.195549	0.103827	0.748165	0.00941671	0.485308	0.264709	0.0926229	0.0357983	0.0312122	0.123405	0.0211794	0.0420434	0.612022	0.182713	0.376985	0.0796305	0.188802	0.192206	0.0783911	0.0736836	0.0267442	0.0822282	0.0747212	0.1305	0.0188861	0.0707931	0.0105096	0.117119	0.0933855		0.0103054	0.11761	0.0571201	0.0592734	0.0443133
ARMC4	0.0363553	0.198316	0.0581676	0.0628794	0.0476037	0.167685	0.0306923	0.115355	0.227919	0.797833	0.21886	0.0153531	0.0732445	0.031886	0.076319	0.185635	0.0409919	0.114986	0.149912	0.104097	0.0566297	0.0584371	0.160452	0.0292612	0.0620865	0.133691	0.43783	0.200482	0.0318743	0.347471	0.0224928	0.0951421	0.0987801	0.22797	0.00907384	0.0402058	0.167763	0.439148	0.273614	0.657138	0.475101	0.648763
ARMC5	0.1174	0.311221	0.285511	0.482284	0.35317	0.388359	0.496361	0.566008	0.530523	1.83203	0.325677	0.766781	1.29239	1.06462	0.769619	0.361587	0.649096	1.04745	0.251316	0.895943	0.56721	0.406298	0.93138	1.0391	0.600675	0.842244	0.61888	0.327036	0.203079	0.78065	0.627305	0.970918	0.68676	1.29391	1.13506	0.789704	0.509261	1.27396	0.754049	0.68133	0.659803	0.722166
ARMC6	0.380359	0.829598	1.41683	0.705605	0.648348	1.03591	0.822063	1.39957	1.02063	1.35239	1.02454	0.865431	1.67751	1.93252	0.627152	1.60142	1.22429	2.53284	0.50844	1.58085	1.40772	1.34701	1.61409	1.23572	1.01676	1.40903	1.28242	0.410111	0.731788	1.24372	1.25503	1.68604	1.32656	1.92892	1.51699	0.756166	0.984995	2.23987	1.43773	0.960102	1.59574	1.91845
ARMC7	0.536422	0.715076	0.756954	0.840206	0.525445	0.671436	0.775444	0.717538	1.01653	1.08409	0.572309	0.842118	1.1746	1.16789	0.929734	1.07971	1.07068	1.05652	0.680819	0.866699	0.986826	0.872236	0.795431	0.994081	0.58346	1.12118	0.513828	0.240436	0.582408	0.425823	0.703737	1.504	0.936121	1.49044	1.39187	0.882439	1.16863	1.1829	3.17196	3.69658	3.7153	4.07708
ARMC8	1.54118	1.72352	1.92284	1.83918	1.30465	2.37678	1.86267	2.05445	1.2451	1.88906	1.86816	1.90633	2.58372	1.4587	1.57941	1.59013	2.0746	2.21152	1.97814	2.03007	2.12849	2.19159	2.00175	1.43777	2.14001	2.96807	1.72896	1.98953	1.91238	1.81412	2.40404	1.41263	2.23027	2.20835	2.06148	2.58905	2.16299	2.69021	1.86756	1.87402	1.77473	1.47181
ARMC9	0.797409	1.24874	0.868377	2.64819	1.36218	1.40404	2.00541	2.21557	2.38239	2.77417	2.03425	2.40116	2.29413	3.39422	1.72478	1.89566	2.43784	3.23309	1.06318	2.68865	1.71604	1.81373	1.50678	1.68648	1.57793	2.08364	1.56695	0.889173	1.41126	1.45367	2.01787	2.58284	1.95579	1.99518	2.40563	0.798043	2.19514	2.43422	2.70534	2.15436	2.24728	1.89269
ARMCX1	2.18524	5.84544	3.97249	4.65918	3.22404	3.88467	3.01074	4.69111	5.27402	7.12345	4.10585	4.54183	6.92057	11.0274	6.46083	4.30347	6.91085	9.33251	2.17083	3.85605	6.11279	9.08227	7.66879	5.20659	7.06265	8.74771	5.97873	4.61189	5.23677	5.34841	7.24606	5.53729	9.53716	6.77488	5.7839	4.31266	7.49129	7.44637	2.84459	4.66821	4.11342	4.34531
ARMCX2	1.55332	3.42522	3.9487	3.35309	3.99415	3.3893	4.34205	3.74901	3.73833	1.96789	3.46343	3.69187	4.19742	5.20409	4.37484	3.14845	3.07355	4.31196	1.97366	4.69313	4.48162	4.8199	5.30488	3.05294	4.80701	5.73335	5.20378	4.90484	3.16701	4.94406	4.59943	4.09282	4.73314	4.04616	3.2095	3.16344	4.44078	5.02768	2.71928	3.00737	2.67465	2.32786
ARMCX3	4.31298	7.59258	8.44921	6.8044	6.91335	6.91256	5.43983	8.98541	8.23846	8.47255	6.50067	12.3283	11.3103	13.4118	11.1711	6.24639	7.63534	14.5741	5.93398	8.88418	12.3203	13.5818	10.2183	10.7968	8.95492	11.117	13.9983	7.16889	10.1568	13.2664	8.64426	10.8602	7.94146	9.73542	9.16515	8.47255	12.7618	12.9503	5.08453	6.95239	6.66005	6.54692
ARMCX4	0.404497	0.955271	0.611995	1.03237	1.05636	1.37846	0.900501	1.07116	0.947671	2.58465	0.604238	1.0028	1.46081	2.73041	1.51251	1.14601	1.82001	2.79059	0.596799	0.476315	1.11567	0.721802	0.764052	0.916562	0.837344	0.79934	0.425129	0.412272	0.81535	0.389006	0.587409	0.679722	0.799104	0.938472	0.412485	0.248388	0.58431	0.93734	0.426416	0.836784	0.489644	0.657079
ARMCX5	1.13199	0.880015	2.17131	1.25921	0.949146	1.02714	1.07438	1.3832	1.40497	1.49571	1.18209	1.07766	1.4902	2.24384	1.73347	1.45353	1.19349	1.37559	0.884853	1.01708	1.66743	1.40432	2.05162	1.5185	2.30399	1.98827	1.55082	0.923755	1.29446	1.23284	0.943372	1.42139	1.94696	1.33988	1.71301	1.17967	1.9501	1.49857	1.45252	1.87465	1.66565	1.69336
ARMCX5-GPRASP2	0.380129	0.718304	0.325198	0.415654	0.721973	0.514917	0.528757	1.07619	0.582597	0.873522	0.270837	0.440114	0.99745	1.42201	0.472763	0.425726	0.529703	0.48544	0.230657	0.60793	0.693985	0.479265	0.751266	0.601219	0.382101	1.19858	0.621402	0.456059	0.837387	1.06639	0.527646	1.00689	0.707479	0.787902	0.607781	0.375191	0.293528	0.929263	0.387849	0.989555	1.2518	1.71951
ARMCX6	1.89169	2.87996	3.12072	2.62536	4.10361	3.29082	2.76515	3.23192	4.89344	5.9021	2.66645	7.52394	7.21241	9.77051	4.41685	4.15404	3.46575	4.54436	2.01108	5.4266	5.86198	6.51542	8.56495	6.98069	9.50442	9.20074	7.12143	3.64047	3.28321	4.92024	10.3325	6.94889	7.47351	5.76614	7.35939	5.04755	8.49342	7.65473	2.29079	3.24636	3.38627	2.96865
ARMS2		0.120726	0.0382343	0.0754301			0.206771	0.0786778	0.0724028		0.118308			0.0864282	0.0742546				0.0698933		0.101796							0.036826			0.239003	0.0393284	0.058797	0.132096	0.147051			0.0431076	0.0441616	0.0392525
ARNT	2.66892	7.72282	4.49386	4.82881	2.19309	4.82108	4.65934	4.79332	5.34691	4.54336	5.02323	4.69737	6.13955	6.50176	5.66341	4.53387	3.71197	5.39928	2.90243	5.00375	5.07614	3.89278	5.69105	4.27577	4.79501	6.35535	5.88483	2.70661	4.48251	3.56411	3.45615	6.99538	6.1308	7.30816	4.64156	3.83643	7.12492	9.76871	3.35397	4.0927	3.02049	2.94235
ARNT2	0.688178	0.431083	1.27977	0.888098	1.1056	0.667034	0.620419	1.12225	0.755817	2.21428	0.349158	1.19289	1.60485	1.76717	1.02311	0.645204	1.01438	0.770102	1.16563	0.732117	1.2551	0.999561	1.12297	7.044	2.86235	1.54622	1.54987	1.01626	1.17936	1.80791	4.91923	0.942437	1.3963	0.878879	2.36457	0.637468	0.511824	1.06589	2.08885	1.69927	2.06201	1.27736
ARNTL	0.848299	1.46809	1.83487	0.645628	0.73153	0.686227	0.626842	0.672192	2.10002	1.59305	2.22989	1.1845	2.02828	2.59131	1.80857	0.937541	1.57941	1.29922	0.977712	0.948112	0.681104	0.762299	1.11995	0.965737	1.45167	1.14215	0.795587	0.624661	2.013	1.47147	1.11186	0.761135	2.14872	0.797997	1.12948	0.934083	0.889412	0.77204	0.956507	1.218	1.27286	1.04123
ARNTL2	0.752769	0.325801	0.921876	0.434195	0.346001	0.414578	0.342625	0.37758	0.528683	1.13476	0.815243	0.852923	1.14731	0.303529	0.326592	0.588418	0.350563	0.405964	0.337686	0.463091	0.237939	0.149213	0.282919	0.484642	0.326734	0.452053	0.29026	0.206428	0.345314	0.320916	0.287506	0.506281	0.318521	0.516609	0.549032	0.235163	0.88977	1.12499	0.228841	0.201125	0.26855	0.16195
ARPC1A	8.44732	13.5157	15.374	11.0917	9.93625	12.0993	9.91525	11.8624	13.7984	11.8346	14.206	16.5552	17.7771	19.7668	13.7142	9.91568	10.6418	17.8319	7.41957	19.6761	16.6609	13.7892	22.0328	29.4406	22.9546	28.5788	19.943	12.2055	12.4705	18.2626	28.5358	20.165	25.7617	18.1798	14.9654	8.018	22.0552	25.2604	10.851	12.9229	15.0699	11.072
ARPC1B	5.97413	9.28892	17.8698	6.01555	5.15786	7.47498	7.27674	7.50196	7.84266	11.763	14.3826	18.5411	26.7589	12.5848	6.96295	9.82317	6.23093	11.7097	5.72949	10.1589	7.41312	4.85316	11.4799	26.3478	13.3936	15.5477	12.904	4.88866	6.4606	13.7878	14.3189	31.8432	14.0142	21.596	29.7547	13.5489	26.936	22.8301	7.91394	7.33788	10.2491	6.64864
ARPC2	11.7049	18.4619	24.8912	12.7588	6.35037	9.88714	9.64613	13.3639	17.4395	16.6244	25.2786	33.5963	35.3758	31.0442	16.9202	15.5604	14.589	31.6451	9.75469	18.1477	18.9538	8.18064	21.6593	40.4453	25.1387	34.3038	18.8314	10.508	15.0057	19.0554	17.5278	44.2528	31.0206	33.403	37.0402	22.5494	44.2425	39.5175	21.8323	11.2091	12.8377	12.2776
ARPC3	21.6545	21.2089	37.2386	17.7651	17.0374	18.5897	17.6015	23.8304	24.7049	19.3367	36.6172	50.1852	53.1922	41.42	25.9974	25.3533	24.069	44.1375	26.5549	38.2369	27.6564	27.2161	47.8721	66.2336	48.1263	59.5258	41.0315	20.5362	26.7644	33.761	64.5802	72.4948	63.5854	46.4587	77.3053	61.9338	94.4581	65.5294	36.4673	35.4391	43.0062	29.6955
ARPC4	7.26145	11.9331	13.865	7.98919	6.73005	7.23818	8.54373	9.10281	8.10195	6.71314	11.4468	16.0805	17.7128	9.05978	9.20798	11.5349	10.1941	11.7195	7.5319	13.1555	10.4504	10.2365	17.6781	22.9947	18.3086	19.9741	15.2349	6.82112	8.30316	14.1836	22.4653	11.2858	10.9096	8.59311	24.9734	11.9956	18.5556	20.6535	12.9827	10.8427	10.7365	10.0399
ARPC4-TTLL3	0.447253	1.49176	1.09465	1.1822	0.658528	1.28605	1.20394	1.10465	0.728624	1.32601	0.944543	1.43896	1.77372	1.15075	1.17874	1.18767	1.54104	0.977657	0.802243	0.461355	0.922716	0.665986	0.231292	0.270013	0.430703	0.632677	0.713652	0.601127	0.708013	0.867983	0.527905	0.796335	0.517314	0.578247	0.573106	0.183825	0.5293	1.20254	1.14569	0.966044	0.997559	0.852712
ARPC5	19.1414	16.1205	23.5086	13.5156	12.77	13.2648	12.9083	15.8982	12.8716	15.3595	16.7127	28.5745	29.1151	25.3169	14.3661	17.531	13.2875	28.6722	12.1047	26.7548	16.1968	11.676	29.3738	37.2854	30.6993	31.6587	22.1199	11.751	14.9348	20.5065	32.5206	33.2349	36.6254	29.5308	42.863	31.8111	43.7289	34.6618	14.6256	12.8093	14.6276	11.9217
ARPC5L	4.41352	3.34421	5.47296	4.70983	4.61548	3.74546	3.35233	4.37141	3.71304	3.65221	4.07287	8.37762	8.99821	6.28757	4.0957	4.25221	4.23343	8.86947	3.54041	8.34893	7.30428	6.04178	7.6076	18.7555	9.80591	8.77948	8.5643	3.54597	5.11578	8.7244	15.0872	9.10475	9.15642	6.9675	10.7097	6.79255	10.4673	9.8048	8.27422	6.71378	6.59373	6.37485
ARPP19	14.8718	20.6007	15.208	16.7114	16.401	15.1861	17.0128	16.1722	16.9877	13.3471	16.4598	24.9941	22.9292	27.2221	19.2106	18.2755	15.7152	25.1264	14.4393	36.0237	26.8319	21.8919	26.7143	24.2609	26.8694	33.2938	34.0031	23.9539	20.5877	32.1605	24.3867	21.7036	32.1071	22.6647	27.8807	33.7401	27.0505	26.9104	24.0927	23.987	23.0018	23.4723
ARPP21	0.0269594	0.0382161	0.0330527	0.00700104	0.0384836	0.00622342	0.0335282	0.00722461	0.0227343	0.00841563	0.0219313		0.0236763	0.00777332		0.0161745		0.0172477	0.0336532	0.0231804	0.00945779		0.0120704		0.0180903		0.0216403	0.0614771	0.00798501	0.00644793	0.0126112	0.0154041	0.0109982			0.0161156			0.008075	0.0246091	0.0496397	0.043053
ARR3	0.0270054	0.022671	0.0431565		0.095313	0.130751	0.0230303		0.0201387	0.0758516	0.0219264	0.0229999	0.0440156	0.0239897	0.0207566		0.0204701		0.0195169		0.0283361	0.0500321						0.041278	0.023835	0.0385709	0.0670698	0.0219371	0.0328519	0.0489512		0.0241159	0.0335205			0.0440458	0.0456709
ARRB1	1.11804	3.22618	2.35088	4.42342	1.93677	3.35074	1.6442	6.01145	2.67743	2.88003	3.87852	3.52125	4.87544	4.27907	3.9623	3.54092	4.03647	7.05937	2.12485	0.718184	2.7762	3.18129	7.22221	4.47387	3.47678	7.40185	1.55602	1.50588	3.1327	1.95993	2.34857	4.96996	5.74371	5.37075	2.7134	2.14092	3.84204	4.19525	2.11058	3.57649	4.08322	3.42898
ARRB2	1.4991	2.57146	3.8771	1.21737	0.996243	1.51466	1.24094	0.979304	2.24001	1.8146	2.19609	3.42714	3.79249	1.83357	1.14049	3.12408	1.06989	1.68429	1.04812	2.63754	1.14115	0.906518	2.94171	1.63276	2.33103	1.90087	1.7836	1.18761	1.50431	1.96006	1.26197	4.60065	3.52122	3.65636	4.1095	2.06435	5.95078	4.24768	2.11102	2.38847	1.45539	1.70241
ARRDC1	1.22973	2.02829	2.89712	3.20825	2.94097	2.46794	3.55837	4.61952	2.11657	5.47214	1.8503	2.69418	3.55696	3.35996	2.1181	3.18527	3.16448	3.42071	2.69104	4.61838	4.08444	4.42523	4.03937	5.80419	4.32377	5.10313	3.29563	1.71229	2.10933	3.2423	4.84387	4.61434	4.08507	4.6956	6.14294	4.11124	4.08641	4.39234	4.3638	3.97156	5.59559	4.70196
ARRDC2	2.11433	3.15244	3.63484	1.91928	1.69255	1.89966	1.5702	2.23538	1.97748	2.68367	2.14678	2.5738	5.18693	2.72388	3.47749	4.12608	2.9465	2.19017	3.07926	4.95861	3.22025	5.15799	6.41851	7.1825	4.94752	7.81762	4.74419	2.26519	2.53079	3.97148	3.60648	7.1815	6.80404	5.1711	5.0281	2.01338	7.1216	4.11671	3.28108	4.18544	4.21849	4.85946
ARRDC3	6.95219	25.5291	13.4186	17.3828	6.92254	28.2661	9.04247	19.7491	21.0135	17.2426	23.7879	19.4889	31.6655	33.0395	27.6631	19.0479	23.5281	22.5181	13.5374	15.7885	16.3902	20.2547	38.3693	21.5059	39.3812	37.705	18.2748	10.0949	30.9775	12.6013	26.6925	51.0863	40.4106	38.7704	13.437	5.98896	61.9906	49.6708	22.6386	32.7064	25.3224	27.2666
ARRDC3-AS1	0.317834	0.922522	0.582525	1.09199	0.614218	1.37027	0.818063	1.30735	0.646296	1.21513	0.820667	0.605168	0.984386	1.23483	0.830276	1.02367	0.977446	0.89833	0.713556	0.591275	0.964966	0.950644	1.09934	1.15376	0.906068	0.993357	0.722593	0.695804	0.651206	0.60125	0.967616	1.66692	1.10534	1.33226	1.06043	0.810183	1.60022	0.758116	0.640993	0.619157	0.837976	0.701675
ARRDC4	1.27786	5.41521	3.44805	5.30436	3.19877	4.61183	3.03345	6.17648	4.55119	4.67513	5.65314	4.03348	6.22547	8.29806	8.46654	3.15011	3.08882	4.53905	1.7238	1.92791	8.62384	11.8547	8.90847	4.00932	4.83417	7.96705	4.28655	3.83842	7.27572	2.88666	3.71155	10.6225	7.89404	7.5523	2.85058	1.45271	12.9729	5.59514	2.63478	5.64694	4.14814	4.85403
ARRDC5	0.12594	0.105714	0.402681	0.0487541	0.055361	0.130129	0.124876	0.0672974	0.32749	0.176084	0.237672	0.196092	0.42603	0.111396	0.225343	0.168006	0.0793284	0.133107	0.211821	0.0806905	0.131684	0.077553	0.143387	0.102022	0.172839	0.112813	0.0442135	0.112112	0.110906	0.149459	0.0260339	0.255005	0.280182	0.113694	0.168888	0.0373709	0.0259779	0.204306	0.115248	0.222238	0.141851	0.198876
ARSA	0.315206	0.937299	1.13853	0.993942	0.832288	1.07356	1.30923	1.05544	0.754958	1.39601	0.819313	1.45451	1.73316	1.42987	0.691732	0.984118	1.28479	1.55915	0.388139	0.653367	1.01294	0.867536	1.60197	1.02159	0.563209	1.56002	0.658453	0.384521	0.51277	0.526237	0.617299	1.62274	0.869454	1.75328	1.3732	0.582666	1.07822	0.887516	0.813109	0.893022	0.973409	0.595914
ARSB	0.932824	1.30264	1.28612	0.824137	0.450463	0.830583	0.66239	0.86981	1.00776	1.16972	1.47233	1.77095	1.51995	1.11439	0.510915	1.12704	0.722449	1.28055	0.848799	1.0222	0.831059	0.517432	1.07283	1.54586	1.34696	1.37656	1.38567	0.877249	0.860032	1.53371	1.88198	2.33242	1.10474	1.7447	2.41666	0.956547	2.37237	2.30566	1.11974	0.812303	0.917901	0.821828
ARSD	2.98167	2.79225	3.76387	7.22876	7.46135	5.19937	8.64759	8.36226	7.96281	14.7766	5.96475	4.20202	6.8628	13.6214	7.87044	4.63605	6.72404	7.68812	2.72364	4.76053	9.32455	9.32592	7.55041	6.55818	5.46761	9.46557	6.56552	5.23614	5.43353	7.51105	4.53476	3.98596	5.81521	4.09552	4.61396	3.86648	4.3163	4.22263	9.42567	10.6352	12.0484	11.6141
ARSE	0.0602274	0.176924	0.0842836	0.255551	0.105524	0.134292	0.114788	0.132067	0.133751	0.293446	0.218372	0.191287	0.365372	0.225452	0.380162	0.16057	0.170243	0.217974	0.0757791	0.0769103	0.109828	0.0832132	0.307637	0.0729482	0.412349	0.363289	0.205568	0.137649	0.119072	0.160358	0.373063	0.255352	0.109362	0.243726	0.316844		0.0929074	0.278782	0.123815	0.0857323	0.0889492	0.256513
ARSF	0.046363				0.054167		0.0274227			0.0147782				0.0140396	0.0121768	0.0141208	0.061575	0.0292687	0.0114653							0.0213155			0.0139875	0.0112814		0.0526862	0.0192534	0.0143043		0.0141115	0.0805347	0.014013
ARSG	1.40824	0.940533	2.63604	2.56776	7.84791	1.24437	4.58882	2.07144	2.77099	1.33726	2.29888	2.49002	2.58959	3.96236	1.77252	2.58273	2.28282	1.51372	3.39473	2.87406	2.82308	4.991	1.66035	1.64535	0.955754	3.62813	8.80446	7.79078	1.85695	8.05215	1.81617	1.11278	2.00817	0.837337	2.36103	2.41259	0.679246	1.073	4.47758	4.14299	5.59045	5.189
ARSH	0.101447	0.0170308	0.0162191	0.062809	0.160472	0.027939	0.224084	0.11377	0.0301355	0.132315	0.0492077	0.0344519	0.0329304	0.125561	0.031109		0.107318	0.0551336	0.0146206	0.0259885	0.0212063	0.0562047	0.138551		0.0835126	0.109016	0.0854468	0.0464356	0.125039	0.101095	0.0754844	0.0328546	0.196911		0.0611922			0.0538372	0.0185635		0.0856879	0.0192213
ARSI	0.12376	0.147142	0.082499	0.31735	0.144152	0.211594	0.409505	0.303021	0.144635	0.49599	0.165694	0.950016	0.299434	0.271601	0.110272	0.274797	0.628306	0.633912	0.111	0.288947	0.160762	0.0379135	0.462466	0.299031	0.563873	0.331152	0.248555	0.0549301	0.0814166	0.226483	0.561648	0.315766	0.398738	0.16643	0.700685	0.0456517	0.266669	0.398948	0.112937	0.0670444	0.086971	0.0682695
ARSJ	0.130405	1.18073	0.477756	1.36463	0.60432	1.15199	0.827551	1.16828	1.09193	1.40562	1.17177	0.700704	1.82272	2.81878	1.5181	0.871321	1.13384	1.24607	0.555653	0.244244	0.590807	0.761994	0.968225	0.154489	0.64646	1.60469	0.746709	0.38087	0.859784	0.504805	0.628182	0.574147	0.852906	0.902492	0.547412	0.291133	0.793045	1.126	0.150181	0.195056	0.150398	0.27891
ARSK	0.369999	1.01326	0.708798	0.643935	0.50167	0.652313	0.435825	0.540962	0.919587	0.945131	0.836599	0.575841	0.76143	0.657869	0.907018	0.562069	0.680877	1.2936	0.433043	0.458636	0.617012	0.608332	1.3359	0.674205	1.39711	1.81028	0.45899	0.503698	0.956338	0.489584	1.22907	1.3176	1.71713	1.35252	1.03081	1.00823	1.33037	1.48038	0.266519	0.474664	0.303774	0.395884
ART1		0.0452237	0.0215221	0.0209297	0.0237651	0.0186292		0.021703	0.0200853	0.0252167						0.0239725	0.0408322	0.0732944	0.0389309					0.131343			0.0284493	0.0411696			0.100341	0.0218792		0.0244107	0.0271912	0.0721566				0.0439303	0.0455513	0.025548
ART3	0.111133	0.187826	0.180078	0.068656	0.0184691	0.0466087		0.071102	0.0155565	0.210234		0.0177548	0.0170384	0.058759	0.0679692	0.118415	0.032885	0.121238	0.0313751	0.085007	0.0354791		0.154028	0.0706495	0.0597584	0.121166		0.0160461	0.138966	0.0310664	0.0260955	0.0365237	0.20283	0.0596688		0.0200731	0.0540656	0.0784225		0.0538434	0.0178745	0.0626621
ART4	0.281838	0.408667	0.307117	0.079573	0.0451769	0.407214		0.103104	0.286356	0.0239638	0.311766	0.676025	0.292068	0.159166	0.177143	0.113999	0.0776346	0.0697013	0.12954	0.0987627	0.241763	0.0711559	0.245619	1.41496	0.105675	0.172456	0.405675	0.215316	0.248623	0.0914249	0.0636157	0.166391	0.467262	0.208804	0.155064	0.18291	0.127126	0.318303	0.422551	0.626647	0.368228	0.41304
ART5	0.0284888	0.205209	0.091059	0.132971	0.0814352	0.197285	0.024316	0.229909	0.255222	0.0431981	0.0926265	0.13768	0.196471	0.246218	0.0935756	0.177554	0.129681	0.351057	0.0206025	0.0366667	0.179543	0.132066	0.117234		0.196081	0.0933346	0.0487833	0.0871427	0.075485	0.0610866	0.0353878		0.0693618	0.155098			0.106176	0.320781		0.0937952	0.0391014	0.0270298
ARTN	0.0379172	0.111453	0.0454811	0.0880068	0.26088	0.120474	0.478363	0.111934	0.116899	0.228542	0.0306258	0.208046	0.499006	0.481273	0.107259	0.295766	0.518664	0.549677	0.190273	1.37375	0.257113	0.211284	0.0776439	0.227944	0.216093	0.235207	1.40741	1.32995	0.0333708	0.647066	0.329283	0.0920852	0.0919805	0.153923	0.264377	0.101206	0.151294	0.0311272	0.190857	0.171349	0.207292	0.195619
ARV1	2.6318	2.73626	4.05223	2.52854	4.95538	2.60018	3.22755	2.63936	3.68462	3.90256	3.13087	4.6412	4.30148	4.58064	4.30075	2.55633	2.35779	3.85228	2.26565	8.86508	4.67915	5.38297	4.03103	7.64134	5.50724	5.71717	5.55208	5.01537	3.04414	4.89015	6.17297	4.03471	5.75019	3.86607	6.81299	7.81518	4.93819	5.90813	2.34404	3.28625	2.69375	3.02149
ARVCF	0.344022	0.906399	0.704085	1.61639	1.07483	1.16906	1.67404	1.82603	0.949398	1.65463	0.815002	0.425497	0.921355	1.61266	1.25148	0.980306	1.86337	1.82872	0.435842	1.57711	1.63567	1.83619	1.36818	0.81088	0.994259	1.711	0.460569	0.365018	0.624029	0.679341	0.514675	1.19119	1.3037	2.01248	0.686447	0.226378	1.0627	1.82619	1.52495	1.52701	2.0772	1.79987
ARX	0.0114272	0.00959037	0.0091402	0.017593	0.00998913		0.0772791	0.0454153	0.0253208	0.042308	0.0367438	0.0772962	0.0276668	0.010039	0.09604			0.0103314	0.0410155		0.0475303	0.0315227	0.108755		0.0156258	0.397671		0.0260916	0.110302	0.00809927	0.0282928	0.0460603	0.138126		0.0114249	0.040489		0.010053		0.00928786		0.0108083
AS3MT	0.806977	1.24171	0.634603	0.756729	1.83633	1.0047	1.58217	1.00669	1.07411	1.1948	0.876406	0.591829	0.808828	1.64336	1.28547	0.855016	1.10421	1.63012	1.30455	0.377481	0.700004	0.742716	1.22641	0.846182	1.39877	1.78369	1.08678	0.972986	0.649598	0.849254	0.782857	0.846543	1.48066	0.953083	0.592404	0.321988	0.547269	1.2198	0.0297804	0.34263	0.35726	0.394404
ASAH1	8.53898	13.7022	13.9015	9.25273	12.3422	10.9174	12.7632	12.6588	21.8924	26.6198	23.2663	28.9859	28.9314	33.6568	17.9471	12.7662	13.3308	21.07	7.26036	22.5423	15.8951	14.1564	25.6785	45.3028	30.5183	36.6402	36.2776	21.0426	16.6473	31.7362	46.3411	52.839	28.447	32.4485	72.1828	100.467	50.3716	39.2149	11.6058	12.3978	12.5872	11.2071
ASAH2	0.17281	0.169224	0.276447	0.211033	0.416259	0.246942	0.256117	0.229565	0.255794	0.240482	0.232003	0.256099	0.221262	0.342385	0.253399	0.140761	0.303916	0.312732	0.0931492	0.459662	0.390093	0.424438	0.431475	0.418527	0.394345	0.250889	0.48393	0.394985	0.240398	0.500999	0.463886	0.220928	0.313746	0.258938	0.346258	0.370587	0.444245	0.253877	0.357467	0.449083	0.25321	0.354406
ASAH2B	0.757701	0.477385	0.805304	0.652185	0.968173	0.402984	0.76962	0.735796	0.529786	0.364424	0.577353	0.656388	0.842426	1.03647	0.492132	0.451627	0.730292	0.634827	0.417229	1.07835	0.676764	1.07124	0.617163	1.04704	1.05679	1.03574	0.74662	0.535978	0.225962	0.734352	0.868721	0.678845	0.701739	0.644764	1.2392	0.862044	0.478653	0.516103	1.04197	1.29736	0.832503	0.783742
ASAP1	4.44143	4.18259	3.95272	2.09435	1.09664	2.83078	2.16305	1.89437	2.66305	2.67263	2.97217	6.82894	6.34021	2.90203	2.21032	4.5412	2.06867	4.26334	2.67409	2.59733	3.82236	3.26533	2.73497	2.63078	2.5528	3.54783	3.22728	1.4467	2.10734	2.24711	3.01979	3.12607	3.03395	3.64163	3.21432	2.14165	5.18696	4.61557	2.39754	2.572	3.5983	3.09904
ASAP1-IT1	2.6495	1.86645	3.57625	1.73119	1.45406	2.13249	1.74349	1.99382	2.2759	2.51553	2.37903	3.63703	3.28312	1.68146	2.08601	2.87434	1.82661	2.15622	1.74133	2.27597	3.42604	2.31708	1.92326	1.78547	2.0134	2.05384	1.83659	1.11821	2.36838	2.17848	1.70295	2.23025	1.74369	1.82581	2.61899	1.38948	1.55245	2.22254	1.89979	1.3421	1.57174	1.3296
ASAP2	2.31833	5.05043	3.11715	3.16315	1.93174	3.75787	2.84791	3.00362	3.33811	2.99766	2.58775	4.35746	2.92281	3.78404	2.9361	2.01974	2.01966	3.64013	3.40582	1.75417	2.1517	2.64455	3.45948	3.29431	3.6023	3.27574	3.51651	1.86511	3.59045	3.23678	3.57111	3.68539	4.37919	3.53428	3.35212	2.2627	4.64089	5.71308	6.96207	6.02942	6.7407	5.79667
ASAP3	0.843764	3.96961	2.31904	3.32466	1.39696	3.40232	2.35641	3.62155	3.21165	4.94064	3.55498	3.15898	4.69959	4.10777	4.27421	2.33774	2.19292	2.87275	1.23591	2.42419	1.97817	1.79291	2.58711	2.03584	2.36812	2.4017	3.57328	1.75826	2.69759	3.54891	2.71589	4.82918	1.88846	4.95809	4.79352	2.68709	4.5447	5.12321	1.63875	2.7158	2.64091	1.95698
[truncated: 22,549 more rows]
